# Supplementary material for: Deuteration-enhanced neutron contrasts to probe amorphous domain sizes in organic photovoltaic bulk heterojunction films
Source: Nat Commun. 2024 Mar 30;15:2784. doi: 10.1038/s41467-024-47052-7 (PMC10981694; doi:10.1038/s41467-024-47052-7)
Supplement: Supplementary file 4 — Supplementary Data 1 [file 41467_2024_47052_MOESM4_ESM.txt]

Glycine aRginine prOline Methionine Alanine Cystine Serine
104940
   38MET    c51    1  19.625   5.522  13.867
   38MET    c52    2  19.537   5.604  13.945
   38MET    c52    3  19.436   5.696  13.882
   38MET    c51    4  19.431   5.685  13.742
   38MET    c50    5  19.513   5.592  13.660
   38MET    c50    6  19.610   5.518  13.722
   38MET    np0    7  19.693   5.450  13.641
   38MET    sp0    8  19.623   5.464  13.490
   38MET    np0    9  19.515   5.581  13.529
   38MET    cs0   10  19.731   5.481  13.952
   38MET    c53   11  19.685   5.493  14.081
   38MET    np1   12  19.577   5.578  14.081
   38MET    cs0   13  19.338   5.782  13.695
   38MET    c53   14  19.273   5.823  13.805
   38MET    np1   15  19.336   5.780  13.923
   38MET    cs2   16  19.778   5.441  14.176
   38MET    cs1   17  19.883   5.383  14.109
   38MET    sp1   18  19.879   5.397  13.936
   38MET    cs2   19  19.162   5.905  13.776
   38MET    cs1   20  19.151   5.905  13.637
   38MET    sp1   21  19.270   5.820  13.539
   38MET    c54   22  19.987   5.333  14.198
   38MET    cs3   23  19.946   5.341  14.335
   38MET    sp2   24  19.783   5.414  14.351
   38MET    c54   25  19.041   5.989  13.602
   38MET    cs3   26  18.968   6.049  13.711
   38MET    sp2   27  19.047   5.995  13.865
   38MET    c=0   28  20.026   5.293  14.443
   38MET    c=1   29  20.025   5.278  14.580
   38MET    c=0   30  18.852   6.133  13.699
   38MET    c=1   31  18.765   6.192  13.789
   38MET     c2   32  19.525   5.627  14.206
   38MET     c2   33  19.284   5.829  14.057
   38MET     c2   34  19.003   6.009  13.460
   38MET     c2   35  20.122   5.274  14.147
   38MET    c=2   36  20.140   5.234  14.667
   38MET    c55   37  20.091   5.237  14.810
   38MET    c56   38  19.956   5.278  14.809
   38MET     c'   39  19.916   5.301  14.671
   38MET    c=2   40  18.639   6.254  13.757
   38MET    c55   41  18.583   6.325  13.876
   38MET    c56   42  18.671   6.292  13.981
   38MET     c'   43  18.777   6.208  13.931
   38MET    cp3   44  19.877   5.292  14.925
   38MET    cp2   45  19.934   5.259  15.042
   38MET    cp1   46  20.066   5.221  15.049
   38MET    cp0   47  20.146   5.205  14.936
   38MET    cp3   48  18.650   6.335  14.113
   38MET    cp2   49  18.538   6.414  14.138
   38MET    cp1   50  18.456   6.456  14.033
   38MET    cp0   51  18.480   6.414  13.903
   38MET     o'   52  19.800   5.332  14.647
   38MET     o'   53  18.873   6.179  13.999
   38MET      f   54  20.117   5.187  15.169
   38MET      f   55  19.854   5.266  15.151
   38MET      f   56  18.520   6.459  14.264
   38MET      f   57  18.367   6.555  14.061
   38MET    c=3   58  20.268   5.200  14.631
   38MET    ct1   59  20.367   5.169  14.731
   38MET    nt1   60  20.451   5.151  14.810
   38MET    ct0   61  20.322   5.195  14.496
   38MET    nt0   62  20.358   5.185  14.387
   38MET    c=3   63  18.579   6.251  13.632
   38MET    ct0   64  18.617   6.174  13.519
   38MET    nt0   65  18.652   6.119  13.425
   38MET    ct1   66  18.457   6.318  13.608
   38MET    nt1   67  18.360   6.375  13.589
   38MET      h   68  20.126   5.289  14.401
   38MET      h   69  18.839   6.150  13.594
   38MET      h   70  19.505   5.734  14.202
   38MET      h   71  19.602   5.629  14.284
   38MET      h   72  19.311   5.759  14.136
   38MET      h   73  19.175   5.824  14.060
   38MET      h   74  18.896   5.999  13.442
   38MET      h   75  19.056   5.936  13.400
   38MET      h   76  20.134   5.177  14.196
   38MET      h   77  20.197   5.338  14.193
   38MET     ha   78  19.771   5.312  14.922
   38MET     ha   79  20.240   5.154  14.952
   38MET     ha   80  18.716   6.305  14.194
   38MET     ha   81  18.413   6.462  13.833
   38MET     c1   82  19.408   5.545  14.268
   38MET      h   83  19.341   5.554  14.182
   38MET     c2   84  19.364   5.629  14.387
   38MET      h   85  19.397   5.589  14.484
   38MET      h   86  19.400   5.732  14.378
   38MET     c2   87  19.209   5.614  14.404
   38MET      h   88  19.155   5.640  14.314
   38MET      h   89  19.190   5.508  14.420
   38MET     c2   90  19.172   5.694  14.530
   38MET      h   91  19.196   5.639  14.622
   38MET      h   92  19.237   5.780  14.547
   38MET     c3   93  19.020   5.723  14.550
   38MET      h   94  18.989   5.790  14.469
   38MET      h   95  18.962   5.631  14.557
   38MET      h   96  19.003   5.778  14.643
   38MET     c1   97  19.331   5.974  14.090
   38MET      h   98  19.278   6.040  14.020
   38MET     c2   99  19.479   5.990  14.075
   38MET      h  100  19.530   5.926  14.147
   38MET      h  101  19.516   5.957  13.977
   38MET     c2  102  19.519   6.137  14.099
   38MET      h  103  19.449   6.198  14.042
   38MET      h  104  19.496   6.179  14.197
   38MET     c2  105  19.659   6.174  14.059
   38MET      h  106  19.691   6.149  13.957
   38MET      h  107  19.670   6.280  14.079
   38MET     c3  108  19.759   6.130  14.165
   38MET      h  109  19.772   6.022  14.152
   38MET      h  110  19.847   6.189  14.137
   38MET      h  111  19.719   6.156  14.263
   38MET     c2  112  19.431   5.397  14.307
   38MET      h  113  19.536   5.375  14.325
   38MET      h  114  19.376   5.369  14.397
   38MET     c3  115  19.378   5.305  14.211
   38MET      h  116  19.281   5.338  14.175
   38MET      h  117  19.431   5.323  14.118
   38MET      h  118  19.383   5.199  14.235
   38MET     c2  119  19.287   6.003  14.239
   38MET      h  120  19.335   5.928  14.303
   38MET      h  121  19.340   6.090  14.280
   38MET     c3  122  19.143   6.036  14.254
   38MET      h  123  19.102   5.999  14.347
   38MET      h  124  19.127   6.145  14.254
   38MET      h  125  19.083   5.994  14.173
   38MET     c2  126  19.060   6.138  13.415
   38MET      h  127  19.051   6.214  13.493
   38MET      h  128  19.169   6.143  13.407
   38MET     c2  129  18.999   6.189  13.287
   38MET      h  130  19.021   6.118  13.206
   38MET      h  131  18.891   6.195  13.302
   38MET     c2  132  19.051   6.335  13.248
   38MET      h  133  19.158   6.350  13.262
   38MET      h  134  19.031   6.360  13.143
   38MET     c2  135  18.995   6.441  13.335
   38MET      h  136  18.987   6.415  13.440
   38MET      h  137  19.069   6.521  13.319
   38MET     c2  138  18.859   6.504  13.284
   38MET      h  139  18.778   6.431  13.281
   38MET      h  140  18.861   6.551  13.186
   38MET     c2  141  18.823   6.625  13.368
   38MET      h  142  18.915   6.674  13.402
   38MET      h  143  18.760   6.688  13.304
   38MET     c2  144  18.742   6.583  13.490
   38MET      h  145  18.787   6.520  13.566
   38MET      h  146  18.663   6.521  13.448
   38MET     c2  147  18.680   6.696  13.558
   38MET      h  148  18.741   6.765  13.617
   38MET      h  149  18.620   6.761  13.495
   38MET     c2  150  18.592   6.651  13.683
   38MET      h  151  18.656   6.601  13.756
   38MET      h  152  18.534   6.570  13.638
   38MET     c3  153  18.513   6.753  13.760
   38MET      h  154  18.570   6.846  13.760
   38MET      h  155  18.414   6.770  13.717
   38MET      h  156  18.496   6.719  13.863
   38MET     c2  157  20.153   5.272  14.002
   38MET      h  158  20.082   5.206  13.951
   38MET      h  159  20.146   5.373  13.962
   38MET     c2  160  20.304   5.230  13.985
   38MET      h  161  20.363   5.314  14.020
   38MET      h  162  20.324   5.140  14.043
   38MET     c2  163  20.335   5.207  13.833
   38MET      h  164  20.275   5.127  13.790
   38MET      h  165  20.317   5.295  13.771
   38MET     c2  166  20.473   5.150  13.819
   38MET      h  167  20.483   5.109  13.718
   38MET      h  168  20.480   5.055  13.872
   38MET     c2  169  20.590   5.254  13.842
   38MET      h  170  20.673   5.223  13.779
   38MET      h  171  20.568   5.356  13.809
   38MET     c2  172  20.643   5.260  13.986
   38MET      h  173  20.706   5.349  13.993
   38MET      h  174  20.570   5.276  14.066
   38MET     c2  175  20.707   5.132  14.032
   38MET      h  176  20.634   5.053  14.041
   38MET      h  177  20.789   5.099  13.970
   38MET     c2  178  20.768   5.139  14.171
   38MET      h  179  20.871   5.159  14.141
   38MET      h  180  20.734   5.214  14.241
   38MET     c2  181  20.779   5.005  14.247
   38MET      h  182  20.784   4.929  14.168
   38MET      h  183  20.872   4.992  14.301
   38MET     c3  184  20.650   4.966  14.328
   38MET      h  185  20.731   4.916  14.275
   38MET      h  186  20.569   4.900  14.360
   38MET      h  187  20.698   5.030  14.400
   39MET    c51  188   0.454  13.146   4.414
   39MET    c52  189   0.458  13.289   4.404
   39MET    c52  190   0.380  13.364   4.300
   39MET    c51  191   0.297  13.281   4.222
   39MET    c50  192   0.283  13.134   4.239
   39MET    c50  193   0.364  13.070   4.329
   39MET    np0  194   0.359  12.935   4.326
   39MET    sp0  195   0.230  12.901   4.226
   39MET    np0  196   0.210  13.052   4.167
   39MET    cs0  197   0.566  13.106   4.492
   39MET    c53  198   0.604  13.216   4.565
   39MET    np1  199   0.552  13.328   4.505
   39MET    cs0  200   0.235  13.363   4.125
   39MET    c53  201   0.259  13.489   4.164
   39MET    np1  202   0.355  13.494   4.266
   39MET    cs2  203   0.709  13.184   4.658
   39MET    cs1  204   0.732  13.049   4.655
   39MET    sp1  205   0.641  12.959   4.537
   39MET    cs2  206   0.187  13.585   4.090
   39MET    cs1  207   0.104  13.512   4.004
   39MET    sp1  208   0.113  13.337   4.002
   39MET    c54  209   0.841  13.008   4.742
   39MET    cs3  210   0.886  13.117   4.822
   39MET    sp2  211   0.796  13.268   4.786
   39MET    c54  212   0.031  13.606   3.925
   39MET    cs3  213   0.055  13.745   3.951
   39MET    sp2  214   0.179  13.756   4.082
   39MET    c=0  215   0.988  13.103   4.922
   39MET    c=1  216   1.056  13.175   5.018
   39MET    c=0  217  -0.010  13.856   3.885
   39MET    c=1  218  -0.008  13.993   3.901
   39MET     c2  219   0.597  13.459   4.548
   39MET     c2  220   0.405  13.630   4.315
   39MET     c2  221  -0.067  13.558   3.824
   39MET     c2  222   0.896  12.863   4.747
   39MET    c=2  223   1.175  13.129   5.098
   39MET    c55  224   1.215  13.244   5.188
   39MET    c56  225   1.126  13.351   5.165
   39MET     c'  226   1.030  13.309   5.064
   39MET    c=2  227  -0.099  14.087   3.841
   39MET    c55  228  -0.053  14.227   3.863
   39MET    c56  229   0.060  14.214   3.947
   39MET     c'  230   0.084  14.075   3.975
   39MET    cp3  231   1.133  13.475   5.231
   39MET    cp2  232   1.228  13.489   5.325
   39MET    cp1  233   1.319  13.389   5.350
   39MET    cp0  234   1.314  13.266   5.287
   39MET    cp3  235   0.130  14.326   3.996
   39MET    cp2  236   0.085  14.452   3.958
   39MET    cp1  237  -0.019  14.466   3.865
   39MET    cp0  238  -0.085  14.354   3.816
   39MET     o'  239   0.939  13.385   5.032
   39MET     o'  240   0.183  14.038   4.033
   39MET      f  241   1.410  13.408   5.447
   39MET      f  242   1.227  13.607   5.392
   39MET      f  243   0.155  14.559   4.001
   39MET      f  244  -0.037  14.589   3.811
   39MET    c=3  245   1.241  13.009   5.094
   39MET    ct1  246   1.360  12.987   5.173
   39MET    nt1  247   1.460  12.970   5.230
   39MET    ct0  248   1.209  12.895   5.011
   39MET    nt0  249   1.174  12.804   4.949
   39MET    c=3  250  -0.213  14.052   3.770
   39MET    ct0  251  -0.272  13.924   3.758
   39MET    nt0  252  -0.315  13.818   3.741
   39MET    ct1  253  -0.296  14.150   3.711
   39MET    nt1  254  -0.360  14.230   3.662
   39MET      h  255   1.041  13.013   4.892
   39MET      h  256  -0.071  13.812   3.808
   39MET      h  257   0.617  13.523   4.463
   39MET      h  258   0.698  13.455   4.589
   39MET      h  259   0.443  13.622   4.416
   39MET      h  260   0.321  13.699   4.328
   39MET      h  261  -0.162  13.611   3.828
   39MET      h  262  -0.084  13.452   3.840
   39MET      h  263   0.897  12.833   4.852
   39MET      h  264   1.001  12.874   4.720
   39MET     ha  265   1.057  13.551   5.220
   39MET     ha  266   1.376  13.188   5.330
   39MET     ha  267   0.213  14.315   4.065
   39MET     ha  268  -0.157  14.381   3.740
   39MET     c1  269   0.511  13.526   4.659
   39MET      h  270   0.417  13.525   4.604
   39MET     c2  271   0.571  13.666   4.670
   39MET      h  272   0.634  13.680   4.759
   39MET      h  273   0.630  13.691   4.581
   39MET     c2  274   0.457  13.767   4.703
   39MET      h  275   0.376  13.763   4.630
   39MET      h  276   0.413  13.735   4.797
   39MET     c2  277   0.524  13.905   4.721
   39MET      h  278   0.573  13.914   4.818
   39MET      h  279   0.614  13.916   4.659
   39MET     c3  280   0.429  14.028   4.720
   39MET      h  281   0.386  14.036   4.620
   39MET      h  282   0.356  14.022   4.801
   39MET      h  283   0.486  14.120   4.736
   39MET     c1  284   0.509  13.692   4.218
   39MET      h  285   0.455  13.720   4.127
   39MET     c2  286   0.621  13.597   4.186
   39MET      h  287   0.676  13.573   4.277
   39MET      h  288   0.585  13.500   4.149
   39MET     c2  289   0.716  13.660   4.083
   39MET      h  290   0.654  13.703   4.005
   39MET      h  291   0.766  13.752   4.112
   39MET     c2  292   0.815  13.566   4.020
   39MET      h  293   0.776  13.475   3.974
   39MET      h  294   0.872  13.626   3.948
   39MET     c3  295   0.933  13.541   4.112
   39MET      h  296   0.898  13.471   4.188
   39MET      h  297   1.006  13.499   4.043
   39MET      h  298   0.964  13.637   4.155
   39MET     c2  299   0.497  13.460   4.797
   39MET      h  300   0.579  13.391   4.818
   39MET      h  301   0.493  13.532   4.879
   39MET     c3  302   0.372  13.391   4.814
   39MET      h  303   0.291  13.449   4.772
   39MET      h  304   0.369  13.313   4.738
   39MET      h  305   0.351  13.347   4.911
   39MET     c2  306   0.566  13.821   4.290
   39MET      h  307   0.611  13.789   4.385
   39MET      h  308   0.660  13.855   4.244
   39MET     c3  309   0.476  13.939   4.283
   39MET      h  310   0.481  13.999   4.373
   39MET      h  311   0.502  14.005   4.200
   39MET      h  312   0.371  13.910   4.271
   39MET     c2  313  -0.001  13.562   3.691
   39MET      h  314   0.060  13.651   3.681
   39MET      h  315   0.079  13.490   3.675
   39MET     c2  316  -0.099  13.553   3.576
   39MET      h  317  -0.150  13.457   3.580
   39MET      h  318  -0.171  13.634   3.589
   39MET     c2  319  -0.028  13.571   3.435
   39MET      h  320   0.067  13.519   3.423
   39MET      h  321  -0.090  13.537   3.351
   39MET     c2  322   0.014  13.711   3.408
   39MET      h  323   0.055  13.764   3.495
   39MET      h  324   0.090  13.695   3.332
   39MET     c2  325  -0.095  13.802   3.338
   39MET      h  326  -0.185  13.814   3.399
   39MET      h  327  -0.130  13.767   3.240
   39MET     c2  328  -0.035  13.935   3.297
   39MET      h  329   0.071  13.920   3.273
   39MET      h  330  -0.095  13.970   3.213
   39MET     c2  331  -0.046  14.035   3.411
   39MET      h  332   0.007  14.018   3.505
   39MET      h  333  -0.151  14.030   3.439
   39MET     c2  334  -0.017  14.172   3.369
   39MET      h  335   0.086  14.201   3.347
   39MET      h  336  -0.074  14.207   3.283
   39MET     c2  337  -0.033  14.276   3.487
   39MET      h  338   0.037  14.253   3.567
   39MET      h  339  -0.131  14.247   3.527
   39MET     c3  340  -0.016  14.424   3.460
   39MET      h  341   0.060  14.434   3.384
   39MET      h  342  -0.109  14.471   3.427
   39MET      h  343   0.014  14.476   3.551
   39MET     c2  344   0.842  12.758   4.657
   39MET      h  345   0.737  12.740   4.682
   39MET      h  346   0.851  12.791   4.554
   39MET     c2  347   0.933  12.630   4.669
   39MET      h  348   1.027  12.656   4.621
   39MET      h  349   0.947  12.605   4.774
   39MET     c2  350   0.867  12.511   4.591
   39MET      h  351   0.770  12.484   4.631
   39MET      h  352   0.851  12.531   4.485
   39MET     c2  353   0.945  12.385   4.618
   39MET      h  354   0.883  12.301   4.586
   39MET      h  355   0.945  12.363   4.724
   39MET     c2  356   1.084  12.378   4.542
   39MET      h  357   1.102  12.272   4.522
   39MET      h  358   1.085  12.425   4.444
   39MET     c2  359   1.204  12.429   4.623
   39MET      h  360   1.288  12.438   4.554
   39MET      h  361   1.197  12.530   4.665
   39MET     c2  362   1.232  12.349   4.747
   39MET      h  363   1.152  12.361   4.820
   39MET      h  364   1.249  12.244   4.729
   39MET     c2  365   1.355  12.393   4.823
   39MET      h  366   1.425  12.321   4.782
   39MET      h  367   1.393  12.494   4.810
   39MET     c2  368   1.357  12.362   4.974
   39MET      h  369   1.292  12.275   4.985
   39MET      h  370   1.453  12.327   5.011
   39MET     c3  371   1.287  12.471   5.064
   39MET      h  372   1.303  12.363   5.065
   39MET      h  373   1.219  12.508   5.141
   39MET      h  374   1.386  12.514   5.055
   40MET    c51  375   4.761  15.323  20.525
   40MET    c52  376   4.676  15.253  20.616
   40MET    c52  377   4.729  15.176  20.733
   40MET    c51  378   4.869  15.190  20.750
   40MET    c50  379   4.958  15.272  20.663
   40MET    c50  380   4.905  15.331  20.552
   40MET    np0  381   4.993  15.389  20.468
   40MET    sp0  382   5.137  15.386  20.553
   40MET    np0  383   5.088  15.285  20.672
   40MET    cs0  384   4.686  15.349  20.407
   40MET    c53  385   4.554  15.341  20.443
   40MET    np1  386   4.544  15.272  20.560
   40MET    cs0  387   4.906  15.108  20.859
   40MET    c53  388   4.792  15.073  20.919
   40MET    np1  389   4.679  15.106  20.840
   40MET    cs2  390   4.467  15.379  20.334
   40MET    cs1  391   4.544  15.423  20.229
   40MET    sp1  392   4.716  15.412  20.251
   40MET    cs2  393   4.810  15.008  21.042
   40MET    cs1  394   4.948  15.011  21.066
   40MET    sp1  395   5.056  15.081  20.946
   40MET    c54  396   4.465  15.457  20.112
   40MET    cs3  397   4.325  15.452  20.141
   40MET    sp2  398   4.294  15.402  20.310
   40MET    c54  399   4.972  14.943  21.189
   40MET    cs3  400   4.857  14.893  21.259
   40MET    sp2  401   4.711  14.933  21.160
   40MET    c=0  402   4.225  15.488  20.046
   40MET    c=1  403   4.088  15.501  20.032
   40MET    c=0  404   4.858  14.825  21.386
   40MET    c=1  405   4.761  14.778  21.472
   40MET     c2  406   4.414  15.228  20.607
   40MET     c2  407   4.541  15.063  20.885
   40MET     c2  408   5.110  14.931  21.242
   40MET     c2  409   4.528  15.498  19.976
   40MET    c=2  410   4.012  15.528  19.905
   40MET    c55  411   3.865  15.530  19.941
   40MET    c56  412   3.853  15.508  20.080
   40MET     c'  413   3.987  15.492  20.134
   40MET    c=2  414   4.781  14.733  21.608
   40MET    c55  415   4.658  14.669  21.661
   40MET    c56  416   4.562  14.688  21.560
   40MET     c'  417   4.620  14.758  21.449
   40MET    cp3  418   3.731  15.503  20.149
   40MET    cp2  419   3.619  15.527  20.077
   40MET    cp1  420   3.624  15.546  19.942
   40MET    cp0  421   3.744  15.552  19.871
   40MET    cp3  422   4.428  14.646  21.575
   40MET    cp2  423   4.393  14.583  21.694
   40MET    cp1  424   4.490  14.554  21.791
   40MET    cp0  425   4.622  14.594  21.773
   40MET     o'  426   4.001  15.477  20.255
   40MET     o'  427   4.562  14.773  21.345
   40MET      f  428   3.510  15.571  19.876
   40MET      f  429   3.503  15.529  20.148
   40MET      f  430   4.266  14.539  21.707
   40MET      f  431   4.455  14.468  21.889
   40MET    c=3  432   4.060  15.545  19.778
   40MET    ct1  433   3.969  15.561  19.666
   40MET    nt1  434   3.897  15.566  19.574
   40MET    ct0  435   4.198  15.544  19.735
   40MET    nt0  436   4.310  15.551  19.709
   40MET    c=3  437   4.901  14.746  21.677
   40MET    ct0  438   5.016  14.819  21.640
   40MET    nt0  439   5.113  14.870  21.606
   40MET    ct1  440   4.913  14.697  21.809
   40MET    nt1  441   4.924  14.654  21.914
   40MET      h  442   4.276  15.479  19.951
   40MET      h  443   4.962  14.811  21.411
   40MET      h  444   4.417  15.125  20.642
   40MET      h  445   4.344  15.215  20.524
   40MET      h  446   4.465  15.128  20.842
   40MET      h  447   4.528  15.082  20.992
   40MET      h  448   5.118  14.956  21.348
   40MET      h  449   5.175  14.997  21.184
   40MET      h  450   4.480  15.592  19.946
   40MET      h  451   4.489  15.423  19.906
   40MET     ha  452   3.724  15.498  20.257
   40MET     ha  453   3.737  15.590  19.769
   40MET     ha  454   4.353  14.666  21.499
   40MET     ha  455   4.685  14.557  21.851
   40MET     c1  456   4.343  15.325  20.706
   40MET      h  457   4.421  15.326  20.781
   40MET     c2  458   4.220  15.246  20.750
   40MET      h  459   4.127  15.280  20.703
   40MET      h  460   4.232  15.139  20.729
   40MET     c2  461   4.188  15.282  20.899
   40MET      h  462   4.274  15.265  20.964
   40MET      h  463   4.171  15.388  20.902
   40MET     c2  464   4.060  15.206  20.935
   40MET      h  465   3.970  15.255  20.895
   40MET      h  466   4.049  15.111  20.881
   40MET     c3  467   4.026  15.197  21.087
   40MET      h  468   4.104  15.136  21.134
   40MET      h  469   4.014  15.296  21.131
   40MET      h  470   3.932  15.144  21.103
   40MET     c1  471   4.513  14.913  20.856
   40MET      h  472   4.577  14.856  20.924
   40MET     c2  473   4.542  14.877  20.713
   40MET      h  474   4.475  14.932  20.648
   40MET      h  475   4.643  14.906  20.682
   40MET     c2  476   4.521  14.726  20.692
   40MET      h  477   4.572  14.675  20.774
   40MET      h  478   4.422  14.686  20.711
   40MET     c2  479   4.574  14.670  20.563
   40MET      h  480   4.679  14.692  20.537
   40MET      h  481   4.555  14.563  20.565
   40MET     c3  482   4.478  14.699  20.448
   40MET      h  483   4.491  14.804  20.422
   40MET      h  484   4.514  14.629  20.372
   40MET      h  485   4.377  14.677  20.483
   40MET     c2  486   4.305  15.467  20.660
   40MET      h  487   4.297  15.475  20.551
   40MET      h  488   4.210  15.502  20.702
   40MET     c3  489   4.396  15.568  20.708
   40MET      h  490   4.423  15.548  20.811
   40MET      h  491   4.494  15.543  20.667
   40MET      h  492   4.373  15.672  20.686
   40MET     c2  493   4.361  14.888  20.890
   40MET      h  494   4.301  14.954  20.827
   40MET      h  495   4.324  14.794  20.846
   40MET     c3  496   4.333  14.874  21.035
   40MET      h  497   4.236  14.915  21.062
   40MET      h  498   4.331  14.769  21.066
   40MET      h  499   4.407  14.925  21.096
   40MET     c2  500   5.160  14.796  21.207
   40MET      h  501   5.082  14.721  21.220
   40MET      h  502   5.178  14.776  21.101
   40MET     c2  503   5.283  14.755  21.286
   40MET      h  504   5.365  14.823  21.262
   40MET      h  505   5.257  14.764  21.392
   40MET     c2  506   5.326  14.605  21.258
   40MET      h  507   5.322  14.574  21.153
   40MET      h  508   5.429  14.583  21.290
   40MET     c2  509   5.235  14.505  21.319
   40MET      h  510   5.129  14.531  21.315
   40MET      h  511   5.257  14.417  21.259
   40MET     c2  512   5.273  14.463  21.467
   40MET      h  513   5.268  14.546  21.537
   40MET      h  514   5.371  14.417  21.480
   40MET     c2  515   5.186  14.346  21.512
   40MET      h  516   5.161  14.285  21.424
   40MET      h  517   5.244  14.294  21.588
   40MET     c2  518   5.057  14.397  21.574
   40MET      h  519   4.985  14.453  21.515
   40MET      h  520   5.092  14.470  21.648
   40MET     c2  521   4.984  14.293  21.645
   40MET      h  522   4.931  14.215  21.589
   40MET      h  523   5.041  14.237  21.719
   40MET     c2  524   4.852  14.348  21.714
   40MET      h  525   4.784  14.387  21.638
   40MET      h  526   4.891  14.436  21.765
   40MET     c3  527   4.768  14.256  21.799
   40MET      h  528   4.773  14.157  21.756
   40MET      h  529   4.801  14.253  21.903
   40MET      h  530   4.664  14.290  21.802
   40MET     c2  531   4.675  15.498  19.957
   40MET      h  532   4.719  15.574  20.023
   40MET      h  533   4.715  15.399  19.982
   40MET     c2  534   4.705  15.520  19.804
   40MET      h  535   4.676  15.428  19.755
   40MET      h  536   4.650  15.605  19.768
   40MET     c2  537   4.860  15.540  19.785
   40MET      h  538   4.897  15.628  19.837
   40MET      h  539   4.920  15.456  19.819
   40MET     c2  540   4.886  15.578  19.642
   40MET      h  541   4.988  15.618  19.636
   40MET      h  542   4.834  15.670  19.617
   40MET     c2  543   4.874  15.459  19.539
   40MET      h  544   4.944  15.479  19.459
   40MET      h  545   4.905  15.361  19.578
   40MET     c2  546   4.736  15.444  19.474
   40MET      h  547   4.734  15.347  19.423
   40MET      h  548   4.649  15.436  19.541
   40MET     c2  549   4.696  15.561  19.389
   40MET      h  550   4.680  15.650  19.450
   40MET      h  551   4.765  15.584  19.309
   40MET     c2  552   4.563  15.544  19.317
   40MET      h  553   4.602  15.510  19.222
   40MET      h  554   4.490  15.474  19.355
   40MET     c2  555   4.489  15.674  19.282
   40MET      h  556   4.567  15.750  19.273
   40MET      h  557   4.443  15.673  19.183
   40MET     c3  558   4.396  15.729  19.397
   40MET      h  559   4.456  15.769  19.314
   40MET      h  560   4.356  15.806  19.464
   40MET      h  561   4.329  15.658  19.351
   41MET    c51  562   1.107  20.830  14.033
   41MET    c52  563   1.144  20.692  14.040
   41MET    c52  564   1.042  20.582  14.045
   41MET    c51  565   0.909  20.628  14.034
   41MET    c50  566   0.869  20.770  14.016
   41MET    c50  567   0.966  20.867  14.021
   41MET    np0  568   0.922  20.995  14.023
   41MET    sp0  569   0.759  20.981  13.989
   41MET    np0  570   0.748  20.819  14.008
   41MET    cs0  571   1.221  20.906  14.070
   41MET    c53  572   1.330  20.826  14.049
   41MET    np1  573   1.287  20.696  14.045
   41MET    cs0  574   0.824  20.515  14.047
   41MET    c53  575   0.904  20.409  14.037
   41MET    np1  576   1.041  20.445  14.045
   41MET    cs2  577   1.454  20.896  14.069
   41MET    cs1  578   1.426  21.029  14.093
   41MET    sp1  579   1.257  21.070  14.101
   41MET    cs2  580   0.835  20.288  14.028
   41MET    cs1  581   0.699  20.322  14.022
   41MET    sp1  582   0.652  20.490  14.033
   41MET    c54  583   1.545  21.107  14.121
   41MET    cs3  584   1.663  21.030  14.101
   41MET    sp2  585   1.626  20.862  14.052
   41MET    c54  586   0.624  20.201  14.015
   41MET    cs3  587   0.699  20.078  14.013
   41MET    sp2  588   0.874  20.121  14.023
   41MET    c=0  589   1.795  21.085  14.115
   41MET    c=1  590   1.928  21.051  14.103
   41MET    c=0  591   0.643  19.946  14.003
   41MET    c=1  592   0.696  19.818  13.992
   41MET     c2  593   1.385  20.589  14.048
   41MET     c2  594   1.146  20.336  14.048
   41MET     c2  595   0.476  20.205  14.006
   41MET     c2  596   1.540  21.257  14.163
   41MET    c=2  597   2.046  21.134  14.143
   41MET    c55  598   2.170  21.053  14.113
   41MET    c56  599   2.129  20.930  14.057
   41MET     c'  600   1.984  20.930  14.050
   41MET    c=2  601   0.624  19.698  13.958
   41MET    c55  602   0.710  19.578  13.976
   41MET    c56  603   0.837  19.630  14.008
   41MET     c'  604   0.831  19.774  14.012
   41MET    cp3  605   2.218  20.829  14.017
   41MET    cp2  606   2.350  20.854  14.028
   41MET    cp1  607   2.395  20.971  14.084
   41MET    cp0  608   2.310  21.074  14.124
   41MET    cp3  609   0.949  19.547  14.027
   41MET    cp2  610   0.931  19.410  14.015
   41MET    cp1  611   0.803  19.356  13.994
   41MET    cp0  612   0.693  19.440  13.978
   41MET     o'  613   1.928  20.834  13.999
   41MET     o'  614   0.924  19.840  14.051
   41MET      f  615   2.528  20.992  14.091
   41MET      f  616   2.433  20.758  13.982
   41MET      f  617   1.037  19.330  14.037
   41MET      f  618   0.789  19.223  14.013
   41MET    c=3  619   2.049  21.260  14.199
   41MET    ct1  620   2.174  21.320  14.239
   41MET    nt1  621   2.273  21.367  14.279
   41MET    ct0  622   1.935  21.344  14.231
   41MET    nt0  623   1.842  21.409  14.246
   41MET    c=3  624   0.491  19.696  13.917
   41MET    ct0  625   0.408  19.805  13.884
   41MET    nt0  626   0.338  19.894  13.864
   41MET    ct1  627   0.426  19.573  13.890
   41MET    nt1  628   0.374  19.474  13.871
   41MET      h  629   1.779  21.173  14.176
   41MET      h  630   0.536  19.958  14.008
   41MET      h  631   1.355  20.510  14.117
   41MET      h  632   1.477  20.620  14.099
   41MET      h  633   1.241  20.374  14.012
   41MET      h  634   1.124  20.258  13.974
   41MET      h  635   0.435  20.139  13.929
   41MET      h  636   0.446  20.307  13.985
   41MET      h  637   1.608  21.311  14.096
   41MET      h  638   1.589  21.258  14.261
   41MET     ha  639   2.186  20.740  13.964
   41MET     ha  640   2.357  21.169  14.146
   41MET     ha  641   1.047  19.588  14.046
   41MET     ha  642   0.601  19.384  13.972
   41MET     c1  643   1.432  20.535  13.910
   41MET      h  644   1.333  20.507  13.874
   41MET     c2  645   1.518  20.415  13.946
   41MET      h  646   1.626  20.433  13.936
   41MET      h  647   1.498  20.381  14.047
   41MET     c2  648   1.501  20.306  13.834
   41MET      h  649   1.397  20.279  13.819
   41MET      h  650   1.532  20.352  13.741
   41MET     c2  651   1.596  20.191  13.871
   41MET      h  652   1.700  20.214  13.845
   41MET      h  653   1.610  20.181  13.979
   41MET     c3  654   1.573  20.057  13.796
   41MET      h  655   1.476  20.018  13.827
   41MET      h  656   1.584  20.069  13.688
   41MET      h  657   1.647  19.982  13.826
   41MET     c1  658   1.160  20.271  14.189
   41MET      h  659   1.068  20.213  14.205
   41MET     c2  660   1.177  20.374  14.297
   41MET      h  661   1.271  20.428  14.281
   41MET      h  662   1.099  20.451  14.296
   41MET     c2  663   1.181  20.305  14.435
   41MET      h  664   1.099  20.234  14.437
   41MET      h  665   1.260  20.232  14.452
   41MET     c2  666   1.169  20.396  14.553
   41MET      h  667   1.084  20.466  14.555
   41MET      h  668   1.170  20.332  14.642
   41MET     c3  669   1.302  20.463  14.584
   41MET      h  670   1.315  20.543  14.510
   41MET      h  671   1.285  20.499  14.686
   41MET      h  672   1.380  20.387  14.578
   41MET     c2  673   1.504  20.630  13.812
   41MET      h  674   1.550  20.715  13.862
   41MET      h  675   1.582  20.579  13.754
   41MET     c3  676   1.418  20.678  13.707
   41MET      h  677   1.354  20.599  13.670
   41MET      h  678   1.338  20.734  13.756
   41MET      h  679   1.463  20.740  13.629
   41MET     c2  680   1.285  20.175  14.183
   41MET      h  681   1.373  20.236  14.156
   41MET      h  682   1.320  20.148  14.283
   41MET     c3  683   1.259  20.046  14.116
   41MET      h  684   1.345  20.010  14.061
   41MET      h  685   1.234  19.967  14.188
   41MET      h  686   1.176  20.052  14.044
   41MET     c2  687   0.422  20.181  14.142
   41MET      h  688   0.478  20.104  14.193
   41MET      h  689   0.438  20.260  14.216
   41MET     c2  690   0.274  20.145  14.142
   41MET      h  691   0.217  20.229  14.102
   41MET      h  692   0.262  20.058  14.076
   41MET     c2  693   0.221  20.106  14.287
   41MET      h  694   0.257  20.170  14.368
   41MET      h  695   0.112  20.108  14.294
   41MET     c2  696   0.270  19.973  14.332
   41MET      h  697   0.373  19.951  14.306
   41MET      h  698   0.257  19.983  14.441
   41MET     c2  699   0.177  19.851  14.292
   41MET      h  700   0.169  19.838  14.184
   41MET      h  701   0.075  19.855  14.330
   41MET     c2  702   0.224  19.725  14.361
   41MET      h  703   0.268  19.752  14.458
   41MET      h  704   0.136  19.661  14.369
   41MET     c2  705   0.329  19.654  14.277
   41MET      h  706   0.425  19.702  14.257
   41MET      h  707   0.282  19.648  14.179
   41MET     c2  708   0.357  19.519  14.323
   41MET      h  709   0.414  19.503  14.415
   41MET      h  710   0.270  19.455  14.334
   41MET     c2  711   0.464  19.444  14.232
   41MET      h  712   0.558  19.498  14.235
   41MET      h  713   0.423  19.465  14.132
   41MET     c3  714   0.498  19.300  14.259
   41MET      h  715   0.493  19.285  14.366
   41MET      h  716   0.430  19.231  14.208
   41MET      h  717   0.599  19.277  14.222
   41MET     c2  718   1.410  21.326  14.182
   41MET      h  719   1.358  21.331  14.086
   41MET      h  720   1.350  21.272  14.255
   41MET     c2  721   1.438  21.467  14.247
   41MET      h  722   1.469  21.447  14.349
   41MET      h  723   1.515  21.519  14.191
   41MET     c2  724   1.305  21.550  14.250
   41MET      h  725   1.266  21.569  14.150
   41MET      h  726   1.225  21.503  14.306
   41MET     c2  727   1.336  21.690  14.295
   41MET      h  728   1.250  21.753  14.271
   41MET      h  729   1.407  21.737  14.227
   41MET     c2  730   1.365  21.704  14.450
   41MET      h  731   1.331  21.803  14.480
   41MET      h  732   1.309  21.636  14.514
   41MET     c2  733   1.513  21.695  14.488
   41MET      h  734   1.518  21.684  14.597
   41MET      h  735   1.569  21.607  14.454
   41MET     c2  736   1.598  21.805  14.432
   41MET      h  737   1.605  21.798  14.324
   41MET      h  738   1.564  21.905  14.459
   41MET     c2  739   1.743  21.803  14.476
   41MET      h  740   1.735  21.874  14.558
   41MET      h  741   1.786  21.710  14.511
   41MET     c2  742   1.844  21.869  14.380
   41MET      h  743   1.786  21.944  14.326
   41MET      h  744   1.921  21.928  14.431
   41MET     c3  745   1.898  21.774  14.267
   41MET      h  746   1.877  21.881  14.281
   41MET      h  747   1.922  21.746  14.164
   41MET      h  748   1.965  21.748  14.347
   42MET    c51  749   0.854   8.241  11.804
   42MET    c52  750   0.827   8.310  11.927
   42MET    c52  751   0.727   8.259  12.027
   42MET    c51  752   0.672   8.133  11.991
   42MET    c50  753   0.707   8.055  11.870
   42MET    c50  754   0.792   8.112  11.778
   42MET    np0  755   0.806   8.044  11.662
   42MET    sp0  756   0.730   7.898  11.691
   42MET    np0  757   0.657   7.941  11.831
   42MET    cs0  758   0.919   8.333  11.718
   42MET    c53  759   0.973   8.431  11.798
   42MET    np1  760   0.909   8.427  11.919
   42MET    cs0  761   0.575   8.101  12.090
   42MET    c53  762   0.596   8.188  12.190
   42MET    np1  763   0.683   8.292  12.151
   42MET    cs2  764   1.054   8.523  11.723
   42MET    cs1  765   1.063   8.479  11.593
   42MET    sp1  766   0.970   8.337  11.555
   42MET    cs2  767   0.522   8.158  12.305
   42MET    cs1  768   0.458   8.036  12.279
   42MET    sp1  769   0.476   7.961  12.121
   42MET    c54  770   1.138   8.570  11.508
   42MET    cs3  771   1.198   8.675  11.584
   42MET    sp2  772   1.158   8.661  11.758
   42MET    c54  773   0.379   8.003  12.394
   42MET    cs3  774   0.385   8.093  12.505
   42MET    sp2  775   0.496   8.229  12.459
   42MET    c=0  776   1.283   8.774  11.526
   42MET    c=1  777   1.360   8.883  11.560
   42MET    c=0  778   0.317   8.077  12.631
   42MET    c=1  779   0.316   8.146  12.750
   42MET     c2  780   0.930   8.535  12.013
   42MET     c2  781   0.707   8.407  12.248
   42MET     c2  782   0.300   7.878  12.396
   42MET     c2  783   1.152   8.550  11.354
   42MET    c=2  784   1.427   8.979  11.466
   42MET    c55  785   1.496   9.084  11.550
   42MET    c56  786   1.473   9.053  11.686
   42MET     c'  787   1.393   8.932  11.691
   42MET    c=2  788   0.259   8.101  12.875
   42MET    c55  789   0.258   8.210  12.976
   42MET    c56  790   0.326   8.317  12.913
   42MET     c'  791   0.367   8.278  12.781
   42MET    cp3  792   1.523   9.129  11.793
   42MET    cp2  793   1.601   9.234  11.763
   42MET    cp1  794   1.624   9.271  11.633
   42MET    cp0  795   1.577   9.197  11.524
   42MET    cp3  796   0.352   8.438  12.979
   42MET    cp2  797   0.306   8.452  13.109
   42MET    cp1  798   0.228   8.352  13.169
   42MET    cp0  799   0.202   8.234  13.101
   42MET     o'  800   1.366   8.884  11.801
   42MET     o'  801   0.414   8.356  12.703
   42MET      f  802   1.704   9.376  11.608
   42MET      f  803   1.653   9.301  11.869
   42MET      f  804   0.326   8.570  13.171
   42MET      f  805   0.163   8.384  13.283
   42MET    c=3  806   1.427   8.980  11.328
   42MET    ct1  807   1.491   9.086  11.255
   42MET    nt1  808   1.535   9.175  11.194
   42MET    ct0  809   1.363   8.883  11.241
   42MET    nt0  810   1.318   8.799  11.176
   42MET    c=3  811   0.210   7.972  12.896
   42MET    ct0  812   0.221   7.860  12.812
   42MET    nt0  813   0.223   7.770  12.740
   42MET    ct1  814   0.153   7.937  13.020
   42MET    nt1  815   0.103   7.910  13.119
   42MET      h  816   1.257   8.772  11.421
   42MET      h  817   0.255   7.991  12.619
   42MET      h  818   0.836   8.568  12.057
   42MET      h  819   0.956   8.628  11.963
   42MET      h  820   0.803   8.454  12.226
   42MET      h  821   0.724   8.370  12.349
   42MET      h  822   0.311   7.821  12.488
   42MET      h  823   0.331   7.816  12.312
   42MET      h  824   1.259   8.556  11.331
   42MET      h  825   1.109   8.642  11.312
   42MET     ha  826   1.515   9.097  11.896
   42MET     ha  827   1.620   9.223  11.428
   42MET     ha  828   0.410   8.517  12.932
   42MET     ha  829   0.135   8.171  13.156
   42MET     c1  830   1.043   8.512  12.118
   42MET      h  831   1.002   8.421  12.160
   42MET     c2  832   1.028   8.632  12.212
   42MET      h  833   1.105   8.709  12.197
   42MET      h  834   0.930   8.679  12.202
   42MET     c2  835   1.065   8.587  12.357
   42MET      h  836   1.006   8.502  12.389
   42MET      h  837   1.167   8.551  12.353
   42MET     c2  838   1.058   8.712  12.445
   42MET      h  839   1.146   8.776  12.433
   42MET      h  840   0.983   8.784  12.410
   42MET     c3  841   1.056   8.687  12.599
   42MET      h  842   0.963   8.636  12.623
   42MET      h  843   1.146   8.636  12.632
   42MET      h  844   1.053   8.783  12.653
   42MET     c1  845   0.590   8.509  12.249
   42MET      h  846   0.505   8.459  12.296
   42MET     c2  847   0.554   8.555  12.110
   42MET      h  848   0.639   8.608  12.066
   42MET      h  849   0.534   8.472  12.042
   42MET     c2  850   0.432   8.649  12.116
   42MET      h  851   0.359   8.602  12.182
   42MET      h  852   0.443   8.741  12.174
   42MET     c2  853   0.367   8.679  11.985
   42MET      h  854   0.338   8.594  11.922
   42MET      h  855   0.281   8.744  12.007
   42MET     c3  856   0.444   8.786  11.909
   42MET      h  857   0.532   8.736  11.867
   42MET      h  858   0.370   8.817  11.834
   42MET      h  859   0.471   8.865  11.979
   42MET     c2  860   1.188   8.494  12.071
   42MET      h  861   1.206   8.537  11.972
   42MET      h  862   1.260   8.539  12.139
   42MET     c3  863   1.231   8.357  12.072
   42MET      h  864   1.194   8.306  12.160
   42MET      h  865   1.165   8.304  12.002
   42MET      h  866   1.334   8.336  12.047
   42MET     c2  867   0.638   8.632  12.337
   42MET      h  868   0.729   8.673  12.291
   42MET      h  869   0.576   8.721  12.320
   42MET     c3  870   0.630   8.608  12.483
   42MET      h  871   0.710   8.657  12.536
   42MET      h  872   0.537   8.647  12.526
   42MET      h  873   0.636   8.502  12.507
   42MET     c2  874   0.160   7.912  12.363
   42MET      h  875   0.130   8.005  12.411
   42MET      h  876   0.140   7.945  12.260
   42MET     c2  877   0.061   7.803  12.398
   42MET      h  878   0.084   7.714  12.339
   42MET      h  879   0.074   7.780  12.504
   42MET     c2  880  -0.090   7.847  12.375
   42MET      h  881  -0.108   7.903  12.283
   42MET      h  882  -0.159   7.763  12.372
   42MET     c2  883  -0.138   7.945  12.476
   42MET      h  884  -0.065   8.020  12.506
   42MET      h  885  -0.222   7.989  12.423
   42MET     c2  886  -0.202   7.880  12.606
   42MET      h  887  -0.132   7.819  12.662
   42MET      h  888  -0.290   7.816  12.589
   42MET     c2  889  -0.267   7.987  12.692
   42MET      h  890  -0.303   8.067  12.627
   42MET      h  891  -0.345   7.937  12.749
   42MET     c2  892  -0.165   8.045  12.789
   42MET      h  893  -0.078   8.099  12.752
   42MET      h  894  -0.122   7.956  12.836
   42MET     c2  895  -0.226   8.126  12.893
   42MET      h  896  -0.266   8.226  12.869
   42MET      h  897  -0.306   8.078  12.948
   42MET     c2  898  -0.120   8.183  12.997
   42MET      h  899  -0.048   8.247  12.945
   42MET      h  900  -0.063   8.092  13.019
   42MET     c3  901  -0.166   8.262  13.117
   42MET      h  902  -0.253   8.319  13.086
   42MET      h  903  -0.191   8.198  13.201
   42MET      h  904  -0.087   8.329  13.151
   42MET     c2  905   1.084   8.438  11.285
   42MET      h  906   1.125   8.344  11.322
   42MET      h  907   0.977   8.443  11.306
   42MET     c2  908   1.098   8.459  11.130
   42MET      h  909   1.034   8.543  11.106
   42MET      h  910   1.201   8.478  11.105
   42MET     c2  911   1.044   8.332  11.055
   42MET      h  912   1.100   8.243  11.080
   42MET      h  913   0.939   8.309  11.077
   42MET     c2  914   1.074   8.346  10.908
   42MET      h  915   1.061   8.247  10.863
   42MET      h  916   1.181   8.354  10.892
   42MET     c2  917   0.981   8.448  10.832
   42MET      h  918   0.971   8.411  10.730
   42MET      h  919   0.878   8.454  10.869
   42MET     c2  920   1.037   8.590  10.822
   42MET      h  921   0.956   8.655  10.787
   42MET      h  922   1.067   8.639  10.915
   42MET     c2  923   1.164   8.600  10.743
   42MET      h  924   1.246   8.550  10.794
   42MET      h  925   1.156   8.562  10.641
   42MET     c2  926   1.217   8.741  10.725
   42MET      h  927   1.174   8.760  10.626
   42MET      h  928   1.187   8.819  10.794
   42MET     c2  929   1.369   8.754  10.702
   42MET      h  930   1.398   8.660  10.657
   42MET      h  931   1.395   8.828  10.626
   42MET     c3  932   1.454   8.762  10.834
   42MET      h  933   1.465   8.725  10.732
   42MET      h  934   1.535   8.734  10.901
   42MET      h  935   1.426   8.866  10.824
   43MET    c51  936   6.936  21.740  20.241
   43MET    c52  937   6.927  21.731  20.383
   43MET    c52  938   6.802  21.769  20.458
   43MET    c51  939   6.695  21.804  20.373
   43MET    c50  940   6.699  21.803  20.225
   43MET    c50  941   6.818  21.777  20.162
   43MET    np0  942   6.820  21.795  20.029
   43MET    sp0  943   6.660  21.819  19.989
   43MET    np0  944   6.604  21.838  20.141
   43MET    cs0  945   7.074  21.737  20.207
   43MET    c53  946   7.139  21.679  20.313
   43MET    np1  947   7.058  21.687  20.423
   43MET    cs0  948   6.587  21.844  20.457
   43MET    c53  949   6.621  21.805  20.580
   43MET    np1  950   6.757  21.767  20.587
   43MET    cs2  951   7.278  21.657  20.285
   43MET    cs1  952   7.303  21.691  20.155
   43MET    sp1  953   7.168  21.757  20.066
   43MET    cs2  954   6.518  21.818  20.673
   43MET    cs1  955   6.405  21.859  20.600
   43MET    sp1  956   6.421  21.889  20.428
   43MET    c54  957   7.444  21.678  20.119
   43MET    cs3  958   7.518  21.618  20.224
   43MET    sp2  959   7.415  21.582  20.366
   43MET    c54  960   6.297  21.876  20.691
   43MET    cs3  961   6.324  21.847  20.830
   43MET    sp2  962   6.498  21.797  20.842
   43MET    c=0  963   7.658  21.587  20.213
   43MET    c=1  964   7.762  21.530  20.283
   43MET    c=0  965   6.229  21.854  20.937
   43MET    c=1  966   6.232  21.823  21.072
   43MET     c2  967   7.112  21.656  20.554
   43MET     c2  968   6.817  21.733  20.722
   43MET     c2  969   6.164  21.918  20.642
   43MET     c2  970   7.501  21.722  19.981
   43MET    c=2  971   7.907  21.529  20.245
   43MET    c55  972   7.982  21.457  20.355
   43MET    c56  973   7.888  21.417  20.452
   43MET     c'  974   7.757  21.459  20.409
   43MET    c=2  975   6.118  21.815  21.160
   43MET    c55  976   6.162  21.800  21.302
   43MET    c56  977   6.302  21.788  21.294
   43MET     c'  978   6.344  21.796  21.157
   43MET    cp3  979   7.922  21.347  20.569
   43MET    cp2  980   8.052  21.313  20.586
   43MET    cp1  981   8.147  21.353  20.495
   43MET    cp0  982   8.117  21.420  20.378
   43MET    cp3  983   6.382  21.766  21.408
   43MET    cp2  984   6.317  21.759  21.531
   43MET    cp1  985   6.179  21.782  21.542
   43MET    cp0  986   6.103  21.806  21.428
   43MET     o'  987   7.659  21.429  20.476
   43MET     o'  988   6.461  21.802  21.126
   43MET      f  989   8.275  21.314  20.516
   43MET      f  990   8.080  21.240  20.696
   43MET      f  991   6.393  21.743  21.642
   43MET      f  992   6.130  21.802  21.666
   43MET    c=3  993   7.967  21.583  20.134
   43MET    ct1  994   8.111  21.579  20.118
   43MET    nt1  995   8.227  21.584  20.108
   43MET    ct0  996   7.903  21.653  20.024
   43MET    nt0  997   7.845  21.700  19.937
   43MET    c=3  998   5.985  21.822  21.118
   43MET    ct0  999   5.936  21.820  20.986
   43MET    nt0 1000   5.895  21.827  20.878
   43MET    ct1 1001   5.880  21.816  21.211
   43MET    nt1 1002   5.795  21.814  21.288
   43MET      h 1003   7.692  21.652  20.133
   43MET      h 1004   6.139  21.895  20.894
   43MET      h 1005   7.081  21.729  20.627
   43MET      h 1006   7.219  21.673  20.558
   43MET      h 1007   6.903  21.666  20.709
   43MET      h 1008   6.749  21.669  20.780
   43MET      h 1009   6.082  21.859  20.683
   43MET      h 1010   6.163  21.910  20.534
   43MET      h 1011   7.558  21.637  19.942
   43MET      h 1012   7.576  21.797  20.006
   43MET     ha 1013   7.848  21.307  20.637
   43MET     ha 1014   8.196  21.427  20.305
   43MET     ha 1015   6.489  21.751  21.401
   43MET     ha 1016   6.001  21.830  21.453
   43MET     c1 1017   7.092  21.509  20.601
   43MET      h 1018   6.984  21.508  20.594
   43MET     c2 1019   7.142  21.511  20.745
   43MET      h 1020   7.241  21.465  20.758
   43MET      h 1021   7.145  21.613  20.784
   43MET     c2 1022   7.057  21.410  20.829
   43MET      h 1023   6.950  21.431  20.822
   43MET      h 1024   7.070  21.313  20.784
   43MET     c2 1025   7.116  21.411  20.971
   43MET      h 1026   7.208  21.351  20.977
   43MET      h 1027   7.160  21.507  20.998
   43MET     c3 1028   7.028  21.345  21.082
   43MET      h 1029   6.939  21.407  21.094
   43MET      h 1030   7.008  21.241  21.060
   43MET      h 1031   7.081  21.348  21.178
   43MET     c1 1032   6.853  21.859  20.805
   43MET      h 1033   6.758  21.905  20.834
   43MET     c2 1034   6.936  21.956  20.726
   43MET      h 1035   7.032  21.910  20.701
   43MET      h 1036   6.891  21.983  20.630
   43MET     c2 1037   6.961  22.084  20.810
   43MET      h 1038   6.865  22.112  20.852
   43MET      h 1039   7.014  22.072  20.904
   43MET     c2 1040   7.017  22.201  20.734
   43MET      h 1041   6.964  22.232  20.643
   43MET      h 1042   7.025  22.283  20.806
   43MET     c3 1043   7.167  22.186  20.714
   43MET      h 1044   7.180  22.113  20.633
   43MET      h 1045   7.195  22.288  20.687
   43MET      h 1046   7.211  22.152  20.808
   43MET     c2 1047   7.156  21.393  20.521
   43MET      h 1048   7.240  21.427  20.460
   43MET      h 1049   7.191  21.312  20.584
   43MET     c3 1050   7.062  21.325  20.437
   43MET      h 1051   6.967  21.311  20.488
   43MET      h 1052   7.024  21.399  20.366
   43MET      h 1053   7.097  21.238  20.382
   43MET     c2 1054   6.932  21.809  20.933
   43MET      h 1055   7.022  21.755  20.898
   43MET      h 1056   6.987  21.891  20.981
   43MET     c3 1057   6.846  21.753  21.039
   43MET      h 1058   6.894  21.671  21.091
   43MET      h 1059   6.821  21.828  21.115
   43MET      h 1060   6.752  21.714  20.999
   43MET     c2 1061   6.150  22.064  20.665
   43MET      h 1062   6.193  22.092  20.762
   43MET      h 1063   6.214  22.129  20.605
   43MET     c2 1064   6.007  22.113  20.656
   43MET      h 1065   5.971  22.097  20.554
   43MET      h 1066   5.948  22.054  20.727
   43MET     c2 1067   5.993  22.267  20.695
   43MET      h 1068   6.071  22.332  20.655
   43MET      h 1069   5.899  22.311  20.662
   43MET     c2 1070   6.008  22.291  20.841
   43MET      h 1071   6.085  22.231  20.890
   43MET      h 1072   6.035  22.398  20.841
   43MET     c2 1073   5.874  22.283  20.924
   43MET      h 1074   5.829  22.184  20.921
   43MET      h 1075   5.796  22.353  20.895
   43MET     c2 1076   5.897  22.330  21.066
   43MET      h 1077   5.976  22.406  21.066
   43MET      h 1078   5.801  22.366  21.102
   43MET     c2 1079   5.942  22.214  21.154
   43MET      h 1080   6.036  22.164  21.135
   43MET      h 1081   5.867  22.137  21.134
   43MET     c2 1082   5.938  22.245  21.296
   43MET      h 1083   6.013  22.312  21.339
   43MET      h 1084   5.843  22.284  21.332
   43MET     c2 1085   5.980  22.122  21.387
   43MET      h 1086   6.083  22.094  21.364
   43MET      h 1087   5.919  22.043  21.343
   43MET     c3 1088   5.973  22.134  21.537
   43MET      h 1089   5.998  22.236  21.563
   43MET      h 1090   5.874  22.108  21.576
   43MET      h 1091   6.044  22.065  21.584
   43MET     c2 1092   7.413  21.785  19.879
   43MET      h 1093   7.337  21.713  19.847
   43MET      h 1094   7.365  21.873  19.922
   43MET     c2 1095   7.504  21.839  19.762
   43MET      h 1096   7.557  21.924  19.803
   43MET      h 1097   7.571  21.761  19.729
   43MET     c2 1098   7.412  21.888  19.644
   43MET      h 1099   7.352  21.808  19.602
   43MET      h 1100   7.343  21.967  19.672
   43MET     c2 1101   7.499  21.922  19.526
   43MET      h 1102   7.435  21.930  19.438
   43MET      h 1103   7.556  21.835  19.494
   43MET     c2 1104   7.579  22.058  19.541
   43MET      h 1105   7.589  22.099  19.441
   43MET      h 1106   7.526  22.136  19.597
   43MET     c2 1107   7.720  22.044  19.599
   43MET      h 1108   7.756  22.144  19.623
   43MET      h 1109   7.731  21.991  19.694
   43MET     c2 1110   7.813  21.964  19.512
   43MET      h 1111   7.783  21.860  19.508
   43MET      h 1112   7.824  22.003  19.411
   43MET     c2 1113   7.956  21.956  19.562
   43MET      h 1114   7.997  22.037  19.503
   43MET      h 1115   7.976  21.973  19.668
   43MET     c2 1116   8.037  21.833  19.518
   43MET      h 1117   7.992  21.803  19.423
   43MET      h 1118   8.140  21.855  19.491
   43MET     c3 1119   8.019  21.707  19.610
   43MET      h 1120   8.039  21.729  19.505
   43MET      h 1121   7.999  21.601  19.631
   43MET      h 1122   8.096  21.758  19.665
   44MET    c51 1123   5.961  17.718   2.963
   44MET    c52 1124   5.974  17.802   3.078
   44MET    c52 1125   5.866  17.813   3.182
   44MET    c51 1126   5.758  17.726   3.159
   44MET    c50 1127   5.748  17.629   3.046
   44MET    c50 1128   5.845  17.631   2.949
   44MET    np0 1129   5.821  17.555   2.840
   44MET    sp0 1130   5.687  17.465   2.883
   44MET    np0 1131   5.648  17.549   3.017
   44MET    cs0 1132   6.058  17.761   2.868
   44MET    c53 1133   6.155  17.829   2.939
   44MET    np1 1134   6.102  17.866   3.059
   44MET    cs0 1135   5.661  17.751   3.260
   44MET    c53 1136   5.724  17.826   3.350
   44MET    np1 1137   5.848  17.875   3.303
   44MET    cs2 1138   6.266  17.865   2.856
   44MET    cs1 1139   6.249  17.811   2.731
   44MET    sp1 1140   6.099  17.726   2.706
   44MET    cs2 1141   5.650  17.845   3.468
   44MET    cs1 1142   5.535  17.766   3.453
   44MET    sp1 1143   5.509  17.678   3.304
   44MET    c54 1144   6.354  17.848   2.638
   44MET    cs3 1145   6.458  17.919   2.704
   44MET    sp2 1146   6.424  17.941   2.878
   44MET    c54 1147   5.455  17.783   3.570
   44MET    cs3 1148   5.507  17.870   3.672
   44MET    sp2 1149   5.666  17.934   3.614
   44MET    c=0 1150   6.577  17.961   2.637
   44MET    c=1 1151   6.698  18.024   2.660
   44MET    c=0 1152   5.444  17.899   3.798
   44MET    c=1 1153   5.480  17.971   3.911
   44MET     c2 1154   6.174  17.960   3.143
   44MET     c2 1155   5.927  17.973   3.387
   44MET     c2 1156   5.326  17.711   3.584
   44MET     c2 1157   6.351  17.810   2.487
   44MET    c=2 1158   6.798  18.069   2.557
   44MET    c55 1159   6.911  18.136   2.631
   44MET    c56 1160   6.882  18.131   2.769
   44MET     c' 1161   6.755  18.063   2.786
   44MET    c=2 1162   5.414  17.969   4.039
   44MET    c55 1163   5.468  18.075   4.128
   44MET    c56 1164   5.575  18.130   4.056
   44MET     c' 1165   5.587  18.065   3.928
   44MET    cp3 1166   6.966  18.184   2.869
   44MET    cp2 1167   7.083  18.238   2.829
   44MET    cp1 1168   7.115  18.248   2.696
   44MET    cp0 1169   7.035  18.195   2.595
   44MET    cp3 1170   5.658  18.231   4.110
   44MET    cp2 1171   5.628  18.277   4.238
   44MET    cp1 1172   5.515  18.230   4.306
   44MET    cp0 1173   5.435  18.132   4.250
   44MET     o' 1174   6.713  18.043   2.900
   44MET     o' 1175   5.663  18.105   3.843
   44MET      f 1176   7.234  18.300   2.662
   44MET      f 1177   7.165  18.282   2.928
   44MET      f 1178   5.704  18.376   4.288
   44MET      f 1179   5.478  18.299   4.417
   44MET    c=3 1180   6.793  18.057   2.421
   44MET    ct1 1181   6.896  18.114   2.337
   44MET    nt1 1182   6.974  18.166   2.268
   44MET    ct0 1183   6.688  17.994   2.342
   44MET    nt0 1184   6.606  17.936   2.286
   44MET    c=3 1185   5.311  17.881   4.072
   44MET    ct0 1186   5.265  17.769   4.000
   44MET    nt0 1187   5.222  17.683   3.937
   44MET    ct1 1188   5.249  17.888   4.199
   44MET    nt1 1189   5.197  17.896   4.300
   44MET      h 1190   6.549  17.962   2.532
   44MET      h 1191   5.348  17.851   3.795
   44MET      h 1192   6.108  18.036   3.182
   44MET      h 1193   6.239  18.025   3.083
   44MET      h 1194   6.033  17.967   3.362
   44MET      h 1195   5.929  17.941   3.492
   44MET      h 1196   5.313  17.664   3.682
   44MET      h 1197   5.321  17.635   3.507
   44MET      h 1198   6.447  17.763   2.464
   44MET      h 1199   6.354  17.907   2.436
   44MET     ha 1200   6.948  18.170   2.975
   44MET     ha 1201   7.080  18.189   2.497
   44MET     ha 1202   5.743  18.270   4.055
   44MET     ha 1203   5.348  18.114   4.311
   44MET     c1 1204   6.267  17.896   3.250
   44MET      h 1205   6.190  17.839   3.301
   44MET     c2 1206   6.314  18.017   3.331
   44MET      h 1207   6.418  18.047   3.310
   44MET      h 1208   6.249  18.103   3.316
   44MET     c2 1209   6.332  17.972   3.480
   44MET      h 1210   6.241  17.928   3.521
   44MET      h 1211   6.405  17.892   3.480
   44MET     c2 1212   6.387  18.094   3.556
   44MET      h 1213   6.494  18.108   3.538
   44MET      h 1214   6.353  18.189   3.513
   44MET     c3 1215   6.380  18.087   3.711
   44MET      h 1216   6.275  18.087   3.740
   44MET      h 1217   6.437  18.002   3.750
   44MET      h 1218   6.425  18.177   3.756
   44MET     c1 1219   5.872  18.117   3.378
   44MET      h 1220   5.775  18.117   3.429
   44MET     c2 1221   5.855  18.162   3.235
   44MET      h 1222   5.953  18.165   3.187
   44MET      h 1223   5.796  18.093   3.175
   44MET     c2 1224   5.792  18.302   3.231
   44MET      h 1225   5.708  18.301   3.300
   44MET      h 1226   5.846  18.383   3.280
   44MET     c2 1227   5.742  18.348   3.097
   44MET      h 1228   5.675  18.281   3.042
   44MET      h 1229   5.698  18.446   3.112
   44MET     c3 1230   5.858  18.399   3.011
   44MET      h 1231   5.910  18.310   2.975
   44MET      h 1232   5.804  18.454   2.934
   44MET      h 1233   5.921  18.462   3.074
   44MET     c2 1234   6.385  17.808   3.206
   44MET      h 1235   6.417  17.828   3.103
   44MET      h 1236   6.473  17.820   3.270
   44MET     c3 1237   6.359  17.668   3.220
   44MET      h 1238   6.306  17.648   3.313
   44MET      h 1239   6.274  17.646   3.156
   44MET      h 1240   6.439  17.598   3.198
   44MET     c2 1241   5.975  18.210   3.454
   44MET      h 1242   6.072  18.200   3.404
   44MET      h 1243   5.960  18.316   3.428
   44MET     c3 1244   5.962  18.206   3.601
   44MET      h 1245   6.058  18.216   3.650
   44MET      h 1246   5.900  18.287   3.639
   44MET      h 1247   5.919  18.112   3.636
   44MET     c2 1248   5.217  17.804   3.547
   44MET      h 1249   5.236  17.904   3.585
   44MET      h 1250   5.211  17.833   3.442
   44MET     c2 1251   5.080  17.757   3.592
   44MET      h 1252   5.057  17.663   3.542
   44MET      h 1253   5.086  17.741   3.700
   44MET     c2 1254   4.967  17.865   3.564
   44MET      h 1255   4.973  17.914   3.467
   44MET      h 1256   4.866  17.823   3.569
   44MET     c2 1257   4.974  17.982   3.655
   44MET      h 1258   5.075  18.016   3.678
   44MET      h 1259   4.918  18.056   3.597
   44MET     c2 1260   4.892  17.966   3.790
   44MET      h 1261   4.929  17.885   3.852
   44MET      h 1262   4.785  17.950   3.779
   44MET     c2 1263   4.889  18.099   3.865
   44MET      h 1264   4.891  18.181   3.792
   44MET      h 1265   4.798  18.096   3.926
   44MET     c2 1266   5.010  18.110   3.956
   44MET      h 1267   5.110  18.114   3.915
   44MET      h 1268   5.008  18.017   4.012
   44MET     c2 1269   4.998  18.220   4.051
   44MET      h 1270   5.008  18.324   4.017
   44MET      h 1271   4.907  18.220   4.111
   44MET     c2 1272   5.122  18.229   4.150
   44MET      h 1273   5.213  18.247   4.092
   44MET      h 1274   5.131  18.125   4.181
   44MET     c3 1275   5.123  18.331   4.261
   44MET      h 1276   5.072  18.419   4.225
   44MET      h 1277   5.075  18.294   4.352
   44MET      h 1278   5.226  18.356   4.289
   44MET     c2 1279   6.235  17.737   2.429
   44MET      h 1280   6.229  17.638   2.474
   44MET      h 1281   6.143  17.794   2.448
   44MET     c2 1282   6.251  17.736   2.272
   44MET      h 1283   6.233  17.838   2.239
   44MET      h 1284   6.350  17.702   2.246
   44MET     c2 1285   6.141  17.643   2.210
   44MET      h 1286   6.150  17.540   2.243
   44MET      h 1287   6.039  17.673   2.233
   44MET     c2 1288   6.168  17.627   2.063
   44MET      h 1289   6.109  17.542   2.027
   44MET      h 1290   6.266  17.584   2.046
   44MET     c2 1291   6.130  17.754   1.976
   44MET      h 1292   6.100  17.717   1.878
   44MET      h 1293   6.044  17.811   2.012
   44MET     c2 1294   6.246  17.852   1.952
   44MET      h 1295   6.203  17.944   1.911
   44MET      h 1296   6.299  17.889   2.041
   44MET     c2 1297   6.360  17.794   1.874
   44MET      h 1298   6.411  17.716   1.930
   44MET      h 1299   6.331  17.755   1.776
   44MET     c2 1300   6.471  17.892   1.842
   44MET      h 1301   6.439  17.919   1.742
   44MET      h 1302   6.484  17.980   1.903
   44MET     c2 1303   6.611  17.830   1.819
   44MET      h 1304   6.591  17.729   1.784
   44MET      h 1305   6.666  17.876   1.736
   44MET     c3 1306   6.695  17.809   1.950
   44MET      h 1307   6.683  17.762   1.852
   44MET      h 1308   6.756  17.752   2.020
   44MET      h 1309   6.718  17.912   1.930
   45MET    c51 1310  19.884  20.080  20.290
   45MET    c52 1311  19.893  20.211  20.348
   45MET    c52 1312  19.787  20.315  20.326
   45MET    c51 1313  19.677  20.268  20.251
   45MET    c50 1314  19.661  20.129  20.201
   45MET    c50 1315  19.765  20.041  20.216
   45MET    np0 1316  19.752  19.923  20.152
   45MET    sp0 1317  19.594  19.923  20.099
   45MET    np0 1318  19.562  20.080  20.128
   45MET    cs0 1319  20.014  20.022  20.296
   45MET    c53 1320  20.082  20.090  20.395
   45MET    np1 1321  20.019  20.210  20.417
   45MET    cs0 1322  19.589  20.377  20.232
   45MET    c53 1323  19.632  20.473  20.315
   45MET    np1 1324  19.760  20.442  20.368
   45MET    cs2 1325  20.211  20.032  20.420
   45MET    cs1 1326  20.224  19.917  20.346
   45MET    sp1 1327  20.091  19.881  20.239
   45MET    cs2 1328  19.546  20.582  20.324
   45MET    cs1 1329  19.433  20.548  20.249
   45MET    sp1 1330  19.430  20.395  20.162
   45MET    c54 1331  20.354  19.854  20.360
   45MET    cs3 1332  20.431  19.919  20.461
   45MET    sp2 1333  20.343  20.057  20.534
   45MET    c54 1334  19.342  20.658  20.253
   45MET    cs3 1335  19.382  20.772  20.331
   45MET    sp2 1336  19.545  20.736  20.401
   45MET    c=0 1337  20.561  19.873  20.501
   45MET    c=1 1338  20.662  19.900  20.590
   45MET    c=0 1339  19.304  20.891  20.352
   45MET    c=1 1340  19.320  21.005  20.429
   45MET     c2 1341  20.084  20.310  20.498
   45MET     c2 1342  19.831  20.545  20.454
   45MET     c2 1343  19.212  20.651  20.182
   45MET     c2 1344  20.398  19.730  20.277
   45MET    c=2 1345  20.799  19.838  20.593
   45MET    c55 1346  20.875  19.903  20.706
   45MET    c56 1347  20.790  19.997  20.768
   45MET     c' 1348  20.663  19.994  20.699
   45MET    c=2 1349  19.219  21.105  20.455
   45MET    c55 1350  19.278  21.224  20.523
   45MET    c56 1351  19.412  21.187  20.547
   45MET     c' 1352  19.437  21.055  20.496
   45MET    cp3 1353  20.828  20.076  20.878
   45MET    cp2 1354  20.951  20.057  20.929
   45MET    cp1 1355  21.038  19.969  20.871
   45MET    cp0 1356  21.004  19.888  20.764
   45MET    cp3 1357  19.502  21.271  20.616
   45MET    cp2 1358  19.454  21.394  20.659
   45MET    cp1 1359  19.324  21.437  20.626
   45MET    cp0 1360  19.239  21.353  20.556
   45MET     o' 1361  20.571  20.065  20.740
   45MET     o' 1362  19.548  21.007  20.492
   45MET      f 1363  21.159  19.952  20.928
   45MET      f 1364  20.981  20.130  21.039
   45MET      f 1365  19.540  21.477  20.721
   45MET      f 1366  19.296  21.568  20.646
   45MET    c=3 1367  20.852  19.742  20.510
   45MET    ct1 1368  20.990  19.701  20.524
   45MET    nt1 1369  21.103  19.672  20.529
   45MET    ct0 1370  20.786  19.675  20.400
   45MET    nt0 1371  20.726  19.620  20.319
   45MET    c=3 1372  19.085  21.092  20.420
   45MET    ct0 1373  19.018  20.978  20.370
   45MET    nt0 1374  18.966  20.888  20.321
   45MET    ct1 1375  18.993  21.196  20.447
   45MET    nt1 1376  18.921  21.281  20.465
   45MET      h 1377  20.594  19.814  20.417
   45MET      h 1378  19.218  20.881  20.289
   45MET      h 1379  20.076  20.409  20.452
   45MET      h 1380  20.192  20.300  20.495
   45MET      h 1381  19.902  20.496  20.520
   45MET      h 1382  19.762  20.590  20.526
   45MET      h 1383  19.127  20.684  20.243
   45MET      h 1384  19.195  20.548  20.151
   45MET      h 1385  20.435  19.656  20.349
   45MET      h 1386  20.487  19.765  20.224
   45MET     ha 1387  20.758  20.139  20.931
   45MET     ha 1388  21.073  19.807  20.741
   45MET     ha 1389  19.603  21.240  20.639
   45MET     ha 1390  19.147  21.403  20.531
   45MET     c1 1391  20.047  20.309  20.649
   45MET      h 1392  19.940  20.322  20.636
   45MET     c2 1393  20.115  20.435  20.703
   45MET      h 1394  20.206  20.414  20.761
   45MET      h 1395  20.140  20.504  20.622
   45MET     c2 1396  20.026  20.495  20.817
   45MET      h 1397  19.925  20.515  20.783
   45MET      h 1398  20.017  20.418  20.893
   45MET     c2 1399  20.104  20.615  20.873
   45MET      h 1400  20.184  20.585  20.940
   45MET      h 1401  20.166  20.665  20.797
   45MET     c3 1402  20.022  20.713  20.963
   45MET      h 1403  19.946  20.760  20.900
   45MET      h 1404  19.982  20.662  21.050
   45MET      h 1405  20.086  20.794  21.000
   45MET     c1 1406  19.898  20.657  20.369
   45MET      h 1407  19.816  20.717  20.326
   45MET     c2 1408  19.984  20.601  20.260
   45MET      h 1409  20.067  20.545  20.304
   45MET      h 1410  19.932  20.529  20.196
   45MET     c2 1411  20.041  20.716  20.173
   45MET      h 1412  19.957  20.782  20.151
   45MET      h 1413  20.103  20.789  20.223
   45MET     c2 1414  20.104  20.674  20.044
   45MET      h 1415  20.046  20.610  19.977
   45MET      h 1416  20.135  20.766  19.994
   45MET     c3 1417  20.246  20.623  20.067
   45MET      h 1418  20.236  20.522  20.108
   45MET      h 1419  20.287  20.627  19.966
   45MET      h 1420  20.296  20.692  20.136
   45MET     c2 1421  20.079  20.186  20.735
   45MET      h 1422  20.159  20.125  20.692
   45MET      h 1423  20.109  20.212  20.837
   45MET     c3 1424  19.965  20.102  20.759
   45MET      h 1425  19.877  20.163  20.780
   45MET      h 1426  19.931  20.068  20.662
   45MET      h 1427  19.978  20.016  20.825
   45MET     c2 1428  19.984  20.744  20.469
   45MET      h 1429  20.058  20.678  20.516
   45MET      h 1430  20.057  20.807  20.415
   45MET     c3 1431  19.904  20.840  20.549
   45MET      h 1432  19.945  20.853  20.649
   45MET      h 1433  19.903  20.940  20.504
   45MET      h 1434  19.801  20.808  20.561
   45MET     c2 1435  19.226  20.722  20.053
   45MET      h 1436  19.284  20.813  20.065
   45MET      h 1437  19.291  20.676  19.978
   45MET     c2 1438  19.093  20.756  19.989
   45MET      h 1439  19.041  20.663  19.964
   45MET      h 1440  19.035  20.813  20.062
   45MET     c2 1441  19.110  20.845  19.858
   45MET      h 1442  19.191  20.816  19.792
   45MET      h 1443  19.020  20.846  19.795
   45MET     c2 1444  19.148  20.986  19.888
   45MET      h 1445  19.220  20.997  19.970
   45MET      h 1446  19.191  21.016  19.792
   45MET     c2 1447  19.026  21.084  19.910
   45MET      h 1448  18.965  21.057  19.997
   45MET      h 1449  18.957  21.095  19.827
   45MET     c2 1450  19.076  21.228  19.919
   45MET      h 1451  19.165  21.238  19.857
   45MET      h 1452  18.992  21.290  19.888
   45MET     c2 1453  19.112  21.262  20.063
   45MET      h 1454  19.193  21.211  20.113
   45MET      h 1455  19.023  21.232  20.119
   45MET     c2 1456  19.132  21.405  20.083
   45MET      h 1457  19.222  21.454  20.044
   45MET      h 1458  19.050  21.469  20.049
   45MET     c2 1459  19.165  21.441  20.234
   45MET      h 1460  19.258  21.392  20.264
   45MET      h 1461  19.087  21.386  20.286
   45MET     c3 1462  19.180  21.586  20.275
   45MET      h 1463  19.224  21.639  20.192
   45MET      h 1464  19.085  21.631  20.302
   45MET      h 1465  19.244  21.594  20.364
   45MET     c2 1466  20.309  19.673  20.173
   45MET      h 1467  20.220  19.633  20.221
   45MET      h 1468  20.283  19.750  20.101
   45MET     c2 1469  20.392  19.566  20.092
   45MET      h 1470  20.463  19.622  20.033
   45MET      h 1471  20.440  19.497  20.160
   45MET     c2 1472  20.295  19.489  19.995
   45MET      h 1473  20.217  19.435  20.048
   45MET      h 1474  20.244  19.554  19.923
   45MET     c2 1475  20.370  19.375  19.931
   45MET      h 1476  20.296  19.308  19.886
   45MET      h 1477  20.407  19.307  20.007
   45MET     c2 1478  20.472  19.420  19.818
   45MET      h 1479  20.475  19.338  19.746
   45MET      h 1480  20.441  19.507  19.760
   45MET     c2 1481  20.615  19.442  19.867
   45MET      h 1482  20.669  19.492  19.786
   45MET      h 1483  20.629  19.512  19.951
   45MET     c2 1484  20.681  19.319  19.921
   45MET      h 1485  20.634  19.286  20.013
   45MET      h 1486  20.685  19.236  19.851
   45MET     c2 1487  20.826  19.337  19.962
   45MET      h 1488  20.872  19.301  19.870
   45MET      h 1489  20.863  19.437  19.985
   45MET     c2 1490  20.879  19.241  20.069
   45MET      h 1491  20.818  19.152  20.059
   45MET      h 1492  20.980  19.205  20.050
   45MET     c3 1493  20.853  19.288  20.217
   45MET      h 1494  20.862  19.194  20.162
   45MET      h 1495  20.819  19.276  20.321
   45MET      h 1496  20.944  19.342  20.196
   46MET    c51 1497   0.610   5.304  15.434
   46MET    c52 1498   0.590   5.198  15.529
   46MET    c52 1499   0.682   5.177  15.645
   46MET    c51 1500   0.782   5.276  15.657
   46MET    c50 1501   0.797   5.393  15.567
   46MET    c50 1502   0.716   5.402  15.456
   46MET    np0 1503   0.746   5.500  15.369
   46MET    sp0 1504   0.861   5.592  15.449
   46MET    np0 1505   0.889   5.486  15.570
   46MET    cs0 1506   0.533   5.273  15.319
   46MET    c53 1507   0.436   5.184  15.359
   46MET    np1 1508   0.476   5.128  15.478
   46MET    cs0 1509   0.865   5.240  15.766
   46MET    c53 1510   0.799   5.142  15.830
   46MET    np1 1511   0.690   5.094  15.754
   46MET    cs2 1512   0.343   5.155  15.253
   46MET    cs1 1513   0.373   5.234  15.145
   46MET    sp1 1514   0.513   5.336  15.161
   46MET    cs2 1515   0.857   5.108  15.952
   46MET    cs1 1516   0.962   5.198  15.972
   46MET    sp1 1517   0.999   5.316  15.847
   46MET    c54 1518   0.287   5.208  15.030
   46MET    cs3 1519   0.183   5.116  15.064
   46MET    sp2 1520   0.194   5.063  15.235
   46MET    c54 1521   1.026   5.164  16.095
   46MET    cs3 1522   0.971   5.055  16.169
   46MET    sp2 1523   0.830   4.990  16.075
   46MET    c=0 1524   0.081   5.078  14.972
   46MET    c=1 1525  -0.033   5.001  14.963
   46MET    c=0 1526   1.017   5.007  16.297
   46MET    c=1 1527   0.974   4.911  16.387
   46MET     c2 1528   0.403   5.014  15.529
   46MET     c2 1529   0.612   4.974  15.805
   46MET     c2 1530   1.142   5.244  16.143
   46MET     c2 1531   0.308   5.275  14.891
   46MET    c=2 1532  -0.111   4.969  14.838
   46MET    c55 1533  -0.225   4.879  14.879
   46MET    c56 1534  -0.218   4.858  15.018
   46MET     c' 1535  -0.103   4.932  15.068
   46MET    c=2 1536   1.020   4.893  16.522
   46MET    c55 1537   0.966   4.768  16.581
   46MET    c56 1538   0.878   4.718  16.483
   46MET     c' 1539   0.877   4.806  16.369
   46MET    cp3 1540  -0.308   4.779  15.091
   46MET    cp2 1541  -0.411   4.724  15.024
   46MET    cp1 1542  -0.421   4.739  14.887
   46MET    cp0 1543  -0.334   4.817  14.813
   46MET    cp3 1544   0.802   4.602  16.502
   46MET    cp2 1545   0.817   4.534  16.623
   46MET    cp1 1546   0.913   4.576  16.717
   46MET    cp0 1547   0.988   4.690  16.694
   46MET     o' 1548  -0.081   4.933  15.189
   46MET     o' 1549   0.820   4.777  16.266
   46MET      f 1550  -0.527   4.683  14.825
   46MET      f 1551  -0.500   4.655  15.098
   46MET      f 1552   0.747   4.420  16.641
   46MET      f 1553   0.941   4.490  16.817
   46MET    c=3 1554  -0.088   5.008  14.709
   46MET    ct1 1555  -0.170   4.960  14.600
   46MET    nt1 1556  -0.230   4.916  14.511
   46MET    ct0 1557   0.019   5.095  14.662
   46MET    nt0 1558   0.101   5.170  14.632
   46MET    c=3 1559   1.106   4.982  16.588
   46MET    ct0 1560   1.148   5.109  16.546
   46MET    nt0 1561   1.190   5.210  16.507
   46MET    ct1 1562   1.149   4.955  16.719
   46MET    nt1 1563   1.186   4.932  16.824
   46MET      h 1564   0.124   5.100  14.875
   46MET      h 1565   1.106   5.063  16.318
   46MET      h 1566   0.472   4.937  15.565
   46MET      h 1567   0.356   4.957  15.449
   46MET      h 1568   0.511   4.975  15.764
   46MET      h 1569   0.591   4.984  15.912
   46MET      h 1570   1.135   5.271  16.249
   46MET      h 1571   1.149   5.334  16.083
   46MET      h 1572   0.211   5.317  14.862
   46MET      h 1573   0.324   5.190  14.824
   46MET     ha 1574  -0.308   4.774  15.200
   46MET     ha 1575  -0.365   4.839  14.711
   46MET     ha 1576   0.730   4.568  16.429
   46MET     ha 1577   1.063   4.704  16.771
   46MET     c1 1578   0.289   5.046  15.629
   46MET      h 1579   0.350   5.099  15.702
   46MET     c2 1580   0.245   4.908  15.678
   46MET      h 1581   0.150   4.874  15.635
   46MET      h 1582   0.321   4.833  15.659
   46MET     c2 1583   0.200   4.920  15.828
   46MET      h 1584   0.279   4.963  15.890
   46MET      h 1585   0.119   4.992  15.830
   46MET     c2 1586   0.150   4.781  15.869
   46MET      h 1587   0.049   4.762  15.832
   46MET      h 1588   0.201   4.700  15.817
   46MET     c3 1589   0.133   4.758  16.023
   46MET      h 1590   0.232   4.762  16.068
   46MET      h 1591   0.061   4.828  16.066
   46MET      h 1592   0.093   4.658  16.042
   46MET     c1 1593   0.685   4.840  15.778
   46MET      h 1594   0.772   4.838  15.844
   46MET     c2 1595   0.727   4.826  15.635
   46MET      h 1596   0.638   4.824  15.571
   46MET      h 1597   0.786   4.911  15.599
   46MET     c2 1598   0.807   4.696  15.616
   46MET      h 1599   0.879   4.691  15.697
   46MET      h 1600   0.755   4.602  15.639
   46MET     c2 1601   0.880   4.683  15.485
   46MET      h 1602   0.946   4.765  15.456
   46MET      h 1603   0.933   4.587  15.490
   46MET     c3 1604   0.785   4.640  15.374
   46MET      h 1605   0.728   4.729  15.346
   46MET      h 1606   0.856   4.606  15.298
   46MET      h 1607   0.722   4.560  15.412
   46MET     c2 1608   0.168   5.131  15.583
   46MET      h 1609   0.155   5.129  15.475
   46MET      h 1610   0.074   5.098  15.628
   46MET     c3 1611   0.175   5.267  15.627
   46MET      h 1612   0.211   5.273  15.729
   46MET      h 1613   0.266   5.309  15.583
   46MET      h 1614   0.092   5.332  15.605
   46MET     c2 1615   0.583   4.725  15.818
   46MET      h 1616   0.494   4.736  15.756
   46MET      h 1617   0.614   4.628  15.776
   46MET     c3 1618   0.574   4.701  15.964
   46MET      h 1619   0.473   4.672  15.993
   46MET      h 1620   0.639   4.619  15.996
   46MET      h 1621   0.600   4.790  16.022
   46MET     c2 1622   1.266   5.170  16.108
   46MET      h 1623   1.253   5.063  16.124
   46MET      h 1624   1.290   5.163  16.002
   46MET     c2 1625   1.388   5.219  16.184
   46MET      h 1626   1.407   5.323  16.156
   46MET      h 1627   1.364   5.213  16.290
   46MET     c2 1628   1.516   5.129  16.156
   46MET      h 1629   1.530   5.100  16.051
   46MET      h 1630   1.610   5.178  16.185
   46MET     c2 1631   1.510   4.996  16.221
   46MET      h 1632   1.411   4.949  16.220
   46MET      h 1633   1.582   4.940  16.161
   46MET     c2 1634   1.569   4.992  16.368
   46MET      h 1635   1.514   5.055  16.437
   46MET      h 1636   1.674   5.019  16.378
   46MET     c2 1637   1.577   4.848  16.417
   46MET      h 1638   1.595   4.782  16.331
   46MET      h 1639   1.656   4.846  16.492
   46MET     c2 1640   1.446   4.808  16.483
   46MET      h 1641   1.354   4.803  16.426
   46MET      h 1642   1.428   4.888  16.555
   46MET     c2 1643   1.457   4.683  16.558
   46MET      h 1644   1.464   4.588  16.504
   46MET      h 1645   1.538   4.679  16.630
   46MET     c2 1646   1.321   4.643  16.631
   46MET      h 1647   1.243   4.629  16.556
   46MET      h 1648   1.296   4.738  16.679
   46MET     c3 1649   1.316   4.522  16.720
   46MET      h 1650   1.383   4.447  16.677
   46MET      h 1651   1.346   4.544  16.822
   46MET      h 1652   1.214   4.483  16.725
   46MET     c2 1653   0.421   5.368  14.868
   46MET      h 1654   0.409   5.456  14.931
   46MET      h 1655   0.515   5.317  14.892
   46MET     c2 1656   0.428   5.399  14.714
   46MET      h 1657   0.463   5.308  14.667
   46MET      h 1658   0.330   5.429  14.678
   46MET     c2 1659   0.534   5.512  14.689
   46MET      h 1660   0.508   5.605  14.738
   46MET      h 1661   0.635   5.487  14.722
   46MET     c2 1662   0.528   5.554  14.544
   46MET      h 1663   0.581   5.649  14.535
   46MET      h 1664   0.428   5.592  14.520
   46MET     c2 1665   0.592   5.451  14.444
   46MET      h 1666   0.632   5.509  14.361
   46MET      h 1667   0.678   5.396  14.482
   46MET     c2 1668   0.493   5.350  14.384
   46MET      h 1669   0.553   5.273  14.334
   46MET      h 1670   0.433   5.291  14.454
   46MET     c2 1671   0.386   5.412  14.299
   46MET      h 1672   0.319   5.473  14.359
   46MET      h 1673   0.424   5.472  14.216
   46MET     c2 1674   0.293   5.313  14.232
   46MET      h 1675   0.343   5.309  14.135
   46MET      h 1676   0.283   5.214  14.273
   46MET     c2 1677   0.152   5.366  14.197
   46MET      h 1678   0.165   5.473  14.185
   46MET      h 1679   0.115   5.333  14.100
   46MET     c3 1680   0.048   5.353  14.315
   46MET      h 1681   0.068   5.419  14.230
   46MET      h 1682  -0.030   5.389  14.383
   46MET      h 1683   0.040   5.254  14.272
   47MET    c51 1684  18.458  14.680  10.819
   47MET    c52 1685  18.401  14.761  10.715
   47MET    c52 1686  18.478  14.803  10.594
   47MET    c51 1687  18.607  14.747  10.588
   47MET    c50 1688  18.665  14.654  10.689
   47MET    c50 1689  18.593  14.627  10.802
   47MET    np0 1690  18.658  14.557  10.898
   47MET    sp0 1691  18.798  14.506  10.823
   47MET    np0 1692  18.785  14.601  10.690
   47MET    cs0 1693  18.376  14.693  10.933
   47MET    c53 1694  18.253  14.735  10.889
   47MET    np1 1695  18.268  14.789  10.764
   47MET    cs0 1696  18.671  14.800  10.473
   47MET    c53 1697  18.574  14.858  10.402
   47MET    np1 1698  18.455  14.871  10.477
   47MET    cs2 1699  18.156  14.738  10.995
   47MET    cs1 1700  18.212  14.687  11.109
   47MET    sp1 1701  18.380  14.644  11.097
   47MET    cs2 1702  18.615  14.899  10.275
   47MET    cs1 1703  18.746  14.853  10.260
   47MET    sp1 1704  18.824  14.770  10.394
   47MET    c54 1705  18.123  14.692  11.223
   47MET    cs3 1706  17.992  14.735  11.185
   47MET    sp2 1707  17.983  14.770  11.010
   47MET    c54 1708  18.793  14.894  10.132
   47MET    cs3 1709  18.700  14.967  10.049
   47MET    sp2 1710  18.546  14.985  10.143
   47MET    c=0 1711  17.883  14.742  11.277
   47MET    c=1 1712  17.748  14.772  11.283
   47MET    c=0 1713  18.726  15.015   9.916
   47MET    c=1 1714  18.650  15.078   9.819
   47MET     c2 1715  18.159  14.862  10.704
   47MET     c2 1716  18.337  14.947  10.418
   47MET     c2 1717  18.930  14.859  10.087
   47MET     c2 1718  18.167  14.653  11.367
   47MET    c=2 1719  17.664  14.785  11.407
   47MET    c55 1720  17.525  14.822  11.362
   47MET    c56 1721  17.524  14.829  11.221
   47MET     c' 1722  17.658  14.798  11.174
   47MET    c=2 1723  18.686  15.097   9.681
   47MET    c55 1724  18.590  15.188   9.613
   47MET    c56 1725  18.490  15.211   9.709
   47MET     c' 1726  18.521  15.141   9.831
   47MET    cp3 1727  17.411  14.861  11.144
   47MET    cp2 1728  17.295  14.881  11.210
   47MET    cp1 1729  17.291  14.878  11.348
   47MET    cp0 1730  17.400  14.846  11.426
   47MET    cp3 1731  18.375  15.288   9.681
   47MET    cp2 1732  18.364  15.343   9.554
   47MET    cp1 1733  18.469  15.330   9.461
   47MET    cp0 1734  18.581  15.255   9.492
   47MET     o' 1735  17.679  14.793  11.053
   47MET     o' 1736  18.458  15.158   9.932
   47MET      f 1737  17.172  14.896  11.408
   47MET      f 1738  17.186  14.904  11.133
   47MET      f 1739  18.257  15.421   9.527
   47MET      f 1740  18.463  15.410   9.351
   47MET    c=3 1741  17.701  14.771  11.538
   47MET    ct1 1742  17.606  14.797  11.645
   47MET    nt1 1743  17.534  14.825  11.732
   47MET    ct0 1744  17.832  14.736  11.589
   47MET    nt0 1745  17.935  14.700  11.623
   47MET    c=3 1746  18.799  15.041   9.621
   47MET    ct0 1747  18.886  14.943   9.674
   47MET    nt0 1748  18.962  14.870   9.720
   47MET    ct1 1749  18.829  15.067   9.486
   47MET    nt1 1750  18.855  15.092   9.378
   47MET      h 1751  17.931  14.748  11.374
   47MET      h 1752  18.830  14.994   9.897
   47MET      h 1753  18.194  14.955  10.659
   47MET      h 1754  18.093  14.906  10.780
   47MET      h 1755  18.244  14.913  10.463
   47MET      h 1756  18.322  14.918  10.313
   47MET      h 1757  18.933  14.819   9.985
   47MET      h 1758  18.970  14.785  10.156
   47MET      h 1759  18.093  14.581  11.404
   47MET      h 1760  18.150  14.743  11.426
   47MET     ha 1761  17.409  14.855  11.036
   47MET     ha 1762  17.380  14.825  11.530
   47MET     ha 1763  18.296  15.301   9.754
   47MET     ha 1764  18.655  15.262   9.414
   47MET     c1 1765  18.064  14.779  10.612
   47MET      h 1766  18.141  14.746  10.543
   47MET     c2 1767  17.972  14.885  10.552
   47MET      h 1768  17.872  14.886  10.595
   47MET      h 1769  18.015  14.985  10.561
   47MET     c2 1770  17.936  14.842  10.406
   47MET      h 1771  18.024  14.825  10.345
   47MET      h 1772  17.887  14.746  10.413
   47MET     c2 1773  17.837  14.947  10.353
   47MET      h 1774  17.736  14.932  10.392
   47MET      h 1775  17.854  15.046  10.395
   47MET     c3 1776  17.812  14.946  10.199
   47MET      h 1777  17.906  14.975  10.151
   47MET      h 1778  17.772  14.851  10.166
   47MET      h 1779  17.738  15.023  10.172
   47MET     c1 1780  18.355  15.100  10.429
   47MET      h 1781  18.436  15.127  10.359
   47MET     c2 1782  18.389  15.144  10.568
   47MET      h 1783  18.306  15.120  10.635
   47MET      h 1784  18.476  15.091  10.609
   47MET     c2 1785  18.414  15.296  10.571
   47MET      h 1786  18.480  15.318  10.487
   47MET      h 1787  18.332  15.361  10.541
   47MET     c2 1788  18.478  15.349  10.697
   47MET      h 1789  18.570  15.301  10.731
   47MET      h 1790  18.492  15.456  10.681
   47MET     c3 1791  18.374  15.365  10.807
   47MET      h 1792  18.354  15.264  10.846
   47MET      h 1793  18.427  15.430  10.877
   47MET      h 1794  18.285  15.411  10.764
   47MET     c2 1795  17.984  14.662  10.671
   47MET      h 1796  17.971  14.670  10.779
   47MET      h 1797  17.885  14.652  10.627
   47MET     c3 1798  18.041  14.534  10.640
   47MET      h 1799  18.077  14.531  10.538
   47MET      h 1800  18.141  14.533  10.685
   47MET      h 1801  17.988  14.445  10.672
   47MET     c2 1802  18.218  15.165  10.382
   47MET      h 1803  18.139  15.128  10.448
   47MET      h 1804  18.211  15.270  10.413
   47MET     c3 1805  18.200  15.168  10.235
   47MET      h 1806  18.097  15.155  10.207
   47MET      h 1807  18.231  15.265  10.192
   47MET      h 1808  18.258  15.090  10.185
   47MET     c2 1809  19.017  14.976  10.110
   47MET      h 1810  18.966  15.069  10.084
   47MET      h 1811  19.037  15.003  10.214
   47MET     c2 1812  19.149  14.969  10.035
   47MET      h 1813  19.205  14.883  10.072
   47MET      h 1814  19.125  14.954   9.929
   47MET     c2 1815  19.235  15.102  10.049
   47MET      h 1816  19.237  15.145  10.149
   47MET      h 1817  19.340  15.088  10.022
   47MET     c2 1818  19.179  15.215   9.971
   47MET      h 1819  19.070  15.222   9.972
   47MET      h 1820  19.225  15.300  10.023
   47MET     c2 1821  19.232  15.226   9.822
   47MET      h 1822  19.205  15.140   9.762
   47MET      h 1823  19.340  15.238   9.811
   47MET     c2 1824  19.186  15.356   9.760
   47MET      h 1825  19.178  15.432   9.838
   47MET      h 1826  19.259  15.379   9.682
   47MET     c2 1827  19.050  15.338   9.695
   47MET      h 1828  18.963  15.314   9.755
   47MET      h 1829  19.063  15.250   9.632
   47MET     c2 1830  19.013  15.450   9.608
   47MET      h 1831  18.985  15.546   9.652
   47MET      h 1832  19.087  15.476   9.533
   47MET     c2 1833  18.873  15.428   9.537
   47MET      h 1834  18.795  15.420   9.613
   47MET      h 1835  18.885  15.326   9.499
   47MET     c3 1836  18.823  15.529   9.437
   47MET      h 1837  18.857  15.627   9.470
   47MET      h 1838  18.859  15.509   9.336
   47MET      h 1839  18.714  15.527   9.432
   47MET     c2 1840  18.307  14.611  11.395
   47MET      h 1841  18.328  14.519  11.342
   47MET      h 1842  18.375  14.690  11.363
   47MET     c2 1843  18.325  14.601  11.552
   47MET      h 1844  18.323  14.703  11.588
   47MET      h 1845  18.245  14.541  11.594
   47MET     c2 1846  18.465  14.538  11.583
   47MET      h 1847  18.475  14.438  11.544
   47MET      h 1848  18.549  14.596  11.544
   47MET     c2 1849  18.475  14.512  11.731
   47MET      h 1850  18.559  14.445  11.748
   47MET      h 1851  18.396  14.444  11.763
   47MET     c2 1852  18.496  14.642  11.819
   47MET      h 1853  18.555  14.612  11.906
   47MET      h 1854  18.556  14.720  11.772
   47MET     c2 1855  18.367  14.705  11.873
   47MET      h 1856  18.393  14.804  11.913
   47MET      h 1857  18.289  14.730  11.800
   47MET     c2 1858  18.291  14.617  11.967
   47MET      h 1859  18.251  14.530  11.915
   47MET      h 1860  18.348  14.584  12.054
   47MET     c2 1861  18.168  14.681  12.028
   47MET      h 1862  18.212  14.713  12.122
   47MET      h 1863  18.121  14.764  11.978
   47MET     c2 1864  18.056  14.584  12.073
   47MET      h 1865  18.108  14.491  12.095
   47MET      h 1866  18.010  14.611  12.168
   47MET     c3 1867  17.955  14.545  11.959
   47MET      h 1868  17.998  14.500  12.049
   47MET      h 1869  17.896  14.476  11.897
   47MET      h 1870  17.911  14.638  11.992
   48MET    c51 1871  21.632  10.524  10.326
   48MET    c52 1872  21.516  10.514  10.410
   48MET    c52 1873  21.518  10.441  10.541
   48MET    c51 1874  21.647  10.394  10.577
   48MET    c50 1875  21.770  10.413  10.497
   48MET    c50 1876  21.760  10.472  10.373
   48MET    np0 1877  21.872  10.470  10.298
   48MET    sp0 1878  21.991  10.417  10.403
   48MET    np0 1879  21.891  10.369  10.523
   48MET    cs0 1880  21.588  10.561  10.197
   48MET    c53 1881  21.464  10.619  10.213
   48MET    np1 1882  21.414  10.580  10.334
   48MET    cs0 1883  21.633  10.322  10.698
   48MET    c53 1884  21.511  10.353  10.744
   48MET    np1 1885  21.433  10.418  10.646
   48MET    cs2 1886  21.414  10.673  10.089
   48MET    cs1 1887  21.511  10.661   9.993
   48MET    sp1 1888  21.656  10.579  10.041
   48MET    cs2 1889  21.487  10.306  10.874
   48MET    cs1 1890  21.608  10.252  10.918
   48MET    sp1 1891  21.745  10.246  10.808
   48MET    c54 1892  21.467  10.709   9.863
   48MET    cs3 1893  21.338  10.771   9.871
   48MET    sp2 1894  21.274  10.767  10.038
   48MET    c54 1895  21.587  10.201  11.049
   48MET    cs3 1896  21.457  10.218  11.106
   48MET    sp2 1897  21.354  10.303  10.983
   48MET    c=0 1898  21.274  10.832   9.759
   48MET    c=1 1899  21.161  10.902   9.724
   48MET    c=0 1900  21.416  10.178  11.238
   48MET    c=1 1901  21.300  10.193  11.313
   48MET     c2 1902  21.275  10.607  10.365
   48MET     c2 1903  21.287  10.449  10.675
   48MET     c2 1904  21.699  10.137  11.123
   48MET     c2 1905  21.553  10.695   9.733
   48MET    c=2 1906  21.116  10.938   9.585
   48MET    c55 1907  20.985  11.011   9.598
   48MET    c56 1908  20.952  11.019   9.735
   48MET     c' 1909  21.058  10.954   9.810
   48MET    c=2 1910  21.286  10.166  11.454
   48MET    c55 1911  21.144  10.173  11.495
   48MET    c56 1912  21.076  10.216  11.380
   48MET     c' 1913  21.169  10.234  11.272
   48MET    cp3 1914  20.836  11.080   9.785
   48MET    cp2 1915  20.754  11.139   9.696
   48MET    cp1 1916  20.779  11.132   9.561
   48MET    cp0 1917  20.894  11.073   9.509
   48MET    cp3 1918  20.937  10.241  11.379
   48MET    cp2 1919  20.867  10.219  11.497
   48MET    cp1 1920  20.931  10.166  11.610
   48MET    cp0 1921  21.067  10.140  11.607
   48MET     o' 1922  21.053  10.954   9.933
   48MET     o' 1923  21.133  10.256  11.159
   48MET      f 1924  20.695  11.195   9.477
   48MET      f 1925  20.647  11.203   9.748
   48MET      f 1926  20.733  10.239  11.496
   48MET      f 1927  20.852  10.121  11.710
   48MET    c=3 1928  21.177  10.912   9.465
   48MET    ct1 1929  21.114  10.949   9.340
   48MET    nt1 1930  21.061  10.970   9.238
   48MET    ct0 1931  21.303  10.843   9.443
   48MET    nt0 1932  21.407  10.796   9.434
   48MET    c=3 1933  21.392  10.136  11.539
   48MET    ct0 1934  21.531  10.142  11.512
   48MET    nt0 1935  21.643  10.139  11.488
   48MET    ct1 1936  21.370  10.108  11.676
   48MET    nt1 1937  21.350  10.082  11.785
   48MET      h 1938  21.323  10.786   9.673
   48MET      h 1939  21.499  10.124  11.280
   48MET      h 1940  21.227  10.520  10.410
   48MET      h 1941  21.214  10.613  10.275
   48MET      h 1942  21.254  10.533  10.614
   48MET      h 1943  21.275  10.489  10.776
   48MET      h 1944  21.709  10.172  11.226
   48MET      h 1945  21.791  10.157  11.069
   48MET      h 1946  21.557  10.794   9.688
   48MET      h 1947  21.490  10.635   9.667
   48MET     ha 1948  20.818  11.095   9.891
   48MET     ha 1949  20.913  11.093   9.404
   48MET     ha 1950  20.887  10.279  11.291
   48MET     ha 1951  21.100  10.091  11.698
   48MET     c1 1952  21.247  10.740  10.442
   48MET      h 1953  21.311  10.718  10.527
   48MET     c2 1954  21.099  10.731  10.475
   48MET      h 1955  21.036  10.795  10.412
   48MET      h 1956  21.062  10.629  10.468
   48MET     c2 1957  21.075  10.800  10.613
   48MET      h 1958  21.137  10.758  10.692
   48MET      h 1959  21.108  10.903  10.603
   48MET     c2 1960  20.923  10.796  10.638
   48MET      h 1961  20.870  10.873  10.580
   48MET      h 1962  20.875  10.709  10.593
   48MET     c3 1963  20.876  10.827  10.784
   48MET      h 1964  20.913  10.747  10.847
   48MET      h 1965  20.907  10.927  10.815
   48MET      h 1966  20.767  10.825  10.790
   48MET     c1 1967  21.196  10.324  10.657
   48MET      h 1968  21.221  10.256  10.739
   48MET     c2 1969  21.217  10.257  10.525
   48MET      h 1970  21.189  10.326  10.444
   48MET      h 1971  21.322  10.233  10.505
   48MET     c2 1972  21.131  10.130  10.516
   48MET      h 1973  21.146  10.076  10.610
   48MET      h 1974  21.024  10.141  10.524
   48MET     c2 1975  21.164  10.037  10.402
   48MET      h 1976  21.268  10.006  10.390
   48MET      h 1977  21.097   9.951  10.413
   48MET     c3 1978  21.101  10.086  10.273
   48MET      h 1979  21.164  10.169  10.238
   48MET      h 1980  21.107   9.997  10.210
   48MET      h 1981  20.999  10.117  10.294
   48MET     c2 1982  21.284  10.875  10.377
   48MET      h 1983  21.289  10.868  10.268
   48MET      h 1984  21.212  10.953  10.401
   48MET     c3 1985  21.406  10.931  10.427
   48MET      h 1986  21.412  10.917  10.535
   48MET      h 1987  21.484  10.859  10.404
   48MET      h 1988  21.435  11.029  10.391
   48MET     c2 1989  21.047  10.375  10.671
   48MET      h 1990  21.030  10.450  10.593
   48MET      h 1991  20.975  10.301  10.631
   48MET     c3 1992  21.003  10.398  10.810
   48MET      h 1993  20.935  10.481  10.818
   48MET      h 1994  20.951  10.311  10.852
   48MET      h 1995  21.088  10.420  10.877
   48MET     c2 1996  21.684   9.990  11.110
   48MET      h 1997  21.580   9.960  11.118
   48MET      h 1998  21.701   9.948  11.010
   48MET     c2 1999  21.767   9.912  11.210
   48MET      h 2000  21.873   9.932  11.191
   48MET      h 2001  21.740   9.948  11.310
   48MET     c2 2002  21.739   9.756  11.204
   48MET      h 2003  21.731   9.714  11.104
   48MET      h 2004  21.817   9.696  11.253
   48MET     c2 2005  21.607   9.718  11.261
   48MET      h 2006  21.526   9.787  11.238
   48MET      h 2007  21.592   9.621  11.214
   48MET     c2 2008  21.609   9.687  11.417
   48MET      h 2009  21.637   9.774  11.476
   48MET      h 2010  21.674   9.606  11.448
   48MET     c2 2011  21.475   9.630  11.460
   48MET      h 2012  21.432   9.573  11.376
   48MET      h 2013  21.495   9.570  11.548
   48MET     c2 2014  21.379   9.742  11.497
   48MET      h 2015  21.346   9.813  11.422
   48MET      h 2016  21.437   9.802  11.567
   48MET     c2 2017  21.260   9.694  11.566
   48MET      h 2018  21.183   9.640  11.511
   48MET      h 2019  21.279   9.631  11.653
   48MET     c2 2020  21.163   9.811  11.609
   48MET      h 2021  21.128   9.864  11.520
   48MET      h 2022  21.233   9.880  11.656
   48MET     c3 2023  21.039   9.781  11.690
   48MET      h 2024  21.002   9.684  11.658
   48MET      h 2025  21.058   9.780  11.797
   48MET      h 2026  20.963   9.858  11.673
   48MET     c2 2027  21.684  10.627   9.737
   48MET      h 2028  21.752  10.684   9.800
   48MET      h 2029  21.672  10.526   9.777
   48MET     c2 2030  21.734  10.608   9.589
   48MET      h 2031  21.670  10.532   9.545
   48MET      h 2032  21.728  10.702   9.536
   48MET     c2 2033  21.882  10.554   9.591
   48MET      h 2034  21.950  10.624   9.638
   48MET      h 2035  21.894  10.459   9.642
   48MET     c2 2036  21.935  10.554   9.450
   48MET      h 2037  22.044  10.543   9.455
   48MET      h 2038  21.933  10.654   9.408
   48MET     c2 2039  21.878  10.437   9.359
   48MET      h 2040  21.957  10.412   9.288
   48MET      h 2041  21.857  10.344   9.411
   48MET     c2 2042  21.755  10.475   9.276
   48MET      h 2043  21.713  10.382   9.236
   48MET      h 2044  21.669  10.518   9.330
   48MET     c2 2045  21.780  10.583   9.175
   48MET      h 2046  21.801  10.678   9.223
   48MET      h 2047  21.859  10.560   9.104
   48MET     c2 2048  21.661  10.616   9.086
   48MET      h 2049  21.689  10.553   9.001
   48MET      h 2050  21.561  10.591   9.120
   48MET     c2 2051  21.658  10.758   9.027
   48MET      h 2052  21.763  10.788   9.023
   48MET      h 2053  21.625  10.762   8.923
   48MET     c3 2054  21.592  10.866   9.121
   48MET      h 2055  21.670  10.860   9.044
   48MET      h 2056  21.586  10.961   9.174
   48MET      h 2057  21.504  10.825   9.073
   49MET    c51 2058  23.373  14.398  10.198
   49MET    c52 2059  23.305  14.275  10.224
   49MET    c52 2060  23.307  14.210  10.360
   49MET    c51 2061  23.373  14.287  10.458
   49MET    c50 2062  23.435  14.420  10.435
   49MET    c50 2063  23.439  14.470  10.307
   49MET    np0 2064  23.512  14.582  10.289
   49MET    sp0 2065  23.549  14.631  10.445
   49MET    np0 2066  23.501  14.494  10.521
   49MET    cs0 2067  23.386  14.410  10.057
   49MET    c53 2068  23.289  14.330  10.002
   49MET    np1 2069  23.250  14.239  10.097
   49MET    cs0 2070  23.373  14.211  10.578
   49MET    c53 2071  23.287  14.111  10.556
   49MET    np1 2072  23.250  14.101  10.420
   49MET    cs2 2073  23.283  14.344   9.859
   49MET    cs1 2074  23.368  14.443   9.820
   49MET    sp1 2075  23.464  14.515   9.947
   49MET    cs2 2076  23.259  14.037  10.672
   49MET    cs1 2077  23.325  14.102  10.776
   49MET    sp1 2078  23.425  14.242  10.741
   49MET    c54 2079  23.373  14.461   9.676
   49MET    cs3 2080  23.275  14.381   9.611
   49MET    sp2 2081  23.181  14.283   9.729
   49MET    c54 2082  23.301  14.028  10.896
   49MET    cs3 2083  23.217  13.912  10.885
   49MET    sp2 2084  23.168  13.897  10.712
   49MET    c=0 2085  23.253  14.383   9.470
   49MET    c=1 2086  23.172  14.329   9.372
   49MET    c=0 2087  23.177  13.826  10.993
   49MET    c=1 2088  23.093  13.718  11.005
   49MET     c2 2089  23.167  14.127  10.058
   49MET     c2 2090  23.163  13.986  10.375
   49MET     c2 2091  23.359  14.074  11.025
   49MET     c2 2092  23.471  14.559   9.605
   49MET    c=2 2093  23.189  14.344   9.223
   49MET    c55 2094  23.078  14.264   9.158
   49MET    c56 2095  23.000  14.207   9.260
   49MET     c' 2096  23.055  14.247   9.388
   49MET    c=2 2097  23.046  13.658  11.128
   49MET    c55 2098  22.974  13.531  11.102
   49MET    c56 2099  22.967  13.523  10.962
   49MET     c' 2100  23.033  13.637  10.903
   49MET    cp3 2101  22.887  14.126   9.236
   49MET    cp2 2102  22.851  14.106   9.108
   49MET    cp1 2103  22.925  14.158   9.005
   49MET    cp0 2104  23.036  14.239   9.025
   49MET    cp3 2105  22.900  13.418  10.896
   49MET    cp2 2106  22.841  13.320  10.974
   49MET    cp1 2107  22.857  13.321  11.114
   49MET    cp0 2108  22.925  13.424  11.176
   49MET     o' 2109  22.999  14.213   9.491
   49MET     o' 2110  23.052  13.645  10.784
   49MET      f 2111  22.883  14.137   8.878
   49MET      f 2112  22.738  14.034   9.089
   49MET      f 2113  22.781  13.217  10.912
   49MET      f 2114  22.822  13.208  11.180
   49MET    c=3 2115  23.285  14.412   9.153
   49MET    ct1 2116  23.289  14.407   9.008
   49MET    nt1 2117  23.299  14.397   8.893
   49MET    ct0 2118  23.394  14.490   9.208
   49MET    nt0 2119  23.473  14.558   9.257
   49MET    c=3 2120  23.069  13.712  11.255
   49MET    ct0 2121  23.123  13.839  11.287
   49MET    nt0 2122  23.174  13.938  11.314
   49MET    ct1 2123  23.024  13.646  11.371
   49MET    nt1 2124  22.990  13.590  11.464
   49MET      h 2125  23.345  14.424   9.430
   49MET      h 2126  23.232  13.861  11.080
   49MET      h 2127  23.202  14.034  10.102
   49MET      h 2128  23.181  14.101   9.953
   49MET      h 2129  23.109  14.013  10.285
   49MET      h 2130  23.080  13.970  10.446
   49MET      h 2131  23.287  14.074  11.107
   49MET      h 2132  23.398  14.175  11.011
   49MET      h 2133  23.411  14.621   9.538
   49MET      h 2134  23.529  14.493   9.539
   49MET     ha 2135  22.821  14.092   9.315
   49MET     ha 2136  23.073  14.291   8.937
   49MET     ha 2137  22.891  13.416  10.788
   49MET     ha 2138  22.936  13.406  11.282
   49MET     c1 2139  23.013  14.149  10.073
   49MET      h 2140  23.014  14.171  10.179
   49MET     c2 2141  22.955  14.011  10.042
   49MET      h 2142  22.909  14.004   9.943
   49MET      h 2143  23.031  13.933  10.051
   49MET     c2 2144  22.828  13.990  10.130
   49MET      h 2145  22.849  14.003  10.236
   49MET      h 2146  22.759  14.069  10.105
   49MET     c2 2147  22.769  13.854  10.089
   49MET      h 2148  22.713  13.860   9.995
   49MET      h 2149  22.845  13.783  10.056
   49MET     c3 2150  22.662  13.794  10.186
   49MET      h 2151  22.712  13.770  10.279
   49MET      h 2152  22.576  13.860  10.196
   49MET      h 2153  22.624  13.699  10.146
   49MET     c1 2154  23.243  13.854  10.359
   49MET      h 2155  23.271  13.822  10.460
   49MET     c2 2156  23.365  13.872  10.274
   49MET      h 2157  23.335  13.901  10.173
   49MET      h 2158  23.429  13.954  10.308
   49MET     c2 2159  23.445  13.741  10.268
   49MET      h 2160  23.452  13.704  10.370
   49MET      h 2161  23.395  13.654  10.227
   49MET     c2 2162  23.584  13.752  10.211
   49MET      h 2163  23.650  13.828  10.254
   49MET      h 2164  23.628  13.652  10.218
   49MET     c3 2165  23.580  13.755  10.059
   49MET      h 2166  23.548  13.855  10.031
   49MET      h 2167  23.684  13.732  10.035
   49MET      h 2168  23.510  13.678  10.026
   49MET     c2 2169  22.943  14.260   9.992
   49MET      h 2170  22.999  14.288   9.903
   49MET      h 2171  22.843  14.231   9.959
   49MET     c3 2172  22.915  14.377  10.070
   49MET      h 2173  22.880  14.350  10.169
   49MET      h 2174  23.012  14.415  10.104
   49MET      h 2175  22.860  14.457  10.022
   49MET     c2 2176  23.144  13.749  10.293
   49MET      h 2177  23.111  13.790  10.197
   49MET      h 2178  23.199  13.663  10.251
   49MET     c3 2179  23.048  13.689  10.388
   49MET      h 2180  22.952  13.669  10.342
   49MET      h 2181  23.083  13.593  10.427
   49MET      h 2182  23.028  13.754  10.474
   49MET     c2 2183  23.481  13.994  11.051
   49MET      h 2184  23.467  13.890  11.023
   49MET      h 2185  23.566  14.012  10.985
   49MET     c2 2186  23.529  14.003  11.195
   49MET      h 2187  23.556  14.106  11.217
   49MET      h 2188  23.445  13.972  11.258
   49MET     c2 2189  23.651  13.906  11.224
   49MET      h 2190  23.728  13.903  11.146
   49MET      h 2191  23.705  13.931  11.316
   49MET     c2 2192  23.612  13.762  11.229
   49MET      h 2193  23.538  13.733  11.155
   49MET      h 2194  23.709  13.714  11.210
   49MET     c2 2195  23.568  13.711  11.372
   49MET      h 2196  23.480  13.761  11.410
   49MET      h 2197  23.644  13.719  11.451
   49MET     c2 2198  23.551  13.560  11.370
   49MET      h 2199  23.621  13.517  11.297
   49MET      h 2200  23.568  13.527  11.473
   49MET     c2 2201  23.410  13.523  11.329
   49MET      h 2202  23.373  13.548  11.230
   49MET      h 2203  23.348  13.584  11.395
   49MET     c2 2204  23.378  13.383  11.353
   49MET      h 2205  23.421  13.305  11.289
   49MET      h 2206  23.397  13.348  11.454
   49MET     c2 2207  23.228  13.346  11.314
   49MET      h 2208  23.213  13.364  11.208
   49MET      h 2209  23.174  13.428  11.364
   49MET     c3 2210  23.175  13.208  11.341
   49MET      h 2211  23.257  13.138  11.327
   49MET      h 2212  23.135  13.197  11.442
   49MET      h 2213  23.094  13.184  11.272
   49MET     c2 2214  23.571  14.636   9.683
   49MET      h 2215  23.518  14.705   9.749
   49MET      h 2216  23.632  14.568   9.742
   49MET     c2 2217  23.670  14.706   9.582
   49MET      h 2218  23.730  14.626   9.541
   49MET      h 2219  23.613  14.758   9.506
   49MET     c2 2220  23.763  14.804   9.661
   49MET      h 2221  23.708  14.884   9.710
   49MET      h 2222  23.823  14.756   9.739
   49MET     c2 2223  23.845  14.883   9.563
   49MET      h 2224  23.888  14.969   9.616
   49MET      h 2225  23.780  14.940   9.496
   49MET     c2 2226  23.962  14.802   9.495
   49MET      h 2227  24.042  14.873   9.475
   49MET      h 2228  24.009  14.727   9.559
   49MET     c2 2229  23.926  14.736   9.361
   49MET      h 2230  24.007  14.667   9.336
   49MET      h 2231  23.838  14.671   9.359
   49MET     c2 2232  23.891  14.834   9.253
   49MET      h 2233  23.798  14.886   9.276
   49MET      h 2234  23.969  14.907   9.232
   49MET     c2 2235  23.864  14.771   9.118
   49MET      h 2236  23.963  14.785   9.075
   49MET      h 2237  23.835  14.667   9.112
   49MET     c2 2238  23.772  14.851   9.023
   49MET      h 2239  23.784  14.955   9.054
   49MET      h 2240  23.805  14.851   8.919
   49MET     c3 2241  23.618  14.824   9.044
   49MET      h 2242  23.683  14.906   9.013
   49MET      h 2243  23.514  14.852   9.059
   49MET      h 2244  23.643  14.742   8.978
   50MET    c51 2245  20.846  15.846   1.736
   50MET    c52 2246  20.934  15.958   1.720
   50MET    c52 2247  20.884  16.097   1.695
   50MET    c51 2248  20.743  16.107   1.699
   50MET    c50 2249  20.650  15.995   1.727
   50MET    c50 2250  20.701  15.868   1.739
   50MET    np0 2251  20.611  15.768   1.746
   50MET    sp0 2252  20.465  15.847   1.763
   50MET    np0 2253  20.519  15.998   1.728
   50MET    cs0 2254  20.922  15.728   1.717
   50MET    c53 2255  21.053  15.763   1.740
   50MET    np1 2256  21.065  15.899   1.728
   50MET    cs0 2257  20.710  16.241   1.668
   50MET    c53 2258  20.825  16.309   1.675
   50MET    np1 2259  20.937  16.223   1.683
   50MET    cs2 2260  21.140  15.648   1.737
   50MET    cs1 2261  21.064  15.534   1.724
   50MET    sp1 2262  20.892  15.561   1.705
   50MET    cs2 2263  20.808  16.448   1.666
   50MET    cs1 2264  20.670  16.470   1.664
   50MET    sp1 2265  20.561  16.332   1.664
   50MET    c54 2266  21.143  15.413   1.714
   50MET    cs3 2267  21.281  15.441   1.737
   50MET    sp2 2268  21.310  15.615   1.767
   50MET    c54 2269  20.648  16.610   1.653
   50MET    cs3 2270  20.765  16.694   1.649
   50MET    sp2 2271  20.910  16.586   1.659
   50MET    c=0 2272  21.381  15.338   1.740
   50MET    c=1 2273  21.516  15.320   1.761
   50MET    c=0 2274  20.765  16.838   1.642
   50MET    c=1 2275  20.864  16.935   1.646
   50MET     c2 2276  21.197  15.958   1.723
   50MET     c2 2277  21.077  16.282   1.678
   50MET     c2 2278  20.510  16.664   1.649
   50MET     c2 2279  21.082  15.273   1.686
   50MET    c=2 2280  21.594  15.193   1.739
   50MET    c55 2281  21.738  15.223   1.772
   50MET    c56 2282  21.747  15.358   1.812
   50MET     c' 2283  21.614  15.415   1.806
   50MET    c=2 2284  20.843  17.077   1.661
   50MET    c55 2285  20.969  17.152   1.640
   50MET    c56 2286  21.067  17.052   1.624
   50MET     c' 2287  21.006  16.922   1.634
   50MET    cp3 2288  21.866  15.422   1.850
   50MET    cp2 2289  21.978  15.346   1.853
   50MET    cp1 2290  21.976  15.215   1.812
   50MET    cp0 2291  21.860  15.149   1.775
   50MET    cp3 2292  21.204  17.082   1.608
   50MET    cp2 2293  21.240  17.216   1.605
   50MET    cp1 2294  21.143  17.317   1.609
   50MET    cp0 2295  21.009  17.284   1.623
   50MET     o' 2296  21.597  15.531   1.842
   50MET     o' 2297  21.067  16.821   1.609
   50MET      f 2298  22.090  15.144   1.820
   50MET      f 2299  22.090  15.408   1.897
   50MET      f 2300  21.370  17.246   1.585
   50MET      f 2301  21.183  17.442   1.577
   50MET    c=3 2302  21.550  15.071   1.695
   50MET    ct1 2303  21.643  14.962   1.672
   50MET    nt1 2304  21.717  14.876   1.645
   50MET    ct0 2305  21.414  15.033   1.661
   50MET    nt0 2306  21.303  15.008   1.644
   50MET    c=3 2307  20.719  17.136   1.690
   50MET    ct0 2308  20.599  17.072   1.726
   50MET    nt0 2309  20.499  17.019   1.748
   50MET    ct1 2310  20.707  17.276   1.700
   50MET    nt1 2311  20.697  17.389   1.704
   50MET      h 2312  21.335  15.256   1.686
   50MET      h 2313  20.663  16.867   1.629
   50MET      h 2314  21.203  16.033   1.644
   50MET      h 2315  21.271  15.889   1.683
   50MET      h 2316  21.147  16.214   1.727
   50MET      h 2317  21.083  16.370   1.742
   50MET      h 2318  20.495  16.750   1.715
   50MET      h 2319  20.441  16.585   1.677
   50MET      h 2320  21.120  15.206   1.763
   50MET      h 2321  21.131  15.242   1.593
   50MET     ha 2322  21.869  15.522   1.892
   50MET     ha 2323  21.866  15.042   1.767
   50MET     ha 2324  21.279  17.004   1.602
   50MET     ha 2325  20.946  17.372   1.616
   50MET     c1 2326  21.254  16.006   1.859
   50MET      h 2327  21.173  16.074   1.884
   50MET     c2 2328  21.383  16.078   1.820
   50MET      h 2329  21.474  16.021   1.841
   50MET      h 2330  21.382  16.105   1.714
   50MET     c2 2331  21.404  16.198   1.919
   50MET      h 2332  21.319  16.265   1.922
   50MET      h 2333  21.411  16.155   2.018
   50MET     c2 2334  21.539  16.262   1.880
   50MET      h 2335  21.624  16.205   1.917
   50MET      h 2336  21.561  16.253   1.773
   50MET     c3 2337  21.566  16.404   1.940
   50MET      h 2338  21.494  16.472   1.897
   50MET      h 2339  21.567  16.401   2.049
   50MET      h 2340  21.665  16.439   1.909
   50MET     c1 2341  21.120  16.319   1.534
   50MET      h 2342  21.060  16.405   1.504
   50MET     c2 2343  21.101  16.205   1.438
   50MET      h 2344  21.165  16.121   1.467
   50MET      h 2345  20.999  16.165   1.439
   50MET     c2 2346  21.138  16.250   1.295
   50MET      h 2347  21.090  16.346   1.279
   50MET      h 2348  21.240  16.283   1.278
   50MET     c2 2349  21.096  16.156   1.185
   50MET      h 2350  20.991  16.125   1.182
   50MET      h 2351  21.126  16.204   1.091
   50MET     c3 2352  21.194  16.040   1.172
   50MET      h 2353  21.171  15.972   1.255
   50MET      h 2354  21.168  16.001   1.073
   50MET      h 2355  21.295  16.080   1.178
   50MET     c2 2356  21.279  15.904   1.972
   50MET      h 2357  21.290  15.802   1.934
   50MET      h 2358  21.368  15.927   2.031
   50MET     c3 2359  21.177  15.905   2.073
   50MET      h 2360  21.147  16.007   2.096
   50MET      h 2361  21.084  15.879   2.023
   50MET      h 2362  21.190  15.841   2.159
   50MET     c2 2363  21.273  16.359   1.542
   50MET      h 2364  21.329  16.273   1.582
   50MET      h 2365  21.321  16.358   1.443
   50MET     c3 2366  21.297  16.496   1.594
   50MET      h 2367  21.387  16.502   1.653
   50MET      h 2368  21.308  16.569   1.513
   50MET      h 2369  21.215  16.530   1.658
   50MET     c2 2370  20.475  16.691   1.507
   50MET      h 2371  20.560  16.733   1.454
   50MET      h 2372  20.463  16.603   1.443
   50MET     c2 2373  20.355  16.781   1.491
   50MET      h 2374  20.267  16.730   1.533
   50MET      h 2375  20.375  16.872   1.547
   50MET     c2 2376  20.327  16.819   1.339
   50MET      h 2377  20.339  16.737   1.267
   50MET      h 2378  20.227  16.858   1.322
   50MET     c2 2379  20.426  16.916   1.285
   50MET      h 2380  20.529  16.900   1.318
   50MET      h 2381  20.415  16.899   1.178
   50MET     c2 2382  20.387  17.069   1.305
   50MET      h 2383  20.380  17.097   1.410
   50MET      h 2384  20.293  17.100   1.259
   50MET     c2 2385  20.483  17.158   1.229
   50MET      h 2386  20.517  17.104   1.140
   50MET      h 2387  20.428  17.249   1.208
   50MET     c2 2388  20.603  17.192   1.315
   50MET      h 2389  20.672  17.114   1.348
   50MET      h 2390  20.559  17.228   1.408
   50MET     c2 2391  20.684  17.300   1.259
   50MET      h 2392  20.747  17.281   1.171
   50MET      h 2393  20.630  17.390   1.235
   50MET     c2 2394  20.807  17.338   1.352
   50MET      h 2395  20.873  17.252   1.363
   50MET      h 2396  20.758  17.347   1.449
   50MET     c3 2397  20.897  17.454   1.315
   50MET      h 2398  20.903  17.456   1.207
   50MET      h 2399  20.859  17.549   1.352
   50MET      h 2400  20.996  17.440   1.358
   50MET     c2 2401  20.936  15.257   1.662
   50MET      h 2402  20.882  15.285   1.753
   50MET      h 2403  20.906  15.322   1.579
   50MET     c2 2404  20.910  15.110   1.613
   50MET      h 2405  20.950  15.104   1.513
   50MET      h 2406  20.957  15.040   1.681
   50MET     c2 2407  20.755  15.085   1.607
   50MET      h 2408  20.707  15.095   1.704
   50MET      h 2409  20.702  15.152   1.539
   50MET     c2 2410  20.730  14.939   1.578
   50MET      h 2411  20.625  14.918   1.600
   50MET      h 2412  20.774  14.877   1.656
   50MET     c2 2413  20.759  14.897   1.428
   50MET      h 2414  20.690  14.816   1.405
   50MET      h 2415  20.736  14.974   1.353
   50MET     c2 2416  20.900  14.844   1.402
   50MET      h 2417  20.913  14.838   1.294
   50MET      h 2418  20.984  14.907   1.433
   50MET     c2 2419  20.932  14.717   1.476
   50MET      h 2420  20.936  14.734   1.583
   50MET      h 2421  20.863  14.635   1.455
   50MET     c2 2422  21.068  14.658   1.445
   50MET      h 2423  21.036  14.586   1.370
   50MET      h 2424  21.146  14.722   1.405
   50MET     c2 2425  21.130  14.570   1.555
   50MET      h 2426  21.045  14.531   1.610
   50MET      h 2427  21.180  14.480   1.517
   50MET     c3 2428  21.212  14.650   1.663
   50MET      h 2429  21.152  14.559   1.657
   50MET      h 2430  21.241  14.678   1.764
   50MET      h 2431  21.288  14.638   1.587
   51MET    c51 2432  18.879   9.602  10.180
   51MET    c52 2433  19.021   9.612  10.180
   51MET    c52 2434  19.094   9.728  10.119
   51MET    c51 2435  19.008   9.829  10.072
   51MET    c50 2436  18.859   9.827  10.082
   51MET    c50 2437  18.798   9.713  10.130
   51MET    np0 2438  18.664   9.710  10.119
   51MET    sp0 2439  18.623   9.865  10.073
   51MET    np0 2440  18.774   9.916  10.037
   51MET    cs0 2441  18.845   9.467  10.207
   51MET    c53 2442  18.955   9.411  10.268
   51MET    np1 2443  19.064   9.489  10.241
   51MET    cs0 2444  19.088   9.929  10.011
   51MET    c53 2445  19.214   9.900  10.047
   51MET    np1 2446  19.223   9.772  10.106
   51MET    cs2 2447  18.928   9.277  10.313
   51MET    cs1 2448  18.796   9.248  10.291
   51MET    sp1 2449  18.704   9.372  10.210
   51MET    cs2 2450  19.306  10.000  10.013
   51MET    cs1 2451  19.230  10.105   9.960
   51MET    sp1 2452  19.057  10.086   9.942
   51MET    c54 2453  18.761   9.112  10.328
   51MET    cs3 2454  18.869   9.047  10.393
   51MET    sp2 2455  19.013   9.153  10.405
   51MET    c54 2456  19.321  10.208   9.921
   51MET    cs3 2457  19.460  10.185   9.946
   51MET    sp2 2458  19.476  10.021  10.022
   51MET    c=0 2459  18.860   8.914  10.445
   51MET    c=1 2460  18.933   8.819  10.515
   51MET    c=0 2461  19.567  10.277   9.918
   51MET    c=1 2462  19.704  10.278   9.941
   51MET     c2 2463  19.196   9.439  10.273
   51MET     c2 2464  19.360   9.717  10.142
   51MET     c2 2465  19.269  10.334   9.861
   51MET     c2 2466  18.620   9.050  10.301
   51MET    c=2 2467  18.895   8.677  10.540
   51MET    c55 2468  19.009   8.613  10.616
   51MET    c56 2469  19.108   8.711  10.637
   51MET     c' 2470  19.063   8.835  10.576
   51MET    c=2 2471  19.792  10.391   9.927
   51MET    c55 2472  19.934  10.349   9.940
   51MET    c56 2473  19.928  10.212   9.975
   51MET     c' 2474  19.790  10.170   9.981
   51MET    cp3 2475  19.229   8.687  10.704
   51MET    cp2 2476  19.248   8.564  10.757
   51MET    cp1 2477  19.155   8.465  10.738
   51MET    cp0 2478  19.034   8.485  10.673
   51MET    cp3 2479  20.043  10.136  10.002
   51MET    cp2 2480  20.166  10.200   9.992
   51MET    cp1 2481  20.175  10.332   9.947
   51MET    cp0 2482  20.060  10.405   9.919
   51MET     o' 2483  19.132   8.935  10.587
   51MET     o' 2484  19.759  10.055   9.995
   51MET      f 2485  19.178   8.345  10.795
   51MET      f 2486  19.362   8.547  10.828
   51MET      f 2487  20.277  10.126  10.014
   51MET      f 2488  20.298  10.377   9.913
   51MET    c=3 2489  18.781   8.609  10.503
   51MET    ct1 2490  18.766   8.468  10.530
   51MET    nt1 2491  18.756   8.353  10.544
   51MET    ct0 2492  18.668   8.663  10.430
   51MET    nt0 2493  18.578   8.713  10.379
   51MET    c=3 2494  19.750  10.521   9.902
   51MET    ct0 2495  19.618  10.572   9.903
   51MET    nt0 2496  19.510  10.611   9.896
   51MET    ct1 2497  19.843  10.625   9.886
   51MET    nt1 2498  19.919  10.709   9.870
   51MET      h 2499  18.776   8.871  10.392
   51MET      h 2500  19.522  10.360   9.866
   51MET      h 2501  19.266   9.457  10.192
   51MET      h 2502  19.199   9.330  10.273
   51MET      h 2503  19.351   9.643  10.221
   51MET      h 2504  19.421   9.793  10.191
   51MET      h 2505  19.314  10.424   9.904
   51MET      h 2506  19.162  10.337   9.875
   51MET      h 2507  18.586   9.007  10.396
   51MET      h 2508  18.642   8.964  10.237
   51MET     ha 2509  19.299   8.766  10.729
   51MET     ha 2510  18.961   8.406  10.683
   51MET     ha 2511  20.036  10.033  10.034
   51MET     ha 2512  20.084  10.501   9.877
   51MET     c1 2513  19.251   9.481  10.413
   51MET      h 2514  19.245   9.589  10.397
   51MET     c2 2515  19.395   9.430  10.410
   51MET      h 2516  19.411   9.340  10.470
   51MET      h 2517  19.429   9.411  10.308
   51MET     c2 2518  19.485   9.530  10.491
   51MET      h 2519  19.477   9.632  10.454
   51MET      h 2520  19.445   9.533  10.592
   51MET     c2 2521  19.626   9.470  10.493
   51MET      h 2522  19.636   9.388  10.565
   51MET      h 2523  19.648   9.411  10.403
   51MET     c3 2524  19.741   9.566  10.537
   51MET      h 2525  19.749   9.644  10.461
   51MET      h 2526  19.725   9.602  10.638
   51MET      h 2527  19.837   9.513  10.537
   51MET     c1 2528  19.435   9.661  10.018
   51MET      h 2529  19.462   9.747   9.957
   51MET     c2 2530  19.351   9.564   9.940
   51MET      h 2531  19.329   9.477  10.002
   51MET      h 2532  19.254   9.606   9.912
   51MET     c2 2533  19.427   9.519   9.814
   51MET      h 2534  19.468   9.609   9.768
   51MET      h 2535  19.522   9.468   9.829
   51MET     c2 2536  19.345   9.446   9.711
   51MET      h 2537  19.253   9.494   9.677
   51MET      h 2538  19.412   9.425   9.628
   51MET     c3 2539  19.326   9.301   9.751
   51MET      h 2540  19.250   9.300   9.829
   51MET      h 2541  19.294   9.257   9.656
   51MET      h 2542  19.422   9.262   9.785
   51MET     c2 2543  19.178   9.437  10.541
   51MET      h 2544  19.116   9.349  10.525
   51MET      h 2545  19.246   9.414  10.623
   51MET     c3 2546  19.098   9.542  10.599
   51MET      h 2547  19.150   9.637  10.594
   51MET      h 2548  19.023   9.568  10.524
   51MET      h 2549  19.048   9.521  10.693
   51MET     c2 2550  19.566   9.589  10.073
   51MET      h 2551  19.534   9.510  10.142
   51MET      h 2552  19.610   9.523   9.998
   51MET     c3 2553  19.675   9.683  10.109
   51MET      h 2554  19.732   9.648  10.194
   51MET      h 2555  19.747   9.694  10.027
   51MET      h 2556  19.637   9.782  10.135
   51MET     c2 2557  19.284  10.324   9.714
   51MET      h 2558  19.379  10.277   9.687
   51MET      h 2559  19.220  10.251   9.663
   51MET     c2 2560  19.272  10.458   9.643
   51MET      h 2561  19.171  10.497   9.660
   51MET      h 2562  19.346  10.525   9.688
   51MET     c2 2563  19.303  10.447   9.487
   51MET      h 2564  19.259  10.360   9.438
   51MET      h 2565  19.267  10.534   9.431
   51MET     c2 2566  19.447  10.427   9.457
   51MET      h 2567  19.499  10.360   9.526
   51MET      h 2568  19.441  10.385   9.357
   51MET     c2 2569  19.530  10.561   9.440
   51MET      h 2570  19.532  10.621   9.531
   51MET      h 2571  19.497  10.627   9.360
   51MET     c2 2572  19.669  10.529   9.389
   51MET      h 2573  19.665  10.439   9.327
   51MET      h 2574  19.703  10.618   9.337
   51MET     c2 2575  19.763  10.502   9.506
   51MET      h 2576  19.747  10.417   9.572
   51MET      h 2577  19.747  10.588   9.571
   51MET     c2 2578  19.904  10.500   9.466
   51MET      h 2579  19.943  10.415   9.410
   51MET      h 2580  19.937  10.587   9.411
   51MET     c2 2581  20.001  10.477   9.589
   51MET      h 2582  19.980  10.380   9.635
   51MET      h 2583  19.962  10.550   9.661
   51MET     c3 2584  20.151  10.481   9.569
   51MET      h 2585  20.171  10.440   9.470
   51MET      h 2586  20.191  10.582   9.576
   51MET      h 2587  20.201  10.421   9.645
   51MET     c2 2588  18.515   9.127  10.231
   51MET      h 2589  18.488   9.214  10.292
   51MET      h 2590  18.553   9.161  10.134
   51MET     c2 2591  18.396   9.030  10.199
   51MET      h 2592  18.431   8.964  10.120
   51MET      h 2593  18.367   8.976  10.288
   51MET     c2 2594  18.275   9.114  10.142
   51MET      h 2595  18.238   9.186  10.214
   51MET      h 2596  18.298   9.169  10.052
   51MET     c2 2597  18.155   9.023  10.129
   51MET      h 2598  18.067   9.087  10.116
   51MET      h 2599  18.128   8.981  10.225
   51MET     c2 2600  18.163   8.924  10.006
   51MET      h 2601  18.060   8.907   9.973
   51MET      h 2602  18.214   8.963   9.918
   51MET     c2 2603  18.221   8.786  10.039
   51MET      h 2604  18.240   8.735   9.944
   51MET      h 2605  18.319   8.783  10.088
   51MET     c2 2606  18.139   8.707  10.138
   51MET      h 2607  18.140   8.754  10.236
   51MET      h 2608  18.036   8.691  10.107
   51MET     c2 2609  18.190   8.567  10.165
   51MET      h 2610  18.126   8.514  10.095
   51MET      h 2611  18.294   8.544  10.146
   51MET     c2 2612  18.152   8.507  10.302
   51MET      h 2613  18.060   8.557  10.329
   51MET      h 2614  18.124   8.401  10.297
   51MET     c3 2615  18.251   8.543  10.418
   51MET      h 2616  18.145   8.521  10.405
   51MET      h 2617  18.278   8.579  10.518
   51MET      h 2618  18.303   8.459  10.376
   52MET    c51 2619  18.226   3.066  20.674
   52MET    c52 2620  18.266   3.134  20.794
   52MET    c52 2621  18.410   3.147  20.835
   52MET    c51 2622  18.500   3.094  20.740
   52MET    c50 2623  18.461   3.033  20.610
   52MET    c50 2624  18.328   3.015  20.582
   52MET    np0 2625  18.300   2.943  20.472
   52MET    sp0 2626  18.448   2.926  20.396
   52MET    np0 2627  18.540   2.979  20.520
   52MET    cs0 2628  18.088   3.038  20.685
   52MET    c53 2629  18.037   3.126  20.778
   52MET    np1 2630  18.141   3.174  20.853
   52MET    cs0 2631  18.630   3.106  20.794
   52MET    c53 2632  18.617   3.188  20.900
   52MET    np1 2633  18.482   3.208  20.934
   52MET    cs2 2634  17.894   3.116  20.788
   52MET    cs1 2635  17.848   3.028  20.693
   52MET    sp1 2636  17.971   2.950  20.598
   52MET    cs2 2637  18.740   3.227  20.955
   52MET    cs1 2638  18.838   3.175  20.870
   52MET    sp1 2639  18.791   3.075  20.734
   52MET    c54 2640  17.705   3.007  20.700
   52MET    cs3 2641  17.644   3.096  20.794
   52MET    sp2 2642  17.766   3.200  20.875
   52MET    c54 2643  18.966   3.211  20.924
   52MET    cs3 2644  18.966   3.291  21.043
   52MET    sp2 2645  18.793   3.319  21.090
   52MET    c=0 2646  17.503   3.101  20.817
   52MET    c=1 2647  17.407   3.169  20.889
   52MET    c=0 2648  19.082   3.341  21.111
   52MET    c=1 2649  19.103   3.424  21.220
   52MET     c2 2650  18.113   3.249  20.973
   52MET     c2 2651  18.448   3.287  21.059
   52MET     c2 2652  19.090   3.170  20.855
   52MET     c2 2653  17.629   2.904  20.612
   52MET    c=2 2654  17.261   3.135  20.900
   52MET    c55 2655  17.199   3.235  20.994
   52MET    c56 2656  17.300   3.324  21.036
   52MET     c' 2657  17.424   3.285  20.973
   52MET    c=2 2658  19.229   3.483  21.260
   52MET    c55 2659  19.217   3.549  21.392
   52MET    c56 2660  19.080   3.539  21.424
   52MET     c' 2661  19.010   3.470  21.319
   52MET    cp3 2662  17.278   3.431  21.125
   52MET    cp2 2663  17.152   3.452  21.167
   52MET    cp1 2664  17.051   3.367  21.131
   52MET    cp0 2665  17.068   3.261  21.043
   52MET    cp3 2666  19.026   3.595  21.541
   52MET    cp2 2667  19.113   3.661  21.627
   52MET    cp1 2668  19.251   3.662  21.603
   52MET    cp0 2669  19.302   3.603  21.488
   52MET     o' 2670  17.525   3.352  20.992
   52MET     o' 2671  18.895   3.437  21.331
   52MET      f 2672  16.926   3.394  21.174
   52MET      f 2673  17.133   3.560  21.246
   52MET      f 2674  19.063   3.712  21.742
   52MET      f 2675  19.331   3.702  21.704
   52MET    c=3 2676  17.192   3.033  20.840
   52MET    ct1 2677  17.051   3.012  20.870
   52MET    nt1 2678  16.941   2.988  20.898
   52MET    ct0 2679  17.244   2.933  20.749
   52MET    nt0 2680  17.289   2.861  20.671
   52MET    c=3 2681  19.346   3.476  21.184
   52MET    ct0 2682  19.361   3.430  21.052
   52MET    nt0 2683  19.376   3.384  20.947
   52MET    ct1 2684  19.465   3.533  21.232
   52MET    nt1 2685  19.562   3.577  21.272
   52MET      h 2686  17.468   3.006  20.779
   52MET      h 2687  19.167   3.298  21.061
   52MET      h 2688  18.176   3.217  21.056
   52MET      h 2689  18.017   3.222  21.016
   52MET      h 2690  18.349   3.331  21.050
   52MET      h 2691  18.510   3.377  21.066
   52MET      h 2692  19.163   3.251  20.844
   52MET      h 2693  19.064   3.132  20.756
   52MET      h 2694  17.547   2.957  20.565
   52MET      h 2695  17.583   2.837  20.685
   52MET     ha 2696  17.354   3.505  21.147
   52MET     ha 2697  16.978   3.215  21.005
   52MET     ha 2698  18.920   3.592  21.562
   52MET     ha 2699  19.410   3.605  21.487
   52MET     c1 2700  18.107   3.404  20.956
   52MET      h 2701  18.208   3.416  20.916
   52MET     c2 2702  18.094   3.455  21.099
   52MET      h 2703  17.993   3.489  21.125
   52MET      h 2704  18.124   3.379  21.171
   52MET     c2 2705  18.170   3.591  21.111
   52MET      h 2706  18.274   3.583  21.079
   52MET      h 2707  18.124   3.659  21.039
   52MET     c2 2708  18.147   3.642  21.254
   52MET      h 2709  18.047   3.687  21.266
   52MET      h 2710  18.135   3.561  21.326
   52MET     c3 2711  18.240   3.758  21.301
   52MET      h 2712  18.341   3.718  21.306
   52MET      h 2713  18.229   3.846  21.238
   52MET      h 2714  18.213   3.789  21.403
   52MET     c1 2715  18.464   3.203  21.188
   52MET      h 2716  18.571   3.186  21.202
   52MET     c2 2717  18.390   3.072  21.180
   52MET      h 2718  18.283   3.091  21.170
   52MET      h 2719  18.417   3.014  21.091
   52MET     c2 2720  18.416   2.988  21.307
   52MET      h 2721  18.524   2.992  21.325
   52MET      h 2722  18.386   3.032  21.402
   52MET     c2 2723  18.374   2.844  21.300
   52MET      h 2724  18.410   2.785  21.215
   52MET      h 2725  18.403   2.799  21.395
   52MET     c3 2726  18.225   2.831  21.323
   52MET      h 2727  18.176   2.861  21.229
   52MET      h 2728  18.216   2.724  21.345
   52MET      h 2729  18.197   2.894  21.407
   52MET     c2 2730  18.001   3.467  20.863
   52MET      h 2731  17.915   3.401  20.848
   52MET      h 2732  17.963   3.562  20.901
   52MET     c3 2733  18.054   3.506  20.736
   52MET      h 2734  18.152   3.552  20.747
   52MET      h 2735  18.091   3.415  20.689
   52MET      h 2736  17.988   3.557  20.667
   52MET     c2 2737  18.406   3.291  21.307
   52MET      h 2738  18.301   3.313  21.285
   52MET      h 2739  18.386   3.230  21.396
   52MET     c3 2740  18.499   3.396  21.354
   52MET      h 2741  18.447   3.485  21.386
   52MET      h 2742  18.558   3.363  21.441
   52MET      h 2743  18.570   3.427  21.276
   52MET     c2 2744  19.143   3.049  20.924
   52MET      h 2745  19.132   3.058  21.031
   52MET      h 2746  19.084   2.958  20.913
   52MET     c2 2747  19.288   3.019  20.889
   52MET      h 2748  19.294   2.997  20.782
   52MET      h 2749  19.346   3.109  20.912
   52MET     c2 2750  19.346   2.899  20.975
   52MET      h 2751  19.279   2.814  20.987
   52MET      h 2752  19.438   2.857  20.932
   52MET     c2 2753  19.372   2.935  21.116
   52MET      h 2754  19.296   3.000  21.161
   52MET      h 2755  19.373   2.836  21.163
   52MET     c2 2756  19.516   2.994  21.145
   52MET      h 2757  19.534   3.088  21.093
   52MET      h 2758  19.600   2.929  21.121
   52MET     c2 2759  19.538   3.007  21.295
   52MET      h 2760  19.482   2.928  21.346
   52MET      h 2761  19.646   3.002  21.310
   52MET     c2 2762  19.488   3.143  21.343
   52MET      h 2763  19.383   3.168  21.338
   52MET      h 2764  19.536   3.213  21.275
   52MET     c2 2765  19.533   3.173  21.479
   52MET      h 2766  19.488   3.121  21.564
   52MET      h 2767  19.640   3.165  21.496
   52MET     c2 2768  19.484   3.317  21.528
   52MET      h 2769  19.375   3.320  21.529
   52MET      h 2770  19.513   3.378  21.442
   52MET     c3 2771  19.529   3.370  21.662
   52MET      h 2772  19.536   3.285  21.730
   52MET      h 2773  19.625   3.421  21.657
   52MET      h 2774  19.456   3.442  21.700
   52MET     c2 2775  17.704   2.816  20.518
   52MET      h 2776  17.750   2.878  20.441
   52MET      h 2777  17.780   2.760  20.573
   52MET     c2 2778  17.604   2.707  20.463
   52MET      h 2779  17.584   2.640  20.545
   52MET      h 2780  17.514   2.756  20.426
   52MET     c2 2781  17.675   2.626  20.348
   52MET      h 2782  17.703   2.689  20.264
   52MET      h 2783  17.765   2.575  20.380
   52MET     c2 2784  17.573   2.535  20.284
   52MET      h 2785  17.616   2.500  20.189
   52MET      h 2786  17.492   2.593  20.242
   52MET     c2 2787  17.534   2.409  20.370
   52MET      h 2788  17.511   2.329  20.300
   52MET      h 2789  17.615   2.368  20.431
   52MET     c2 2790  17.411   2.427  20.459
   52MET      h 2791  17.407   2.343  20.528
   52MET      h 2792  17.410   2.513  20.527
   52MET     c2 2793  17.284   2.452  20.382
   52MET      h 2794  17.287   2.548  20.332
   52MET      h 2795  17.260   2.374  20.311
   52MET     c2 2796  17.159   2.462  20.468
   52MET      h 2797  17.126   2.359  20.457
   52MET      h 2798  17.169   2.488  20.573
   52MET     c2 2799  17.043   2.544  20.409
   52MET      h 2800  17.057   2.538  20.301
   52MET      h 2801  16.945   2.500  20.425
   52MET     c3 2802  17.051   2.698  20.439
   52MET      h 2803  17.014   2.632  20.361
   52MET      h 2804  17.050   2.805  20.414
   52MET      h 2805  17.004   2.664  20.530
   53MET    c51 2806   9.988  21.598   5.908
   53MET    c52 2807   9.909  21.710   5.950
   53MET    c52 2808   9.912  21.761   6.091
   53MET    c51 2809  10.005  21.694   6.173
   53MET    c50 2810  10.096  21.586   6.128
   53MET    c50 2811  10.083  21.537   6.001
   53MET    np0 2812  10.155  21.427   5.972
   53MET    sp0 2813  10.257  21.410   6.103
   53MET    np0 2814  10.183  21.518   6.200
   53MET    cs0 2815   9.934  21.552   5.785
   53MET    c53 2816   9.863  21.657   5.732
   53MET    np1 2817   9.835  21.746   5.832
   53MET    cs0 2818   9.992  21.747   6.304
   53MET    c53 2819   9.917  21.857   6.291
   53MET    np1 2820   9.857  21.864   6.163
   53MET    cs2 2821   9.814  21.627   5.600
   53MET    cs1 2822   9.863  21.505   5.561
   53MET    sp1 2823   9.958  21.420   5.679
   53MET    cs2 2824   9.909  21.934   6.407
   53MET    cs1 2825   9.996  21.873   6.499
   53MET    sp1 2826  10.078  21.724   6.454
   53MET    c54 2827   9.815  21.464   5.430
   53MET    cs3 2828   9.740  21.568   5.368
   53MET    sp2 2829   9.728  21.713   5.472
   53MET    c54 2830   9.990  21.946   6.621
   53MET    cs3 2831   9.904  22.062   6.623
   53MET    sp2 2832   9.827  22.075   6.459
   53MET    c=0 2833   9.685  21.556   5.236
   53MET    c=1 2834   9.615  21.628   5.141
   53MET    c=0 2835   9.886  22.152   6.733
   53MET    c=1 2836   9.817  22.271   6.752
   53MET     c2 2837   9.741  21.853   5.808
   53MET     c2 2838   9.758  21.975   6.134
   53MET     c2 2839  10.072  21.906   6.737
   53MET     c2 2840   9.845  21.324   5.368
   53MET    c=2 2841   9.558  21.575   5.013
   53MET    c55 2842   9.487  21.690   4.945
   53MET    c56 2843   9.500  21.804   5.027
   53MET     c' 2844   9.578  21.767   5.144
   53MET    c=2 2845   9.831  22.360   6.864
   53MET    c55 2846   9.726  22.466   6.861
   53MET    c56 2847   9.659  22.444   6.739
   53MET     c' 2848   9.716  22.332   6.670
   53MET    cp3 2849   9.446  21.930   4.996
   53MET    cp2 2850   9.382  21.942   4.878
   53MET    cp1 2851   9.363  21.834   4.796
   53MET    cp0 2852   9.417  21.709   4.823
   53MET    cp3 2853   9.555  22.528   6.694
   53MET    cp2 2854   9.518  22.634   6.777
   53MET    cp1 2855   9.576  22.650   6.904
   53MET    cp0 2856   9.677  22.564   6.946
   53MET     o' 2857   9.606  21.853   5.227
   53MET     o' 2858   9.667  22.285   6.571
   53MET      f 2859   9.301  21.853   4.678
   53MET      f 2860   9.337  22.067   4.848
   53MET      f 2861   9.416  22.712   6.737
   53MET      f 2862   9.515  22.736   6.988
   53MET    c=3 2863   9.564  21.448   4.961
   53MET    ct1 2864   9.495  21.415   4.838
   53MET    nt1 2865   9.434  21.385   4.743
   53MET    ct0 2866   9.630  21.333   5.019
   53MET    nt0 2867   9.692  21.248   5.065
   53MET    c=3 2868   9.927  22.348   6.964
   53MET    ct0 2869  10.039  22.261   6.967
   53MET    nt0 2870  10.125  22.184   6.973
   53MET    ct1 2871   9.931  22.438   7.072
   53MET    nt1 2872   9.932  22.509   7.161
   53MET      h 2873   9.681  21.449   5.220
   53MET      h 2874   9.941  22.109   6.815
   53MET      h 2875   9.671  21.863   5.891
   53MET      h 2876   9.668  21.826   5.731
   53MET      h 2877   9.754  21.995   6.026
   53MET      h 2878   9.795  22.071   6.172
   53MET      h 2879  10.125  21.989   6.785
   53MET      h 2880  10.145  21.832   6.704
   53MET      h 2881   9.884  21.342   5.268
   53MET      h 2882   9.746  21.281   5.353
   53MET     ha 2883   9.467  22.019   5.054
   53MET     ha 2884   9.415  21.637   4.742
   53MET     ha 2885   9.508  22.514   6.598
   53MET     ha 2886   9.705  22.584   7.048
   53MET     c1 2887   9.802  21.988   5.762
   53MET      h 2888   9.868  22.002   5.847
   53MET     c2 2889   9.683  22.083   5.762
   53MET      h 2890   9.644  22.106   5.662
   53MET      h 2891   9.601  22.044   5.823
   53MET     c2 2892   9.733  22.226   5.803
   53MET      h 2893   9.786  22.225   5.898
   53MET      h 2894   9.807  22.255   5.730
   53MET     c2 2895   9.611  22.319   5.794
   53MET      h 2896   9.588  22.347   5.690
   53MET      h 2897   9.517  22.268   5.816
   53MET     c3 2898   9.627  22.458   5.863
   53MET      h 2899   9.635  22.441   5.970
   53MET      h 2900   9.709  22.515   5.819
   53MET      h 2901   9.536  22.518   5.848
   53MET     c1 2902   9.618  21.946   6.193
   53MET      h 2903   9.627  21.954   6.301
   53MET     c2 2904   9.567  21.810   6.154
   53MET      h 2905   9.555  21.806   6.045
   53MET      h 2906   9.638  21.730   6.177
   53MET     c2 2907   9.432  21.782   6.222
   53MET      h 2908   9.443  21.811   6.326
   53MET      h 2909   9.350  21.850   6.199
   53MET     c2 2910   9.384  21.640   6.216
   53MET      h 2911   9.453  21.562   6.250
   53MET      h 2912   9.290  21.637   6.271
   53MET     c3 2913   9.320  21.610   6.081
   53MET      h 2914   9.403  21.597   6.010
   53MET      h 2915   9.266  21.518   6.103
   53MET      h 2916   9.256  21.694   6.054
   53MET     c2 2917   9.880  21.995   5.629
   53MET      h 2918   9.852  21.914   5.560
   53MET      h 2919   9.864  22.089   5.576
   53MET     c3 2920  10.022  21.995   5.646
   53MET      h 2921  10.050  22.058   5.730
   53MET      h 2922  10.047  21.901   5.696
   53MET      h 2923  10.084  22.006   5.558
   53MET     c2 2924   9.521  22.059   6.138
   53MET      h 2925   9.522  22.053   6.028
   53MET      h 2926   9.415  22.031   6.149
   53MET     c3 2927   9.533  22.188   6.208
   53MET      h 2928   9.518  22.272   6.142
   53MET      h 2929   9.458  22.199   6.288
   53MET      h 2930   9.632  22.201   6.254
   53MET     c2 2931   9.986  21.828   6.830
   53MET      h 2932   9.887  21.873   6.836
   53MET      h 2933   9.952  21.730   6.795
   53MET     c2 2934  10.044  21.814   6.968
   53MET      h 2935  10.138  21.756   6.961
   53MET      h 2936  10.066  21.914   7.006
   53MET     c2 2937   9.944  21.743   7.070
   53MET      h 2938   9.890  21.657   7.029
   53MET      h 2939   9.994  21.705   7.160
   53MET     c2 2940   9.831  21.830   7.110
   53MET      h 2941   9.791  21.893   7.030
   53MET      h 2942   9.759  21.756   7.144
   53MET     c2 2943   9.859  21.920   7.238
   53MET      h 2944   9.941  21.990   7.223
   53MET      h 2945   9.883  21.866   7.330
   53MET     c2 2946   9.731  21.988   7.283
   53MET      h 2947   9.646  21.924   7.258
   53MET      h 2948   9.744  22.007   7.390
   53MET     c2 2949   9.716  22.121   7.211
   53MET      h 2950   9.702  22.125   7.103
   53MET      h 2951   9.812  22.170   7.227
   53MET     c2 2952   9.612  22.205   7.270
   53MET      h 2953   9.506  22.180   7.256
   53MET      h 2954   9.621  22.222   7.377
   53MET     c2 2955   9.598  22.346   7.197
   53MET      h 2956   9.571  22.331   7.093
   53MET      h 2957   9.703  22.377   7.194
   53MET     c3 2958   9.502  22.449   7.251
   53MET      h 2959   9.416  22.397   7.290
   53MET      h 2960   9.547  22.512   7.328
   53MET      h 2961   9.471  22.517   7.171
   53MET     c2 2962   9.923  21.223   5.444
   53MET      h 2963  10.025  21.261   5.459
   53MET      h 2964   9.875  21.205   5.540
   53MET     c2 2965   9.916  21.087   5.366
   53MET      h 2966   9.814  21.051   5.378
   53MET      h 2967   9.942  21.103   5.262
   53MET     c2 2968  10.014  20.984   5.432
   53MET      h 2969  10.117  21.016   5.428
   53MET      h 2970   9.992  20.963   5.537
   53MET     c2 2971  10.020  20.860   5.347
   53MET      h 2972  10.107  20.802   5.379
   53MET      h 2973  10.056  20.885   5.247
   53MET     c2 2974   9.892  20.767   5.357
   53MET      h 2975   9.926  20.665   5.341
   53MET      h 2976   9.844  20.766   5.455
   53MET     c2 2977   9.785  20.795   5.250
   53MET      h 2978   9.695  20.740   5.280
   53MET      h 2979   9.748  20.898   5.241
   53MET     c2 2980   9.831  20.768   5.110
   53MET      h 2981   9.907  20.839   5.080
   53MET      h 2982   9.867  20.667   5.093
   53MET     c2 2983   9.724  20.786   5.004
   53MET      h 2984   9.694  20.682   4.995
   53MET      h 2985   9.638  20.849   5.025
   53MET     c2 2986   9.774  20.821   4.862
   53MET      h 2987   9.874  20.780   4.857
   53MET      h 2988   9.720  20.769   4.783
   53MET     c3 2989   9.795  20.975   4.837
   53MET      h 2990   9.838  20.880   4.804
   53MET      h 2991   9.851  21.064   4.805
   53MET      h 2992   9.690  20.968   4.817
   54MET    c51 2993   1.578   0.410   9.308
   54MET    c52 2994   1.487   0.427   9.199
   54MET    c52 2995   1.513   0.522   9.086
   54MET    c51 2996   1.640   0.584   9.093
   54MET    c50 2997   1.741   0.559   9.199
   54MET    c50 2998   1.707   0.479   9.305
   54MET    np0 2999   1.796   0.475   9.407
   54MET    sp0 3000   1.930   0.554   9.347
   54MET    np0 3001   1.858   0.617   9.213
   54MET    cs0 3002   1.508   0.348   9.414
   54MET    c53 3003   1.399   0.285   9.357
   54MET    np1 3004   1.377   0.342   9.234
   54MET    cs0 3005   1.648   0.675   8.985
   54MET    c53 3006   1.546   0.645   8.905
   54MET    np1 3007   1.454   0.558   8.968
   54MET    cs2 3008   1.327   0.206   9.452
   54MET    cs1 3009   1.394   0.207   9.572
   54MET    sp1 3010   1.537   0.307   9.577
   54MET    cs2 3011   1.550   0.713   8.782
   54MET    cs1 3012   1.671   0.783   8.781
   54MET    sp1 3013   1.775   0.778   8.922
   54MET    c54 3014   1.325   0.134   9.677
   54MET    cs3 3015   1.211   0.066   9.625
   54MET    sp2 3016   1.190   0.095   9.450
   54MET    c54 3017   1.678   0.855   8.658
   54MET    cs3 3018   1.568   0.839   8.567
   54MET    sp2 3019   1.449   0.726   8.644
   54MET    c=0 3020   1.129  -0.019   9.705
   54MET    c=1 3021   1.019  -0.102   9.698
   54MET    c=0 3022   1.557   0.899   8.437
   54MET    c=1 3023   1.467   0.890   8.333
   54MET     c2 3024   1.254   0.311   9.163
   54MET     c2 3025   1.325   0.523   8.897
   54MET     c2 3026   1.797   0.939   8.628
   54MET     c2 3027   1.374   0.131   9.824
   54MET    c=2 3028   0.946  -0.166   9.812
   54MET    c55 3029   0.830  -0.244   9.753
   54MET    c56 3030   0.834  -0.229   9.613
   54MET     c' 3031   0.948  -0.145   9.580
   54MET    c=2 3032   1.485   0.941   8.199
   54MET    c55 3033   1.359   0.932   8.121
   54MET    c56 3034   1.270   0.864   8.206
   54MET     c' 3035   1.335   0.833   8.331
   54MET    cp3 3036   0.742  -0.288   9.526
   54MET    cp2 3037   0.647  -0.368   9.579
   54MET    cp1 3038   0.637  -0.384   9.715
   54MET    cp0 3039   0.728  -0.328   9.805
   54MET    cp3 3040   1.139   0.829   8.166
   54MET    cp2 3041   1.099   0.867   8.039
   54MET    cp1 3042   1.182   0.944   7.957
   54MET    cp0 3043   1.310   0.979   7.999
   54MET     o' 3044   0.973  -0.123   9.462
   54MET     o' 3045   1.275   0.788   8.425
   54MET      f 3046   0.543  -0.466   9.764
   54MET      f 3047   0.565  -0.429   9.491
   54MET      f 3048   0.972   0.838   8.001
   54MET      f 3049   1.126   1.001   7.848
   54MET    c=3 3050   0.971  -0.158   9.947
   54MET    ct1 3051   0.884  -0.221  10.043
   54MET    nt1 3052   0.810  -0.264  10.122
   54MET    ct0 3053   1.079  -0.085  10.011
   54MET    nt0 3054   1.171  -0.033  10.055
   54MET    c=3 3055   1.605   0.994   8.150
   54MET    ct0 3056   1.732   0.992   8.212
   54MET    nt0 3057   1.834   0.998   8.266
   54MET    ct1 3058   1.614   1.044   8.019
   54MET    nt1 3059   1.619   1.088   7.914
   54MET      h 3060   1.149   0.014   9.807
   54MET      h 3061   1.642   0.966   8.428
   54MET      h 3062   1.209   0.401   9.121
   54MET      h 3063   1.174   0.284   9.232
   54MET      h 3064   1.287   0.427   8.932
   54MET      h 3065   1.343   0.501   8.791
   54MET      h 3066   1.836   0.924   8.527
   54MET      h 3067   1.874   0.916   8.700
   54MET      h 3068   1.378   0.025   9.854
   54MET      h 3069   1.291   0.173   9.880
   54MET     ha 3070   0.753  -0.285   9.418
   54MET     ha 3071   0.723  -0.365   9.906
   54MET     ha 3072   1.073   0.772   8.231
   54MET     ha 3073   1.358   1.045   7.929
   54MET     c1 3074   1.262   0.193   9.062
   54MET      h 3075   1.342   0.234   9.001
   54MET     c2 3076   1.126   0.197   8.993
   54MET      h 3077   1.057   0.118   9.026
   54MET      h 3078   1.078   0.293   9.006
   54MET     c2 3079   1.145   0.152   8.844
   54MET      h 3080   1.220   0.212   8.792
   54MET      h 3081   1.186   0.052   8.847
   54MET     c2 3082   1.005   0.150   8.781
   54MET      h 3083   0.948   0.060   8.810
   54MET      h 3084   0.938   0.224   8.825
   54MET     c3 3085   1.000   0.142   8.625
   54MET      h 3086   1.042   0.235   8.587
   54MET      h 3087   1.049   0.052   8.588
   54MET      h 3088   0.896   0.138   8.591
   54MET     c1 3089   1.219   0.636   8.909
   54MET      h 3090   1.255   0.719   8.848
   54MET     c2 3091   1.198   0.679   9.051
   54MET      h 3092   1.159   0.595   9.109
   54MET      h 3093   1.291   0.707   9.101
   54MET     c2 3094   1.099   0.797   9.056
   54MET      h 3095   1.130   0.867   8.979
   54MET      h 3096   0.999   0.779   9.018
   54MET     c2 3097   1.091   0.869   9.188
   54MET      h 3098   1.185   0.905   9.231
   54MET      h 3099   1.020   0.951   9.174
   54MET     c3 3100   1.004   0.793   9.287
   54MET      h 3101   1.065   0.710   9.323
   54MET      h 3102   0.984   0.870   9.362
   54MET      h 3103   0.915   0.759   9.235
   54MET     c2 3104   1.296   0.051   9.113
   54MET      h 3105   1.274   0.038   9.219
   54MET      h 3106   1.242  -0.027   9.059
   54MET     c3 3107   1.432   0.014   9.088
   54MET      h 3108   1.464   0.047   8.990
   54MET      h 3109   1.494   0.085   9.143
   54MET      h 3110   1.463  -0.087   9.115
   54MET     c2 3111   1.084   0.578   8.848
   54MET      h 3112   1.057   0.489   8.907
   54MET      h 3113   0.997   0.638   8.879
   54MET     c3 3114   1.080   0.577   8.700
   54MET      h 3115   1.025   0.492   8.662
   54MET      h 3116   1.029   0.666   8.661
   54MET      h 3117   1.180   0.574   8.656
   54MET     c2 3118   1.762   1.080   8.659
   54MET      h 3119   1.661   1.103   8.628
   54MET      h 3120   1.748   1.104   8.765
   54MET     c2 3121   1.858   1.180   8.598
   54MET      h 3122   1.958   1.164   8.640
   54MET      h 3123   1.861   1.160   8.490
   54MET     c2 3124   1.812   1.330   8.621
   54MET      h 3125   1.774   1.352   8.720
   54MET      h 3126   1.892   1.403   8.604
   54MET     c2 3127   1.695   1.368   8.537
   54MET      h 3128   1.619   1.290   8.527
   54MET      h 3129   1.657   1.454   8.593
   54MET     c2 3130   1.731   1.427   8.394
   54MET      h 3131   1.783   1.354   8.332
   54MET      h 3132   1.792   1.517   8.394
   54MET     c2 3133   1.606   1.481   8.327
   54MET      h 3134   1.538   1.519   8.404
   54MET      h 3135   1.641   1.557   8.257
   54MET     c2 3136   1.536   1.371   8.249
   54MET      h 3137   1.494   1.285   8.300
   54MET      h 3138   1.616   1.329   8.188
   54MET     c2 3139   1.434   1.423   8.159
   54MET      h 3140   1.339   1.460   8.200
   54MET      h 3141   1.466   1.501   8.091
   54MET     c2 3142   1.364   1.308   8.074
   54MET      h 3143   1.314   1.238   8.141
   54MET      h 3144   1.452   1.254   8.037
   54MET     c3 3145   1.262   1.344   7.969
   54MET      h 3146   1.207   1.430   8.005
   54MET      h 3147   1.307   1.366   7.872
   54MET      h 3148   1.193   1.260   7.953
   54MET     c2 3149   1.494   0.207   9.866
   54MET      h 3150   1.582   0.167   9.815
   54MET      h 3151   1.481   0.313   9.841
   54MET     c2 3152   1.503   0.203  10.024
   54MET      h 3153   1.422   0.265  10.060
   54MET      h 3154   1.495   0.100  10.057
   54MET     c2 3155   1.640   0.266  10.069
   54MET      h 3156   1.725   0.211  10.032
   54MET      h 3157   1.653   0.369  10.038
   54MET     c2 3158   1.655   0.245  10.218
   54MET      h 3159   1.760   0.264  10.243
   54MET      h 3160   1.655   0.138  10.241
   54MET     c2 3161   1.565   0.338  10.307
   54MET      h 3162   1.620   0.356  10.399
   54MET      h 3163   1.547   0.438  10.266
   54MET     c2 3164   1.430   0.278  10.347
   54MET      h 3165   1.369   0.358  10.389
   54MET      h 3166   1.366   0.240  10.267
   54MET     c2 3167   1.442   0.155  10.433
   54MET      h 3168   1.485   0.072  10.378
   54MET      h 3169   1.497   0.171  10.525
   54MET     c2 3170   1.309   0.099  10.481
   54MET      h 3171   1.307   0.147  10.579
   54MET      h 3172   1.218   0.122  10.426
   54MET     c2 3173   1.308  -0.051  10.515
   54MET      h 3174   1.410  -0.075  10.542
   54MET      h 3175   1.251  -0.076  10.604
   54MET     c3 3176   1.279  -0.145  10.391
   54MET      h 3177   1.335  -0.148  10.485
   54MET      h 3178   1.298  -0.229  10.324
   54MET      h 3179   1.178  -0.120  10.419
   55MET    c51 3180   2.375  16.445  18.335
   55MET    c52 3181   2.276  16.489  18.241
   55MET    c52 3182   2.311  16.548  18.108
   55MET    c51 3183   2.450  16.546  18.081
   55MET    c50 3184   2.554  16.491  18.172
   55MET    c50 3185   2.516  16.448  18.297
   55MET    np0 3186   2.617  16.416  18.381
   55MET    sp0 3187   2.753  16.419  18.285
   55MET    np0 3188   2.684  16.491  18.155
   55MET    cs0 3189   2.312  16.434  18.461
   55MET    c53 3190   2.177  16.421  18.437
   55MET    np1 3191   2.152  16.466  18.311
   55MET    cs0 3192   2.470  16.610  17.956
   55MET    c53 3193   2.348  16.620  17.902
   55MET    np1 3194   2.246  16.591  17.996
   55MET    cs2 3195   2.104  16.395  18.558
   55MET    cs1 3196   2.192  16.379  18.662
   55MET    sp1 3197   2.360  16.404  18.622
   55MET    cs2 3198   2.350  16.664  17.769
   55MET    cs1 3199   2.485  16.671  17.733
   55MET    sp1 3200   2.608  16.637  17.854
   55MET    c54 3201   2.126  16.358  18.789
   55MET    cs3 3202   1.985  16.343  18.773
   55MET    sp2 3203   1.937  16.358  18.601
   55MET    c54 3204   2.492  16.717  17.598
   55MET    cs3 3205   2.367  16.741  17.531
   55MET    sp2 3206   2.234  16.705  17.649
   55MET    c=0 3207   1.897  16.315  18.881
   55MET    c=1 3208   1.764  16.290  18.909
   55MET    c=0 3209   2.352  16.784  17.395
   55MET    c=1 3210   2.244  16.805  17.311
   55MET     c2 3211   2.015  16.486  18.269
   55MET     c2 3212   2.101  16.610  17.955
   55MET     c2 3213   2.624  16.734  17.532
   55MET     c2 3214   2.203  16.351  18.925
   55MET    c=2 3215   1.701  16.279  19.045
   55MET    c55 3216   1.553  16.255  19.023
   55MET    c56 3217   1.529  16.250  18.885
   55MET     c' 3218   1.656  16.270  18.816
   55MET    c=2 3219   2.249  16.825  17.168
   55MET    c55 3220   2.115  16.865  17.116
   55MET    c56 3221   2.029  16.855  17.227
   55MET     c' 3222   2.104  16.813  17.343
   55MET    cp3 3223   1.403  16.229  18.827
   55MET    cp2 3224   1.300  16.207  18.911
   55MET    cp1 3225   1.317  16.214  19.047
   55MET    cp0 3226   1.441  16.233  19.107
   55MET    cp3 3227   1.891  16.879  17.217
   55MET    cp2 3228   1.841  16.915  17.093
   55MET    cp1 3229   1.926  16.936  16.984
   55MET    cp0 3230   2.063  16.914  16.997
   55MET     o' 3231   1.659  16.263  18.694
   55MET     o' 3232   2.055  16.812  17.453
   55MET      f 3233   1.211  16.189  19.127
   55MET      f 3234   1.180  16.179  18.853
   55MET      f 3235   1.709  16.942  17.083
   55MET      f 3236   1.874  16.998  16.876
   55MET    c=3 3237   1.759  16.291  19.169
   55MET    ct1 3238   1.678  16.286  19.289
   55MET    nt1 3239   1.615  16.290  19.387
   55MET    ct0 3240   1.899  16.314  19.198
   55MET    nt0 3241   2.012  16.324  19.215
   55MET    c=3 3242   2.364  16.813  17.091
   55MET    ct0 3243   2.490  16.761  17.131
   55MET    nt0 3244   2.595  16.727  17.165
   55MET    ct1 3245   2.362  16.838  16.953
   55MET    nt1 3246   2.359  16.862  16.842
   55MET      h 3247   1.953  16.346  18.969
   55MET      h 3248   2.451  16.804  17.359
   55MET      h 3249   2.003  16.581  18.217
   55MET      h 3250   1.949  16.507  18.354
   55MET      h 3251   2.037  16.547  18.016
   55MET      h 3252   2.083  16.570  17.855
   55MET      h 3253   2.628  16.692  17.432
   55MET      h 3254   2.700  16.688  17.594
   55MET      h 3255   2.170  16.259  18.974
   55MET      h 3256   2.160  16.432  18.983
   55MET     ha 3257   1.388  16.213  18.721
   55MET     ha 3258   1.445  16.214  19.214
   55MET     ha 3259   1.825  16.865  17.302
   55MET     ha 3260   2.116  16.943  16.907
   55MET     c1 3261   1.949  16.366  18.195
   55MET      h 3262   2.021  16.359  18.115
   55MET     c2 3263   1.814  16.422  18.149
   55MET      h 3264   1.729  16.387  18.209
   55MET      h 3265   1.815  16.531  18.150
   55MET     c2 3266   1.777  16.356  18.012
   55MET      h 3267   1.855  16.370  17.938
   55MET      h 3268   1.772  16.250  18.029
   55MET     c2 3269   1.638  16.410  17.975
   55MET      h 3270   1.558  16.360  18.030
   55MET      h 3271   1.620  16.511  18.012
   55MET     c3 3272   1.594  16.387  17.827
   55MET      h 3273   1.660  16.446  17.763
   55MET      h 3274   1.590  16.281  17.802
   55MET      h 3275   1.492  16.426  17.811
   55MET     c1 3276   2.057  16.759  17.961
   55MET      h 3277   2.109  16.810  17.879
   55MET     c2 3278   2.091  16.824  18.092
   55MET      h 3279   2.036  16.774  18.172
   55MET      h 3280   2.196  16.812  18.119
   55MET     c2 3281   2.054  16.973  18.088
   55MET      h 3282   2.092  17.013  17.994
   55MET      h 3283   1.949  16.998  18.071
   55MET     c2 3284   2.109  17.056  18.201
   55MET      h 3285   2.216  17.051  18.220
   55MET      h 3286   2.076  17.159  18.182
   55MET     c3 3287   2.024  17.040  18.326
   55MET      h 3288   2.052  16.943  18.369
   55MET      h 3289   2.056  17.126  18.386
   55MET      h 3290   1.919  17.044  18.298
   55MET     c2 3291   1.932  16.231  18.268
   55MET      h 3292   1.932  16.243  18.377
   55MET      h 3293   1.839  16.180  18.241
   55MET     c3 3294   2.030  16.134  18.231
   55MET      h 3295   2.048  16.137  18.124
   55MET      h 3296   2.127  16.176  18.258
   55MET      h 3297   2.022  16.034  18.272
   55MET     c2 3298   1.901  16.761  17.936
   55MET      h 3299   1.854  16.701  18.016
   55MET      h 3300   1.856  16.857  17.967
   55MET     c3 3301   1.861  16.745  17.795
   55MET      h 3302   1.769  16.690  17.784
   55MET      h 3303   1.844  16.842  17.746
   55MET      h 3304   1.937  16.692  17.737
   55MET     c2 3305   2.659  16.878  17.538
   55MET      h 3306   2.572  16.941  17.520
   55MET      h 3307   2.682  16.919  17.637
   55MET     c2 3308   2.770  16.917  17.442
   55MET      h 3309   2.862  16.863  17.471
   55MET      h 3310   2.739  16.886  17.342
   55MET     c2 3311   2.797  17.073  17.440
   55MET      h 3312   2.797  17.122  17.538
   55MET      h 3313   2.894  17.099  17.395
   55MET     c2 3314   2.691  17.150  17.371
   55MET      h 3315   2.589  17.114  17.389
   55MET      h 3316   2.706  17.249  17.413
   55MET     c2 3317   2.713  17.168  17.215
   55MET      h 3318   2.713  17.073  17.161
   55MET      h 3319   2.803  17.221  17.186
   55MET     c2 3320   2.610  17.265  17.159
   55MET      h 3321   2.584  17.338  17.236
   55MET      h 3322   2.655  17.308  17.070
   55MET     c2 3323   2.484  17.189  17.118
   55MET      h 3324   2.423  17.138  17.192
   55MET      h 3325   2.522  17.109  17.055
   55MET     c2 3326   2.394  17.271  17.037
   55MET      h 3327   2.336  17.351  17.083
   55MET      h 3328   2.439  17.317  16.950
   55MET     c2 3329   2.265  17.190  16.990
   55MET      h 3330   2.208  17.159  17.078
   55MET      h 3331   2.310  17.098  16.952
   55MET     c3 3332   2.165  17.255  16.898
   55MET      h 3333   2.161  17.361  16.923
   55MET      h 3334   2.190  17.243  16.793
   55MET      h 3335   2.066  17.210  16.911
   55MET     c2 3336   2.350  16.370  18.930
   55MET      h 3337   2.398  16.289  18.875
   55MET      h 3338   2.376  16.466  18.885
   55MET     c2 3339   2.393  16.380  19.081
   55MET      h 3340   2.357  16.476  19.116
   55MET      h 3341   2.351  16.297  19.136
   55MET     c2 3342   2.550  16.380  19.089
   55MET      h 3343   2.594  16.289  19.051
   55MET      h 3344   2.597  16.462  19.035
   55MET     c2 3345   2.591  16.372  19.234
   55MET      h 3346   2.697  16.344  19.237
   55MET      h 3347   2.552  16.281  19.279
   55MET     c2 3348   2.571  16.506  19.315
   55MET      h 3349   2.649  16.508  19.391
   55MET      h 3350   2.587  16.597  19.258
   55MET     c2 3351   2.437  16.518  19.388
   55MET      h 3352   2.427  16.622  19.422
   55MET      h 3353   2.346  16.504  19.329
   55MET     c2 3354   2.417  16.415  19.496
   55MET      h 3355   2.408  16.315  19.453
   55MET      h 3356   2.495  16.414  19.572
   55MET     c2 3357   2.289  16.430  19.575
   55MET      h 3358   2.330  16.485  19.660
   55MET      h 3359   2.206  16.484  19.532
   55MET     c2 3360   2.233  16.301  19.639
   55MET      h 3361   2.320  16.238  19.654
   55MET      h 3362   2.194  16.316  19.740
   55MET     c3 3363   2.140  16.217  19.545
   55MET      h 3364   2.210  16.200  19.627
   55MET      h 3365   2.106  16.126  19.495
   55MET      h 3366   2.068  16.287  19.583
   56MET    c51 3367   4.623   5.257  14.623
   56MET    c52 3368   4.712   5.249  14.735
   56MET    c52 3369   4.673   5.295  14.873
   56MET    c51 3370   4.539   5.337  14.881
   56MET    c50 3371   4.441   5.336  14.769
   56MET    c50 3372   4.485   5.302  14.643
   56MET    np0 3373   4.397   5.320  14.543
   56MET    sp0 3374   4.254   5.355  14.621
   56MET    np0 3375   4.317   5.378  14.770
   56MET    cs0 3376   4.701   5.244  14.506
   56MET    c53 3377   4.818   5.182  14.543
   56MET    np1 3378   4.833   5.196  14.678
   56MET    cs0 3379   4.518   5.384  15.013
   56MET    c53 3380   4.624   5.344  15.083
   56MET    np1 3381   4.727   5.296  14.998
   56MET    cs2 3382   4.900   5.151  14.429
   56MET    cs1 3383   4.832   5.183  14.314
   56MET    sp1 3384   4.677   5.257  14.337
   56MET    cs2 3385   4.612   5.364  15.221
   56MET    cs1 3386   4.482   5.412  15.240
   56MET    sp1 3387   4.378   5.441  15.102
   56MET    c54 3388   4.910   5.160  14.194
   56MET    cs3 3389   5.034   5.095  14.224
   56MET    sp2 3390   5.052   5.066  14.400
   56MET    c54 3391   4.465   5.437  15.380
   56MET    cs3 3392   4.577   5.406  15.465
   56MET    sp2 3393   4.710   5.344  15.360
   56MET    c=0 3394   5.127   5.055  14.124
   56MET    c=1 3395   5.248   4.990  14.108
   56MET    c=0 3396   4.580   5.420  15.608
   56MET    c=1 3397   4.672   5.389  15.707
   56MET     c2 3398   4.960   5.161  14.740
   56MET     c2 3399   4.861   5.258  15.059
   56MET     c2 3400   4.336   5.488  15.432
   56MET     c2 3401   4.861   5.200  14.052
   56MET    c=2 3402   5.329   4.980  13.981
   56MET    c55 3403   5.454   4.903  14.015
   56MET    c56 3404   5.449   4.869  14.152
   56MET     c' 3405   5.325   4.920  14.207
   56MET    c=2 3406   4.647   5.388  15.849
   56MET    c55 3407   4.774   5.370  15.925
   56MET    c56 3408   4.871   5.348  15.825
   56MET     c' 3409   4.810   5.353  15.695
   56MET    cp3 3410   5.550   4.797  14.218
   56MET    cp2 3411   5.655   4.754  14.145
   56MET    cp1 3412   5.666   4.787  14.012
   56MET    cp0 3413   5.567   4.857  13.943
   56MET    cp3 3414   5.006   5.321  15.857
   56MET    cp2 3415   5.041   5.318  15.991
   56MET    cp1 3416   4.948   5.351  16.090
   56MET    cp0 3417   4.817   5.380  16.057
   56MET     o' 3418   5.298   4.897  14.324
   56MET     o' 3419   4.876   5.352  15.594
   56MET      f 3420   5.771   4.740  13.943
   56MET      f 3421   5.746   4.679  14.210
   56MET      f 3422   5.171   5.297  16.022
   56MET      f 3423   4.997   5.374  16.215
   56MET    c=3 3424   5.301   5.029  13.856
   56MET    ct1 3425   5.396   5.016  13.748
   56MET    nt1 3426   5.474   5.013  13.662
   56MET    ct0 3427   5.183   5.104  13.816
   56MET    nt0 3428   5.084   5.154  13.788
   56MET    c=3 3429   4.522   5.404  15.907
   56MET    ct0 3430   4.396   5.405  15.844
   56MET    nt0 3431   4.294   5.415  15.791
   56MET    ct1 3432   4.507   5.405  16.048
   56MET    nt1 3433   4.496   5.410  16.161
   56MET      h 3434   5.101   5.117  14.039
   56MET      h 3435   4.487   5.467  15.636
   56MET      h 3436   4.991   5.236  14.811
   56MET      h 3437   5.042   5.170  14.669
   56MET      h 3438   4.912   5.186  14.995
   56MET      h 3439   4.847   5.199  15.150
   56MET      h 3440   4.300   5.434  15.520
   56MET      h 3441   4.262   5.480  15.353
   56MET      h 3442   4.872   5.111  13.989
   56MET      h 3443   4.938   5.270  14.017
   56MET     ha 3444   5.540   4.762  14.320
   56MET     ha 3445   5.577   4.857  13.835
   56MET     ha 3446   5.079   5.299  15.779
   56MET     ha 3447   4.760   5.411  16.143
   56MET     c1 3448   4.970   5.015  14.794
   56MET      h 3449   4.885   5.022  14.863
   56MET     c2 3450   5.104   5.014  14.867
   56MET      h 3451   5.183   4.962  14.812
   56MET      h 3452   5.138   5.116  14.889
   56MET     c2 3453   5.093   4.920  14.991
   56MET      h 3454   5.011   4.948  15.057
   56MET      h 3455   5.067   4.822  14.953
   56MET     c2 3456   5.232   4.916  15.055
   56MET      h 3457   5.301   4.850  15.000
   56MET      h 3458   5.288   5.009  15.042
   56MET     c3 3459   5.240   4.857  15.199
   56MET      h 3460   5.185   4.925  15.265
   56MET      h 3461   5.205   4.754  15.202
   56MET      h 3462   5.343   4.856  15.235
   56MET     c1 3463   4.949   5.381  15.090
   56MET      h 3464   4.902   5.433  15.173
   56MET     c2 3465   4.962   5.473  14.971
   56MET      h 3466   5.013   5.420  14.890
   56MET      h 3467   4.865   5.502  14.930
   56MET     c2 3468   5.044   5.598  15.010
   56MET      h 3469   5.003   5.633  15.105
   56MET      h 3470   5.145   5.582  15.044
   56MET     c2 3471   5.039   5.711  14.911
   56MET      h 3472   4.941   5.746  14.878
   56MET      h 3473   5.098   5.792  14.955
   56MET     c3 3474   5.136   5.686  14.796
   56MET      h 3475   5.087   5.612  14.731
   56MET      h 3476   5.143   5.786  14.752
   56MET      h 3477   5.229   5.649  14.837
   56MET     c2 3478   4.956   4.896  14.698
   56MET      h 3479   4.979   4.923  14.594
   56MET      h 3480   5.021   4.813  14.725
   56MET     c3 3481   4.827   4.834  14.703
   56MET      h 3482   4.792   4.827  14.805
   56MET      h 3483   4.755   4.910  14.673
   56MET      h 3484   4.811   4.745  14.643
   56MET     c2 3485   5.092   5.326  15.132
   56MET      h 3486   5.131   5.266  15.049
   56MET      h 3487   5.168   5.404  15.128
   56MET     c3 3488   5.097   5.276  15.272
   56MET      h 3489   5.164   5.191  15.282
   56MET      h 3490   5.135   5.352  15.341
   56MET      h 3491   4.999   5.243  15.308
   56MET     c2 3492   4.349   5.634  15.451
   56MET      h 3493   4.447   5.659  15.492
   56MET      h 3494   4.359   5.695  15.361
   56MET     c2 3495   4.240   5.693  15.539
   56MET      h 3496   4.144   5.679  15.489
   56MET      h 3497   4.241   5.638  15.633
   56MET     c2 3498   4.264   5.848  15.570
   56MET      h 3499   4.298   5.907  15.485
   56MET      h 3500   4.175   5.898  15.607
   56MET     c2 3501   4.375   5.871  15.666
   56MET      h 3502   4.462   5.805  15.653
   56MET      h 3503   4.400   5.975  15.643
   56MET     c2 3504   4.332   5.872  15.818
   56MET      h 3505   4.291   5.776  15.851
   56MET      h 3506   4.258   5.947  15.846
   56MET     c2 3507   4.448   5.917  15.905
   56MET      h 3508   4.509   5.988  15.848
   56MET      h 3509   4.403   5.959  15.995
   56MET     c2 3510   4.534   5.798  15.945
   56MET      h 3511   4.588   5.741  15.869
   56MET      h 3512   4.461   5.727  15.984
   56MET     c2 3513   4.629   5.830  16.051
   56MET      h 3514   4.716   5.892  16.029
   56MET      h 3515   4.585   5.875  16.140
   56MET     c2 3516   4.715   5.704  16.095
   56MET      h 3517   4.774   5.669  16.010
   56MET      h 3518   4.636   5.629  16.108
   56MET     c3 3519   4.812   5.716  16.210
   56MET      h 3520   4.853   5.816  16.208
   56MET      h 3521   4.765   5.697  16.307
   56MET      h 3522   4.892   5.642  16.200
   56MET     c2 3523   4.731   5.269  14.033
   56MET      h 3524   4.651   5.202  14.064
   56MET      h 3525   4.730   5.360  14.093
   56MET     c2 3526   4.722   5.316  13.883
   56MET      h 3527   4.792   5.398  13.873
   56MET      h 3528   4.745   5.234  13.817
   56MET     c2 3529   4.577   5.372  13.856
   56MET      h 3530   4.501   5.296  13.869
   56MET      h 3531   4.549   5.456  13.919
   56MET     c2 3532   4.563   5.400  13.709
   56MET      h 3533   4.457   5.412  13.687
   56MET      h 3534   4.579   5.309  13.651
   56MET     c2 3535   4.639   5.530  13.660
   56MET      h 3536   4.581   5.570  13.577
   56MET      h 3537   4.642   5.612  13.733
   56MET     c2 3538   4.781   5.506  13.607
   56MET      h 3539   4.829   5.604  13.597
   56MET      h 3540   4.850   5.453  13.673
   56MET     c2 3541   4.786   5.420  13.484
   56MET      h 3542   4.756   5.318  13.507
   56MET      h 3543   4.728   5.458  13.401
   56MET     c2 3544   4.925   5.402  13.426
   56MET      h 3545   4.919   5.480  13.350
   56MET      h 3546   5.012   5.418  13.489
   56MET     c2 3547   4.948   5.274  13.344
   56MET      h 3548   4.850   5.247  13.306
   56MET      h 3549   5.007   5.289  13.253
   56MET     c3 3550   4.991   5.149  13.430
   56MET      h 3551   4.935   5.170  13.338
   56MET      h 3552   4.985   5.045  13.464
   56MET      h 3553   5.087   5.196  13.416
   57MET    c51 3554  10.676  16.779  20.606
   57MET    c52 3555  10.751  16.695  20.695
   57MET    c52 3556  10.829  16.750  20.811
   57MET    c51 3557  10.812  16.889  20.828
   57MET    c50 3558  10.726  16.976  20.744
   57MET    c50 3559  10.665  16.922  20.634
   57MET    np0 3560  10.603  17.009  20.552
   57MET    sp0 3561  10.604  17.153  20.638
   57MET    np0 3562  10.709  17.106  20.754
   57MET    cs0 3563  10.650  16.704  20.489
   57MET    c53 3564  10.662  16.572  20.523
   57MET    np1 3565  10.735  16.564  20.639
   57MET    cs0 3566  10.896  16.928  20.936
   57MET    c53 3567  10.934  16.814  20.994
   57MET    np1 3568  10.903  16.701  20.915
   57MET    cs2 3569  10.624  16.485  20.415
   57MET    cs1 3570  10.576  16.560  20.311
   57MET    sp1 3571  10.582  16.733  20.334
   57MET    cs2 3572  11.002  16.834  21.115
   57MET    cs1 3573  10.996  16.971  21.141
   57MET    sp1 3574  10.921  17.078  21.023
   57MET    c54 3575  10.540  16.481  20.195
   57MET    cs3 3576  10.550  16.342  20.223
   57MET    sp2 3577  10.605  16.311  20.391
   57MET    c54 3578  11.066  16.997  21.262
   57MET    cs3 3579  11.121  16.883  21.331
   57MET    sp2 3580  11.082  16.736  21.232
   57MET    c=0 3581  10.515  16.241  20.128
   57MET    c=1 3582  10.505  16.104  20.114
   57MET    c=0 3583  11.191  16.885  21.456
   57MET    c=1 3584  11.244  16.789  21.540
   57MET     c2 3585  10.782  16.435  20.684
   57MET     c2 3586  10.951  16.564  20.959
   57MET     c2 3587  11.075  17.135  21.316
   57MET     c2 3588  10.495  16.544  20.060
   57MET    c=2 3589  10.478  16.028  19.987
   57MET    c55 3590  10.480  15.881  20.022
   57MET    c56 3591  10.506  15.869  20.160
   57MET     c' 3592  10.519  16.003  20.215
   57MET    c=2 3593  11.291  16.809  21.675
   57MET    c55 3594  11.359  16.688  21.726
   57MET    c56 3595  11.341  16.591  21.625
   57MET     c' 3596  11.267  16.649  21.516
   57MET    cp3 3597  10.516  15.747  20.228
   57MET    cp2 3598  10.493  15.634  20.157
   57MET    cp1 3599  10.471  15.640  20.021
   57MET    cp0 3600  10.460  15.760  19.952
   57MET    cp3 3601  11.386  16.459  21.638
   57MET    cp2 3602  11.453  16.425  21.755
   57MET    cp1 3603  11.482  16.523  21.852
   57MET    cp0 3604  11.438  16.653  21.836
   57MET     o' 3605  10.537  16.016  20.336
   57MET     o' 3606  11.251  16.591  21.412
   57MET      f 3607  10.447  15.525  19.955
   57MET      f 3608  10.496  15.518  20.226
   57MET      f 3609  11.501  16.299  21.767
   57MET      f 3610  11.571  16.489  21.948
   57MET    c=3 3611  10.456  16.076  19.860
   57MET    ct1 3612  10.440  15.985  19.748
   57MET    nt1 3613  10.435  15.914  19.656
   57MET    ct0 3614  10.452  16.215  19.818
   57MET    nt0 3615  10.442  16.326  19.793
   57MET    c=3 3616  11.276  16.928  21.746
   57MET    ct0 3617  11.200  17.042  21.711
   57MET    nt0 3618  11.145  17.138  21.678
   57MET    ct1 3619  11.328  16.941  21.876
   57MET    nt1 3620  11.373  16.952  21.980
   57MET      h 3621  10.520  16.293  20.033
   57MET      h 3622  11.203  16.989  21.481
   57MET      h 3623  10.886  16.440  20.716
   57MET      h 3624  10.796  16.365  20.600
   57MET      h 3625  10.887  16.487  20.917
   57MET      h 3626  10.934  16.550  21.066
   57MET      h 3627  11.053  17.142  21.422
   57MET      h 3628  11.007  17.198  21.260
   57MET      h 3629  10.402  16.494  20.032
   57MET      h 3630  10.569  16.507  19.988
   57MET     ha 3631  10.524  15.739  20.336
   57MET     ha 3632  10.420  15.752  19.851
   57MET     ha 3633  11.366  16.384  21.562
   57MET     ha 3634  11.475  16.717  21.914
   57MET     c1 3635  10.690  16.360  20.784
   57MET      h 3636  10.689  16.438  20.860
   57MET     c2 3637  10.773  16.239  20.826
   57MET      h 3638  10.741  16.145  20.780
   57MET      h 3639  10.879  16.254  20.803
   57MET     c2 3640  10.742  16.206  20.975
   57MET      h 3641  10.758  16.291  21.041
   57MET      h 3642  10.636  16.185  20.981
   57MET     c2 3643  10.822  16.079  21.009
   57MET      h 3644  10.774  15.988  20.970
   57MET      h 3645  10.915  16.071  20.953
   57MET     c3 3646  10.836  16.045  21.161
   57MET      h 3647  10.895  16.124  21.207
   57MET      h 3648  10.738  16.030  21.207
   57MET      h 3649  10.891  15.952  21.174
   57MET     c1 3650  11.101  16.541  20.926
   57MET      h 3651  11.158  16.606  20.993
   57MET     c2 3652  11.132  16.571  20.783
   57MET      h 3653  11.077  16.503  20.718
   57MET      h 3654  11.100  16.671  20.752
   57MET     c2 3655  11.284  16.555  20.758
   57MET      h 3656  11.335  16.606  20.839
   57MET      h 3657  11.327  16.457  20.776
   57MET     c2 3658  11.334  16.610  20.627
   57MET      h 3659  11.309  16.714  20.603
   57MET      h 3660  11.442  16.594  20.627
   57MET     c3 3661  11.306  16.513  20.513
   57MET      h 3662  11.200  16.524  20.489
   57MET      h 3663  11.373  16.551  20.436
   57MET      h 3664  11.332  16.413  20.547
   57MET     c2 3665  10.548  16.319  20.742
   57MET      h 3666  10.537  16.311  20.633
   57MET      h 3667  10.517  16.223  20.784
   57MET     c3 3668  10.446  16.406  20.793
   57MET      h 3669  10.467  16.434  20.895
   57MET      h 3670  10.467  16.505  20.751
   57MET      h 3671  10.342  16.381  20.773
   57MET     c2 3672  11.131  16.389  20.959
   57MET      h 3673  11.064  16.327  20.896
   57MET      h 3674  11.224  16.355  20.912
   57MET     c3 3675  11.149  16.361  21.103
   57MET      h 3676  11.111  16.263  21.130
   57MET      h 3677  11.255  16.361  21.132
   57MET      h 3678  11.097  16.433  21.166
   57MET     c2 3679  11.208  17.189  21.278
   57MET      h 3680  11.286  17.113  21.288
   57MET      h 3681  11.225  17.208  21.172
   57MET     c2 3682  11.248  17.312  21.357
   57MET      h 3683  11.176  17.392  21.335
   57MET      h 3684  11.242  17.286  21.463
   57MET     c2 3685  11.396  17.360  21.325
   57MET      h 3686  11.424  17.357  21.220
   57MET      h 3687  11.416  17.462  21.358
   57MET     c2 3688  11.499  17.271  21.384
   57MET      h 3689  11.476  17.164  21.379
   57MET      h 3690  11.586  17.296  21.321
   57MET     c2 3691  11.544  17.309  21.531
   57MET      h 3692  11.463  17.302  21.603
   57MET      h 3693  11.587  17.408  21.543
   57MET     c2 3694  11.664  17.225  21.572
   57MET      h 3695  11.724  17.203  21.483
   57MET      h 3696  11.717  17.284  21.648
   57MET     c2 3697  11.618  17.095  21.635
   57MET      h 3698  11.563  17.022  21.577
   57MET      h 3699  11.546  17.127  21.711
   57MET     c2 3700  11.726  17.024  21.703
   57MET      h 3701  11.804  16.973  21.645
   57MET      h 3702  11.782  17.082  21.776
   57MET     c2 3703  11.677  16.890  21.773
   57MET      h 3704  11.637  16.822  21.697
   57MET      h 3705  11.588  16.926  21.826
   57MET     c3 3706  11.772  16.808  21.855
   57MET      h 3707  11.870  16.816  21.810
   57MET      h 3708  11.777  16.841  21.959
   57MET      h 3709  11.741  16.703  21.858
   57MET     c2 3710  10.491  16.691  20.042
   57MET      h 3711  10.415  16.733  20.110
   57MET      h 3712  10.589  16.733  20.064
   57MET     c2 3713  10.465  16.722  19.890
   57MET      h 3714  10.556  16.696  19.838
   57MET      h 3715  10.380  16.664  19.855
   57MET     c2 3716  10.439  16.876  19.872
   57MET      h 3717  10.352  16.910  19.926
   57MET      h 3718  10.522  16.938  19.905
   57MET     c2 3719  10.397  16.902  19.730
   57MET      h 3720  10.354  17.003  19.726
   57MET      h 3721  10.306  16.847  19.707
   57MET     c2 3722  10.515  16.893  19.624
   57MET      h 3723  10.490  16.964  19.545
   57MET      h 3724  10.612  16.927  19.661
   57MET     c2 3725  10.532  16.756  19.558
   57MET      h 3726  10.627  16.758  19.505
   57MET      h 3727  10.543  16.670  19.624
   57MET     c2 3728  10.414  16.713  19.476
   57MET      h 3729  10.327  16.694  19.539
   57MET      h 3730  10.387  16.783  19.397
   57MET     c2 3731  10.432  16.582  19.403
   57MET      h 3732  10.463  16.622  19.307
   57MET      h 3733  10.506  16.511  19.439
   57MET     c2 3734  10.304  16.504  19.370
   57MET      h 3735  10.226  16.580  19.364
   57MET      h 3736  10.303  16.458  19.271
   57MET     c3 3737  10.254  16.409  19.485
   57MET      h 3738  10.211  16.469  19.404
   57MET      h 3739  10.180  16.367  19.555
   57MET      h 3740  10.325  16.344  19.438
   58MET    c51 3741  14.823   9.478   3.101
   58MET    c52 3742  14.812   9.337   3.123
   58MET    c52 3743  14.881   9.268   3.238
   58MET    c51 3744  14.948   9.358   3.324
   58MET    c50 3745  14.951   9.506   3.308
   58MET    c50 3746  14.895   9.561   3.197
   58MET    np0 3747  14.916   9.693   3.179
   58MET    sp0 3748  14.985   9.742   3.323
   58MET    np0 3749  15.014   9.593   3.383
   58MET    cs0 3750  14.783   9.502   2.967
   58MET    c53 3751  14.705   9.395   2.929
   58MET    np1 3752  14.732   9.290   3.013
   58MET    cs0 3753  15.014   9.280   3.423
   58MET    c53 3754  14.963   9.157   3.411
   58MET    np1 3755  14.888   9.143   3.292
   58MET    cs2 3756  14.646   9.415   2.800
   58MET    cs1 3757  14.676   9.541   2.756
   58MET    sp1 3758  14.780   9.635   2.859
   58MET    cs2 3759  15.002   9.070   3.514
   58MET    cs1 3760  15.074   9.149   3.604
   58MET    sp1 3761  15.105   9.318   3.567
   58MET    c54 3762  14.625   9.568   2.622
   58MET    cs3 3763  14.543   9.461   2.576
   58MET    sp2 3764  14.532   9.329   2.696
   58MET    c54 3765  15.119   9.064   3.710
   58MET    cs3 3766  15.078   8.926   3.704
   58MET    sp2 3767  14.981   8.904   3.552
   58MET    c=0 3768  14.475   9.465   2.450
   58MET    c=1 3769  14.388   9.391   2.372
   58MET    c=0 3770  15.108   8.825   3.801
   58MET    c=1 3771  15.073   8.692   3.818
   58MET     c2 3772  14.682   9.158   2.981
   58MET     c2 3773  14.833   9.006   3.255
   58MET     c2 3774  15.198   9.119   3.822
   58MET     c2 3775  14.656   9.700   2.544
   58MET    c=2 3776  14.347   9.420   2.230
   58MET    c55 3777  14.254   9.309   2.187
   58MET    c56 3778  14.238   9.221   2.296
   58MET     c' 3779  14.317   9.271   2.407
   58MET    c=2 3780  15.094   8.612   3.936
   58MET    c55 3781  15.063   8.469   3.910
   58MET    c56 3782  15.012   8.468   3.778
   58MET     c' 3783  15.012   8.601   3.724
   58MET    cp3 3784  14.158   9.106   2.292
   58MET    cp2 3785  14.088   9.082   2.179
   58MET    cp1 3786  14.102   9.164   2.069
   58MET    cp0 3787  14.179   9.279   2.070
   58MET    cp3 3788  14.965   8.350   3.717
   58MET    cp2 3789  14.972   8.233   3.791
   58MET    cp1 3790  15.033   8.230   3.917
   58MET    cp0 3791  15.080   8.347   3.974
   58MET     o' 3792  14.314   9.211   2.514
   58MET     o' 3793  14.987   8.623   3.609
   58MET      f 3794  14.028   9.137   1.960
   58MET      f 3795  14.006   8.975   2.181
   58MET      f 3796  14.931   8.118   3.731
   58MET      f 3797  15.061   8.108   3.969
   58MET    c=3 3798  14.386   9.523   2.148
   58MET    ct1 3799  14.342   9.529   2.011
   58MET    nt1 3800  14.314   9.531   1.898
   58MET    ct0 3801  14.475   9.633   2.182
   58MET    nt0 3802  14.539   9.721   2.217
   58MET    c=3 3803  15.139   8.663   4.058
   58MET    ct0 3804  15.156   8.798   4.095
   58MET    nt0 3805  15.178   8.907   4.123
   58MET    ct1 3806  15.160   8.577   4.168
   58MET    nt1 3807  15.180   8.507   4.255
   58MET      h 3808  14.529   9.539   2.393
   58MET      h 3809  15.174   8.871   3.872
   58MET      h 3810  14.759   9.083   2.995
   58MET      h 3811  14.668   9.146   2.873
   58MET      h 3812  14.746   9.017   3.190
   58MET      h 3813  14.789   8.957   3.342
   58MET      h 3814  15.163   9.087   3.921
   58MET      h 3815  15.194   9.228   3.816
   58MET      h 3816  14.559   9.739   2.510
   58MET      h 3817  14.706   9.665   2.454
   58MET     ha 3818  14.137   9.045   2.380
   58MET     ha 3819  14.165   9.346   1.987
   58MET     ha 3820  14.921   8.351   3.618
   58MET     ha 3821  15.131   8.327   4.067
   58MET     c1 3822  14.545   9.121   3.044
   58MET      h 3823  14.575   9.135   3.148
   58MET     c2 3824  14.528   8.974   3.007
   58MET      h 3825  14.456   8.957   2.927
   58MET      h 3826  14.624   8.929   2.979
   58MET     c2 3827  14.453   8.901   3.124
   58MET      h 3828  14.503   8.914   3.219
   58MET      h 3829  14.358   8.951   3.135
   58MET     c2 3830  14.432   8.756   3.078
   58MET      h 3831  14.349   8.747   3.007
   58MET      h 3832  14.511   8.720   3.012
   58MET     c3 3833  14.390   8.655   3.189
   58MET      h 3834  14.474   8.646   3.258
   58MET      h 3835  14.296   8.684   3.236
   58MET      h 3836  14.374   8.555   3.146
   58MET     c1 3837  14.941   8.914   3.192
   58MET      h 3838  15.011   8.889   3.272
   58MET     c2 3839  15.014   8.982   3.079
   58MET      h 3840  14.944   9.003   2.998
   58MET      h 3841  15.056   9.079   3.107
   58MET     c2 3842  15.126   8.890   3.026
   58MET      h 3843  15.179   8.852   3.114
   58MET      h 3844  15.097   8.793   2.987
   58MET     c2 3845  15.226   8.955   2.934
   58MET      h 3846  15.274   9.047   2.968
   58MET      h 3847  15.299   8.878   2.909
   58MET     c3 3848  15.169   8.965   2.793
   58MET      h 3849  15.099   9.049   2.794
   58MET      h 3850  15.260   8.985   2.735
   58MET      h 3851  15.122   8.871   2.768
   58MET     c2 3852  14.419   9.203   3.009
   58MET      h 3853  14.429   9.256   2.914
   58MET      h 3854  14.329   9.141   3.003
   58MET     c3 3855  14.383   9.296   3.112
   58MET      h 3856  14.395   9.252   3.210
   58MET      h 3857  14.467   9.365   3.122
   58MET      h 3858  14.292   9.354   3.098
   58MET     c2 3859  14.867   8.785   3.140
   58MET      h 3860  14.791   8.816   3.067
   58MET      h 3861  14.928   8.728   3.069
   58MET     c3 3862  14.834   8.688   3.247
   58MET      h 3863  14.740   8.636   3.228
   58MET      h 3864  14.910   8.609   3.256
   58MET      h 3865  14.824   8.736   3.345
   58MET     c2 3866  15.341   9.089   3.796
   58MET      h 3867  15.353   8.989   3.756
   58MET      h 3868  15.387   9.141   3.712
   58MET     c2 3869  15.429   9.105   3.919
   58MET      h 3870  15.427   9.210   3.950
   58MET      h 3871  15.386   9.042   3.997
   58MET     c2 3872  15.579   9.059   3.892
   58MET      h 3873  15.621   9.090   3.797
   58MET      h 3874  15.649   9.096   3.968
   58MET     c2 3875  15.593   8.911   3.883
   58MET      h 3876  15.512   8.861   3.830
   58MET      h 3877  15.687   8.903   3.828
   58MET     c2 3878  15.620   8.838   4.021
   58MET      h 3879  15.538   8.850   4.091
   58MET      h 3880  15.710   8.868   4.073
   58MET     c2 3881  15.654   8.692   3.996
   58MET      h 3882  15.704   8.683   3.900
   58MET      h 3883  15.714   8.661   4.082
   58MET     c2 3884  15.527   8.608   3.993
   58MET      h 3885  15.452   8.624   3.915
   58MET      h 3886  15.475   8.638   4.084
   58MET     c2 3887  15.553   8.465   4.000
   58MET      h 3888  15.595   8.413   3.913
   58MET      h 3889  15.616   8.433   4.082
   58MET     c2 3890  15.420   8.378   4.001
   58MET      h 3891  15.365   8.396   3.908
   58MET      h 3892  15.362   8.431   4.078
   58MET     c3 3893  15.428   8.229   4.016
   58MET      h 3894  15.518   8.195   3.966
   58MET      h 3895  15.430   8.198   4.121
   58MET      h 3896  15.340   8.181   3.971
   58MET     c2 3897  14.744   9.803   2.603
   58MET      h 3898  14.697   9.844   2.692
   58MET      h 3899  14.841   9.759   2.627
   58MET     c2 3900  14.774   9.911   2.491
   58MET      h 3901  14.840   9.862   2.420
   58MET      h 3902  14.682   9.943   2.446
   58MET     c2 3903  14.851  10.032   2.556
   58MET      h 3904  14.793  10.081   2.632
   58MET      h 3905  14.946  10.004   2.602
   58MET     c2 3906  14.864  10.141   2.453
   58MET      h 3907  14.892  10.233   2.506
   58MET      h 3908  14.765  10.174   2.421
   58MET     c2 3909  14.971  10.113   2.341
   58MET      h 3910  15.011  10.210   2.311
   58MET      h 3911  15.059  10.057   2.373
   58MET     c2 3912  14.916  10.048   2.214
   58MET      h 3913  15.001  10.015   2.154
   58MET      h 3914  14.859   9.955   2.226
   58MET     c2 3915  14.816  10.132   2.140
   58MET      h 3916  14.724  10.144   2.198
   58MET      h 3917  14.853  10.230   2.111
   58MET     c2 3918  14.766  10.073   2.010
   58MET      h 3919  14.834  10.125   1.943
   58MET      h 3920  14.773   9.965   1.994
   58MET     c2 3921  14.627  10.119   1.963
   58MET      h 3922  14.614  10.217   2.007
   58MET      h 3923  14.620  10.137   1.856
   58MET     c3 3924  14.508  10.035   2.023
   58MET      h 3925  14.527  10.137   1.989
   58MET      h 3926  14.411  10.021   2.073
   58MET      h 3927  14.534   9.972   1.939
   59MET    c51 3928   8.605   1.976   3.322
   59MET    c52 3929   8.500   2.065   3.360
   59MET    c52 3930   8.383   2.021   3.444
   59MET    c51 3931   8.393   1.887   3.486
   59MET    c50 3932   8.506   1.795   3.456
   59MET    c50 3933   8.605   1.838   3.372
   59MET    np0 3934   8.695   1.746   3.334
   59MET    sp0 3935   8.662   1.615   3.432
   59MET    np0 3936   8.519   1.669   3.490
   59MET    cs0 3937   8.674   2.036   3.214
   59MET    c53 3938   8.648   2.171   3.221
   59MET    np1 3939   8.536   2.189   3.297
   59MET    cs0 3940   8.274   1.856   3.558
   59MET    c53 3941   8.214   1.974   3.579
   59MET    np1 3942   8.273   2.077   3.503
   59MET    cs2 3943   8.725   2.246   3.126
   59MET    cs1 3944   8.811   2.160   3.061
   59MET    sp1 3945   8.798   1.992   3.104
   59MET    cs2 3946   8.105   1.966   3.666
   59MET    cs1 3947   8.101   1.833   3.711
   59MET    sp1 3948   8.218   1.718   3.648
   59MET    c54 3949   8.889   2.226   2.957
   59MET    cs3 3950   8.868   2.367   2.959
   59MET    sp2 3951   8.751   2.415   3.086
   59MET    c54 3952   7.989   1.819   3.798
   59MET    cs3 3953   7.911   1.937   3.822
   59MET    sp2 3954   7.984   2.072   3.726
   59MET    c=0 3955   8.937   2.457   2.872
   59MET    c=1 3956   8.950   2.591   2.843
   59MET    c=0 3957   7.796   1.947   3.908
   59MET    c=1 3958   7.714   2.049   3.951
   59MET     c2 3959   8.473   2.320   3.301
   59MET     c2 3960   8.210   2.216   3.504
   59MET     c2 3961   7.960   1.689   3.862
   59MET     c2 3962   8.985   2.150   2.861
   59MET    c=2 3963   9.025   2.652   2.728
   59MET    c55 3964   9.007   2.802   2.737
   59MET    c56 3965   8.929   2.830   2.851
   59MET     c' 3966   8.896   2.704   2.915
   59MET    c=2 3967   7.618   2.043   4.058
   59MET    c55 3968   7.533   2.166   4.060
   59MET    c56 3969   7.590   2.249   3.962
   59MET     c' 3970   7.701   2.183   3.899
   59MET    cp3 3971   8.892   2.959   2.891
   59MET    cp2 3972   8.939   3.062   2.819
   59MET    cp1 3973   9.014   3.041   2.705
   59MET    cp0 3974   9.053   2.914   2.664
   59MET    cp3 3975   7.541   2.379   3.937
   59MET    cp2 3976   7.433   2.423   4.012
   59MET    cp1 3977   7.369   2.337   4.103
   59MET    cp0 3978   7.417   2.209   4.124
   59MET     o' 3979   8.832   2.705   3.020
   59MET     o' 3980   7.756   2.228   3.802
   59MET      f 3981   9.061   3.148   2.638
   59MET      f 3982   8.909   3.186   2.864
   59MET      f 3983   7.384   2.546   3.986
   59MET      f 3984   7.249   2.377   4.150
   59MET    c=3 3985   9.095   2.590   2.627
   59MET    ct1 3986   9.153   2.666   2.519
   59MET    nt1 3987   9.194   2.725   2.427
   59MET    ct0 3988   9.117   2.447   2.611
   59MET    nt0 3989   9.137   2.334   2.608
   59MET    c=3 3990   7.604   1.936   4.145
   59MET    ct0 3991   7.689   1.824   4.159
   59MET    nt0 3992   7.754   1.728   4.165
   59MET    ct1 3993   7.505   1.936   4.245
   59MET    nt1 3994   7.423   1.936   4.324
   59MET      h 3995   8.970   2.393   2.791
   59MET      h 3996   7.777   1.846   3.942
   59MET      h 3997   8.365   2.311   3.291
   59MET      h 3998   8.493   2.376   3.210
   59MET      h 3999   8.285   2.291   3.480
   59MET      h 4000   8.183   2.245   3.606
   59MET      h 4001   7.939   1.697   3.969
   59MET      h 4002   8.046   1.624   3.848
   59MET      h 4003   9.081   2.201   2.865
   59MET      h 4004   8.945   2.172   2.762
   59MET     ha 4005   8.842   2.980   2.985
   59MET     ha 4006   9.129   2.911   2.586
   59MET     ha 4007   7.589   2.444   3.864
   59MET     ha 4008   7.353   2.153   4.190
   59MET     c1 4009   8.517   2.413   3.418
   59MET      h 4010   8.489   2.345   3.498
   59MET     c2 4011   8.423   2.532   3.405
   59MET      h 4012   8.471   2.621   3.363
   59MET      h 4013   8.335   2.507   3.346
   59MET     c2 4014   8.393   2.586   3.549
   59MET      h 4015   8.353   2.509   3.614
   59MET      h 4016   8.488   2.614   3.592
   59MET     c2 4017   8.305   2.711   3.530
   59MET      h 4018   8.363   2.799   3.500
   59MET      h 4019   8.241   2.705   3.441
   59MET     c3 4020   8.232   2.763   3.658
   59MET      h 4021   8.160   2.687   3.688
   59MET      h 4022   8.303   2.791   3.736
   59MET      h 4023   8.174   2.853   3.635
   59MET     c1 4024   8.086   2.225   3.413
   59MET      h 4025   8.008   2.165   3.460
   59MET     c2 4026   8.114   2.174   3.274
   59MET      h 4027   8.189   2.237   3.227
   59MET      h 4028   8.156   2.073   3.273
   59MET     c2 4029   7.984   2.177   3.190
   59MET      h 4030   7.906   2.134   3.251
   59MET      h 4031   7.937   2.274   3.175
   59MET     c2 4032   7.990   2.102   3.060
   59MET      h 4033   8.024   1.998   3.062
   59MET      h 4034   7.891   2.112   3.015
   59MET     c3 4035   8.060   2.185   2.953
   59MET      h 4036   8.167   2.179   2.974
   59MET      h 4037   8.030   2.133   2.862
   59MET      h 4038   8.023   2.287   2.959
   59MET     c2 4039   8.665   2.457   3.428
   59MET      h 4040   8.717   2.451   3.332
   59MET      h 4041   8.675   2.559   3.465
   59MET     c3 4042   8.739   2.384   3.527
   59MET      h 4043   8.679   2.368   3.616
   59MET      h 4044   8.737   2.279   3.496
   59MET      h 4045   8.841   2.413   3.546
   59MET     c2 4046   8.044   2.378   3.408
   59MET      h 4047   8.129   2.435   3.369
   59MET      h 4048   7.976   2.398   3.324
   59MET     c3 4049   7.970   2.423   3.528
   59MET      h 4050   7.993   2.526   3.554
   59MET      h 4051   7.861   2.419   3.513
   59MET      h 4052   7.993   2.362   3.617
   59MET     c2 4053   7.854   1.622   3.784
   59MET      h 4054   7.778   1.694   3.752
   59MET      h 4055   7.881   1.588   3.684
   59MET     c2 4056   7.788   1.508   3.858
   59MET      h 4057   7.862   1.430   3.877
   59MET      h 4058   7.751   1.548   3.953
   59MET     c2 4059   7.664   1.447   3.779
   59MET      h 4060   7.680   1.434   3.671
   59MET      h 4061   7.634   1.348   3.815
   59MET     c2 4062   7.545   1.535   3.779
   59MET      h 4063   7.567   1.642   3.768
   59MET      h 4064   7.491   1.497   3.692
   59MET     c2 4065   7.446   1.514   3.900
   59MET      h 4066   7.492   1.535   3.996
   59MET      h 4067   7.403   1.414   3.909
   59MET     c2 4068   7.319   1.594   3.879
   59MET      h 4069   7.299   1.601   3.772
   59MET      h 4070   7.241   1.542   3.935
   59MET     c2 4071   7.335   1.734   3.935
   59MET      h 4072   7.408   1.803   3.893
   59MET      h 4073   7.372   1.717   4.037
   59MET     c2 4074   7.208   1.806   3.945
   59MET      h 4075   7.160   1.844   3.854
   59MET      h 4076   7.129   1.754   3.998
   59MET     c2 4077   7.225   1.951   4.008
   59MET      h 4078   7.291   2.011   3.945
   59MET      h 4079   7.286   1.928   4.096
   59MET     c3 4080   7.104   2.036   4.034
   59MET      h 4081   7.032   2.016   3.955
   59MET      h 4082   7.059   2.017   4.131
   59MET      h 4083   7.131   2.142   4.033
   59MET     c2 4084   8.997   2.002   2.868
   59MET      h 4085   9.040   1.974   2.965
   59MET      h 4086   8.899   1.957   2.856
   59MET     c2 4087   9.081   1.954   2.744
   59MET      h 4088   9.018   1.967   2.658
   59MET      h 4089   9.173   2.012   2.738
   59MET     c2 4090   9.113   1.801   2.760
   59MET      h 4091   9.172   1.779   2.848
   59MET      h 4092   9.024   1.738   2.767
   59MET     c2 4093   9.208   1.759   2.651
   59MET      h 4094   9.250   1.662   2.679
   59MET      h 4095   9.301   1.816   2.658
   59MET     c2 4096   9.142   1.746   2.508
   59MET      h 4097   9.197   1.668   2.455
   59MET      h 4098   9.039   1.712   2.508
   59MET     c2 4099   9.151   1.873   2.422
   59MET      h 4100   9.085   1.858   2.336
   59MET      h 4101   9.114   1.966   2.465
   59MET     c2 4102   9.292   1.912   2.387
   59MET      h 4103   9.346   1.945   2.475
   59MET      h 4104   9.348   1.835   2.335
   59MET     c2 4105   9.303   2.032   2.294
   59MET      h 4106   9.313   1.977   2.200
   59MET      h 4107   9.220   2.102   2.288
   59MET     c2 4108   9.433   2.113   2.303
   59MET      h 4109   9.508   2.042   2.338
   59MET      h 4110   9.472   2.145   2.206
   59MET     c3 4111   9.432   2.225   2.414
   59MET      h 4112   9.504   2.158   2.365
   59MET      h 4113   9.472   2.280   2.499
   59MET      h 4114   9.385   2.278   2.333
   60MET    c51 4115  23.480  22.193  21.580
   60MET    c52 4116  23.584  22.164  21.485
   60MET    c52 4117  23.562  22.172  21.337
   60MET    c51 4118  23.433  22.220  21.302
   60MET    c50 4119  23.328  22.260  21.399
   60MET    c50 4120  23.351  22.242  21.533
   60MET    np0 4121  23.245  22.263  21.614
   60MET    sp0 4122  23.131  22.333  21.514
   60MET    np0 4123  23.206  22.301  21.372
   60MET    cs0 4124  23.520  22.138  21.704
   60MET    c53 4125  23.657  22.124  21.699
   60MET    np1 4126  23.695  22.126  21.568
   60MET    cs0 4127  23.424  22.216  21.161
   60MET    c53 4128  23.549  22.196  21.118
   60MET    np1 4129  23.636  22.159  21.223
   60MET    cs2 4130  23.711  22.082  21.825
   60MET    cs1 4131  23.610  22.079  21.919
   60MET    sp1 4132  23.451  22.116  21.859
   60MET    cs2 4133  23.563  22.209  20.979
   60MET    cs1 4134  23.438  22.251  20.932
   60MET    sp1 4135  23.304  22.267  21.045
   60MET    c54 4136  23.655  22.032  22.049
   60MET    cs3 4137  23.796  22.015  22.052
   60MET    sp2 4138  23.871  22.055  21.894
   60MET    c54 4139  23.446  22.263  20.790
   60MET    cs3 4140  23.573  22.235  20.730
   60MET    sp2 4141  23.687  22.188  20.862
   60MET    c=0 4142  23.868  21.976  22.169
   60MET    c=1 4143  23.995  21.953  22.216
   60MET    c=0 4144  23.604  22.245  20.590
   60MET    c=1 4145  23.719  22.231  20.514
   60MET     c2 4146  23.831  22.088  21.533
   60MET     c2 4147  23.779  22.120  21.191
   60MET     c2 4148  23.328  22.308  20.712
   60MET     c2 4149  23.558  22.007  22.168
   60MET    c=2 4150  24.034  21.894  22.348
   60MET    c55 4151  24.185  21.885  22.351
   60MET    c56 4152  24.234  21.937  22.230
   60MET     c' 4153  24.120  21.978  22.149
   60MET    c=2 4154  23.736  22.268  20.376
   60MET    c55 4155  23.866  22.219  20.323
   60MET    c56 4156  23.930  22.163  20.435
   60MET     c' 4157  23.846  22.175  20.551
   60MET    cp3 4158  24.370  21.944  22.197
   60MET    cp2 4159  24.459  21.905  22.291
   60MET    cp1 4160  24.416  21.852  22.410
   60MET    cp0 4161  24.282  21.844  22.446
   60MET    cp3 4162  24.061  22.110  20.428
   60MET    cp2 4163  24.124  22.112  20.304
   60MET    cp1 4164  24.057  22.157  20.190
   60MET    cp0 4165  23.928  22.207  20.199
   60MET     o' 4166  24.141  22.031  22.040
   60MET     o' 4167  23.874  22.122  20.655
   60MET      f 4168  24.509  21.816  22.501
   60MET      f 4169  24.590  21.921  22.259
   60MET      f 4170  24.247  22.058  20.295
   60MET      f 4171  24.114  22.130  20.070
   60MET    c=3 4172  23.953  21.851  22.451
   60MET    ct1 4173  24.010  21.789  22.569
   60MET    nt1 4174  24.052  21.731  22.661
   60MET    ct0 4175  23.808  21.856  22.456
   60MET    nt0 4176  23.694  21.870  22.458
   60MET    c=3 4177  23.641  22.339  20.302
   60MET    ct0 4178  23.524  22.403  20.348
   60MET    nt0 4179  23.424  22.447  20.384
   60MET    ct1 4180  23.664  22.369  20.166
   60MET    nt1 4181  23.681  22.390  20.055
   60MET      h 4182  23.792  21.929  22.231
   60MET      h 4183  23.511  22.267  20.540
   60MET      h 4184  23.832  22.021  21.448
   60MET      h 4185  23.874  22.021  21.607
   60MET      h 4186  23.843  22.137  21.277
   60MET      h 4187  23.823  22.190  21.118
   60MET      h 4188  23.351  22.385  20.638
   60MET      h 4189  23.253  22.345  20.781
   60MET      h 4190  23.600  22.060  22.254
   60MET      h 4191  23.572  21.901  22.191
   60MET     ha 4192  24.407  21.995  22.108
   60MET     ha 4193  24.262  21.821  22.550
   60MET     ha 4194  24.112  22.072  20.516
   60MET     ha 4195  23.887  22.230  20.102
   60MET     c1 4196  23.932  22.206  21.522
   60MET      h 4197  23.878  22.261  21.445
   60MET     c2 4198  24.058  22.139  21.468
   60MET      h 4199  24.136  22.125  21.544
   60MET      h 4200  24.035  22.042  21.423
   60MET     c2 4201  24.132  22.240  21.374
   60MET      h 4202  24.068  22.276  21.295
   60MET      h 4203  24.155  22.327  21.434
   60MET     c2 4204  24.262  22.170  21.330
   60MET      h 4205  24.339  22.173  21.408
   60MET      h 4206  24.252  22.062  21.323
   60MET     c3 4207  24.336  22.236  21.209
   60MET      h 4208  24.272  22.225  21.121
   60MET      h 4209  24.365  22.338  21.231
   60MET      h 4210  24.428  22.181  21.187
   60MET     c1 4211  23.790  21.975  21.137
   60MET      h 4212  23.745  21.975  21.038
   60MET     c2 4213  23.721  21.876  21.227
   60MET      h 4214  23.769  21.875  21.324
   60MET      h 4215  23.616  21.904  21.247
   60MET     c2 4216  23.727  21.735  21.165
   60MET      h 4217  23.699  21.746  21.060
   60MET      h 4218  23.825  21.693  21.147
   60MET     c2 4219  23.637  21.633  21.227
   60MET      h 4220  23.531  21.658  21.238
   60MET      h 4221  23.650  21.541  21.170
   60MET     c3 4222  23.698  21.578  21.355
   60MET      h 4223  23.683  21.655  21.432
   60MET      h 4224  23.639  21.487  21.370
   60MET      h 4225  23.804  21.558  21.336
   60MET     c2 4226  23.962  22.293  21.645
   60MET      h 4227  23.940  22.242  21.739
   60MET      h 4228  24.067  22.325  21.650
   60MET     c3 4229  23.894  22.419  21.643
   60MET      h 4230  23.896  22.462  21.544
   60MET      h 4231  23.788  22.397  21.643
   60MET      h 4232  23.915  22.490  21.723
   60MET     c2 4233  23.945  21.942  21.127
   60MET      h 4234  23.988  21.952  21.228
   60MET      h 4235  23.962  21.834  21.119
   60MET     c3 4236  24.011  22.000  21.009
   60MET      h 4237  24.113  22.029  21.030
   60MET      h 4238  24.017  21.928  20.926
   60MET      h 4239  23.960  22.089  20.972
   60MET     c2 4240  23.263  22.187  20.655
   60MET      h 4241  23.337  22.116  20.620
   60MET      h 4242  23.215  22.119  20.726
   60MET     c2 4243  23.166  22.218  20.543
   60MET      h 4244  23.084  22.279  20.583
   60MET      h 4245  23.220  22.276  20.468
   60MET     c2 4246  23.108  22.087  20.474
   60MET      h 4247  23.081  22.007  20.542
   60MET      h 4248  23.018  22.106  20.414
   60MET     c2 4249  23.208  22.018  20.388
   60MET      h 4250  23.310  22.017  20.428
   60MET      h 4251  23.165  21.918  20.384
   60MET     c2 4252  23.212  22.067  20.237
   60MET      h 4253  23.240  22.172  20.228
   60MET      h 4254  23.119  22.055  20.182
   60MET     c2 4255  23.301  21.976  20.155
   60MET      h 4256  23.297  21.875  20.197
   60MET      h 4257  23.265  21.984  20.053
   60MET     c2 4258  23.445  22.026  20.159
   60MET      h 4259  23.500  22.027  20.253
   60MET      h 4260  23.436  22.131  20.133
   60MET     c2 4261  23.530  21.962  20.060
   60MET      h 4262  23.561  21.857  20.074
   60MET      h 4263  23.493  21.965  19.958
   60MET     c2 4264  23.679  22.017  20.062
   60MET      h 4265  23.724  21.997  20.159
   60MET      h 4266  23.660  22.125  20.062
   60MET     c3 4267  23.778  21.969  19.960
   60MET      h 4268  23.756  21.865  19.939
   60MET      h 4269  23.775  22.027  19.868
   60MET      h 4270  23.880  21.978  19.999
   60MET     c2 4271  23.412  22.026  22.152
   60MET      h 4272  23.392  22.132  22.132
   60MET      h 4273  23.376  21.965  22.070
   60MET     c2 4274  23.341  21.971  22.281
   60MET      h 4275  23.350  21.863  22.276
   60MET      h 4276  23.388  22.012  22.370
   60MET     c2 4277  23.188  22.008  22.276
   60MET      h 4278  23.172  22.115  22.275
   60MET      h 4279  23.136  21.968  22.189
   60MET     c2 4280  23.124  21.970  22.408
   60MET      h 4281  23.027  22.021  22.413
   60MET      h 4282  23.172  22.024  22.489
   60MET     c2 4283  23.101  21.815  22.427
   60MET      h 4284  23.012  21.805  22.489
   60MET      h 4285  23.078  21.760  22.335
   60MET     c2 4286  23.215  21.742  22.500
   60MET      h 4287  23.197  21.635  22.488
   60MET      h 4288  23.316  21.754  22.459
   60MET     c2 4289  23.235  21.788  22.641
   60MET      h 4290  23.272  21.890  22.644
   60MET      h 4291  23.147  21.779  22.704
   60MET     c2 4292  23.341  21.710  22.718
   60MET      h 4293  23.275  21.640  22.768
   60MET      h 4294  23.418  21.657  22.663
   60MET     c2 4295  23.409  21.785  22.834
   60MET      h 4296  23.336  21.859  22.866
   60MET      h 4297  23.425  21.724  22.922
   60MET     c3 4298  23.533  21.872  22.791
   60MET      h 4299  23.454  21.874  22.866
   60MET      h 4300  23.594  21.963  22.786
   60MET      h 4301  23.581  21.777  22.802
   61MET    c51 4302   8.990   4.225  16.352
   61MET    c52 4303   9.076   4.144  16.271
   61MET    c52 4304   9.025   4.028  16.191
   61MET    c51 4305   8.884   4.014  16.196
   61MET    c50 4306   8.792   4.104  16.271
   61MET    c50 4307   8.846   4.202  16.350
   61MET    np0 4308   8.759   4.268  16.429
   61MET    sp0 4309   8.609   4.217  16.375
   61MET    np0 4310   8.662   4.094  16.282
   61MET    cs0 4311   9.072   4.296  16.443
   61MET    c53 4312   9.198   4.298  16.388
   61MET    np1 4313   9.207   4.199  16.295
   61MET    cs0 4314   8.850   3.898  16.122
   61MET    c53 4315   8.961   3.865  16.055
   61MET    np1 4316   9.074   3.937  16.101
   61MET    cs2 4317   9.288   4.380  16.465
   61MET    cs1 4318   9.218   4.442  16.566
   61MET    sp1 4319   9.050   4.398  16.578
   61MET    cs2 4320   8.941   3.764  15.961
   61MET    cs1 4321   8.804   3.738  15.961
   61MET    sp1 4322   8.700   3.823  16.075
   61MET    c54 4323   9.303   4.522  16.653
   61MET    cs3 4324   9.436   4.530  16.602
   61MET    sp2 4325   9.455   4.436  16.451
   61MET    c54 4326   8.778   3.633  15.868
   61MET    cs3 4327   8.891   3.582  15.795
   61MET    sp2 4328   9.038   3.672  15.852
   61MET    c=0 4329   9.538   4.608  16.664
   61MET    c=1 4330   9.670   4.646  16.649
   61MET    c=0 4331   8.888   3.479  15.695
   61MET    c=1 4332   8.982   3.423  15.610
   61MET     c2 4333   9.336   4.164  16.240
   61MET     c2 4334   9.211   3.904  16.045
   61MET     c2 4335   8.640   3.584  15.846
   61MET     c2 4336   9.250   4.592  16.781
   61MET    c=2 4337   9.754   4.721  16.748
   61MET    c55 4338   9.892   4.734  16.688
   61MET    c56 4339   9.891   4.673  16.561
   61MET     c' 4340   9.757   4.621  16.538
   61MET    c=2 4341   8.954   3.337  15.497
   61MET    c55 4342   9.080   3.279  15.443
   61MET    c56 4343   9.182   3.343  15.516
   61MET     c' 4344   9.125   3.433  15.612
   61MET    cp3 4345  10.002   4.666  16.476
   61MET    cp2 4346  10.115   4.727  16.517
   61MET    cp1 4347  10.123   4.786  16.641
   61MET    cp0 4348  10.014   4.795  16.727
   61MET    cp3 4349   9.319   3.320  15.490
   61MET    cp2 4350   9.350   3.230  15.389
   61MET    cp1 4351   9.250   3.157  15.323
   61MET    cp0 4352   9.116   3.180  15.352
   61MET     o' 4353   9.732   4.568  16.430
   61MET     o' 4354   9.192   3.488  15.696
   61MET      f 4355  10.238   4.848  16.676
   61MET      f 4356  10.219   4.726  16.429
   61MET      f 4357   9.481   3.203  15.366
   61MET      f 4358   9.289   3.052  15.248
   61MET    c=3 4359   9.720   4.768  16.873
   61MET    ct1 4360   9.819   4.831  16.957
   61MET    nt1 4361   9.899   4.875  17.030
   61MET    ct0 4362   9.591   4.759  16.937
   61MET    nt0 4363   9.484   4.757  16.980
   61MET    c=3 4364   8.826   3.310  15.449
   61MET    ct0 4365   8.704   3.371  15.485
   61MET    nt0 4366   8.604   3.415  15.520
   61MET    ct1 4367   8.808   3.222  15.340
   61MET    nt1 4368   8.793   3.147  15.255
   61MET      h 4369   9.502   4.621  16.766
   61MET      h 4370   8.787   3.443  15.693
   61MET      h 4371   9.349   4.056  16.236
   61MET      h 4372   9.417   4.187  16.309
   61MET      h 4373   9.277   3.990  16.055
   61MET      h 4374   9.207   3.892  15.937
   61MET      h 4375   8.614   3.574  15.740
   61MET      h 4376   8.571   3.653  15.893
   61MET      h 4377   9.281   4.697  16.775
   61MET      h 4378   9.311   4.549  16.861
   61MET     ha 4379   9.996   4.629  16.374
   61MET     ha 4380  10.026   4.862  16.811
   61MET     ha 4381   9.396   3.373  15.543
   61MET     ha 4382   9.052   3.112  15.299
   61MET     c1 4383   9.374   4.235  16.107
   61MET      h 4384   9.288   4.201  16.050
   61MET     c2 4385   9.504   4.166  16.066
   61MET      h 4386   9.593   4.227  16.084
   61MET      h 4387   9.515   4.071  16.117
   61MET     c2 4388   9.509   4.159  15.910
   61MET      h 4389   9.421   4.110  15.868
   61MET      h 4390   9.505   4.261  15.874
   61MET     c2 4391   9.645   4.097  15.874
   61MET      h 4392   9.727   4.169  15.882
   61MET      h 4393   9.680   4.026  15.949
   61MET     c3 4394   9.660   4.047  15.726
   61MET      h 4395   9.591   3.964  15.713
   61MET      h 4396   9.647   4.129  15.655
   61MET      h 4397   9.760   4.007  15.710
   61MET     c1 4398   9.271   3.776  16.110
   61MET      h 4399   9.212   3.692  16.073
   61MET     c2 4400   9.268   3.781  16.260
   61MET      h 4401   9.331   3.864  16.294
   61MET      h 4402   9.169   3.803  16.299
   61MET     c2 4403   9.321   3.649  16.318
   61MET      h 4404   9.272   3.569  16.263
   61MET      h 4405   9.423   3.621  16.293
   61MET     c2 4406   9.296   3.628  16.465
   61MET      h 4407   9.194   3.640  16.501
   61MET      h 4408   9.336   3.530  16.489
   61MET     c3 4409   9.399   3.704  16.548
   61MET      h 4410   9.368   3.809  16.546
   61MET      h 4411   9.387   3.656  16.646
   61MET      h 4412   9.497   3.689  16.504
   61MET     c2 4413   9.388   4.389  16.105
   61MET      h 4414   9.408   4.431  16.204
   61MET      h 4415   9.468   4.423  16.038
   61MET     c3 4416   9.274   4.455  16.047
   61MET      h 4417   9.238   4.401  15.960
   61MET      h 4418   9.189   4.429  16.110
   61MET      h 4419   9.278   4.563  16.035
   61MET     c2 4420   9.421   3.765  16.058
   61MET      h 4421   9.474   3.856  16.088
   61MET      h 4422   9.480   3.696  16.119
   61MET     c3 4423   9.433   3.712  15.920
   61MET      h 4424   9.515   3.758  15.866
   61MET      h 4425   9.452   3.604  15.919
   61MET      h 4426   9.342   3.730  15.861
   61MET     c2 4427   8.623   3.460  15.925
   61MET      h 4428   8.712   3.398  15.920
   61MET      h 4429   8.622   3.471  16.034
   61MET     c2 4430   8.502   3.379  15.883
   61MET      h 4431   8.411   3.438  15.902
   61MET      h 4432   8.511   3.359  15.776
   61MET     c2 4433   8.493   3.239  15.959
   61MET      h 4434   8.515   3.243  16.066
   61MET      h 4435   8.393   3.193  15.953
   61MET     c2 4436   8.594   3.141  15.913
   61MET      h 4437   8.692   3.183  15.891
   61MET      h 4438   8.597   3.073  15.999
   61MET     c2 4439   8.547   3.050  15.792
   61MET      h 4440   8.526   3.108  15.702
   61MET      h 4441   8.459   2.989  15.810
   61MET     c2 4442   8.649   2.940  15.767
   61MET      h 4443   8.696   2.913  15.862
   61MET      h 4444   8.594   2.859  15.720
   61MET     c2 4445   8.756   2.989  15.671
   61MET      h 4446   8.823   3.070  15.699
   61MET      h 4447   8.699   3.029  15.587
   61MET     c2 4448   8.840   2.880  15.620
   61MET      h 4449   8.914   2.833  15.685
   61MET      h 4450   8.786   2.797  15.576
   61MET     c2 4451   8.949   2.931  15.516
   61MET      h 4452   9.016   3.002  15.565
   61MET      h 4453   8.887   2.993  15.450
   61MET     c3 4454   9.038   2.832  15.446
   61MET      h 4455   9.058   2.751  15.516
   61MET      h 4456   8.993   2.792  15.355
   61MET      h 4457   9.132   2.879  15.416
   61MET     c2 4458   9.109   4.575  16.825
   61MET      h 4459   9.043   4.619  16.750
   61MET      h 4460   9.087   4.469  16.836
   61MET     c2 4461   9.094   4.637  16.969
   61MET      h 4462   9.147   4.570  17.036
   61MET      h 4463   9.135   4.737  16.970
   61MET     c2 4464   8.942   4.639  17.009
   61MET      h 4465   8.883   4.700  16.942
   61MET      h 4466   8.896   4.540  17.010
   61MET     c2 4467   8.927   4.714  17.138
   61MET      h 4468   8.821   4.738  17.150
   61MET      h 4469   8.962   4.816  17.127
   61MET     c2 4470   8.975   4.635  17.266
   61MET      h 4471   8.913   4.668  17.349
   61MET      h 4472   8.960   4.527  17.262
   61MET     c2 4473   9.120   4.662  17.307
   61MET      h 4474   9.147   4.587  17.382
   61MET      h 4475   9.198   4.648  17.230
   61MET     c2 4476   9.147   4.804  17.347
   61MET      h 4477   9.137   4.871  17.262
   61MET      h 4478   9.084   4.840  17.429
   61MET     c2 4479   9.288   4.831  17.397
   61MET      h 4480   9.268   4.822  17.503
   61MET      h 4481   9.368   4.764  17.367
   61MET     c2 4482   9.339   4.975  17.381
   61MET      h 4483   9.249   5.037  17.382
   61MET      h 4484   9.396   5.012  17.466
   61MET     c3 4485   9.404   5.006  17.241
   61MET      h 4486   9.348   5.059  17.318
   61MET      h 4487   9.419   5.063  17.149
   61MET      h 4488   9.489   4.964  17.292
   62MET    c51 4489  11.553   5.131   1.592
   62MET    c52 4490  11.521   5.231   1.689
   62MET    c52 4491  11.508   5.198   1.836
   62MET    c51 4492  11.541   5.064   1.866
   62MET    c50 4493  11.586   4.963   1.767
   62MET    c50 4494  11.586   4.995   1.634
   62MET    np0 4495  11.610   4.894   1.548
   62MET    sp0 4496  11.658   4.768   1.647
   62MET    np0 4497  11.614   4.836   1.789
   62MET    cs0 4498  11.518   5.184   1.465
   62MET    c53 4499  11.514   5.320   1.478
   62MET    np1 4500  11.501   5.350   1.612
   62MET    cs0 4501  11.518   5.046   2.005
   62MET    c53 4502  11.503   5.169   2.055
   62MET    np1 4503  11.486   5.265   1.953
   62MET    cs2 4504  11.492   5.386   1.353
   62MET    cs1 4505  11.493   5.293   1.252
   62MET    sp1 4506  11.510   5.127   1.304
   62MET    cs2 4507  11.499   5.172   2.195
   62MET    cs1 4508  11.525   5.041   2.236
   62MET    sp1 4509  11.546   4.915   2.116
   62MET    c54 4510  11.466   5.349   1.121
   62MET    cs3 4511  11.461   5.492   1.127
   62MET    sp2 4512  11.486   5.552   1.294
   62MET    c54 4513  11.520   5.039   2.379
   62MET    cs3 4514  11.494   5.164   2.445
   62MET    sp2 4515  11.473   5.290   2.317
   62MET    c=0 4516  11.442   5.574   1.012
   62MET    c=1 4517  11.435   5.706   0.972
   62MET    c=0 4518  11.489   5.185   2.587
   62MET    c=1 4519  11.473   5.295   2.669
   62MET     c2 4520  11.470   5.485   1.652
   62MET     c2 4521  11.454   5.409   1.991
   62MET     c2 4522  11.545   4.913   2.453
   62MET     c2 4523  11.450   5.263   0.993
   62MET    c=2 4524  11.396   5.758   0.837
   62MET    c55 4525  11.399   5.909   0.844
   62MET    c56 4526  11.438   5.945   0.975
   62MET     c' 4527  11.461   5.824   1.051
   62MET    c=2 4528  11.494   5.300   2.812
   62MET    c55 4529  11.448   5.429   2.868
   62MET    c56 4530  11.412   5.506   2.755
   62MET     c' 4531  11.432   5.429   2.635
   62MET    cp3 4532  11.452   6.078   1.018
   62MET    cp2 4533  11.431   6.176   0.928
   62MET    cp1 4534  11.391   6.146   0.800
   62MET    cp0 4535  11.377   6.015   0.754
   62MET    cp3 4536  11.368   5.639   2.766
   62MET    cp2 4537  11.360   5.694   2.893
   62MET    cp1 4538  11.385   5.616   3.007
   62MET    cp0 4539  11.426   5.484   2.994
   62MET     o' 4540  11.501   5.832   1.166
   62MET     o' 4541  11.395   5.467   2.528
   62MET      f 4542  11.374   6.247   0.713
   62MET      f 4543  11.453   6.302   0.971
   62MET      f 4544  11.314   5.820   2.905
   62MET      f 4545  11.347   5.667   3.126
   62MET    c=3 4546  11.361   5.688   0.724
   62MET    ct1 4547  11.318   5.757   0.604
   62MET    nt1 4548  11.276   5.810   0.510
   62MET    ct0 4549  11.355   5.544   0.708
   62MET    nt0 4550  11.361   5.429   0.700
   62MET    c=3 4551  11.548   5.195   2.886
   62MET    ct0 4552  11.608   5.076   2.839
   62MET    nt0 4553  11.648   4.975   2.801
   62MET    ct1 4554  11.562   5.206   3.026
   62MET    nt1 4555  11.570   5.214   3.139
   62MET      h 4556  11.398   5.506   0.939
   62MET      h 4557  11.497   5.087   2.632
   62MET      h 4558  11.393   5.487   1.728
   62MET      h 4559  11.416   5.539   1.574
   62MET      h 4560  11.487   5.477   1.912
   62MET      h 4561  11.517   5.442   2.074
   62MET      h 4562  11.614   4.924   2.537
   62MET      h 4563  11.586   4.840   2.383
   62MET      h 4564  11.517   5.306   0.917
   62MET      h 4565  11.349   5.287   0.958
   62MET     ha 4566  11.493   6.104   1.115
   62MET     ha 4567  11.366   6.004   0.646
   62MET     ha 4568  11.346   5.699   2.678
   62MET     ha 4569  11.432   5.435   3.090
   62MET     c1 4570  11.592   5.576   1.685
   62MET      h 4571  11.633   5.512   1.763
   62MET     c2 4572  11.529   5.703   1.739
   62MET      h 4573  11.530   5.787   1.669
   62MET      h 4574  11.426   5.685   1.771
   62MET     c2 4575  11.622   5.762   1.850
   62MET      h 4576  11.643   5.690   1.929
   62MET      h 4577  11.718   5.782   1.803
   62MET     c2 4578  11.558   5.894   1.896
   62MET      h 4579  11.576   5.975   1.825
   62MET      h 4580  11.449   5.892   1.888
   62MET     c3 4581  11.612   5.954   2.029
   62MET      h 4582  11.586   5.886   2.109
   62MET      h 4583  11.719   5.976   2.022
   62MET      h 4584  11.562   6.049   2.051
   62MET     c1 4585  11.305   5.428   2.027
   62MET      h 4586  11.289   5.376   2.122
   62MET     c2 4587  11.213   5.373   1.921
   62MET      h 4588  11.228   5.428   1.828
   62MET      h 4589  11.235   5.269   1.896
   62MET     c2 4590  11.066   5.387   1.966
   62MET      h 4591  11.062   5.352   2.069
   62MET      h 4592  11.030   5.487   1.985
   62MET     c2 4593  10.966   5.310   1.885
   62MET      h 4594  10.985   5.203   1.869
   62MET      h 4595  10.869   5.328   1.931
   62MET     c3 4596  10.933   5.385   1.756
   62MET      h 4597  11.017   5.368   1.688
   62MET      h 4598  10.841   5.334   1.725
   62MET      h 4599  10.918   5.490   1.781
   62MET     c2 4600  11.696   5.607   1.575
   62MET      h 4601  11.656   5.595   1.475
   62MET      h 4602  11.736   5.708   1.583
   62MET     c3 4603  11.816   5.528   1.588
   62MET      h 4604  11.846   5.519   1.692
   62MET      h 4605  11.786   5.424   1.577
   62MET      h 4606  11.898   5.548   1.519
   62MET     c2 4607  11.282   5.584   2.044
   62MET      h 4608  11.308   5.633   1.949
   62MET      h 4609  11.175   5.610   2.041
   62MET     c3 4610  11.329   5.638   2.174
   62MET      h 4611  11.369   5.738   2.164
   62MET      h 4612  11.249   5.644   2.248
   62MET      h 4613  11.409   5.577   2.217
   62MET     c2 4614  11.414   4.855   2.490
   62MET      h 4615  11.345   4.932   2.522
   62MET      h 4616  11.352   4.817   2.408
   62MET     c2 4617  11.423   4.748   2.597
   62MET      h 4618  11.482   4.664   2.558
   62MET      h 4619  11.475   4.792   2.682
   62MET     c2 4620  11.281   4.697   2.645
   62MET      h 4621  11.208   4.681   2.566
   62MET      h 4622  11.285   4.602   2.699
   62MET     c2 4623  11.209   4.796   2.729
   62MET      h 4624  11.220   4.900   2.697
   62MET      h 4625  11.106   4.762   2.718
   62MET     c2 4626  11.239   4.786   2.885
   62MET      h 4627  11.343   4.804   2.909
   62MET      h 4628  11.213   4.691   2.931
   62MET     c2 4629  11.145   4.877   2.962
   62MET      h 4630  11.050   4.884   2.908
   62MET      h 4631  11.137   4.833   3.061
   62MET     c2 4632  11.206   5.016   2.974
   62MET      h 4633  11.222   5.077   2.886
   62MET      h 4634  11.306   4.996   3.012
   62MET     c2 4635  11.135   5.099   3.072
   62MET      h 4636  11.036   5.140   3.048
   62MET      h 4637  11.123   5.055   3.170
   62MET     c2 4638  11.202   5.243   3.088
   62MET      h 4639  11.197   5.296   2.992
   62MET      h 4640  11.307   5.215   3.099
   62MET     c3 4641  11.148   5.339   3.190
   62MET      h 4642  11.041   5.324   3.197
   62MET      h 4643  11.194   5.325   3.289
   62MET      h 4644  11.170   5.442   3.161
   62MET     c2 4645  11.456   5.115   1.000
   62MET      h 4646  11.556   5.085   1.031
   62MET      h 4647  11.382   5.079   1.071
   62MET     c2 4648  11.412   5.057   0.860
   62MET      h 4649  11.305   5.076   0.852
   62MET      h 4650  11.467   5.107   0.781
   62MET     c2 4651  11.437   4.902   0.858
   62MET      h 4652  11.542   4.877   0.870
   62MET      h 4653  11.382   4.848   0.935
   62MET     c2 4654  11.412   4.851   0.718
   62MET      h 4655  11.455   4.751   0.712
   62MET      h 4656  11.478   4.899   0.648
   62MET     c2 4657  11.259   4.842   0.679
   62MET      h 4658  11.249   4.759   0.610
   62MET      h 4659  11.191   4.817   0.761
   62MET     c2 4660  11.204   4.966   0.606
   62MET      h 4661  11.095   4.956   0.604
   62MET      h 4662  11.218   5.063   0.655
   62MET     c2 4663  11.269   4.992   0.474
   62MET      h 4664  11.373   5.020   0.485
   62MET      h 4665  11.261   4.909   0.404
   62MET     c2 4666  11.210   5.109   0.397
   62MET      h 4667  11.142   5.052   0.333
   62MET      h 4668  11.156   5.186   0.450
   62MET     c2 4669  11.304   5.178   0.296
   62MET      h 4670  11.375   5.101   0.267
   62MET      h 4671  11.256   5.205   0.202
   62MET     c3 4672  11.394   5.291   0.358
   62MET      h 4673  11.399   5.217   0.278
   62MET      h 4674  11.488   5.343   0.378
   62MET      h 4675  11.304   5.347   0.339
   63MET    c51 4676  20.558   7.932  12.236
   63MET    c52 4677  20.604   7.907  12.103
   63MET    c52 4678  20.748   7.920  12.064
   63MET    c51 4679  20.833   7.950  12.174
   63MET    c50 4680  20.788   7.966  12.315
   63MET    c50 4681  20.654   7.962  12.342
   63MET    np0 4682  20.618   7.995  12.468
   63MET    sp0 4683  20.764   8.002  12.550
   63MET    np0 4684  20.861   7.997  12.419
   63MET    cs0 4685  20.417   7.951  12.230
   63MET    c53 4686  20.375   7.890  12.113
   63MET    np1 4687  20.483   7.876  12.031
   63MET    cs0 4688  20.964   7.966  12.122
   63MET    c53 4689  20.959   7.919  11.997
   63MET    np1 4690  20.826   7.898  11.954
   63MET    cs2 4691  20.232   7.890  12.102
   63MET    cs1 4692  20.177   7.940  12.217
   63MET    sp1 4693  20.292   7.997  12.336
   63MET    cs2 4694  21.085   7.909  11.937
   63MET    cs1 4695  21.177   7.942  12.036
   63MET    sp1 4696  21.121   7.993  12.194
   63MET    c54 4697  20.033   7.950  12.213
   63MET    cs3 4698  19.981   7.889  12.094
   63MET    sp2 4699  20.112   7.824  11.990
   63MET    c54 4700  21.308   7.935  11.978
   63MET    cs3 4701  21.316   7.895  11.840
   63MET    sp2 4702  21.147   7.867  11.782
   63MET    c=0 4703  19.841   7.878  12.067
   63MET    c=1 4704  19.752   7.827  11.975
   63MET    c=0 4705  21.436   7.878  11.764
   63MET    c=1 4706  21.465   7.834  11.636
   63MET     c2 4707  20.463   7.838  11.893
   63MET     c2 4708  20.800   7.858  11.810
   63MET     c2 4709  21.428   7.965  12.060
   63MET     c2 4710  19.948   8.015  12.325
   63MET    c=2 4711  19.604   7.849  11.970
   63MET    c55 4712  19.552   7.776  11.849
   63MET    c56 4713  19.661   7.713  11.785
   63MET     c' 4714  19.781   7.743  11.861
   63MET    c=2 4715  21.596   7.801  11.585
   63MET    c55 4716  21.591   7.777  11.438
   63MET    c56 4717  21.454   7.784  11.406
   63MET     c' 4718  21.377   7.812  11.525
   63MET    cp3 4719  19.649   7.637  11.668
   63MET    cp2 4720  19.526   7.618  11.617
   63MET    cp1 4721  19.417   7.679  11.674
   63MET    cp0 4722  19.424   7.754  11.790
   63MET    cp3 4723  21.406   7.760  11.276
   63MET    cp2 4724  21.499   7.732  11.178
   63MET    cp1 4725  21.637   7.736  11.205
   63MET    cp0 4726  21.682   7.761  11.334
   63MET     o' 4727  19.887   7.694  11.826
   63MET     o' 4728  21.260   7.836  11.521
   63MET      f 4729  19.295   7.655  11.621
   63MET      f 4730  19.518   7.537  11.509
   63MET      f 4731  21.455   7.713  11.051
   63MET      f 4732  21.721   7.735  11.099
   63MET    c=3 4733  19.525   7.922  12.055
   63MET    ct1 4734  19.383   7.938  12.029
   63MET    nt1 4735  19.271   7.959  12.006
   63MET    ct0 4736  19.567   7.994  12.174
   63MET    nt0 4737  19.605   8.043  12.271
   63MET    c=3 4738  21.712   7.795  11.663
   63MET    ct0 4739  21.723   7.801  11.803
   63MET    nt0 4740  21.733   7.815  11.917
   63MET    ct1 4741  21.836   7.766  11.604
   63MET    nt1 4742  21.937   7.745  11.555
   63MET      h 4743  19.797   7.954  12.130
   63MET      h 4744  21.516   7.912  11.828
   63MET      h 4745  20.523   7.899  11.826
   63MET      h 4746  20.364   7.868  11.857
   63MET      h 4747  20.705   7.805  11.803
   63MET      h 4748  20.871   7.780  11.779
   63MET      h 4749  21.508   7.891  12.048
   63MET      h 4750  21.398   7.969  12.165
   63MET      h 4751  19.870   7.943  12.352
   63MET      h 4752  19.895   8.096  12.274
   63MET     ha 4753  19.732   7.580  11.627
   63MET     ha 4754  19.330   7.779  11.837
   63MET     ha 4755  21.300   7.760  11.254
   63MET     ha 4756  21.789   7.769  11.337
   63MET     c1 4757  20.471   7.685  11.863
   63MET      h 4758  20.573   7.671  11.901
   63MET     c2 4759  20.464   7.678  11.711
   63MET      h 4760  20.366   7.645  11.673
   63MET      h 4761  20.487   7.775  11.666
   63MET     c2 4762  20.552   7.559  11.662
   63MET      h 4763  20.655   7.567  11.697
   63MET      h 4764  20.512   7.470  11.708
   63MET     c2 4765  20.534   7.552  11.509
   63MET      h 4766  20.439   7.504  11.481
   63MET      h 4767  20.515   7.649  11.464
   63MET     c3 4768  20.638   7.464  11.432
   63MET      h 4769  20.735   7.512  11.442
   63MET      h 4770  20.635   7.361  11.466
   63MET      h 4771  20.615   7.463  11.325
   63MET     c1 4772  20.808   7.978  11.712
   63MET      h 4773  20.913   8.007  11.708
   63MET     c2 4774  20.723   8.093  11.757
   63MET      h 4775  20.618   8.062  11.758
   63MET      h 4776  20.744   8.124  11.860
   63MET     c2 4777  20.741   8.213  11.662
   63MET      h 4778  20.849   8.224  11.646
   63MET      h 4779  20.715   8.197  11.558
   63MET     c2 4780  20.686   8.344  11.710
   63MET      h 4781  20.716   8.378  11.810
   63MET      h 4782  20.710   8.417  11.634
   63MET     c3 4783  20.536   8.350  11.687
   63MET      h 4784  20.490   8.289  11.766
   63MET      h 4785  20.517   8.457  11.698
   63MET      h 4786  20.515   8.312  11.587
   63MET     c2 4787  20.372   7.589  11.930
   63MET      h 4788  20.280   7.639  11.961
   63MET      h 4789  20.343   7.506  11.864
   63MET     c3 4790  20.427   7.518  12.041
   63MET      h 4791  20.529   7.486  12.020
   63MET      h 4792  20.456   7.593  12.114
   63MET      h 4793  20.366   7.443  12.090
   63MET     c2 4794  20.760   7.925  11.571
   63MET      h 4795  20.657   7.887  11.583
   63MET      h 4796  20.734   8.007  11.504
   63MET     c3 4797  20.862   7.847  11.498
   63MET      h 4798  20.818   7.767  11.439
   63MET      h 4799  20.918   7.909  11.427
   63MET      h 4800  20.935   7.801  11.565
   63MET     c2 4801  21.469   8.105  12.032
   63MET      h 4802  21.460   8.127  11.926
   63MET      h 4803  21.402   8.183  12.067
   63MET     c2 4804  21.610   8.136  12.078
   63MET      h 4805  21.615   8.126  12.187
   63MET      h 4806  21.676   8.062  12.032
   63MET     c2 4807  21.658   8.281  12.034
   63MET      h 4808  21.583   8.360  12.046
   63MET      h 4809  21.745   8.316  12.090
   63MET     c2 4810  21.687   8.291  11.889
   63MET      h 4811  21.618   8.237  11.825
   63MET      h 4812  21.678   8.399  11.874
   63MET     c2 4813  21.836   8.257  11.849
   63MET      h 4814  21.863   8.154  11.871
   63MET      h 4815  21.913   8.319  11.894
   63MET     c2 4816  21.860   8.291  11.703
   63MET      h 4817  21.796   8.376  11.675
   63MET      h 4818  21.967   8.310  11.694
   63MET     c2 4819  21.823   8.172  11.614
   63MET      h 4820  21.720   8.137  11.609
   63MET      h 4821  21.877   8.090  11.660
   63MET     c2 4822  21.871   8.188  11.477
   63MET      h 4823  21.822   8.259  11.410
   63MET      h 4824  21.976   8.210  11.467
   63MET     c2 4825  21.836   8.062  11.387
   63MET      h 4826  21.728   8.050  11.381
   63MET      h 4827  21.870   7.980  11.451
   63MET     c3 4828  21.886   8.056  11.244
   63MET      h 4829  21.885   8.157  11.205
   63MET      h 4830  21.986   8.014  11.237
   63MET      h 4831  21.820   7.992  11.184
   63MET     c2 4832  20.013   8.077  12.443
   63MET      h 4833  20.065   7.999  12.500
   63MET      h 4834  20.084   8.153  12.410
   63MET     c2 4835  19.903   8.155  12.525
   63MET      h 4836  19.877   8.241  12.466
   63MET      h 4837  19.818   8.090  12.543
   63MET     c2 4838  19.965   8.204  12.661
   63MET      h 4839  19.999   8.122  12.723
   63MET      h 4840  20.051   8.270  12.649
   63MET     c2 4841  19.856   8.262  12.747
   63MET      h 4842  19.895   8.270  12.849
   63MET      h 4843  19.780   8.187  12.767
   63MET     c2 4844  19.806   8.405  12.700
   63MET      h 4845  19.775   8.457  12.790
   63MET      h 4846  19.883   8.469  12.657
   63MET     c2 4847  19.685   8.402  12.606
   63MET      h 4848  19.673   8.503  12.566
   63MET      h 4849  19.692   8.341  12.515
   63MET     c2 4850  19.561   8.345  12.668
   63MET      h 4851  19.572   8.239  12.688
   63MET      h 4852  19.529   8.395  12.759
   63MET     c2 4853  19.438   8.350  12.580
   63MET      h 4854  19.394   8.442  12.619
   63MET      h 4855  19.450   8.358  12.472
   63MET     c2 4856  19.329   8.244  12.608
   63MET      h 4857  19.342   8.219  12.713
   63MET      h 4858  19.227   8.282  12.602
   63MET     c3 4859  19.352   8.107  12.533
   63MET      h 4860  19.308   8.143  12.627
   63MET      h 4861  19.360   7.998  12.526
   63MET      h 4862  19.302   8.162  12.456
   64MET    c51 4863   8.307  12.662  12.959
   64MET    c52 4864   8.351  12.531  12.920
   64MET    c52 4865   8.368  12.491  12.776
   64MET    c51 4866   8.344  12.597  12.686
   64MET    c50 4867   8.308  12.736  12.724
   64MET    c50 4868   8.285  12.764  12.857
   64MET    np0 4869   8.236  12.886  12.883
   64MET    sp0 4870   8.248  12.967  12.737
   64MET    np0 4871   8.282  12.837  12.645
   64MET    cs0 4872   8.264  12.654  13.094
   64MET    c53 4873   8.326  12.543  13.148
   64MET    np1 4874   8.366  12.462  13.045
   64MET    cs0 4875   8.356  12.543  12.555
   64MET    c53 4876   8.412  12.423  12.571
   64MET    np1 4877   8.413  12.382  12.706
   64MET    cs2 4878   8.302  12.533  13.289
   64MET    cs1 4879   8.232  12.643  13.331
   64MET    sp1 4880   8.187  12.756  13.207
   64MET    cs2 4881   8.450  12.363  12.450
   64MET    cs1 4882   8.425  12.459  12.351
   64MET    sp1 4883   8.352  12.612  12.395
   64MET    c54 4884   8.198  12.638  13.472
   64MET    cs3 4885   8.259  12.526  13.536
   64MET    sp2 4886   8.354  12.428  13.421
   64MET    c54 4887   8.460  12.401  12.225
   64MET    cs3 4888   8.513  12.268  12.227
   64MET    sp2 4889   8.516  12.213  12.399
   64MET    c=0 4890   8.247  12.500  13.676
   64MET    c=1 4891   8.289  12.413  13.775
   64MET    c=0 4892   8.558  12.193  12.113
   64MET    c=1 4893   8.618  12.069  12.094
   64MET     c2 4894   8.412  12.328  13.075
   64MET     c2 4895   8.460  12.243  12.741
   64MET     c2 4896   8.446  12.480  12.100
   64MET     c2 4897   8.109  12.745  13.542
   64MET    c=2 4898   8.241  12.407  13.917
   64MET    c55 4899   8.314  12.293  13.984
   64MET    c56 4900   8.400  12.234  13.889
   64MET     c' 4901   8.386  12.307  13.764
   64MET    c=2 4902   8.678  12.021  11.973
   64MET    c55 4903   8.713  11.877  11.985
   64MET    c56 4904   8.684  11.845  12.119
   64MET     c' 4905   8.633  11.961  12.187
   64MET    cp3 4906   8.483  12.125  13.916
   64MET    cp2 4907   8.484  12.076  14.041
   64MET    cp1 4908   8.400  12.128  14.137
   64MET    cp0 4909   8.317  12.237  14.114
   64MET    cp3 4910   8.710  11.717  12.173
   64MET    cp2 4911   8.764  11.621  12.088
   64MET    cp1 4912   8.782  11.648  11.952
   64MET    cp0 4913   8.754  11.774  11.900
   64MET     o' 4914   8.456  12.276  13.669
   64MET     o' 4915   8.588  11.955  12.299
   64MET      f 4916   8.406  12.078  14.262
   64MET      f 4917   8.571  11.976  14.066
   64MET      f 4918   8.785  11.497  12.138
   64MET      f 4919   8.806  11.542  11.871
   64MET    c=3 4920   8.148  12.486  13.980
   64MET    ct1 4921   8.109  12.459  14.117
   64MET    nt1 4922   8.070  12.434  14.224
   64MET    ct0 4923   8.074  12.597  13.924
   64MET    nt0 4924   8.025  12.689  13.876
   64MET    c=3 4925   8.697  12.098  11.858
   64MET    ct0 4926   8.681  12.238  11.844
   64MET    nt0 4927   8.660  12.350  11.829
   64MET    ct1 4928   8.754  12.042  11.742
   64MET    nt1 4929   8.796  11.995  11.647
   64MET      h 4930   8.159  12.556  13.705
   64MET      h 4931   8.533  12.253  12.027
   64MET      h 4932   8.369  12.256  13.006
   64MET      h 4933   8.368  12.290  13.167
   64MET      h 4934   8.496  12.240  12.844
   64MET      h 4935   8.552  12.218  12.687
   64MET      h 4936   8.533  12.475  12.035
   64MET      h 4937   8.427  12.584  12.127
   64MET      h 4938   8.163  12.778  13.631
   64MET      h 4939   8.024  12.687  13.581
   64MET     ha 4940   8.558  12.088  13.845
   64MET     ha 4941   8.272  12.282  14.202
   64MET     ha 4942   8.693  11.696  12.278
   64MET     ha 4943   8.765  11.776  11.793
   64MET     c1 4944   8.566  12.312  13.094
   64MET      h 4945   8.594  12.350  12.997
   64MET     c2 4946   8.584  12.161  13.106
   64MET      h 4947   8.603  12.127  13.209
   64MET      h 4948   8.498  12.107  13.067
   64MET     c2 4949   8.721  12.122  13.041
   64MET      h 4950   8.729  12.157  12.938
   64MET      h 4951   8.798  12.176  13.095
   64MET     c2 4952   8.739  11.971  13.063
   64MET      h 4953   8.771  11.948  13.165
   64MET      h 4954   8.643  11.917  13.065
   64MET     c3 4955   8.850  11.902  12.978
   64MET      h 4956   8.819  11.907  12.874
   64MET      h 4957   8.948  11.945  12.999
   64MET      h 4958   8.856  11.796  13.003
   64MET     c1 4959   8.352  12.135  12.714
   64MET      h 4960   8.343  12.127  12.605
   64MET     c2 4961   8.220  12.169  12.777
   64MET      h 4962   8.231  12.173  12.885
   64MET      h 4963   8.185  12.269  12.748
   64MET     c2 4964   8.115  12.064  12.739
   64MET      h 4965   8.124  12.047  12.632
   64MET      h 4966   8.134  11.961  12.770
   64MET     c2 4967   7.972  12.100  12.769
   64MET      h 4968   7.936  12.197  12.732
   64MET      h 4969   7.911  12.017  12.734
   64MET     c3 4970   7.941  12.078  12.916
   64MET      h 4971   7.986  12.161  12.971
   64MET      h 4972   7.832  12.079  12.916
   64MET      h 4973   7.983  11.981  12.946
   64MET     c2 4974   8.637  12.387  13.209
   64MET      h 4975   8.569  12.414  13.289
   64MET      h 4976   8.718  12.329  13.253
   64MET     c3 4977   8.707  12.504  13.164
   64MET      h 4978   8.757  12.485  13.070
   64MET      h 4979   8.631  12.570  13.121
   64MET      h 4980   8.765  12.559  13.237
   64MET     c2 4981   8.408  11.999  12.774
   64MET      h 4982   8.425  12.014  12.881
   64MET      h 4983   8.328  11.924  12.786
   64MET     c3 4984   8.509  11.932  12.688
   64MET      h 4985   8.585  11.882  12.747
   64MET      h 4986   8.464  11.856  12.624
   64MET      h 4987   8.561  12.003  12.624
   64MET     c2 4988   8.319  12.439  12.035
   64MET      h 4989   8.304  12.332  12.042
   64MET      h 4990   8.226  12.468  12.086
   64MET     c2 4991   8.309  12.482  11.890
   64MET      h 4992   8.310  12.592  11.885
   64MET      h 4993   8.397  12.442  11.839
   64MET     c2 4994   8.179  12.425  11.818
   64MET      h 4995   8.088  12.430  11.877
   64MET      h 4996   8.156  12.478  11.725
   64MET     c2 4997   8.187  12.280  11.790
   64MET      h 4998   8.234  12.221  11.869
   64MET      h 4999   8.081  12.256  11.780
   64MET     c2 5000   8.251  12.242  11.651
   64MET      h 5001   8.355  12.274  11.642
   64MET      h 5002   8.200  12.281  11.563
   64MET     c2 5003   8.234  12.093  11.624
   64MET      h 5004   8.142  12.059  11.672
   64MET      h 5005   8.236  12.082  11.516
   64MET     c2 5006   8.352  12.016  11.683
   64MET      h 5007   8.368  12.014  11.790
   64MET      h 5008   8.439  12.069  11.643
   64MET     c2 5009   8.357  11.878  11.636
   64MET      h 5010   8.284  11.805  11.673
   64MET      h 5011   8.355  11.866  11.528
   64MET     c2 5012   8.482  11.799  11.694
   64MET      h 5013   8.475  11.795  11.803
   64MET      h 5014   8.562  11.871  11.674
   64MET     c3 5015   8.509  11.658  11.649
   64MET      h 5016   8.413  11.610  11.633
   64MET      h 5017   8.569  11.653  11.558
   64MET      h 5018   8.566  11.603  11.726
   64MET     c2 5019   8.049  12.857  13.465
   64MET      h 5020   8.130  12.920  13.426
   64MET      h 5021   7.991  12.816  13.382
   64MET     c2 5022   7.947  12.932  13.557
   64MET      h 5023   7.862  12.865  13.569
   64MET      h 5024   7.994  12.956  13.652
   64MET     c2 5025   7.898  13.062  13.485
   64MET      h 5026   7.979  13.132  13.465
   64MET      h 5027   7.849  13.044  13.389
   64MET     c2 5028   7.814  13.143  13.580
   64MET      h 5029   7.804  13.244  13.539
   64MET      h 5030   7.872  13.170  13.668
   64MET     c2 5031   7.669  13.084  13.605
   64MET      h 5032   7.604  13.169  13.625
   64MET      h 5033   7.624  13.035  13.519
   64MET     c2 5034   7.658  12.991  13.727
   64MET      h 5035   7.560  12.942  13.721
   64MET      h 5036   7.727  12.906  13.732
   64MET     c2 5037   7.687  13.058  13.858
   64MET      h 5038   7.791  13.087  13.865
   64MET      h 5039   7.623  13.144  13.878
   64MET     c2 5040   7.667  12.970  13.980
   64MET      h 5041   7.566  13.002  14.005
   64MET      h 5042   7.671  12.862  13.969
   64MET     c2 5043   7.749  13.008  14.104
   64MET      h 5044   7.767  13.115  14.094
   64MET      h 5045   7.694  12.999  14.198
   64MET     c3 5046   7.894  12.946  14.108
   64MET      h 5047   7.843  13.036  14.143
   64MET      h 5048   8.003  12.948  14.119
   64MET      h 5049   7.838  12.864  14.149
   65MET    c51 5050  22.864   0.254  22.619
   65MET    c52 5051  22.881   0.378  22.550
   65MET    c52 5052  22.850   0.394  22.404
   65MET    c51 5053  22.795   0.278  22.346
   65MET    c50 5054  22.766   0.151  22.418
   65MET    c50 5055  22.806   0.140  22.549
   65MET    np0 5056  22.794   0.017  22.604
   65MET    sp0 5057  22.706  -0.069  22.490
   65MET    np0 5058  22.718   0.040  22.369
   65MET    cs0 5059  22.938   0.262  22.740
   65MET    c53 5060  22.955   0.396  22.767
   65MET    np1 5061  22.935   0.466  22.651
   65MET    cs0 5062  22.777   0.304  22.207
   65MET    c53 5063  22.794   0.436  22.194
   65MET    np1 5064  22.848   0.495  22.311
   65MET    cs2 5065  23.017   0.417  22.894
   65MET    cs1 5066  23.031   0.297  22.958
   65MET    sp1 5067  22.982   0.157  22.867
   65MET    cs2 5068  22.760   0.484  22.067
   65MET    cs1 5069  22.708   0.374  21.998
   65MET    sp1 5070  22.706   0.216  22.075
   65MET    c54 5071  23.099   0.308  23.086
   65MET    cs3 5072  23.120   0.444  23.122
   65MET    sp2 5073  23.058   0.556  22.995
   65MET    c54 5074  22.675   0.417  21.866
   65MET    cs3 5075  22.697   0.556  21.835
   65MET    sp2 5076  22.766   0.634  21.983
   65MET    c=0 5077  23.178   0.484  23.246
   65MET    c=1 5078  23.211   0.597  23.319
   65MET    c=0 5079  22.667   0.621  21.711
   65MET    c=1 5080  22.673   0.752  21.665
   65MET     c2 5081  22.970   0.606  22.646
   65MET     c2 5082  22.886   0.642  22.310
   65MET     c2 5083  22.616   0.322  21.768
   65MET     c2 5084  23.139   0.184  23.173
   65MET    c=2 5085  23.290   0.601  23.446
   65MET    c55 5086  23.303   0.747  23.485
   65MET    c56 5087  23.236   0.824  23.389
   65MET     c' 5088  23.180   0.734  23.290
   65MET    c=2 5089  22.616   0.802  21.543
   65MET    c55 5090  22.660   0.941  21.517
   65MET    c56 5091  22.734   0.977  21.631
   65MET     c' 5092  22.737   0.866  21.723
   65MET    cp3 5093  23.227   0.964  23.393
   65MET    cp2 5094  23.282   1.027  23.499
   65MET    cp1 5095  23.352   0.957  23.594
   65MET    cp0 5096  23.361   0.818  23.593
   65MET    cp3 5097  22.789   1.105  21.649
   65MET    cp2 5098  22.769   1.198  21.547
   65MET    cp1 5099  22.706   1.161  21.427
   65MET    cp0 5100  22.655   1.033  21.412
   65MET     o' 5101  23.111   0.780  23.199
   65MET     o' 5102  22.806   0.867  21.822
   65MET      f 5103  23.403   1.024  23.698
   65MET      f 5104  23.265   1.161  23.503
   65MET      f 5105  22.825   1.320  21.561
   65MET      f 5106  22.717   1.247  21.323
   65MET    c=3 5107  23.346   0.498  23.518
   65MET    ct1 5108  23.427   0.524  23.635
   65MET    nt1 5109  23.499   0.543  23.725
   65MET    ct0 5110  23.338   0.357  23.487
   65MET    nt0 5111  23.322   0.246  23.463
   65MET    c=3 5112  22.532   0.728  21.459
   65MET    ct0 5113  22.473   0.602  21.484
   65MET    nt0 5114  22.432   0.496  21.500
   65MET    ct1 5115  22.483   0.784  21.339
   65MET    nt1 5116  22.446   0.828  21.241
   65MET      h 5117  23.232   0.396  23.278
   65MET      h 5118  22.636   0.543  21.644
   65MET      h 5119  23.024   0.630  22.554
   65MET      h 5120  23.049   0.630  22.717
   65MET      h 5121  22.884   0.682  22.411
   65MET      h 5122  22.808   0.701  22.262
   65MET      h 5123  22.530   0.362  21.715
   65MET      h 5124  22.588   0.232  21.822
   65MET      h 5125  23.100   0.203  23.273
   65MET      h 5126  23.247   0.194  23.182
   65MET     ha 5127  23.165   1.021  23.325
   65MET     ha 5128  23.399   0.773  23.684
   65MET     ha 5129  22.840   1.133  21.740
   65MET     ha 5130  22.617   1.018  21.312
   65MET     c1 5131  22.855   0.706  22.678
   65MET      h 5132  22.787   0.672  22.600
   65MET     c2 5133  22.917   0.842  22.648
   65MET      h 5134  22.944   0.899  22.737
   65MET      h 5135  23.005   0.832  22.584
   65MET     c2 5136  22.805   0.936  22.592
   65MET      h 5137  22.755   0.893  22.505
   65MET      h 5138  22.728   0.943  22.668
   65MET     c2 5139  22.870   1.074  22.571
   65MET      h 5140  22.881   1.129  22.665
   65MET      h 5141  22.976   1.067  22.546
   65MET     c3 5142  22.789   1.175  22.484
   65MET      h 5143  22.785   1.135  22.382
   65MET      h 5144  22.692   1.197  22.528
   65MET      h 5145  22.843   1.270  22.477
   65MET     c1 5146  23.021   0.667  22.239
   65MET      h 5147  23.005   0.648  22.133
   65MET     c2 5148  23.130   0.579  22.293
   65MET      h 5149  23.148   0.602  22.398
   65MET      h 5150  23.104   0.473  22.291
   65MET     c2 5151  23.261   0.602  22.213
   65MET      h 5152  23.233   0.601  22.108
   65MET      h 5153  23.303   0.702  22.215
   65MET     c2 5154  23.369   0.500  22.235
   65MET      h 5155  23.343   0.395  22.223
   65MET      h 5156  23.452   0.529  22.170
   65MET     c3 5157  23.444   0.529  22.365
   65MET      h 5158  23.380   0.494  22.446
   65MET      h 5159  23.534   0.469  22.351
   65MET      h 5160  23.464   0.636  22.370
   65MET     c2 5161  22.788   0.703  22.817
   65MET      h 5162  22.853   0.659  22.893
   65MET      h 5163  22.760   0.803  22.852
   65MET     c3 5164  22.661   0.636  22.817
   65MET      h 5165  22.604   0.662  22.729
   65MET      h 5166  22.681   0.534  22.787
   65MET      h 5167  22.604   0.636  22.910
   65MET     c2 5168  23.057   0.820  22.263
   65MET      h 5169  23.063   0.836  22.372
   65MET      h 5170  23.163   0.840  22.243
   65MET     c3 5171  22.984   0.913  22.175
   65MET      h 5172  22.961   1.007  22.225
   65MET      h 5173  23.042   0.940  22.087
   65MET      h 5174  22.888   0.872  22.141
   65MET     c2 5175  22.725   0.275  21.679
   65MET      h 5176  22.792   0.357  21.653
   65MET      h 5177  22.802   0.212  21.725
   65MET     c2 5178  22.675   0.209  21.553
   65MET      h 5179  22.619   0.119  21.580
   65MET      h 5180  22.608   0.280  21.503
   65MET     c2 5181  22.793   0.172  21.452
   65MET      h 5182  22.882   0.130  21.499
   65MET      h 5183  22.762   0.100  21.376
   65MET     c2 5184  22.850   0.291  21.385
   65MET      h 5185  22.861   0.379  21.448
   65MET      h 5186  22.948   0.252  21.354
   65MET     c2 5187  22.780   0.331  21.249
   65MET      h 5188  22.675   0.360  21.263
   65MET      h 5189  22.780   0.256  21.171
   65MET     c2 5190  22.859   0.440  21.179
   65MET      h 5191  22.965   0.427  21.202
   65MET      h 5192  22.836   0.430  21.073
   65MET     c2 5193  22.815   0.577  21.226
   65MET      h 5194  22.829   0.607  21.330
   65MET      h 5195  22.706   0.574  21.215
   65MET     c2 5196  22.866   0.685  21.142
   65MET      h 5197  22.972   0.713  21.147
   65MET      h 5198  22.846   0.675  21.036
   65MET     c2 5199  22.815   0.828  21.190
   65MET      h 5200  22.851   0.848  21.291
   65MET      h 5201  22.708   0.809  21.201
   65MET     c3 5202  22.850   0.951  21.110
   65MET      h 5203  22.950   0.935  21.068
   65MET      h 5204  22.779   0.970  21.029
   65MET      h 5205  22.850   1.040  21.173
   65MET     c2 5206  23.113   0.046  23.124
   65MET      h 5207  23.006   0.031  23.116
   65MET      h 5208  23.161   0.033  23.027
   65MET     c2 5209  23.186  -0.054  23.221
   65MET      h 5210  23.292  -0.042  23.202
   65MET      h 5211  23.160  -0.031  23.324
   65MET     c2 5212  23.144  -0.201  23.184
   65MET      h 5213  23.038  -0.218  23.196
   65MET      h 5214  23.169  -0.229  23.082
   65MET     c2 5215  23.199  -0.295  23.288
   65MET      h 5216  23.147  -0.391  23.277
   65MET      h 5217  23.160  -0.270  23.386
   65MET     c2 5218  23.355  -0.320  23.277
   65MET      h 5219  23.372  -0.422  23.312
   65MET      h 5220  23.395  -0.320  23.175
   65MET     c2 5221  23.441  -0.228  23.364
   65MET      h 5222  23.545  -0.241  23.332
   65MET      h 5223  23.426  -0.120  23.352
   65MET     c2 5224  23.418  -0.244  23.511
   65MET      h 5225  23.319  -0.210  23.539
   65MET      h 5226  23.434  -0.345  23.548
   65MET     c2 5227  23.509  -0.160  23.599
   65MET      h 5228  23.584  -0.235  23.620
   65MET      h 5229  23.555  -0.071  23.557
   65MET     c2 5230  23.454  -0.124  23.738
   65MET      h 5231  23.384  -0.204  23.762
   65MET      h 5232  23.528  -0.129  23.818
   65MET     c3 5233  23.365   0.006  23.741
   65MET      h 5234  23.372  -0.089  23.794
   65MET      h 5235  23.276   0.065  23.766
   65MET      h 5236  23.462   0.051  23.750
   66MET    c51 5237  12.077  11.147  19.521
   66MET    c52 5238  11.999  11.046  19.586
   66MET    c52 5239  11.982  10.909  19.527
   66MET    c51 5240  12.058  10.888  19.410
   66MET    c50 5241  12.148  10.989  19.348
   66MET    c50 5242  12.152  11.115  19.400
   66MET    np0 5243  12.221  11.207  19.329
   66MET    sp0 5244  12.300  11.116  19.213
   66MET    np0 5245  12.218  10.977  19.237
   66MET    cs0 5246  12.040  11.272  19.579
   66MET    c53 5247  11.985  11.244  19.701
   66MET    np1 5248  11.947  11.112  19.702
   66MET    cs0 5249  12.027  10.758  19.362
   66MET    c53 5250  11.961  10.699  19.462
   66MET    np1 5251  11.923  10.790  19.563
   66MET    cs2 5252  11.956  11.363  19.776
   66MET    cs1 5253  12.003  11.472  19.706
   66MET    sp1 5254  12.073  11.437  19.550
   66MET    cs2 5255  11.940  10.562  19.441
   66MET    cs1 5256  12.007  10.531  19.322
   66MET    sp1 5257  12.087  10.659  19.232
   66MET    c54 5258  11.973  11.598  19.771
   66MET    cs3 5259  11.915  11.578  19.900
   66MET    sp2 5260  11.896  11.403  19.937
   66MET    c54 5261  11.986  10.393  19.294
   66MET    cs3 5262  11.909  10.318  19.390
   66MET    sp2 5263  11.859  10.433  19.520
   66MET    c=0 5264  11.882  11.685  19.988
   66MET    c=1 5265  11.832  11.710  20.114
   66MET    c=0 5266  11.879  10.178  19.383
   66MET    c=1 5267  11.815  10.088  19.467
   66MET     c2 5268  11.864  11.063  19.810
   66MET     c2 5269  11.836  10.743  19.678
   66MET     c2 5270  12.047  10.330  19.174
   66MET     c2 5271  12.005  11.737  19.707
   66MET    c=2 5272  11.793  11.843  20.171
   66MET    c55 5273  11.740  11.818  20.311
   66MET    c56 5274  11.747  11.680  20.336
   66MET     c' 5275  11.803  11.615  20.219
   66MET    c=2 5276  11.815   9.944  19.454
   66MET    c55 5277  11.719   9.883  19.549
   66MET    c56 5278  11.671   9.990  19.626
   66MET     c' 5279  11.732  10.113  19.581
   66MET    cp3 5280  11.706  11.620  20.456
   66MET    cp2 5281  11.662  11.701  20.554
   66MET    cp1 5282  11.651  11.837  20.534
   66MET    cp0 5283  11.692  11.899  20.417
   66MET    cp3 5284  11.580   9.973  19.732
   66MET    cp2 5285  11.537   9.843  19.759
   66MET    cp1 5286  11.575   9.736  19.676
   66MET    cp0 5287  11.663   9.757  19.571
   66MET     o' 5288  11.823  11.494  20.221
   66MET     o' 5289  11.696  10.221  19.622
   66MET      f 5290  11.608  11.914  20.636
   66MET      f 5291  11.630  11.641  20.672
   66MET      f 5292  11.447   9.826  19.858
   66MET      f 5293  11.507   9.621  19.691
   66MET    c=3 5294  11.800  11.967  20.113
   66MET    ct1 5295  11.749  12.084  20.182
   66MET    nt1 5296  11.702  12.178  20.233
   66MET    ct0 5297  11.849  12.000  19.981
   66MET    nt0 5298  11.897  12.020  19.879
   66MET    c=3 5299  11.894   9.874  19.364
   66MET    ct0 5300  11.999   9.923  19.282
   66MET    nt0 5301  12.078   9.964  19.209
   66MET    ct1 5302  11.887   9.733  19.355
   66MET    nt1 5303  11.877   9.620  19.347
   66MET      h 5304  11.875  11.771  19.922
   66MET      h 5305  11.917  10.144  19.289
   66MET      h 5306  11.783  11.001  19.772
   66MET      h 5307  11.803  11.143  19.854
   66MET      h 5308  11.851  10.807  19.765
   66MET      h 5309  11.872  10.646  19.716
   66MET      h 5310  12.096  10.235  19.194
   66MET      h 5311  12.119  10.400  19.132
   66MET      h 5312  12.060  11.794  19.782
   66MET      h 5313  11.907  11.785  19.700
   66MET     ha 5314  11.723  11.515  20.479
   66MET     ha 5315  11.698  12.007  20.420
   66MET     ha 5316  11.548  10.056  19.794
   66MET     ha 5317  11.675   9.668  19.512
   66MET     c1 5318  11.940  11.000  19.930
   66MET      h 5319  11.991  10.923  19.873
   66MET     c2 5320  11.828  10.943  20.017
   66MET      h 5321  11.807  11.002  20.106
   66MET      h 5322  11.735  10.932  19.960
   66MET     c2 5323  11.879  10.812  20.085
   66MET      h 5324  11.916  10.740  20.013
   66MET      h 5325  11.965  10.839  20.144
   66MET     c2 5326  11.766  10.764  20.177
   66MET      h 5327  11.761  10.821  20.270
   66MET      h 5328  11.667  10.790  20.140
   66MET     c3 5329  11.778  10.617  20.229
   66MET      h 5330  11.769  10.551  20.144
   66MET      h 5331  11.869  10.603  20.288
   66MET      h 5332  11.695  10.594  20.296
   66MET     c1 5333  11.687  10.731  19.638
   66MET      h 5334  11.680  10.646  19.569
   66MET     c2 5335  11.636  10.856  19.573
   66MET      h 5336  11.640  10.938  19.645
   66MET      h 5337  11.697  10.888  19.488
   66MET     c2 5338  11.490  10.836  19.528
   66MET      h 5339  11.486  10.740  19.477
   66MET      h 5340  11.417  10.812  19.605
   66MET     c2 5341  11.435  10.941  19.436
   66MET      h 5342  11.493  10.965  19.346
   66MET      h 5343  11.333  10.910  19.411
   66MET     c3 5344  11.392  11.064  19.514
   66MET      h 5345  11.484  11.118  19.540
   66MET      h 5346  11.329  11.116  19.441
   66MET      h 5347  11.337  11.031  19.603
   66MET     c2 5348  12.037  11.086  20.013
   66MET      h 5349  12.016  11.192  20.005
   66MET      h 5350  12.036  11.060  20.119
   66MET     c3 5351  12.175  11.062  19.980
   66MET      h 5352  12.193  10.956  19.965
   66MET      h 5353  12.186  11.089  19.875
   66MET      h 5354  12.251  11.113  20.038
   66MET     c2 5355  11.607  10.700  19.771
   66MET      h 5356  11.625  10.783  19.841
   66MET      h 5357  11.500  10.719  19.759
   66MET     c3 5358  11.616  10.559  19.816
   66MET      h 5359  11.616  10.551  19.924
   66MET      h 5360  11.530  10.500  19.781
   66MET      h 5361  11.707  10.510  19.780
   66MET     c2 5362  11.942  10.323  19.069
   66MET      h 5363  11.846  10.295  19.111
   66MET      h 5364  11.909  10.418  19.026
   66MET     c2 5365  11.978  10.228  18.956
   66MET      h 5366  12.067  10.266  18.905
   66MET      h 5367  11.999  10.131  19.001
   66MET     c2 5368  11.858  10.211  18.852
   66MET      h 5369  11.807  10.303  18.825
   66MET      h 5370  11.891  10.168  18.757
   66MET     c2 5371  11.746  10.130  18.905
   66MET      h 5372  11.722  10.148  19.010
   66MET      h 5373  11.665  10.163  18.839
   66MET     c2 5374  11.759   9.974  18.879
   66MET      h 5375  11.845   9.931  18.929
   66MET      h 5376  11.764   9.944  18.775
   66MET     c2 5377  11.630   9.904  18.919
   66MET      h 5378  11.546   9.973  18.902
   66MET      h 5379  11.626   9.813  18.859
   66MET     c2 5380  11.633   9.866  19.066
   66MET      h 5381  11.637   9.943  19.143
   66MET      h 5382  11.728   9.814  19.076
   66MET     c2 5383  11.526   9.774  19.102
   66MET      h 5384  11.423   9.810  19.110
   66MET      h 5385  11.520   9.684  19.041
   66MET     c2 5386  11.533   9.731  19.255
   66MET      h 5387  11.521   9.819  19.318
   66MET      h 5388  11.639   9.704  19.264
   66MET     c3 5389  11.436   9.628  19.309
   66MET      h 5390  11.342   9.642  19.257
   66MET      h 5391  11.471   9.526  19.295
   66MET      h 5392  11.422   9.642  19.417
   66MET     c2 5393  12.064  11.745  19.571
   66MET      h 5394  12.164  11.701  19.573
   66MET      h 5395  12.000  11.692  19.500
   66MET     c2 5396  12.061  11.896  19.526
   66MET      h 5397  11.957  11.920  19.507
   66MET      h 5398  12.104  11.958  19.604
   66MET     c2 5399  12.141  11.911  19.392
   66MET      h 5400  12.246  11.884  19.402
   66MET      h 5401  12.102  11.851  19.310
   66MET     c2 5402  12.154  12.058  19.359
   66MET      h 5403  12.231  12.068  19.282
   66MET      h 5404  12.206  12.110  19.438
   66MET     c2 5405  12.020  12.124  19.304
   66MET      h 5406  12.051  12.202  19.235
   66MET      h 5407  11.958  12.058  19.244
   66MET     c2 5408  11.933  12.190  19.412
   66MET      h 5409  11.837  12.212  19.366
   66MET      h 5410  11.905  12.129  19.498
   66MET     c2 5411  11.999  12.306  19.480
   66MET      h 5412  12.084  12.274  19.540
   66MET      h 5413  12.031  12.385  19.413
   66MET     c2 5414  11.912  12.379  19.580
   66MET      h 5415  11.877  12.458  19.515
   66MET      h 5416  11.827  12.327  19.624
   66MET     c2 5417  11.985  12.453  19.693
   66MET      h 5418  12.082  12.478  19.651
   66MET      h 5419  11.942  12.551  19.717
   66MET     c3 5420  12.019  12.364  19.818
   66MET      h 5421  12.061  12.450  19.766
   66MET      h 5422  12.084  12.323  19.896
   66MET      h 5423  11.918  12.392  19.843
   67MET    c51 5424  13.179  10.056  20.252
   67MET    c52 5425  13.098  10.114  20.354
   67MET    c52 5426  13.098  10.262  20.383
   67MET    c51 5427  13.178  10.336  20.293
   67MET    c50 5428  13.254  10.278  20.179
   67MET    c50 5429  13.258  10.142  20.164
   67MET    np0 5430  13.343  10.095  20.070
   67MET    sp0 5431  13.393  10.232  19.989
   67MET    np0 5432  13.333  10.342  20.094
   67MET    cs0 5433  13.187   9.917  20.278
   67MET    c53 5434  13.079   9.886  20.356
   67MET    np1 5435  13.033  10.001  20.414
   67MET    cs0 5436  13.174  10.471  20.335
   67MET    c53 5437  13.076  10.477  20.425
   67MET    np1 5438  13.032  10.349  20.464
   67MET    cs2 5439  13.067   9.744  20.378
   67MET    cs1 5440  13.162   9.679  20.304
   67MET    sp1 5441  13.272   9.782  20.215
   67MET    cs2 5442  13.044  10.608  20.463
   67MET    cs1 5443  13.123  10.692  20.383
   67MET    sp1 5444  13.237  10.621  20.270
   67MET    c54 5445  13.162   9.535  20.324
   67MET    cs3 5446  13.052   9.495  20.405
   67MET    sp2 5447  12.953   9.635  20.457
   67MET    c54 5448  13.096  10.827  20.420
   67MET    cs3 5449  12.998  10.847  20.523
   67MET    sp2 5450  12.939  10.684  20.576
   67MET    c=0 5451  13.024   9.358  20.435
   67MET    c=1 5452  12.933   9.278  20.501
   67MET    c=0 5453  12.953  10.974  20.573
   67MET    c=1 5454  12.856  11.015  20.664
   67MET     c2 5455  12.935   9.993  20.521
   67MET     c2 5456  12.929  10.337  20.575
   67MET     c2 5457  13.164  10.939  20.351
   67MET     c2 5458  13.268   9.440  20.261
   67MET    c=2 5459  12.945   9.131  20.528
   67MET    c55 5460  12.823   9.090  20.606
   67MET    c56 5461  12.742   9.204  20.625
   67MET     c' 5462  12.808   9.317  20.562
   67MET    c=2 5463  12.809  11.150  20.683
   67MET    c55 5464  12.721  11.158  20.803
   67MET    c56 5465  12.707  11.025  20.845
   67MET     c' 5466  12.782  10.938  20.759
   67MET    cp3 5467  12.620   9.204  20.695
   67MET    cp2 5468  12.575   9.085  20.741
   67MET    cp1 5469  12.651   8.971  20.728
   67MET    cp0 5470  12.771   8.968  20.659
   67MET    cp3 5471  12.625  10.989  20.954
   67MET    cp2 5472  12.558  11.091  21.020
   67MET    cp1 5473  12.580  11.225  20.987
   67MET    cp0 5474  12.663  11.258  20.880
   67MET     o' 5475  12.753   9.426  20.561
   67MET     o' 5476  12.797  10.821  20.784
   67MET      f 5477  12.601   8.855  20.774
   67MET      f 5478  12.454   9.087  20.801
   67MET      f 5479  12.482  11.058  21.127
   67MET      f 5480  12.535  11.319  21.074
   67MET    c=3 5481  13.045   9.044  20.492
   67MET    ct1 5482  13.042   8.906  20.534
   67MET    nt1 5483  13.045   8.796  20.574
   67MET    ct0 5484  13.165   9.075  20.417
   67MET    nt0 5485  13.254   9.104  20.350
   67MET    c=3 5486  12.844  11.258  20.602
   67MET    ct0 5487  12.914  11.256  20.480
   67MET    nt0 5488  12.978  11.255  20.384
   67MET    ct1 5489  12.796  11.387  20.631
   67MET    nt1 5490  12.760  11.492  20.656
   67MET      h 5491  13.119   9.308  20.418
   67MET      h 5492  13.015  11.048  20.526
   67MET      h 5493  12.961  10.059  20.603
   67MET      h 5494  12.942   9.898  20.574
   67MET      h 5495  12.875  10.243  20.565
   67MET      h 5496  12.848  10.410  20.562
   67MET      h 5497  13.097  11.019  20.321
   67MET      h 5498  13.214  10.899  20.263
   67MET      h 5499  13.213   9.361  20.211
   67MET      h 5500  13.315   9.393  20.347
   67MET     ha 5501  12.554   9.290  20.698
   67MET     ha 5502  12.811   8.870  20.636
   67MET     ha 5503  12.610  10.885  20.982
   67MET     ha 5504  12.676  11.365  20.872
   67MET     c1 5505  12.786  10.004  20.477
   67MET      h 5506  12.795  10.102  20.429
   67MET     c2 5507  12.711  10.010  20.609
   67MET      h 5508  12.659   9.917  20.635
   67MET      h 5509  12.777  10.038  20.691
   67MET     c2 5510  12.586  10.103  20.591
   67MET      h 5511  12.613  10.202  20.554
   67MET      h 5512  12.526  10.059  20.512
   67MET     c2 5513  12.509  10.099  20.724
   67MET      h 5514  12.450  10.007  20.735
   67MET      h 5515  12.574  10.085  20.810
   67MET     c3 5516  12.400  10.210  20.743
   67MET      h 5517  12.452  10.306  20.748
   67MET      h 5518  12.323  10.204  20.666
   67MET      h 5519  12.350  10.196  20.839
   67MET     c1 5520  12.992  10.354  20.716
   67MET      h 5521  13.021  10.459  20.725
   67MET     c2 5522  13.111  10.265  20.736
   67MET      h 5523  13.080  10.160  20.730
   67MET      h 5524  13.186  10.276  20.657
   67MET     c2 5525  13.175  10.292  20.874
   67MET      h 5526  13.182  10.400  20.884
   67MET      h 5527  13.113  10.275  20.961
   67MET     c2 5528  13.311  10.233  20.895
   67MET      h 5529  13.388  10.253  20.820
   67MET      h 5530  13.343  10.264  20.995
   67MET     c3 5531  13.300  10.085  20.931
   67MET      h 5532  13.280  10.032  20.837
   67MET      h 5533  13.400  10.065  20.972
   67MET      h 5534  13.220  10.073  21.004
   67MET     c2 5535  12.726   9.899  20.382
   67MET      h 5536  12.782   9.804  20.384
   67MET      h 5537  12.622   9.876  20.405
   67MET     c3 5538  12.716   9.944  20.246
   67MET      h 5539  12.683  10.047  20.242
   67MET      h 5540  12.818   9.966  20.213
   67MET      h 5541  12.669   9.878  20.174
   67MET     c2 5542  12.878  10.318  20.821
   67MET      h 5543  12.846  10.215  20.802
   67MET      h 5544  12.920  10.299  20.921
   67MET     c3 5545  12.780  10.427  20.842
   67MET      h 5546  12.680  10.389  20.860
   67MET      h 5547  12.805  10.489  20.929
   67MET      h 5548  12.772  10.493  20.755
   67MET     c2 5549  13.277  10.983  20.437
   67MET      h 5550  13.249  10.983  20.541
   67MET      h 5551  13.361  10.913  20.447
   67MET     c2 5552  13.332  11.119  20.398
   67MET      h 5553  13.373  11.113  20.297
   67MET      h 5554  13.248  11.189  20.400
   67MET     c2 5555  13.443  11.170  20.500
   67MET      h 5556  13.515  11.095  20.531
   67MET      h 5557  13.503  11.252  20.459
   67MET     c2 5558  13.387  11.213  20.631
   67MET      h 5559  13.307  11.150  20.668
   67MET      h 5560  13.477  11.206  20.694
   67MET     c2 5561  13.344  11.365  20.638
   67MET      h 5562  13.264  11.389  20.569
   67MET      h 5563  13.423  11.438  20.620
   67MET     c2 5564  13.309  11.402  20.781
   67MET      h 5565  13.370  11.342  20.850
   67MET      h 5566  13.326  11.509  20.789
   67MET     c2 5567  13.162  11.374  20.808
   67MET      h 5568  13.124  11.272  20.805
   67MET      h 5569  13.112  11.423  20.726
   67MET     c2 5570  13.115  11.433  20.933
   67MET      h 5571  13.146  11.391  21.029
   67MET      h 5572  13.135  11.540  20.943
   67MET     c2 5573  12.961  11.407  20.959
   67MET      h 5574  12.943  11.300  20.967
   67MET      h 5575  12.919  11.435  20.861
   67MET     c3 5576  12.893  11.470  21.078
   67MET      h 5577  12.965  11.473  21.159
   67MET      h 5578  12.856  11.570  21.057
   67MET      h 5579  12.806  11.410  21.107
   67MET     c2 5580  13.380   9.495  20.179
   67MET      h 5581  13.339   9.541  20.089
   67MET      h 5582  13.435   9.568  20.238
   67MET     c2 5583  13.482   9.378  20.151
   67MET      h 5584  13.530   9.357  20.246
   67MET      h 5585  13.429   9.292  20.113
   67MET     c2 5586  13.590   9.428  20.048
   67MET      h 5587  13.547   9.455  19.953
   67MET      h 5588  13.647   9.514  20.083
   67MET     c2 5589  13.676   9.311  20.008
   67MET      h 5590  13.731   9.340  19.918
   67MET      h 5591  13.615   9.233  19.962
   67MET     c2 5592  13.780   9.265  20.118
   67MET      h 5593  13.866   9.226  20.065
   67MET      h 5594  13.820   9.346  20.180
   67MET     c2 5595  13.730   9.153  20.211
   67MET      h 5596  13.801   9.146  20.294
   67MET      h 5597  13.634   9.169  20.262
   67MET     c2 5598  13.702   9.024  20.140
   67MET      h 5599  13.617   9.034  20.073
   67MET      h 5600  13.787   8.984  20.085
   67MET     c2 5601  13.661   8.910  20.231
   67MET      h 5602  13.759   8.863  20.241
   67MET      h 5603  13.619   8.931  20.328
   67MET     c2 5604  13.575   8.799  20.166
   67MET      h 5605  13.601   8.802  20.061
   67MET      h 5606  13.602   8.698  20.197
   67MET     c3 5607  13.420   8.828  20.168
   67MET      h 5608  13.493   8.776  20.105
   67MET      h 5609  13.320   8.837  20.124
   67MET      h 5610  13.432   8.786  20.266
   68MET    c51 5611  16.748  21.984  18.336
   68MET    c52 5612  16.667  21.931  18.441
   68MET    c52 5613  16.691  21.795  18.501
   68MET    c51 5614  16.807  21.732  18.450
   68MET    c50 5615  16.899  21.790  18.349
   68MET    c50 5616  16.866  21.910  18.291
   68MET    np0 5617  16.944  21.949  18.188
   68MET    sp0 5618  17.071  21.841  18.190
   68MET    np0 5619  17.005  21.735  18.296
   68MET    cs0 5620  16.676  22.091  18.277
   68MET    c53 5621  16.584  22.132  18.370
   68MET    np1 5622  16.566  22.032  18.461
   68MET    cs0 5623  16.814  21.603  18.509
   68MET    c53 5624  16.725  21.605  18.609
   68MET    np1 5625  16.640  21.718  18.602
   68MET    cs2 5626  16.514  22.250  18.326
   68MET    cs1 5627  16.568  22.294  18.208
   68MET    sp1 5628  16.694  22.194  18.142
   68MET    cs2 5629  16.732  21.493  18.692
   68MET    cs1 5630  16.842  21.419  18.647
   68MET    sp1 5631  16.931  21.474  18.505
   68MET    c54 5632  16.499  22.409  18.153
   68MET    cs3 5633  16.401  22.459  18.245
   68MET    sp2 5634  16.394  22.361  18.394
   68MET    c54 5635  16.851  21.301  18.727
   68MET    cs3 5636  16.755  21.286  18.832
   68MET    sp2 5637  16.645  21.430  18.826
   68MET    c=0 5638  16.323  22.576  18.219
   68MET    c=1 5639  16.227  22.657  18.276
   68MET    c=0 5640  16.749  21.178  18.927
   68MET    c=1 5641  16.671  21.150  19.038
   68MET     c2 5642  16.457  22.040  18.555
   68MET     c2 5643  16.524  21.731  18.699
   68MET     c2 5644  16.960  21.203  18.703
   68MET     c2 5645  16.533  22.471  18.014
   68MET    c=2 5646  16.153  22.769  18.210
   68MET    c55 5647  16.056  22.825  18.311
   68MET    c56 5648  16.072  22.752  18.431
   68MET     c' 5649  16.175  22.652  18.410
   68MET    c=2 5650  16.696  21.046  19.135
   68MET    c55 5651  16.581  21.032  19.228
   68MET    c56 5652  16.494  21.137  19.192
   68MET     c' 5653  16.549  21.212  19.082
   68MET    cp3 5654  15.998  22.776  18.548
   68MET    cp2 5655  15.910  22.878  18.546
   68MET    cp1 5656  15.889  22.951  18.431
   68MET    cp0 5657  15.961  22.930  18.315
   68MET    cp3 5658  16.374  21.162  19.261
   68MET    cp2 5659  16.342  21.078  19.367
   68MET    cp1 5660  16.422  20.967  19.397
   68MET    cp0 5661  16.539  20.943  19.326
   68MET     o' 5662  16.209  22.581  18.504
   68MET     o' 5663  16.487  21.297  19.025
   68MET      f 5664  15.802  23.053  18.435
   68MET      f 5665  15.846  22.904  18.663
   68MET      f 5666  16.225  21.099  19.431
   68MET      f 5667  16.369  20.875  19.481
   68MET    c=3 5668  16.163  22.816  18.081
   68MET    ct1 5669  16.075  22.921  18.033
   68MET    nt1 5670  16.001  22.999  17.990
   68MET    ct0 5671  16.253  22.769  17.978
   68MET    nt0 5672  16.332  22.732  17.903
   68MET    c=3 5673  16.812  20.969  19.140
   68MET    ct0 5674  16.931  20.986  19.066
   68MET    nt0 5675  17.025  20.994  19.000
   68MET    ct1 5676  16.827  20.867  19.236
   68MET    nt1 5677  16.837  20.783  19.312
   68MET      h 5678  16.329  22.587  18.111
   68MET      h 5679  16.824  21.107  18.895
   68MET      h 5680  16.405  21.945  18.563
   68MET      h 5681  16.374  22.100  18.516
   68MET      h 5682  16.497  21.835  18.712
   68MET      h 5683  16.556  21.705  18.801
   68MET      h 5684  17.011  21.171  18.794
   68MET      h 5685  17.032  21.248  18.635
   68MET      h 5686  16.548  22.578  18.030
   68MET      h 5687  16.439  22.463  17.959
   68MET     ha 5688  16.019  22.727  18.643
   68MET     ha 5689  15.951  23.007  18.238
   68MET     ha 5690  16.310  21.246  19.236
   68MET     ha 5691  16.584  20.850  19.355
   68MET     c1 5692  16.491  22.104  18.693
   68MET      h 5693  16.570  22.034  18.719
   68MET     c2 5694  16.364  22.082  18.775
   68MET      h 5695  16.304  22.173  18.787
   68MET      h 5696  16.302  22.005  18.731
   68MET     c2 5697  16.404  22.059  18.924
   68MET      h 5698  16.474  21.976  18.935
   68MET      h 5699  16.458  22.147  18.956
   68MET     c2 5700  16.272  22.046  19.002
   68MET      h 5701  16.226  22.143  19.021
   68MET      h 5702  16.191  22.003  18.943
   68MET     c3 5703  16.285  21.987  19.147
   68MET      h 5704  16.317  21.884  19.137
   68MET      h 5705  16.349  22.049  19.209
   68MET      h 5706  16.186  21.985  19.195
   68MET     c1 5707  16.403  21.643  18.659
   68MET      h 5708  16.434  21.539  18.674
   68MET     c2 5709  16.363  21.665  18.516
   68MET      h 5710  16.329  21.768  18.503
   68MET      h 5711  16.446  21.653  18.446
   68MET     c2 5712  16.248  21.569  18.478
   68MET      h 5713  16.277  21.470  18.514
   68MET      h 5714  16.156  21.577  18.535
   68MET     c2 5715  16.217  21.559  18.331
   68MET      h 5716  16.300  21.537  18.263
   68MET      h 5717  16.137  21.486  18.322
   68MET     c3 5718  16.132  21.677  18.286
   68MET      h 5719  16.200  21.762  18.278
   68MET      h 5720  16.094  21.640  18.190
   68MET      h 5721  16.054  21.693  18.360
   68MET     c2 5722  16.539  22.250  18.700
   68MET      h 5723  16.508  22.308  18.612
   68MET      h 5724  16.502  22.303  18.788
   68MET     c3 5725  16.681  22.262  18.717
   68MET      h 5726  16.718  22.189  18.787
   68MET      h 5727  16.726  22.216  18.629
   68MET      h 5728  16.722  22.362  18.729
   68MET     c2 5729  16.285  21.681  18.757
   68MET      h 5730  16.264  21.788  18.744
   68MET      h 5731  16.188  21.646  18.718
   68MET     c3 5732  16.296  21.619  18.891
   68MET      h 5733  16.257  21.684  18.968
   68MET      h 5734  16.238  21.527  18.898
   68MET      h 5735  16.399  21.596  18.917
   68MET     c2 5736  16.903  21.092  18.622
   68MET      h 5737  16.803  21.066  18.656
   68MET      h 5738  16.876  21.115  18.519
   68MET     c2 5739  16.990  20.967  18.623
   68MET      h 5740  17.086  20.991  18.576
   68MET      h 5741  17.007  20.940  18.727
   68MET     c2 5742  16.922  20.845  18.548
   68MET      h 5743  16.871  20.870  18.455
   68MET      h 5744  16.992  20.766  18.522
   68MET     c2 5745  16.810  20.785  18.625
   68MET      h 5746  16.747  20.857  18.678
   68MET      h 5747  16.755  20.734  18.546
   68MET     c2 5748  16.852  20.670  18.725
   68MET      h 5749  16.920  20.704  18.803
   68MET      h 5750  16.900  20.583  18.680
   68MET     c2 5751  16.728  20.602  18.782
   68MET      h 5752  16.648  20.606  18.708
   68MET      h 5753  16.760  20.501  18.809
   68MET     c2 5754  16.683  20.674  18.908
   68MET      h 5755  16.647  20.777  18.903
   68MET      h 5756  16.773  20.681  18.968
   68MET     c2 5757  16.583  20.598  18.983
   68MET      h 5758  16.481  20.590  18.946
   68MET      h 5759  16.612  20.497  19.008
   68MET     c2 5760  16.539  20.672  19.117
   68MET      h 5761  16.493  20.768  19.092
   68MET      h 5762  16.637  20.699  19.159
   68MET     c3 5763  16.444  20.605  19.213
   68MET      h 5764  16.375  20.546  19.153
   68MET      h 5765  16.496  20.540  19.284
   68MET      h 5766  16.390  20.679  19.271
   68MET     c2 5767  16.636  22.409  17.927
   68MET      h 5768  16.733  22.417  17.977
   68MET      h 5769  16.611  22.304  17.910
   68MET     c2 5770  16.630  22.479  17.786
   68MET      h 5771  16.538  22.444  17.740
   68MET      h 5772  16.632  22.586  17.799
   68MET     c2 5773  16.751  22.430  17.699
   68MET      h 5774  16.847  22.456  17.742
   68MET      h 5775  16.753  22.322  17.683
   68MET     c2 5776  16.754  22.510  17.571
   68MET      h 5777  16.852  22.494  17.525
   68MET      h 5778  16.766  22.616  17.594
   68MET     c2 5779  16.643  22.470  17.466
   68MET      h 5780  16.686  22.488  17.368
   68MET      h 5781  16.616  22.364  17.465
   68MET     c2 5782  16.514  22.553  17.475
   68MET      h 5783  16.439  22.503  17.413
   68MET      h 5784  16.464  22.558  17.573
   68MET     c2 5785  16.534  22.699  17.445
   68MET      h 5786  16.594  22.747  17.522
   68MET      h 5787  16.577  22.718  17.347
   68MET     c2 5788  16.406  22.781  17.444
   68MET      h 5789  16.388  22.778  17.337
   68MET      h 5790  16.319  22.744  17.498
   68MET     c2 5791  16.422  22.931  17.475
   68MET      h 5792  16.524  22.955  17.445
   68MET      h 5793  16.360  22.995  17.413
   68MET     c3 5794  16.419  22.966  17.629
   68MET      h 5795  16.465  23.003  17.537
   68MET      h 5796  16.456  23.012  17.721
   68MET      h 5797  16.314  22.964  17.609
   69MET    c51 5798   6.778  22.160   8.828
   69MET    c52 5799   6.873  22.127   8.726
   69MET    c52 5800   6.855  22.168   8.583
   69MET    c51 5801   6.741  22.249   8.562
   69MET    c50 5802   6.648  22.294   8.669
   69MET    c50 5803   6.664  22.246   8.796
   69MET    np0 5804   6.566  22.275   8.884
   69MET    sp0 5805   6.473  22.388   8.803
   69MET    np0 5806   6.539  22.367   8.655
   69MET    cs0 5807   6.803  22.075   8.939
   69MET    c53 5808   6.932  22.031   8.926
   69MET    np1 5809   6.971  22.048   8.796
   69MET    cs0 5810   6.733  22.275   8.423
   69MET    c53 5811   6.850  22.235   8.372
   69MET    np1 5812   6.925  22.160   8.466
   69MET    cs2 5813   6.974  21.954   9.040
   69MET    cs1 5814   6.875  21.956   9.135
   69MET    sp1 5815   6.729  22.040   9.089
   69MET    cs2 5816   6.867  22.271   8.238
   69MET    cs1 5817   6.756  22.349   8.205
   69MET    sp1 5818   6.629  22.374   8.324
   69MET    c54 5819   6.906  21.876   9.252
   69MET    cs3 5820   7.040  21.827   9.246
   69MET    sp2 5821   7.123  21.878   9.096
   69MET    c54 5822   6.768  22.386   8.067
   69MET    cs3 5823   6.885  22.341   7.998
   69MET    sp2 5824   6.984  22.244   8.115
   69MET    c=0 5825   7.099  21.750   9.351
   69MET    c=1 5826   7.217  21.690   9.388
   69MET    c=0 5827   6.919  22.370   7.861
   69MET    c=1 5828   7.028  22.344   7.780
   69MET     c2 5829   7.095  21.987   8.750
   69MET     c2 5830   7.055  22.095   8.421
   69MET     c2 5831   6.664  22.471   8.003
   69MET     c2 5832   6.805  21.852   9.368
   69MET    c=2 5833   7.240  21.599   9.506
   69MET    c55 5834   7.384  21.555   9.502
   69MET    c56 5835   7.445  21.616   9.390
   69MET     c' 5836   7.345  21.697   9.323
   69MET    c=2 5837   7.054  22.402   7.651
   69MET    c55 5838   7.169  22.335   7.585
   69MET    c56 5839   7.218  22.245   7.682
   69MET     c' 5840   7.138  22.254   7.801
   69MET    cp3 5841   7.580  21.598   9.354
   69MET    cp2 5842   7.656  21.522   9.435
   69MET    cp1 5843   7.601  21.458   9.544
   69MET    cp0 5844   7.468  21.475   9.583
   69MET    cp3 5845   7.332  22.165   7.660
   69MET    cp2 5846   7.395  22.177   7.537
   69MET    cp1 5847   7.341  22.257   7.435
   69MET    cp0 5848   7.228  22.333   7.459
   69MET     o' 5849   7.378  21.764   9.225
   69MET     o' 5850   7.151  22.177   7.893
   69MET      f 5851   7.682  21.385   9.623
   69MET      f 5852   7.787  21.512   9.403
   69MET      f 5853   7.502  22.097   7.513
   69MET      f 5854   7.392  22.240   7.311
   69MET    c=3 5855   7.150  21.558   9.602
   69MET    ct1 5856   7.190  21.462   9.703
   69MET    nt1 5857   7.217  21.380   9.781
   69MET    ct0 5858   7.011  21.595   9.613
   69MET    nt0 5859   6.903  21.634   9.621
   69MET    c=3 5860   6.980  22.506   7.595
   69MET    ct0 5861   6.880  22.585   7.657
   69MET    nt0 5862   6.793  22.643   7.704
   69MET    ct1 5863   7.010  22.555   7.467
   69MET    nt1 5864   7.032  22.592   7.361
   69MET      h 5865   7.013  21.711   9.406
   69MET      h 5866   6.834  22.422   7.821
   69MET      h 5867   7.081  21.939   8.653
   69MET      h 5868   7.120  21.899   8.808
   69MET      h 5869   7.120  22.080   8.507
   69MET      h 5870   7.114  22.165   8.361
   69MET      h 5871   6.705  22.553   7.945
   69MET      h 5872   6.600  22.510   8.081
   69MET      h 5873   6.858  21.877   9.461
   69MET      h 5874   6.794  21.744   9.370
   69MET     ha 5875   7.628  21.654   9.275
   69MET     ha 5876   7.442  21.438   9.681
   69MET     ha 5877   7.372  22.101   7.737
   69MET     ha 5878   7.194  22.382   7.369
   69MET     c1 5879   7.221  22.078   8.757
   69MET      h 5880   7.182  22.158   8.694
   69MET     c2 5881   7.328  21.995   8.687
   69MET      h 5882   7.400  21.949   8.755
   69MET      h 5883   7.283  21.917   8.625
   69MET     c2 5884   7.424  22.092   8.611
   69MET      h 5885   7.371  22.157   8.542
   69MET      h 5886   7.467  22.158   8.685
   69MET     c2 5887   7.534  22.004   8.549
   69MET      h 5888   7.609  21.974   8.623
   69MET      h 5889   7.499  21.904   8.523
   69MET     c3 5890   7.623  22.072   8.440
   69MET      h 5891   7.559  22.093   8.355
   69MET      h 5892   7.675  22.159   8.480
   69MET      h 5893   7.700  22.003   8.405
   69MET     c1 5894   7.031  21.964   8.341
   69MET      h 5895   6.988  21.994   8.245
   69MET     c2 5896   6.940  21.870   8.413
   69MET      h 5897   6.986  21.839   8.507
   69MET      h 5898   6.845  21.916   8.442
   69MET     c2 5899   6.913  21.746   8.326
   69MET      h 5900   6.890  21.782   8.226
   69MET      h 5901   6.999  21.685   8.297
   69MET     c2 5902   6.801  21.657   8.371
   69MET      h 5903   6.704  21.703   8.391
   69MET      h 5904   6.793  21.577   8.297
   69MET     c3 5905   6.847  21.566   8.484
   69MET      h 5906   6.850  21.627   8.574
   69MET      h 5907   6.768  21.490   8.485
   69MET      h 5908   6.945  21.526   8.458
   69MET     c2 5909   7.270  22.131   8.893
   69MET      h 5910   7.235  22.069   8.977
   69MET      h 5911   7.379  22.136   8.900
   69MET     c3 5912   7.233  22.267   8.917
   69MET      h 5913   7.246  22.327   8.827
   69MET      h 5914   7.124  22.271   8.917
   69MET      h 5915   7.270  22.314   9.008
   69MET     c2 5916   7.174  21.898   8.320
   69MET      h 5917   7.217  21.879   8.419
   69MET      h 5918   7.165  21.793   8.290
   69MET     c3 5919   7.253  21.961   8.212
   69MET      h 5920   7.359  21.961   8.234
   69MET      h 5921   7.243  21.907   8.117
   69MET      h 5922   7.225  22.065   8.194
   69MET     c2 5923   6.573  22.381   7.927
   69MET      h 5924   6.629  22.303   7.877
   69MET      h 5925   6.510  22.314   7.986
   69MET     c2 5926   6.487  22.455   7.827
   69MET      h 5927   6.421  22.524   7.881
   69MET      h 5928   6.554  22.512   7.762
   69MET     c2 5929   6.401  22.357   7.736
   69MET      h 5930   6.355  22.273   7.790
   69MET      h 5931   6.318  22.407   7.685
   69MET     c2 5932   6.482  22.284   7.636
   69MET      h 5933   6.580  22.251   7.671
   69MET      h 5934   6.417  22.199   7.614
   69MET     c2 5935   6.498  22.359   7.497
   69MET      h 5936   6.550  22.454   7.506
   69MET      h 5937   6.406  22.380   7.443
   69MET     c2 5938   6.565  22.267   7.396
   69MET      h 5939   6.537  22.163   7.418
   69MET      h 5940   6.532  22.302   7.298
   69MET     c2 5941   6.716  22.280   7.404
   69MET      h 5942   6.769  22.250   7.494
   69MET      h 5943   6.732  22.388   7.398
   69MET     c2 5944   6.784  22.218   7.291
   69MET      h 5945   6.789  22.109   7.284
   69MET      h 5946   6.750  22.249   7.193
   69MET     c2 5947   6.942  22.236   7.298
   69MET      h 5948   6.980  22.187   7.388
   69MET      h 5949   6.949  22.343   7.319
   69MET     c3 5950   7.028  22.186   7.185
   69MET      h 5951   6.982  22.096   7.146
   69MET      h 5952   7.039  22.259   7.105
   69MET      h 5953   7.129  22.163   7.221
   69MET     c2 5954   6.668  21.908   9.361
   69MET      h 5955   6.673  22.017   9.362
   69MET      h 5956   6.619  21.873   9.270
   69MET     c2 5957   6.584  21.847   9.480
   69MET      h 5958   6.568  21.743   9.455
   69MET      h 5959   6.639  21.858   9.573
   69MET     c2 5960   6.445  21.919   9.488
   69MET      h 5961   6.455  22.025   9.508
   69MET      h 5962   6.385  21.910   9.397
   69MET     c2 5963   6.373  21.873   9.612
   69MET      h 5964   6.291  21.942   9.631
   69MET      h 5965   6.432  21.897   9.701
   69MET     c2 5966   6.314  21.726   9.603
   69MET      h 5967   6.225  21.725   9.665
   69MET      h 5968   6.279  21.697   9.504
   69MET     c2 5969   6.406  21.617   9.656
   69MET      h 5970   6.364  21.521   9.625
   69MET      h 5971   6.508  21.612   9.615
   69MET     c2 5972   6.436  21.628   9.803
   69MET      h 5973   6.496  21.716   9.824
   69MET      h 5974   6.348  21.628   9.866
   69MET     c2 5975   6.520  21.515   9.860
   69MET      h 5976   6.439  21.454   9.898
   69MET      h 5977   6.583  21.457   9.793
   69MET     c2 5978   6.603  21.549   9.985
   69MET      h 5979   6.549  21.630  10.033
   69MET      h 5980   6.604  21.469  10.060
   69MET     c3 5981   6.744  21.611   9.955
   69MET      h 5982   6.667  21.617  10.032
   69MET      h 5983   6.825  21.684   9.965
   69MET      h 5984   6.768  21.506   9.946
   70MET    c51 5985  12.482  12.571   3.214
   70MET    c52 5986  12.361  12.646   3.221
   70MET    c52 5987  12.235  12.603   3.152
   70MET    c51 5988  12.247  12.477   3.089
   70MET    c50 5989  12.369  12.391   3.090
   70MET    c50 5990  12.483  12.441   3.147
   70MET    np0 5991  12.595  12.367   3.129
   70MET    sp0 5992  12.538  12.224   3.063
   70MET    np0 5993  12.386  12.276   3.031
   70MET    cs0 5994  12.588  12.656   3.253
   70MET    c53 5995  12.531  12.758   3.327
   70MET    np1 5996  12.398  12.762   3.298
   70MET    cs0 5997  12.124  12.451   3.022
   70MET    c53 5998  12.039  12.543   3.069
   70MET    np1 5999  12.105  12.644   3.142
   70MET    cs2 6000  12.631  12.844   3.385
   70MET    cs1 6001  12.755  12.793   3.358
   70MET    sp1 6002  12.759  12.650   3.259
   70MET    cs2 6003  11.906  12.521   3.029
   70MET    cs1 6004  11.907  12.399   2.960
   70MET    sp1 6005  12.059  12.315   2.934
   70MET    c54 6006  12.863  12.877   3.408
   70MET    cs3 6007  12.811  12.985   3.486
   70MET    sp2 6008  12.632  12.982   3.494
   70MET    c54 6009  11.774  12.374   2.915
   70MET    cs3 6010  11.674  12.470   2.951
   70MET    sp2 6011  11.756  12.602   3.045
   70MET    c=0 6012  12.896  13.080   3.552
   70MET    c=1 6013  12.890  13.190   3.636
   70MET    c=0 6014  11.534  12.463   2.919
   70MET    c=1 6015  11.422  12.538   2.950
   70MET     c2 6016  12.319  12.875   3.343
   70MET     c2 6017  12.026  12.764   3.192
   70MET     c2 6018  11.743  12.250   2.839
   70MET     c2 6019  13.013  12.849   3.380
   70MET    c=2 6020  13.005  13.279   3.675
   70MET    c55 6021  12.948  13.387   3.764
   70MET    c56 6022  12.810  13.364   3.779
   70MET     c' 6023  12.776  13.245   3.703
   70MET    c=2 6024  11.285  12.501   2.929
   70MET    c55 6025  11.194  12.616   2.955
   70MET    c56 6026  11.279  12.717   3.004
   70MET     c' 6027  11.415  12.670   3.007
   70MET    cp3 6028  12.725  13.445   3.856
   70MET    cp2 6029  12.781  13.547   3.923
   70MET    cp1 6030  12.914  13.576   3.910
   70MET    cp0 6031  13.001  13.497   3.836
   70MET    cp3 6032  11.230  12.842   3.047
   70MET    cp2 6033  11.093  12.864   3.037
   70MET    cp1 6034  11.009  12.768   2.978
   70MET    cp0 6035  11.060  12.647   2.935
   70MET     o' 6036  12.661  13.203   3.706
   70MET     o' 6037  11.507  12.743   3.032
   70MET      f 6038  12.965  13.678   3.981
   70MET      f 6039  12.697  13.619   4.002
   70MET      f 6040  11.045  12.985   3.074
   70MET      f 6041  10.883  12.808   2.947
   70MET    c=3 6042  13.137  13.271   3.638
   70MET    ct1 6043  13.231  13.373   3.680
   70MET    nt1 6044  13.307  13.457   3.706
   70MET    ct0 6045  13.199  13.171   3.554
   70MET    nt0 6046  13.243  13.085   3.493
   70MET    c=3 6047  11.243  12.375   2.887
   70MET    ct0 6048  11.321  12.257   2.875
   70MET    nt0 6049  11.385  12.164   2.857
   70MET    ct1 6050  11.107  12.347   2.865
   70MET    nt1 6051  10.997  12.327   2.844
   70MET      h 6052  12.990  13.072   3.499
   70MET      h 6053  11.523  12.376   2.856
   70MET      h 6054  12.254  12.911   3.264
   70MET      h 6055  12.380  12.964   3.355
   70MET      h 6056  12.075  12.808   3.278
   70MET      h 6057  11.931  12.732   3.235
   70MET      h 6058  11.654  12.198   2.875
   70MET      h 6059  11.829  12.184   2.846
   70MET      h 6060  13.064  12.852   3.477
   70MET      h 6061  13.047  12.938   3.328
   70MET     ha 6062  12.621  13.419   3.876
   70MET     ha 6063  13.107  13.516   3.851
   70MET     ha 6064  11.295  12.917   3.089
   70MET     ha 6065  10.985  12.588   2.885
   70MET     c1 6066  12.247  12.856   3.480
   70MET      h 6067  12.190  12.768   3.452
   70MET     c2 6068  12.160  12.981   3.492
   70MET      h 6069  12.199  13.055   3.562
   70MET      h 6070  12.146  13.029   3.395
   70MET     c2 6071  12.028  12.943   3.566
   70MET      h 6072  11.976  12.861   3.518
   70MET      h 6073  12.057  12.905   3.664
   70MET     c2 6074  11.949  13.074   3.583
   70MET      h 6075  11.987  13.136   3.664
   70MET      h 6076  11.966  13.145   3.502
   70MET     c3 6077  11.798  13.058   3.623
   70MET      h 6078  11.748  13.009   3.540
   70MET      h 6079  11.788  13.006   3.718
   70MET      h 6080  11.752  13.156   3.635
   70MET     c1 6081  12.000  12.868   3.080
   70MET      h 6082  11.929  12.822   3.011
   70MET     c2 6083  12.126  12.906   3.008
   70MET      h 6084  12.194  12.955   3.077
   70MET      h 6085  12.181  12.820   2.969
   70MET     c2 6086  12.093  13.003   2.892
   70MET      h 6087  12.008  12.960   2.839
   70MET      h 6088  12.045  13.097   2.918
   70MET     c2 6089  12.204  13.026   2.793
   70MET      h 6090  12.251  12.939   2.749
   70MET      h 6091  12.163  13.093   2.717
   70MET     c3 6092  12.303  13.128   2.848
   70MET      h 6093  12.365  13.074   2.921
   70MET      h 6094  12.357  13.156   2.757
   70MET      h 6095  12.248  13.210   2.892
   70MET     c2 6096  12.330  12.832   3.608
   70MET      h 6097  12.433  12.869   3.598
   70MET      h 6098  12.287  12.880   3.696
   70MET     c3 6099  12.333  12.695   3.649
   70MET      h 6100  12.235  12.649   3.637
   70MET      h 6101  12.379  12.640   3.567
   70MET      h 6102  12.384  12.670   3.741
   70MET     c2 6103  11.935  12.995   3.150
   70MET      h 6104  12.006  13.031   3.225
   70MET      h 6105  11.940  13.083   3.085
   70MET     c3 6106  11.791  12.979   3.181
   70MET      h 6107  11.764  13.030   3.273
   70MET      h 6108  11.727  13.021   3.103
   70MET      h 6109  11.763  12.874   3.194
   70MET     c2 6110  11.740  12.285   2.695
   70MET      h 6111  11.691  12.381   2.680
   70MET      h 6112  11.835  12.313   2.649
   70MET     c2 6113  11.672  12.180   2.609
   70MET      h 6114  11.731  12.087   2.615
   70MET      h 6115  11.573  12.163   2.651
   70MET     c2 6116  11.657  12.226   2.458
   70MET      h 6117  11.743  12.276   2.415
   70MET      h 6118  11.636  12.142   2.390
   70MET     c2 6119  11.552  12.329   2.439
   70MET      h 6120  11.548  12.405   2.518
   70MET      h 6121  11.583  12.372   2.343
   70MET     c2 6122  11.407  12.273   2.412
   70MET      h 6123  11.368  12.214   2.495
   70MET      h 6124  11.396  12.210   2.323
   70MET     c2 6125  11.313  12.386   2.373
   70MET      h 6126  11.370  12.463   2.321
   70MET      h 6127  11.234  12.340   2.313
   70MET     c2 6128  11.251  12.447   2.497
   70MET      h 6129  11.312  12.498   2.571
   70MET      h 6130  11.212  12.361   2.551
   70MET     c2 6131  11.139  12.536   2.466
   70MET      h 6132  11.157  12.634   2.422
   70MET      h 6133  11.061  12.492   2.404
   70MET     c2 6134  11.071  12.596   2.597
   70MET      h 6135  11.144  12.656   2.651
   70MET      h 6136  11.059  12.505   2.657
   70MET     c3 6137  10.948  12.682   2.585
   70MET      h 6138  10.957  12.739   2.493
   70MET      h 6139  10.856  12.624   2.583
   70MET      h 6140  10.940  12.750   2.670
   70MET     c2 6141  13.054  12.734   3.296
   70MET      h 6142  13.025  12.641   3.345
   70MET      h 6143  13.006  12.742   3.198
   70MET     c2 6144  13.209  12.747   3.267
   70MET      h 6145  13.220  12.830   3.199
   70MET      h 6146  13.262  12.762   3.360
   70MET     c2 6147  13.258  12.616   3.195
   70MET      h 6148  13.245  12.528   3.256
   70MET      h 6149  13.209  12.596   3.100
   70MET     c2 6150  13.409  12.621   3.184
   70MET      h 6151  13.443  12.520   3.160
   70MET      h 6152  13.453  12.627   3.283
   70MET     c2 6153  13.463  12.721   3.074
   70MET      h 6154  13.556  12.678   3.037
   70MET      h 6155  13.400  12.730   2.986
   70MET     c2 6156  13.496  12.861   3.126
   70MET      h 6157  13.512  12.925   3.039
   70MET      h 6158  13.417  12.915   3.180
   70MET     c2 6159  13.607  12.864   3.227
   70MET      h 6160  13.577  12.816   3.320
   70MET      h 6161  13.700  12.821   3.192
   70MET     c2 6162  13.647  13.003   3.273
   70MET      h 6163  13.731  13.017   3.206
   70MET      h 6164  13.577  13.085   3.263
   70MET     c2 6165  13.711  13.012   3.413
   70MET      h 6166  13.756  12.915   3.430
   70MET      h 6167  13.795  13.082   3.419
   70MET     c3 6168  13.607  13.026   3.531
   70MET      h 6169  13.706  12.983   3.514
   70MET      h 6170  13.562  13.000   3.627
   70MET      h 6171  13.615  13.129   3.501
   71MET    c51 6172  21.523  19.372  18.297
   71MET    c52 6173  21.540  19.480  18.390
   71MET    c52 6174  21.463  19.488  18.519
   71MET    c51 6175  21.382  19.374  18.542
   71MET    c50 6176  21.372  19.256  18.452
   71MET    c50 6177  21.437  19.259  18.331
   71MET    np0 6178  21.410  19.158  18.247
   71MET    sp0 6179  21.323  19.050  18.340
   71MET    np0 6180  21.296  19.150  18.467
   71MET    cs0 6181  21.577  19.415  18.173
   71MET    c53 6182  21.664  19.517  18.201
   71MET    np1 6183  21.634  19.567  18.325
   71MET    cs0 6184  21.310  19.397  18.662
   71MET    c53 6185  21.369  19.504  18.718
   71MET    np1 6186  21.457  19.568  18.629
   71MET    cs2 6187  21.735  19.560  18.084
   71MET    cs1 6188  21.704  19.477  17.979
   71MET    sp1 6189  21.584  19.355  18.013
   71MET    cs2 6190  21.324  19.529  18.848
   71MET    cs1 6191  21.238  19.424  18.881
   71MET    sp1 6192  21.202  19.302  18.760
   71MET    c54 6193  21.767  19.517  17.854
   71MET    cs3 6194  21.860  19.623  17.875
   71MET    sp2 6195  21.865  19.674  18.047
   71MET    c54 6196  21.187  19.447  19.012
   71MET    cs3 6197  21.236  19.564  19.080
   71MET    sp2 6198  21.350  19.650  18.968
   71MET    c=0 6199  21.941  19.677  17.770
   71MET    c=1 6200  22.040  19.770  17.747
   71MET    c=0 6201  21.201  19.605  19.214
   71MET    c=1 6202  21.241  19.706  19.299
   71MET     c2 6203  21.694  19.691  18.368
   71MET     c2 6204  21.523  19.698  18.671
   71MET     c2 6205  21.093  19.351  19.074
   71MET     c2 6206  21.738  19.447  17.718
   71MET    c=2 6207  22.094  19.813  17.614
   71MET    c55 6208  22.197  19.920  17.640
   71MET    c56 6209  22.206  19.939  17.779
   71MET     c' 6210  22.113  19.849  17.843
   71MET    c=2 6211  21.212  19.717  19.440
   71MET    c55 6212  21.254  19.849  19.493
   71MET    c56 6213  21.319  19.912  19.384
   71MET     c' 6214  21.317  19.825  19.269
   71MET    cp3 6215  22.293  20.031  17.840
   71MET    cp2 6216  22.376  20.101  17.760
   71MET    cp1 6217  22.369  20.089  17.624
   71MET    cp0 6218  22.286  19.998  17.560
   71MET    cp3 6219  21.379  20.038  19.396
   71MET    cp2 6220  21.371  20.102  19.518
   71MET    cp1 6221  21.297  20.047  19.624
   71MET    cp0 6222  21.237  19.923  19.609
   71MET     o' 6223  22.108  19.844  17.966
   71MET     o' 6224  21.354  19.862  19.161
   71MET      f 6225  22.456  20.159  17.548
   71MET      f 6226  22.463  20.184  17.823
   71MET      f 6227  21.424  20.226  19.529
   71MET      f 6228  21.270  20.128  19.729
   71MET    c=3 6229  22.058  19.771  17.488
   71MET    ct1 6230  22.117  19.831  17.370
   71MET    nt1 6231  22.156  19.884  17.274
   71MET    ct0 6232  21.960  19.669  17.454
   71MET    nt0 6233  21.888  19.582  17.434
   71MET    c=3 6234  21.151  19.616  19.515
   71MET    ct0 6235  21.123  19.484  19.476
   71MET    nt0 6236  21.092  19.378  19.442
   71MET    ct1 6237  21.123  19.636  19.651
   71MET    nt1 6238  21.098  19.654  19.761
   71MET      h 6239  21.888  19.648  17.680
   71MET      h 6240  21.125  19.536  19.246
   71MET      h 6241  21.621  19.756  18.414
   71MET      h 6242  21.721  19.755  18.283
   71MET      h 6243  21.616  19.713  18.616
   71MET      h 6244  21.560  19.692  18.774
   71MET      h 6245  21.119  19.325  19.177
   71MET      h 6246  21.091  19.261  19.014
   71MET      h 6247  21.835  19.420  17.675
   71MET      h 6248  21.700  19.528  17.655
   71MET     ha 6249  22.307  20.036  17.948
   71MET     ha 6250  22.305  19.981  17.455
   71MET     ha 6251  21.434  20.083  19.313
   71MET     ha 6252  21.177  19.898  19.696
   71MET     c1 6253  21.826  19.677  18.451
   71MET      h 6254  21.784  19.615  18.530
   71MET     c2 6255  21.855  19.820  18.496
   71MET      h 6256  21.936  19.868  18.440
   71MET      h 6257  21.765  19.882  18.489
   71MET     c2 6258  21.921  19.815  18.637
   71MET      h 6259  21.860  19.760  18.709
   71MET      h 6260  22.011  19.757  18.627
   71MET     c2 6261  21.955  19.960  18.674
   71MET      h 6262  22.046  19.995  18.624
   71MET      h 6263  21.886  20.032  18.631
   71MET     c3 6264  21.990  19.986  18.825
   71MET      h 6265  21.900  19.967  18.883
   71MET      h 6266  22.076  19.928  18.856
   71MET      h 6267  22.016  20.091  18.840
   71MET     c1 6268  21.428  19.820  18.658
   71MET      h 6269  21.351  19.808  18.735
   71MET     c2 6270  21.364  19.827  18.522
   71MET      h 6271  21.441  19.842  18.446
   71MET      h 6272  21.314  19.734  18.493
   71MET     c2 6273  21.264  19.944  18.517
   71MET      h 6274  21.204  19.938  18.607
   71MET      h 6275  21.303  20.044  18.535
   71MET     c2 6276  21.172  19.945  18.398
   71MET      h 6277  21.115  19.854  18.377
   71MET      h 6278  21.106  20.031  18.411
   71MET     c3 6279  21.242  20.002  18.276
   71MET      h 6280  21.307  19.923  18.238
   71MET      h 6281  21.157  20.024  18.210
   71MET      h 6282  21.298  20.091  18.306
   71MET     c2 6283  21.949  19.611  18.386
   71MET      h 6284  21.947  19.616  18.277
   71MET      h 6285  22.043  19.658  18.418
   71MET     c3 6286  21.969  19.476  18.428
   71MET      h 6287  21.949  19.465  18.534
   71MET      h 6288  21.881  19.420  18.396
   71MET      h 6289  22.058  19.424  18.393
   71MET     c2 6290  21.515  19.949  18.685
   71MET      h 6291  21.596  19.952  18.611
   71MET      h 6292  21.464  20.040  18.649
   71MET     c3 6293  21.541  19.975  18.828
   71MET      h 6294  21.639  20.018  18.844
   71MET      h 6295  21.470  20.045  18.871
   71MET      h 6296  21.538  19.883  18.888
   71MET     c2 6297  20.956  19.405  19.058
   71MET      h 6298  20.954  19.513  19.075
   71MET      h 6299  20.916  19.408  18.957
   71MET     c2 6300  20.854  19.339  19.149
   71MET      h 6301  20.847  19.233  19.122
   71MET      h 6302  20.891  19.348  19.251
   71MET     c2 6303  20.711  19.407  19.141
   71MET      h 6304  20.678  19.434  19.040
   71MET      h 6305  20.631  19.345  19.182
   71MET     c2 6306  20.706  19.540  19.208
   71MET      h 6307  20.795  19.601  19.194
   71MET      h 6308  20.619  19.584  19.159
   71MET     c2 6309  20.669  19.535  19.361
   71MET      h 6310  20.742  19.481  19.421
   71MET      h 6311  20.572  19.492  19.385
   71MET     c2 6312  20.646  19.676  19.414
   71MET      h 6313  20.607  19.738  19.333
   71MET      h 6314  20.579  19.666  19.499
   71MET     c2 6315  20.777  19.736  19.462
   71MET      h 6316  20.858  19.755  19.392
   71MET      h 6317  20.817  19.659  19.529
   71MET     c2 6318  20.758  19.858  19.540
   71MET      h 6319  20.729  19.951  19.489
   71MET      h 6320  20.688  19.850  19.623
   71MET     c2 6321  20.895  19.918  19.594
   71MET      h 6322  20.959  19.944  19.510
   71MET      h 6323  20.941  19.828  19.637
   71MET     c3 6324  20.894  20.039  19.684
   71MET      h 6325  20.812  20.102  19.652
   71MET      h 6326  20.883  20.012  19.789
   71MET      h 6327  20.989  20.093  19.676
   71MET     c2 6328  21.637  19.338  17.709
   71MET      h 6329  21.672  19.253  17.768
   71MET      h 6330  21.542  19.374  17.747
   71MET     c2 6331  21.614  19.306  17.556
   71MET      h 6332  21.559  19.390  17.516
   71MET      h 6333  21.709  19.291  17.507
   71MET     c2 6334  21.524  19.178  17.544
   71MET      h 6335  21.570  19.090  17.588
   71MET      h 6336  21.426  19.187  17.592
   71MET     c2 6337  21.516  19.137  17.399
   71MET      h 6338  21.477  19.035  17.396
   71MET      h 6339  21.616  19.115  17.361
   71MET     c2 6340  21.423  19.229  17.311
   71MET      h 6341  21.382  19.165  17.233
   71MET      h 6342  21.336  19.270  17.362
   71MET     c2 6343  21.496  19.344  17.240
   71MET      h 6344  21.419  19.411  17.200
   71MET      h 6345  21.556  19.411  17.302
   71MET     c2 6346  21.598  19.298  17.140
   71MET      h 6347  21.682  19.249  17.189
   71MET      h 6348  21.559  19.234  17.062
   71MET     c2 6349  21.665  19.410  17.062
   71MET      h 6350  21.602  19.407  16.974
   71MET      h 6351  21.666  19.511  17.104
   71MET     c2 6352  21.806  19.380  17.007
   71MET      h 6353  21.808  19.272  16.995
   71MET      h 6354  21.823  19.419  16.907
   71MET     c3 6355  21.922  19.409  17.109
   71MET      h 6356  21.901  19.341  17.027
   71MET      h 6357  22.013  19.386  17.165
   71MET      h 6358  21.909  19.508  17.068
   72MET    c51 6359   8.077   6.097   3.779
   72MET    c52 6360   8.104   5.960   3.748
   72MET    c52 6361   8.183   5.919   3.627
   72MET    c51 6362   8.233   6.028   3.553
   72MET    c50 6363   8.216   6.171   3.590
   72MET    c50 6364   8.135   6.203   3.696
   72MET    np0 6365   8.108   6.334   3.713
   72MET    sp0 6366   8.211   6.410   3.606
   72MET    np0 6367   8.257   6.277   3.524
   72MET    cs0 6368   7.971   6.099   3.873
   72MET    c53 6369   7.969   5.975   3.933
   72MET    np1 6370   8.037   5.888   3.852
   72MET    cs0 6371   8.298   5.976   3.439
   72MET    c53 6372   8.309   5.844   3.461
   72MET    np1 6373   8.231   5.803   3.572
   72MET    cs2 6374   7.874   5.970   4.040
   72MET    cs1 6375   7.820   6.094   4.059
   72MET    sp1 6376   7.872   6.217   3.947
   72MET    cs2 6377   8.389   5.778   3.367
   72MET    cs1 6378   8.442   5.878   3.285
   72MET    sp1 6379   8.393   6.045   3.309
   72MET    c54 6380   7.718   6.097   4.163
   72MET    cs3 6381   7.710   5.971   4.230
   72MET    sp2 6382   7.827   5.853   4.163
   72MET    c54 6383   8.522   5.815   3.185
   72MET    cs3 6384   8.534   5.672   3.192
   72MET    sp2 6385   8.436   5.616   3.333
   72MET    c=0 6386   7.623   5.948   4.341
   72MET    c=1 6387   7.588   5.851   4.433
   72MET    c=0 6388   8.613   5.590   3.105
   72MET    c=1 6389   8.644   5.455   3.100
   72MET     c2 6390   8.029   5.746   3.880
   72MET     c2 6391   8.221   5.655   3.604
   72MET     c2 6392   8.592   5.897   3.083
   72MET     c2 6393   7.633   6.223   4.195
   72MET    c=2 6394   7.474   5.857   4.530
   72MET    c55 6395   7.474   5.726   4.606
   72MET    c56 6396   7.581   5.647   4.558
   72MET     c' 6397   7.649   5.723   4.455
   72MET    c=2 6398   8.746   5.393   3.018
   72MET    c55 6399   8.736   5.245   3.024
   72MET    c56 6400   8.636   5.220   3.120
   72MET     c' 6401   8.585   5.345   3.171
   72MET    cp3 6402   7.611   5.519   4.605
   72MET    cp2 6403   7.536   5.471   4.707
   72MET    cp1 6404   7.429   5.542   4.755
   72MET    cp0 6405   7.397   5.669   4.711
   72MET    cp3 6406   8.601   5.090   3.160
   72MET    cp2 6407   8.667   4.984   3.099
   72MET    cp1 6408   8.758   5.007   2.994
   72MET    cp0 6409   8.790   5.136   2.956
   72MET     o' 6410   7.750   5.676   4.403
   72MET     o' 6411   8.489   5.349   3.244
   72MET      f 6412   7.359   5.490   4.858
   72MET      f 6413   7.573   5.350   4.755
   72MET      f 6414   8.631   4.859   3.133
   72MET      f 6415   8.796   4.899   2.921
   72MET    c=3 6416   7.382   5.956   4.551
   72MET    ct1 6417   7.273   5.939   4.645
   72MET    nt1 6418   7.181   5.924   4.714
   72MET    ct0 6419   7.375   6.084   4.483
   72MET    nt0 6420   7.380   6.187   4.432
   72MET    c=3 6421   8.838   5.464   2.941
   72MET    ct0 6422   8.864   5.603   2.942
   72MET    nt0 6423   8.879   5.717   2.936
   72MET    ct1 6424   8.931   5.397   2.860
   72MET    nt1 6425   9.004   5.341   2.793
   72MET      h 6426   7.548   6.025   4.331
   72MET      h 6427   8.651   5.655   3.028
   72MET      h 6428   8.013   5.689   3.789
   72MET      h 6429   7.937   5.720   3.932
   72MET      h 6430   8.197   5.642   3.710
   72MET      h 6431   8.320   5.607   3.599
   72MET      h 6432   8.697   5.869   3.068
   72MET      h 6433   8.586   6.001   3.112
   72MET      h 6434   7.640   6.239   4.303
   72MET      h 6435   7.530   6.189   4.178
   72MET     ha 6436   7.701   5.465   4.576
   72MET     ha 6437   7.325   5.724   4.771
   72MET     ha 6438   8.528   5.072   3.238
   72MET     ha 6439   8.854   5.137   2.870
   72MET     c1 6440   8.143   5.688   3.969
   72MET      h 6441   8.225   5.719   3.905
   72MET     c2 6442   8.118   5.538   3.966
   72MET      h 6443   8.074   5.498   4.058
   72MET      h 6444   8.055   5.510   3.882
   72MET     c2 6445   8.256   5.464   3.972
   72MET      h 6446   8.323   5.497   3.892
   72MET      h 6447   8.304   5.495   4.064
   72MET     c2 6448   8.225   5.314   3.976
   72MET      h 6449   8.194   5.281   4.076
   72MET      h 6450   8.133   5.288   3.923
   72MET     c3 6451   8.345   5.218   3.947
   72MET      h 6452   8.375   5.233   3.843
   72MET      h 6453   8.425   5.232   4.019
   72MET      h 6454   8.313   5.114   3.956
   72MET     c1 6455   8.122   5.581   3.512
   72MET      h 6456   8.167   5.578   3.412
   72MET     c2 6457   7.988   5.649   3.506
   72MET      h 6458   7.942   5.648   3.605
   72MET      h 6459   7.996   5.755   3.479
   72MET     c2 6460   7.896   5.577   3.406
   72MET      h 6461   7.955   5.560   3.316
   72MET      h 6462   7.873   5.473   3.426
   72MET     c2 6463   7.771   5.651   3.367
   72MET      h 6464   7.781   5.754   3.332
   72MET      h 6465   7.719   5.588   3.294
   72MET     c3 6466   7.664   5.635   3.475
   72MET      h 6467   7.692   5.703   3.556
   72MET      h 6468   7.574   5.666   3.421
   72MET      h 6469   7.662   5.531   3.506
   72MET     c2 6470   8.160   5.740   4.114
   72MET      h 6471   8.068   5.783   4.154
   72MET      h 6472   8.192   5.661   4.183
   72MET     c3 6473   8.268   5.834   4.127
   72MET      h 6474   8.353   5.804   4.069
   72MET      h 6475   8.242   5.919   4.064
   72MET      h 6476   8.291   5.870   4.227
   72MET     c2 6477   8.106   5.434   3.570
   72MET      h 6478   8.069   5.443   3.673
   72MET      h 6479   8.017   5.384   3.529
   72MET     c3 6480   8.219   5.344   3.536
   72MET      h 6481   8.240   5.274   3.615
   72MET      h 6482   8.197   5.284   3.447
   72MET      h 6483   8.311   5.399   3.517
   72MET     c2 6484   8.511   5.893   2.958
   72MET      h 6485   8.471   5.794   2.941
   72MET      h 6486   8.415   5.945   2.961
   72MET     c2 6487   8.587   5.939   2.836
   72MET      h 6488   8.615   6.044   2.849
   72MET      h 6489   8.677   5.877   2.829
   72MET     c2 6490   8.504   5.921   2.702
   72MET      h 6491   8.399   5.949   2.708
   72MET      h 6492   8.544   5.978   2.618
   72MET     c2 6493   8.491   5.779   2.660
   72MET      h 6494   8.476   5.708   2.742
   72MET      h 6495   8.403   5.784   2.595
   72MET     c2 6496   8.607   5.727   2.565
   72MET      h 6497   8.705   5.729   2.614
   72MET      h 6498   8.619   5.780   2.471
   72MET     c2 6499   8.574   5.589   2.512
   72MET      h 6500   8.465   5.580   2.502
   72MET      h 6501   8.628   5.579   2.418
   72MET     c2 6502   8.623   5.482   2.608
   72MET      h 6503   8.582   5.474   2.708
   72MET      h 6504   8.727   5.509   2.625
   72MET     c2 6505   8.621   5.348   2.550
   72MET      h 6506   8.525   5.297   2.535
   72MET      h 6507   8.671   5.338   2.454
   72MET     c2 6508   8.677   5.237   2.649
   72MET      h 6509   8.614   5.234   2.738
   72MET      h 6510   8.769   5.285   2.682
   72MET     c3 6511   8.690   5.094   2.603
   72MET      h 6512   8.608   5.075   2.534
   72MET      h 6513   8.785   5.075   2.553
   72MET      h 6514   8.685   5.026   2.688
   72MET     c2 6515   7.649   6.348   4.116
   72MET      h 6516   7.749   6.387   4.132
   72MET      h 6517   7.633   6.326   4.010
   72MET     c2 6518   7.533   6.447   4.157
   72MET      h 6519   7.442   6.405   4.115
   72MET      h 6520   7.529   6.455   4.264
   72MET     c2 6521   7.559   6.586   4.090
   72MET      h 6522   7.652   6.631   4.123
   72MET      h 6523   7.564   6.583   3.981
   72MET     c2 6524   7.459   6.685   4.143
   72MET      h 6525   7.495   6.785   4.118
   72MET      h 6526   7.468   6.694   4.251
   72MET     c2 6527   7.313   6.668   4.085
   72MET      h 6528   7.268   6.767   4.083
   72MET      h 6529   7.309   6.634   3.981
   72MET     c2 6530   7.220   6.580   4.169
   72MET      h 6531   7.132   6.558   4.109
   72MET      h 6532   7.256   6.479   4.195
   72MET     c2 6533   7.192   6.635   4.306
   72MET      h 6534   7.282   6.634   4.368
   72MET      h 6535   7.149   6.734   4.306
   72MET     c2 6536   7.094   6.553   4.388
   72MET      h 6537   7.004   6.611   4.365
   72MET      h 6538   7.078   6.449   4.364
   72MET     c2 6539   7.106   6.565   4.541
   72MET      h 6540   7.150   6.664   4.557
   72MET      h 6541   7.010   6.571   4.593
   72MET     c3 6542   7.210   6.466   4.605
   72MET      h 6543   7.170   6.567   4.624
   72MET      h 6544   7.295   6.439   4.669
   72MET      h 6545   7.124   6.402   4.601
   73MET    c51 6546  19.046  18.578   7.835
   73MET    c52 6547  18.973  18.653   7.738
   73MET    c52 6548  19.041  18.736   7.632
   73MET    c51 6549  19.182  18.722   7.634
   73MET    c50 6550  19.259  18.636   7.727
   73MET    c50 6551  19.191  18.570   7.828
   73MET    np0 6552  19.268  18.508   7.920
   73MET    sp0 6553  19.422  18.515   7.855
   73MET    np0 6554  19.389  18.622   7.736
   73MET    cs0 6555  18.956  18.547   7.941
   73MET    c53 6556  18.829  18.557   7.888
   73MET    np1 6557  18.836  18.632   7.774
   73MET    cs0 6558  19.234  18.810   7.535
   73MET    c53 6559  19.128  18.847   7.463
   73MET    np1 6560  19.006  18.811   7.524
   73MET    cs2 6561  18.729  18.514   7.982
   73MET    cs1 6562  18.791  18.464   8.094
   73MET    sp1 6563  18.965  18.475   8.096
   73MET    cs2 6564  19.163  18.919   7.347
   73MET    cs1 6565  19.302  18.917   7.341
   73MET    sp1 6566  19.393  18.841   7.471
   73MET    c54 6567  18.697  18.424   8.197
   73MET    cs3 6568  18.562  18.431   8.150
   73MET    sp2 6569  18.554  18.490   7.981
   73MET    c54 6570  19.343  18.990   7.226
   73MET    cs3 6571  19.238  19.045   7.144
   73MET    sp2 6572  19.080  19.000   7.221
   73MET    c=0 6573  18.450  18.391   8.229
   73MET    c=1 6574  18.313  18.377   8.224
   73MET    c=0 6575  19.256  19.119   7.022
   73MET    c=1 6576  19.171  19.172   6.927
   73MET     c2 6577  18.713  18.678   7.713
   73MET     c2 6578  18.875  18.858   7.463
   73MET     c2 6579  19.487  19.005   7.193
   73MET     c2 6580  18.741  18.376   8.339
   73MET    c=2 6581  18.221  18.345   8.338
   73MET    c55 6582  18.080  18.345   8.283
   73MET    c56 6583  18.087  18.375   8.145
   73MET     c' 6584  18.227  18.393   8.110
   73MET    c=2 6585  19.209  19.223   6.797
   73MET    c55 6586  19.094  19.290   6.731
   73MET    c56 6587  18.985  19.266   6.817
   73MET     c' 6588  19.029  19.191   6.932
   73MET    cp3 6589  17.975  18.384   8.061
   73MET    cp2 6590  17.854  18.357   8.115
   73MET    cp1 6591  17.842  18.331   8.249
   73MET    cp0 6592  17.951  18.320   8.335
   73MET    cp3 6593  18.854  19.309   6.787
   73MET    cp2 6594  18.836  19.379   6.668
   73MET    cp1 6595  18.945  19.413   6.586
   73MET    cp0 6596  19.073  19.371   6.620
   73MET     o' 6597  18.256  18.414   7.993
   73MET     o' 6598  18.957  19.171   7.026
   73MET      f 6599  17.719  18.302   8.298
   73MET      f 6600  17.749  18.359   8.030
   73MET      f 6601  18.712  19.424   6.640
   73MET      f 6602  18.923  19.504   6.489
   73MET    c=3 6603  18.251  18.321   8.470
   73MET    ct1 6604  18.146  18.300   8.567
   73MET    nt1 6605  18.063  18.290   8.648
   73MET    ct0 6606  18.383  18.319   8.530
   73MET    nt0 6607  18.490  18.310   8.571
   73MET    c=3 6608  19.337  19.213   6.743
   73MET    ct0 6609  19.447  19.138   6.792
   73MET    nt0 6610  19.538  19.084   6.837
   73MET    ct1 6611  19.367  19.269   6.618
   73MET    nt1 6612  19.391  19.317   6.517
   73MET      h 6613  18.488  18.395   8.331
   73MET      h 6614  19.362  19.134   7.012
   73MET      h 6615  18.720  18.783   7.684
   73MET      h 6616  18.632  18.688   7.786
   73MET      h 6617  18.795  18.791   7.492
   73MET      h 6618  18.877  18.843   7.354
   73MET      h 6619  19.509  18.986   7.088
   73MET      h 6620  19.543  18.936   7.255
   73MET      h 6621  18.691  18.281   8.357
   73MET      h 6622  18.693  18.447   8.406
   73MET     ha 6623  17.983  18.394   7.953
   73MET     ha 6624  17.930  18.277   8.432
   73MET     ha 6625  18.771  19.286   6.851
   73MET     ha 6626  19.146  19.412   6.552
   73MET     c1 6627  18.655  18.587   7.600
   73MET      h 6628  18.743  18.590   7.536
   73MET     c2 6629  18.539  18.669   7.545
   73MET      h 6630  18.441  18.633   7.576
   73MET      h 6631  18.548  18.774   7.572
   73MET     c2 6632  18.528  18.641   7.391
   73MET      h 6633  18.621  18.661   7.339
   73MET      h 6634  18.511  18.535   7.380
   73MET     c2 6635  18.405  18.719   7.342
   73MET      h 6636  18.311  18.669   7.367
   73MET      h 6637  18.387  18.811   7.399
   73MET     c3 6638  18.393  18.736   7.187
   73MET      h 6639  18.475  18.799   7.154
   73MET      h 6640  18.386  18.640   7.137
   73MET      h 6641  18.301  18.790   7.162
   73MET     c1 6642  18.844  19.006   7.496
   73MET      h 6643  18.916  19.066   7.440
   73MET     c2 6644  18.853  19.034   7.643
   73MET      h 6645  18.777  18.976   7.696
   73MET      h 6646  18.948  19.003   7.686
   73MET     c2 6647  18.829  19.184   7.669
   73MET      h 6648  18.890  19.239   7.597
   73MET      h 6649  18.733  19.225   7.639
   73MET     c2 6650  18.864  19.233   7.807
   73MET      h 6651  18.964  19.209   7.845
   73MET      h 6652  18.845  19.340   7.808
   73MET     c3 6653  18.753  19.199   7.906
   73MET      h 6654  18.763  19.092   7.928
   73MET      h 6655  18.778  19.265   7.989
   73MET      h 6656  18.658  19.223   7.859
   73MET     c2 6657  18.612  18.443   7.634
   73MET      h 6658  18.590  18.430   7.740
   73MET      h 6659  18.524  18.411   7.577
   73MET     c3 6660  18.709  18.345   7.593
   73MET      h 6661  18.750  18.370   7.495
   73MET      h 6662  18.800  18.367   7.648
   73MET      h 6663  18.683  18.240   7.606
   73MET     c2 6664  18.697  19.034   7.443
   73MET      h 6665  18.629  18.964   7.494
   73MET      h 6666  18.655  19.125   7.487
   73MET     c3 6667  18.689  19.055   7.297
   73MET      h 6668  18.597  19.016   7.255
   73MET      h 6669  18.690  19.161   7.271
   73MET      h 6670  18.771  19.006   7.243
   73MET     c2 6671  19.531  19.138   7.241
   73MET      h 6672  19.455  19.214   7.222
   73MET      h 6673  19.535  19.152   7.350
   73MET     c2 6674  19.663  19.182   7.181
   73MET      h 6675  19.741  19.112   7.213
   73MET      h 6676  19.652  19.179   7.073
   73MET     c2 6677  19.702  19.331   7.223
   73MET      h 6678  19.684  19.356   7.328
   73MET      h 6679  19.808  19.353   7.206
   73MET     c2 6680  19.620  19.434   7.155
   73MET      h 6681  19.514  19.408   7.144
   73MET      h 6682  19.633  19.518   7.223
   73MET     c2 6683  19.677  19.484   7.016
   73MET      h 6684  19.682  19.404   6.942
   73MET      h 6685  19.776  19.529   7.019
   73MET     c2 6686  19.597  19.603   6.966
   73MET      h 6687  19.560  19.659   7.053
   73MET      h 6688  19.664  19.659   6.902
   73MET     c2 6689  19.478  19.555   6.885
   73MET      h 6690  19.398  19.497   6.931
   73MET      h 6691  19.522  19.486   6.813
   73MET     c2 6692  19.414  19.664   6.810
   73MET      h 6693  19.354  19.738   6.863
   73MET      h 6694  19.481  19.722   6.748
   73MET     c2 6695  19.292  19.613   6.721
   73MET      h 6696  19.216  19.570   6.786
   73MET      h 6697  19.338  19.527   6.671
   73MET     c3 6698  19.220  19.709   6.630
   73MET      h 6699  19.220  19.806   6.679
   73MET      h 6700  19.268  19.718   6.532
   73MET      h 6701  19.118  19.676   6.612
   73MET     c2 6702  18.885  18.374   8.377
   73MET      h 6703  18.937  18.302   8.314
   73MET      h 6704  18.927  18.474   8.363
   73MET     c2 6705  18.894  18.345   8.531
   73MET      h 6706  18.859  18.434   8.581
   73MET      h 6707  18.835  18.258   8.555
   73MET     c2 6708  19.045  18.323   8.570
   73MET      h 6709  19.089  18.238   8.519
   73MET      h 6710  19.109  18.408   8.548
   73MET     c2 6711  19.052  18.277   8.713
   73MET      h 6712  19.152  18.236   8.730
   73MET      h 6713  18.997  18.184   8.726
   73MET     c2 6714  19.026  18.391   8.819
   73MET      h 6715  19.085  18.366   8.907
   73MET      h 6716  19.061  18.490   8.790
   73MET     c2 6717  18.880  18.403   8.866
   73MET      h 6718  18.872  18.497   8.921
   73MET      h 6719  18.803  18.415   8.788
   73MET     c2 6720  18.829  18.282   8.938
   73MET      h 6721  18.822  18.197   8.871
   73MET      h 6722  18.888  18.255   9.026
   73MET     c2 6723  18.688  18.296   8.993
   73MET      h 6724  18.714  18.324   9.094
   73MET      h 6725  18.621  18.369   8.949
   73MET     c2 6726  18.610  18.164   9.011
   73MET      h 6727  18.686  18.088   9.026
   73MET      h 6728  18.551  18.160   9.103
   73MET     c3 6729  18.533  18.116   8.882
   73MET      h 6730  18.582  18.072   8.970
   73MET      h 6731  18.504  18.043   8.806
   73MET      h 6732  18.461  18.185   8.922
   74MET    c51 6733  18.634  10.435  15.464
   74MET    c52 6734  18.614  10.316  15.387
   74MET    c52 6735  18.708  10.274  15.277
   74MET    c51 6736  18.820  10.359  15.265
   74MET    c50 6737  18.848  10.477  15.351
   74MET    c50 6738  18.754  10.516  15.443
   74MET    np0 6739  18.776  10.633  15.505
   74MET    sp0 6740  18.932  10.673  15.460
   74MET    np0 6741  18.948  10.562  15.342
   74MET    cs0 6742  18.511  10.465  15.528
   74MET    c53 6743  18.439  10.347  15.532
   74MET    np1 6744  18.491  10.262  15.438
   74MET    cs0 6745  18.896  10.313  15.154
   74MET    c53 6746  18.845  10.193  15.124
   74MET    np1 6747  18.723  10.169  15.192
   74MET    cs2 6748  18.318  10.362  15.608
   74MET    cs1 6749  18.314  10.487  15.664
   74MET    sp1 6750  18.446  10.592  15.622
   74MET    cs2 6751  18.921  10.123  15.029
   74MET    cs1 6752  19.034  10.202  15.005
   74MET    sp1 6753  19.049  10.358  15.084
   74MET    c54 6754  18.192  10.512  15.737
   74MET    cs3 6755  18.112  10.395  15.747
   74MET    sp2 6756  18.188  10.256  15.662
   74MET    c54 6757  19.113  10.136  14.907
   74MET    cs3 6758  19.065  10.009  14.859
   74MET    sp2 6759  18.909   9.975  14.944
   74MET    c=0 6760  17.989  10.390  15.819
   74MET    c=1 6761  17.888  10.303  15.856
   74MET    c=0 6762  19.131   9.925  14.763
   74MET    c=1 6763  19.106   9.799  14.711
   74MET     c2 6764  18.419  10.141  15.405
   74MET     c2 6765  18.645  10.043  15.160
   74MET     c2 6766  19.241  10.196  14.861
   74MET     c2 6767  18.157  10.651  15.800
   74MET    c=2 6768  17.758  10.338  15.923
   74MET    c55 6769  17.680  10.210  15.939
   74MET    c56 6770  17.757  10.105  15.886
   74MET     c' 6771  17.882  10.161  15.837
   74MET    c=2 6772  19.197   9.719  14.633
   74MET    c55 6773  19.129   9.599  14.577
   74MET    c56 6774  19.000   9.603  14.634
   74MET     c' 6775  18.987   9.718  14.719
   74MET    cp3 6776  17.716   9.971  15.884
   74MET    cp2 6777  17.597   9.941  15.940
   74MET    cp1 6778  17.516  10.041  15.991
   74MET    cp0 6779  17.555  10.174  15.996
   74MET    cp3 6780  18.905   9.501  14.611
   74MET    cp2 6781  18.942   9.397  14.527
   74MET    cp1 6782  19.065   9.398  14.461
   74MET    cp0 6783  19.156   9.500  14.484
   74MET     o' 6784  17.967  10.085  15.792
   74MET     o' 6785  18.882   9.750  14.768
   74MET      f 6786  17.400  10.006  16.049
   74MET      f 6787  17.563   9.810  15.943
   74MET      f 6788  18.849   9.302  14.501
   74MET      f 6789  19.081   9.309  14.360
   74MET    c=3 6790  17.712  10.461  15.963
   74MET    ct1 6791  17.580  10.476  16.020
   74MET    nt1 6792  17.471  10.491  16.058
   74MET    ct0 6793  17.781  10.589  15.952
   74MET    nt0 6794  17.844  10.685  15.948
   74MET    c=3 6795  19.331   9.752  14.610
   74MET    ct0 6796  19.407   9.854  14.671
   74MET    nt0 6797  19.466   9.943  14.714
   74MET    ct1 6798  19.413   9.671  14.530
   74MET    nt1 6799  19.477   9.606  14.461
   74MET      h 6800  17.959  10.494  15.826
   74MET      h 6801  19.216   9.980  14.728
   74MET      h 6802  18.415  10.126  15.298
   74MET      h 6803  18.312  10.152  15.423
   74MET      h 6804  18.582  10.016  15.244
   74MET      h 6805  18.712   9.956  15.155
   74MET      h 6806  19.324  10.124  14.858
   74MET      h 6807  19.267  10.277  14.928
   74MET      h 6808  18.131  10.633  15.904
   74MET      h 6809  18.063  10.678  15.751
   74MET     ha 6810  17.781   9.889  15.853
   74MET     ha 6811  17.494  10.239  16.058
   74MET     ha 6812  18.808   9.502  14.660
   74MET     ha 6813  19.242   9.491  14.419
   74MET     c1 6814  18.461  10.014  15.485
   74MET      h 6815  18.566  10.015  15.456
   74MET     c2 6816  18.382   9.902  15.417
   74MET      h 6817  18.296   9.868  15.475
   74MET      h 6818  18.348   9.933  15.318
   74MET     c2 6819  18.468   9.772  15.420
   74MET      h 6820  18.566   9.786  15.375
   74MET      h 6821  18.488   9.749  15.524
   74MET     c2 6822  18.381   9.661  15.358
   74MET      h 6823  18.306   9.623  15.429
   74MET      h 6824  18.312   9.699  15.282
   74MET     c3 6825  18.456   9.530  15.318
   74MET      h 6826  18.524   9.555  15.237
   74MET      h 6827  18.503   9.483  15.404
   74MET      h 6828  18.385   9.457  15.278
   74MET     c1 6829  18.565  10.054  15.028
   74MET      h 6830  18.638  10.055  14.947
   74MET     c2 6831  18.481  10.179  15.024
   74MET      h 6832  18.406  10.175  15.103
   74MET      h 6833  18.538  10.270  15.043
   74MET     c2 6834  18.410  10.190  14.887
   74MET      h 6835  18.486  10.170  14.811
   74MET      h 6836  18.343  10.110  14.859
   74MET     c2 6837  18.347  10.323  14.857
   74MET      h 6838  18.409  10.412  14.868
   74MET      h 6839  18.305  10.315  14.757
   74MET     c3 6840  18.212  10.335  14.927
   74MET      h 6841  18.233  10.356  15.032
   74MET      h 6842  18.167  10.419  14.873
   74MET      h 6843  18.158  10.241  14.913
   74MET     c2 6844  18.444  10.011  15.638
   74MET      h 6845  18.369  10.082  15.673
   74MET      h 6846  18.415   9.912  15.675
   74MET     c3 6847  18.567  10.032  15.709
   74MET      h 6848  18.649   9.980  15.661
   74MET      h 6849  18.601  10.132  15.681
   74MET      h 6850  18.565  10.025  15.817
   74MET     c2 6851  18.474   9.925  15.018
   74MET      h 6852  18.408   9.924  15.107
   74MET      h 6853  18.393   9.938  14.945
   74MET     c3 6854  18.546   9.804  14.974
   74MET      h 6855  18.508   9.714  15.022
   74MET      h 6856  18.536   9.787  14.866
   74MET      h 6857  18.653   9.809  14.997
   74MET     c2 6858  19.216  10.265  14.732
   74MET      h 6859  19.149  10.207  14.669
   74MET      h 6860  19.153  10.354  14.736
   74MET     c2 6861  19.342  10.297  14.655
   74MET      h 6862  19.403  10.367  14.714
   74MET      h 6863  19.397  10.203  14.642
   74MET     c2 6864  19.312  10.358  14.512
   74MET      h 6865  19.232  10.432  14.508
   74MET      h 6866  19.399  10.408  14.468
   74MET     c2 6867  19.262  10.257  14.415
   74MET      h 6868  19.192  10.185  14.457
   74MET      h 6869  19.213  10.322  14.342
   74MET     c2 6870  19.374  10.181  14.333
   74MET      h 6871  19.440  10.123  14.396
   74MET      h 6872  19.438  10.244  14.271
   74MET     c2 6873  19.310  10.097  14.224
   74MET      h 6874  19.218  10.146  14.190
   74MET      h 6875  19.386  10.087  14.146
   74MET     c2 6876  19.275   9.959  14.277
   74MET      h 6877  19.201   9.947  14.355
   74MET      h 6878  19.368   9.926  14.324
   74MET     c2 6879  19.242   9.865  14.171
   74MET      h 6880  19.146   9.873  14.118
   74MET      h 6881  19.315   9.856  14.091
   74MET     c2 6882  19.210   9.719  14.227
   74MET      h 6883  19.124   9.724  14.293
   74MET      h 6884  19.295   9.704  14.294
   74MET     c3 6885  19.182   9.606  14.131
   74MET      h 6886  19.130   9.648  14.046
   74MET      h 6887  19.273   9.556  14.098
   74MET      h 6888  19.121   9.530  14.179
   74MET     c2 6889  18.248  10.767  15.782
   74MET      h 6890  18.343  10.746  15.831
   74MET      h 6891  18.264  10.784  15.675
   74MET     c2 6892  18.174  10.896  15.835
   74MET      h 6893  18.096  10.917  15.763
   74MET      h 6894  18.135  10.877  15.934
   74MET     c2 6895  18.275  11.016  15.836
   74MET      h 6896  18.359  10.999  15.902
   74MET      h 6897  18.317  11.040  15.738
   74MET     c2 6898  18.210  11.134  15.903
   74MET      h 6899  18.288  11.206  15.927
   74MET      h 6900  18.182  11.109  16.005
   74MET     c2 6901  18.100  11.207  15.815
   74MET      h 6902  18.102  11.312  15.844
   74MET      h 6903  18.120  11.207  15.708
   74MET     c2 6904  17.957  11.157  15.837
   74MET      h 6905  17.895  11.199  15.757
   74MET      h 6906  17.938  11.050  15.827
   74MET     c2 6907  17.905  11.181  15.976
   74MET      h 6908  17.959  11.121  16.049
   74MET      h 6909  17.908  11.286  16.007
   74MET     c2 6910  17.761  11.141  15.998
   74MET      h 6911  17.716  11.239  15.983
   74MET      h 6912  17.715  11.068  15.932
   74MET     c2 6913  17.721  11.105  16.143
   74MET      h 6914  17.791  11.161  16.205
   74MET      h 6915  17.624  11.144  16.173
   74MET     c3 6916  17.747  10.955  16.181
   74MET      h 6917  17.746  11.053  16.230
   74MET      h 6918  17.786  10.874  16.244
   74MET      h 6919  17.651  10.946  16.135
   75MET    c51 6920   2.815  18.660  10.224
   75MET    c52 6921   2.814  18.797  10.180
   75MET    c52 6922   2.704  18.853  10.094
   75MET    c51 6923   2.600  18.761  10.070
   75MET    c50 6924   2.593  18.623  10.124
   75MET    c50 6925   2.701  18.574  10.194
   75MET    np0 6926   2.697  18.443  10.225
   75MET    sp0 6927   2.541  18.397  10.185
   75MET    np0 6928   2.501  18.532  10.103
   75MET    cs0 6929   2.947  18.630  10.266
   75MET    c53 6930   3.007  18.751  10.294
   75MET    np1 6931   2.937  18.850  10.232
   75MET    cs0 6932   2.507  18.824   9.983
   75MET    c53 6933   2.542  18.953   9.981
   75MET    np1 6934   2.669  18.974  10.041
   75MET    cs2 6935   3.138  18.733  10.352
   75MET    cs1 6936   3.160  18.599  10.372
   75MET    sp1 6937   3.034  18.492  10.316
   75MET    cs2 6938   2.450  19.035   9.916
   75MET    cs1 6939   2.342  18.952   9.882
   75MET    sp1 6940   2.351  18.780   9.919
   75MET    c54 6941   3.292  18.570  10.425
   75MET    cs3 6942   3.362  18.691  10.457
   75MET    sp2 6943   3.264  18.836  10.420
   75MET    c54 6944   2.246  19.030   9.812
   75MET    cs3 6945   2.276  19.170   9.796
   75MET    sp2 6946   2.438  19.200   9.871
   75MET    c=0 6947   3.492  18.692  10.517
   75MET    c=1 6948   3.588  18.778  10.565
   75MET    c=0 6949   2.192  19.268   9.732
   75MET    c=1 6950   2.198  19.404   9.713
   75MET     c2 6951   2.993  18.983  10.225
   75MET     c2 6952   2.731  19.112  10.036
   75MET     c2 6953   2.119  18.969   9.765
   75MET     c2 6954   3.347  18.426  10.445
   75MET    c=2 6955   3.727  18.742  10.609
   75MET    c55 6956   3.795  18.871  10.650
   75MET    c56 6957   3.703  18.976  10.634
   75MET     c' 6958   3.578  18.920  10.584
   75MET    c=2 6959   2.091  19.490   9.667
   75MET    c55 6960   2.141  19.627   9.639
   75MET    c56 6961   2.276  19.625   9.681
   75MET     c' 6962   2.310  19.494   9.731
   75MET    cp3 6963   3.731  19.111  10.663
   75MET    cp2 6964   3.853  19.139  10.714
   75MET    cp1 6965   3.947  19.040  10.729
   75MET    cp0 6966   3.922  18.906  10.703
   75MET    cp3 6967   2.358  19.739   9.677
   75MET    cp2 6968   2.302  19.856   9.627
   75MET    cp1 6969   2.172  19.857   9.574
   75MET    cp0 6970   2.094  19.743   9.578
   75MET     o' 6971   3.482  18.994  10.568
   75MET     o' 6972   2.422  19.464   9.759
   75MET      f 6973   4.066  19.073  10.783
   75MET      f 6974   3.874  19.268  10.748
   75MET      f 6975   2.381  19.965   9.618
   75MET      f 6976   2.136  19.966   9.502
   75MET    c=3 6977   3.789  18.620  10.610
   75MET    ct1 6978   3.928  18.607  10.648
   75MET    nt1 6979   4.042  18.596  10.670
   75MET    ct0 6980   3.731  18.492  10.572
   75MET    nt0 6981   3.677  18.393  10.549
   75MET    c=3 6982   1.960  19.448   9.649
   75MET    ct0 6983   1.901  19.325   9.688
   75MET    nt0 6984   1.856  19.222   9.711
   75MET    ct1 6985   1.862  19.536   9.601
   75MET    nt1 6986   1.784  19.608   9.558
   75MET      h 6987   3.531  18.594  10.493
   75MET      h 6988   2.108  19.213   9.692
   75MET      h 6989   2.982  19.026  10.126
   75MET      h 6990   3.102  18.981  10.229
   75MET      h 6991   2.801  19.124  10.119
   75MET      h 6992   2.656  19.189  10.061
   75MET      h 6993   2.031  19.029   9.788
   75MET      h 6994   2.110  18.871   9.810
   75MET      h 6995   3.384  18.420  10.547
   75MET      h 6996   3.436  18.423  10.382
   75MET     ha 6997   3.656  19.189  10.662
   75MET     ha 6998   3.996  18.836  10.739
   75MET     ha 6999   2.459  19.738   9.714
   75MET     ha 7000   2.000  19.757   9.527
   75MET     c1 7001   2.950  19.080  10.339
   75MET      h 7002   2.843  19.074  10.320
   75MET     c2 7003   3.009  19.214  10.296
   75MET      h 7004   3.098  19.243  10.353
   75MET      h 7005   3.034  19.214  10.190
   75MET     c2 7006   2.913  19.328  10.341
   75MET      h 7007   2.812  19.314  10.303
   75MET      h 7008   2.904  19.321  10.449
   75MET     c2 7009   2.981  19.461  10.303
   75MET      h 7010   3.060  19.488  10.373
   75MET      h 7011   3.044  19.452  10.214
   75MET     c3 7012   2.890  19.588  10.305
   75MET      h 7013   2.815  19.576  10.227
   75MET      h 7014   2.849  19.605  10.405
   75MET      h 7015   2.949  19.677  10.280
   75MET     c1 7016   2.795  19.144   9.899
   75MET      h 7017   2.713  19.155   9.828
   75MET     c2 7018   2.889  19.036   9.854
   75MET      h 7019   2.972  19.029   9.925
   75MET      h 7020   2.843  18.936   9.855
   75MET     c2 7021   2.943  19.068   9.714
   75MET      h 7022   2.858  19.097   9.653
   75MET      h 7023   2.999  19.160   9.702
   75MET     c2 7024   3.015  18.955   9.644
   75MET      h 7025   2.963  18.859   9.637
   75MET      h 7026   3.043  18.993   9.546
   75MET     c3 7027   3.158  18.942   9.695
   75MET      h 7028   3.151  18.893   9.793
   75MET      h 7029   3.203  18.881   9.617
   75MET      h 7030   3.201  19.042   9.701
   75MET     c2 7031   2.985  19.047  10.485
   75MET      h 7032   3.070  18.979  10.493
   75MET      h 7033   3.009  19.136  10.544
   75MET     c3 7034   2.874  18.993  10.559
   75MET      h 7035   2.782  19.046  10.534
   75MET      h 7036   2.846  18.901  10.509
   75MET      h 7037   2.888  18.973  10.665
   75MET     c2 7038   2.872  19.281   9.915
   75MET      h 7039   2.948  19.268   9.995
   75MET      h 7040   2.944  19.297   9.834
   75MET     c3 7041   2.785  19.400   9.912
   75MET      h 7042   2.820  19.479   9.978
   75MET      h 7043   2.780  19.445   9.812
   75MET      h 7044   2.682  19.377   9.943
   75MET     c2 7045   2.135  18.938   9.621
   75MET      h 7046   2.189  19.018   9.569
   75MET      h 7047   2.206  18.859   9.595
   75MET     c2 7048   2.004  18.912   9.550
   75MET      h 7049   1.958  18.823   9.594
   75MET      h 7050   1.940  18.999   9.568
   75MET     c2 7051   2.021  18.893   9.393
   75MET      h 7052   2.107  18.832   9.363
   75MET      h 7053   1.935  18.846   9.346
   75MET     c2 7054   2.051  19.020   9.323
   75MET      h 7055   2.118  19.087   9.376
   75MET      h 7056   2.096  18.982   9.231
   75MET     c2 7057   1.923  19.100   9.274
   75MET      h 7058   1.860  19.133   9.357
   75MET      h 7059   1.858  19.048   9.205
   75MET     c2 7060   1.965  19.216   9.185
   75MET      h 7061   2.056  19.189   9.132
   75MET      h 7062   1.880  19.236   9.121
   75MET     c2 7063   1.993  19.339   9.270
   75MET      h 7064   2.075  19.340   9.341
   75MET      h 7065   1.904  19.348   9.332
   75MET     c2 7066   2.005  19.461   9.190
   75MET      h 7067   2.094  19.477   9.128
   75MET      h 7068   1.922  19.480   9.122
   75MET     c2 7069   2.030  19.590   9.279
   75MET      h 7070   2.123  19.580   9.333
   75MET      h 7071   1.952  19.578   9.355
   75MET     c3 7072   2.035  19.726   9.214
   75MET      h 7073   2.080  19.714   9.116
   75MET      h 7074   1.937  19.772   9.204
   75MET      h 7075   2.095  19.795   9.274
   75MET     c2 7076   3.265  18.308  10.405
   75MET      h 7077   3.176  18.304  10.468
   75MET      h 7078   3.238  18.316  10.300
   75MET     c2 7079   3.356  18.180  10.416
   75MET      h 7080   3.427  18.187  10.334
   75MET      h 7081   3.405  18.177  10.512
   75MET     c2 7082   3.268  18.052  10.394
   75MET      h 7083   3.191  18.042  10.470
   75MET      h 7084   3.217  18.049  10.298
   75MET     c2 7085   3.351  17.930  10.422
   75MET      h 7086   3.283  17.845  10.433
   75MET      h 7087   3.388  17.931  10.524
   75MET     c2 7088   3.456  17.895  10.308
   75MET      h 7089   3.467  17.787  10.308
   75MET      h 7090   3.423  17.919  10.206
   75MET     c2 7091   3.595  17.954  10.329
   75MET      h 7092   3.651  17.941  10.235
   75MET      h 7093   3.603  18.062  10.346
   75MET     c2 7094   3.665  17.902  10.451
   75MET      h 7095   3.616  17.936  10.542
   75MET      h 7096   3.676  17.794  10.454
   75MET     c2 7097   3.807  17.952  10.469
   75MET      h 7098   3.859  17.868  10.424
   75MET      h 7099   3.838  18.045  10.421
   75MET     c2 7100   3.861  17.955  10.614
   75MET      h 7101   3.804  17.878  10.665
   75MET      h 7102   3.964  17.922  10.623
   75MET     c3 7103   3.826  18.087  10.693
   75MET      h 7104   3.842  17.980  10.714
   75MET      h 7105   3.788  18.144  10.778
   75MET      h 7106   3.915  18.119  10.642
   76MET    c51 7107  12.123   4.769   5.944
   76MET    c52 7108  11.984   4.746   5.969
   76MET    c52 7109  11.905   4.641   5.894
   76MET    c51 7110  11.985   4.564   5.806
   76MET    c50 7111  12.131   4.579   5.787
   76MET    c50 7112  12.196   4.683   5.851
   76MET    np0 7113  12.324   4.703   5.816
   76MET    sp0 7114  12.362   4.569   5.723
   76MET    np0 7115  12.209   4.513   5.705
   76MET    cs0 7116  12.155   4.896   5.998
   76MET    c53 7117  12.059   4.924   6.092
   76MET    np1 7118  11.950   4.844   6.068
   76MET    cs0 7119  11.897   4.475   5.739
   76MET    c53 7120  11.782   4.481   5.805
   76MET    np1 7121  11.779   4.589   5.897
   76MET    cs2 7122  12.088   5.044   6.165
   76MET    cs1 7123  12.211   5.091   6.126
   76MET    sp1 7124  12.289   5.002   5.999
   76MET    cs2 7125  11.689   4.384   5.764
   76MET    cs1 7126  11.756   4.304   5.672
   76MET    sp1 7127  11.921   4.344   5.626
   76MET    c54 7128  12.246   5.217   6.190
   76MET    cs3 7129  12.151   5.252   6.290
   76MET    sp2 7130  12.019   5.132   6.301
   76MET    c54 7131  11.665   4.205   5.625
   76MET    cs3 7132  11.533   4.207   5.682
   76MET    sp2 7133  11.526   4.344   5.800
   76MET    c=0 7134  12.165   5.368   6.373
   76MET    c=1 7135  12.104   5.434   6.477
   76MET    c=0 7136  11.427   4.114   5.652
   76MET    c=1 7137  11.299   4.094   5.701
   76MET     c2 7138  11.826   4.870   6.137
   76MET     c2 7139  11.651   4.619   5.972
   76MET     c2 7140  11.708   4.104   5.525
   76MET     c2 7141  12.375   5.298   6.154
   76MET    c=2 7142  12.141   5.570   6.532
   76MET    c55 7143  12.043   5.600   6.643
   76MET    c56 7144  11.955   5.491   6.655
   76MET     c' 7145  11.993   5.391   6.557
   76MET    c=2 7146  11.215   3.979   5.675
   76MET    c55 7147  11.077   4.002   5.726
   76MET    c56 7148  11.085   4.126   5.794
   76MET     c' 7149  11.218   4.179   5.784
   76MET    cp3 7150  11.850   5.485   6.749
   76MET    cp2 7151  11.838   5.588   6.835
   76MET    cp1 7152  11.919   5.698   6.826
   76MET    cp0 7153  12.024   5.707   6.735
   76MET    cp3 7154  10.975   4.180   5.863
   76MET    cp2 7155  10.856   4.109   5.861
   76MET    cp1 7156  10.843   3.992   5.785
   76MET    cp0 7157  10.952   3.941   5.716
   76MET     o' 7158  11.932   5.285   6.554
   76MET     o' 7159  11.245   4.290   5.822
   76MET      f 7160  11.904   5.797   6.916
   76MET      f 7161  11.741   5.575   6.929
   76MET      f 7162  10.748   4.163   5.923
   76MET      f 7163  10.718   3.945   5.765
   76MET    c=3 7164  12.240   5.655   6.492
   76MET    ct1 7165  12.254   5.786   6.552
   76MET    nt1 7166  12.262   5.895   6.594
   76MET    ct0 7167  12.337   5.633   6.387
   76MET    nt0 7168  12.417   5.607   6.308
   76MET    c=3 7169  11.257   3.864   5.608
   76MET    ct0 7170  11.388   3.829   5.571
   76MET    nt0 7171  11.494   3.804   5.532
   76MET    ct1 7172  11.168   3.758   5.584
   76MET    nt1 7173  11.094   3.675   5.562
   76MET      h 7174  12.233   5.431   6.317
   76MET      h 7175  11.463   4.052   5.572
   76MET      h 7176  11.741   4.866   6.069
   76MET      h 7177  11.817   4.975   6.166
   76MET      h 7178  11.673   4.672   6.065
   76MET      h 7179  11.605   4.527   6.010
   76MET      h 7180  11.678   4.002   5.551
   76MET      h 7181  11.816   4.109   5.516
   76MET      h 7182  12.426   5.318   6.248
   76MET      h 7183  12.336   5.394   6.120
   76MET     ha 7184  11.791   5.395   6.765
   76MET     ha 7185  12.095   5.788   6.751
   76MET     ha 7186  10.983   4.273   5.919
   76MET     ha 7187  10.925   3.856   5.656
   76MET     c1 7188  11.804   4.790   6.268
   76MET      h 7189  11.812   4.691   6.224
   76MET     c2 7190  11.660   4.825   6.308
   76MET      h 7191  11.654   4.895   6.391
   76MET      h 7192  11.605   4.865   6.223
   76MET     c2 7193  11.595   4.700   6.376
   76MET      h 7194  11.600   4.611   6.312
   76MET      h 7195  11.656   4.676   6.462
   76MET     c2 7196  11.455   4.743   6.420
   76MET      h 7197  11.457   4.802   6.512
   76MET      h 7198  11.411   4.819   6.355
   76MET     c3 7199  11.357   4.627   6.459
   76MET      h 7200  11.337   4.570   6.369
   76MET      h 7201  11.396   4.569   6.542
   76MET      h 7202  11.261   4.668   6.492
   76MET     c1 7203  11.548   4.696   5.885
   76MET      h 7204  11.512   4.626   5.809
   76MET     c2 7205  11.608   4.817   5.819
   76MET      h 7206  11.640   4.888   5.896
   76MET      h 7207  11.699   4.794   5.763
   76MET     c2 7208  11.505   4.884   5.727
   76MET      h 7209  11.459   4.805   5.668
   76MET      h 7210  11.413   4.920   5.773
   76MET     c2 7211  11.559   4.988   5.633
   76MET      h 7212  11.644   4.961   5.570
   76MET      h 7213  11.474   5.023   5.574
   76MET     c3 7214  11.579   5.121   5.706
   76MET      h 7215  11.671   5.110   5.765
   76MET      h 7216  11.588   5.190   5.622
   76MET      h 7217  11.491   5.140   5.768
   76MET     c2 7218  11.901   4.808   6.386
   76MET      h 7219  11.954   4.903   6.383
   76MET      h 7220  11.851   4.802   6.483
   76MET     c3 7221  11.996   4.701   6.398
   76MET      h 7222  11.949   4.605   6.379
   76MET      h 7223  12.054   4.702   6.305
   76MET      h 7224  12.064   4.702   6.482
   76MET     c2 7225  11.429   4.738   5.981
   76MET      h 7226  11.471   4.801   6.060
   76MET      h 7227  11.367   4.817   5.936
   76MET     c3 7228  11.335   4.628   6.011
   76MET      h 7229  11.296   4.635   6.112
   76MET      h 7230  11.247   4.630   5.945
   76MET      h 7231  11.382   4.530   6.002
   76MET     c2 7232  11.661   4.149   5.392
   76MET      h 7233  11.561   4.191   5.398
   76MET      h 7234  11.709   4.238   5.351
   76MET     c2 7235  11.664   4.039   5.288
   76MET      h 7236  11.768   4.007   5.273
   76MET      h 7237  11.605   3.955   5.327
   76MET     c2 7238  11.600   4.085   5.149
   76MET      h 7239  11.628   4.185   5.117
   76MET      h 7240  11.627   4.019   5.066
   76MET     c2 7241  11.452   4.096   5.154
   76MET      h 7242  11.413   4.139   5.247
   76MET      h 7243  11.434   4.163   5.069
   76MET     c2 7244  11.374   3.964   5.119
   76MET      h 7245  11.394   3.883   5.189
   76MET      h 7246  11.392   3.923   5.020
   76MET     c2 7247  11.225   3.993   5.107
   76MET      h 7248  11.212   4.095   5.070
   76MET      h 7249  11.185   3.916   5.040
   76MET     c2 7250  11.158   3.980   5.243
   76MET      h 7251  11.183   4.047   5.324
   76MET      h 7252  11.191   3.882   5.278
   76MET     c2 7253  11.012   3.977   5.233
   76MET      h 7254  10.957   4.069   5.210
   76MET      h 7255  10.971   3.904   5.164
   76MET     c2 7256  10.942   3.959   5.375
   76MET      h 7257  10.968   4.043   5.439
   76MET      h 7258  10.999   3.875   5.415
   76MET     c3 7259  10.792   3.945   5.383
   76MET      h 7260  10.749   4.007   5.305
   76MET      h 7261  10.759   3.842   5.372
   76MET      h 7262  10.756   3.978   5.481
   76MET     c2 7263  12.466   5.251   6.046
   76MET      h 7264  12.510   5.156   6.076
   76MET      h 7265  12.409   5.239   5.953
   76MET     c2 7266  12.571   5.365   6.018
   76MET      h 7267  12.516   5.444   5.968
   76MET      h 7268  12.615   5.397   6.111
   76MET     c2 7269  12.680   5.311   5.919
   76MET      h 7270  12.735   5.227   5.960
   76MET      h 7271  12.641   5.277   5.823
   76MET     c2 7272  12.790   5.413   5.906
   76MET      h 7273  12.876   5.364   5.861
   76MET      h 7274  12.835   5.433   6.003
   76MET     c2 7275  12.751   5.539   5.819
   76MET      h 7276  12.843   5.573   5.771
   76MET      h 7277  12.684   5.518   5.735
   76MET     c2 7278  12.695   5.658   5.898
   76MET      h 7279  12.653   5.729   5.825
   76MET      h 7280  12.610   5.639   5.964
   76MET     c2 7281  12.793   5.717   5.995
   76MET      h 7282  12.814   5.648   6.076
   76MET      h 7283  12.886   5.751   5.950
   76MET     c2 7284  12.742   5.840   6.068
   76MET      h 7285  12.787   5.915   6.004
   76MET      h 7286  12.635   5.857   6.077
   76MET     c2 7287  12.805   5.868   6.206
   76MET      h 7288  12.904   5.823   6.201
   76MET      h 7289  12.827   5.974   6.224
   76MET     c3 7290  12.736   5.794   6.326
   76MET      h 7291  12.836   5.829   6.298
   76MET      h 7292  12.733   5.732   6.416
   76MET      h 7293  12.672   5.881   6.318
   77MET    c51 7294  14.374   4.858   8.635
   77MET    c52 7295  14.441   4.825   8.513
   77MET    c52 7296  14.579   4.876   8.481
   77MET    c51 7297  14.636   4.951   8.587
   77MET    c50 7298  14.572   4.977   8.718
   77MET    c50 7299  14.443   4.936   8.738
   77MET    np0 7300  14.384   4.978   8.852
   77MET    sp0 7301  14.510   5.045   8.939
   77MET    np0 7302  14.619   5.048   8.818
   77MET    cs0 7303  14.236   4.830   8.616
   77MET    c53 7304  14.229   4.739   8.513
   77MET    np1 7305  14.345   4.746   8.442
   77MET    cs0 7306  14.762   4.998   8.541
   77MET    c53 7307  14.787   4.931   8.428
   77MET    np1 7308  14.672   4.861   8.383
   77MET    cs2 7309  14.095   4.691   8.493
   77MET    cs1 7310  14.014   4.742   8.592
   77MET    sp1 7311  14.091   4.853   8.703
   77MET    cs2 7312  14.916   4.950   8.379
   77MET    cs1 7313  14.982   5.028   8.474
   77MET    sp1 7314  14.894   5.086   8.615
   77MET    c54 7315  13.875   4.704   8.577
   77MET    cs3 7316  13.859   4.609   8.471
   77MET    sp2 7317  14.015   4.572   8.391
   77MET    c54 7318  15.114   5.053   8.427
   77MET    cs3 7319  15.151   4.993   8.302
   77MET    sp2 7320  15.006   4.902   8.240
   77MET    c=0 7321  13.733   4.550   8.439
   77MET    c=1 7322  13.675   4.457   8.354
   77MET    c=0 7323  15.279   5.002   8.238
   77MET    c=1 7324  15.336   4.946   8.124
   77MET     c2 7325  14.354   4.678   8.314
   77MET     c2 7326  14.678   4.789   8.249
   77MET     c2 7327  15.209   5.133   8.508
   77MET     c2 7328  13.761   4.758   8.668
   77MET    c=2 7329  13.529   4.430   8.336
   77MET    c55 7330  13.516   4.324   8.229
   77MET    c56 7331  13.645   4.288   8.187
   77MET     c' 7332  13.741   4.368   8.262
   77MET    c=2 7333  15.476   4.948   8.089
   77MET    c55 7334  15.496   4.898   7.950
   77MET    c56 7335  15.368   4.855   7.910
   77MET     c' 7336  15.273   4.878   8.015
   77MET    cp3 7337  13.672   4.192   8.088
   77MET    cp2 7338  13.567   4.127   8.035
   77MET    cp1 7339  13.438   4.159   8.071
   77MET    cp0 7340  13.409   4.253   8.169
   77MET    cp3 7341  15.345   4.794   7.785
   77MET    cp2 7342  15.454   4.779   7.700
   77MET    cp1 7343  15.580   4.832   7.734
   77MET    cp0 7344  15.599   4.893   7.857
   77MET     o' 7345  13.861   4.349   8.245
   77MET     o' 7346  15.154   4.863   7.998
   77MET      f 7347  13.337   4.088   8.017
   77MET      f 7348  13.596   4.029   7.946
   77MET      f 7349  15.433   4.725   7.578
   77MET      f 7350  15.672   4.839   7.636
   77MET    c=3 7351  13.421   4.488   8.399
   77MET    ct1 7352  13.286   4.454   8.362
   77MET    nt1 7353  13.176   4.434   8.327
   77MET    ct0 7354  13.425   4.591   8.502
   77MET    nt0 7355  13.435   4.665   8.588
   77MET    c=3 7356  15.577   4.993   8.173
   77MET    ct0 7357  15.569   5.028   8.309
   77MET    nt0 7358  15.560   5.064   8.418
   77MET    ct1 7359  15.711   4.995   8.129
   77MET    nt1 7360  15.819   4.999   8.092
   77MET      h 7361  13.660   4.618   8.481
   77MET      h 7362  15.337   5.070   8.298
   77MET      h 7363  14.401   4.742   8.239
   77MET      h 7364  14.256   4.669   8.267
   77MET      h 7365  14.605   4.708   8.247
   77MET      h 7366  14.771   4.733   8.239
   77MET      h 7367  15.308   5.088   8.517
   77MET      h 7368  15.167   5.146   8.607
   77MET      h 7369  13.706   4.671   8.705
   77MET      h 7370  13.693   4.808   8.598
   77MET     ha 7371  13.772   4.158   8.065
   77MET     ha 7372  13.306   4.254   8.205
   77MET     ha 7373  15.248   4.756   7.757
   77MET     ha 7374  15.698   4.935   7.865
   77MET     c1 7375  14.412   4.534   8.317
   77MET      h 7376  14.507   4.560   8.363
   77MET     c2 7377  14.425   4.497   8.170
   77MET      h 7378  14.348   4.428   8.134
   77MET      h 7379  14.424   4.586   8.107
   77MET     c2 7380  14.550   4.406   8.152
   77MET      h 7381  14.641   4.452   8.191
   77MET      h 7382  14.534   4.318   8.214
   77MET     c2 7383  14.554   4.365   8.004
   77MET      h 7384  14.482   4.286   7.981
   77MET      h 7385  14.513   4.442   7.938
   77MET     c3 7386  14.688   4.303   7.953
   77MET      h 7387  14.764   4.380   7.959
   77MET      h 7388  14.712   4.212   8.008
   77MET      h 7389  14.679   4.275   7.848
   77MET     c1 7390  14.661   4.886   8.129
   77MET      h 7391  14.753   4.946   8.125
   77MET     c2 7392  14.541   4.974   8.144
   77MET      h 7393  14.451   4.912   8.144
   77MET      h 7394  14.539   5.028   8.239
   77MET     c2 7395  14.534   5.074   8.027
   77MET      h 7396  14.634   5.115   8.015
   77MET      h 7397  14.527   5.032   7.926
   77MET     c2 7398  14.437   5.187   8.043
   77MET      h 7399  14.443   5.246   8.135
   77MET      h 7400  14.447   5.249   7.954
   77MET     c3 7401  14.295   5.141   8.010
   77MET      h 7402  14.261   5.084   8.097
   77MET      h 7403  14.244   5.237   7.997
   77MET      h 7404  14.299   5.081   7.919
   77MET     c2 7405  14.338   4.424   8.397
   77MET      h 7406  14.232   4.447   8.411
   77MET      h 7407  14.343   4.326   8.348
   77MET     c3 7408  14.398   4.396   8.524
   77MET      h 7409  14.507   4.395   8.515
   77MET      h 7410  14.394   4.489   8.581
   77MET      h 7411  14.357   4.315   8.583
   77MET     c2 7412  14.649   4.795   7.999
   77MET      h 7413  14.561   4.730   8.012
   77MET      h 7414  14.608   4.852   7.915
   77MET     c3 7415  14.778   4.742   7.950
   77MET      h 7416  14.767   4.643   7.908
   77MET      h 7417  14.820   4.805   7.871
   77MET      h 7418  14.852   4.734   8.030
   77MET     c2 7419  15.210   5.271   8.454
   77MET      h 7420  15.207   5.270   8.345
   77MET      h 7421  15.119   5.330   8.468
   77MET     c2 7422  15.328   5.353   8.501
   77MET      h 7423  15.322   5.365   8.610
   77MET      h 7424  15.419   5.297   8.475
   77MET     c2 7425  15.335   5.496   8.430
   77MET      h 7426  15.240   5.547   8.421
   77MET      h 7427  15.401   5.566   8.483
   77MET     c2 7428  15.378   5.488   8.288
   77MET      h 7429  15.336   5.404   8.233
   77MET      h 7430  15.339   5.584   8.251
   77MET     c2 7431  15.534   5.496   8.265
   77MET      h 7432  15.587   5.413   8.310
   77MET      h 7433  15.583   5.587   8.300
   77MET     c2 7434  15.564   5.509   8.117
   77MET      h 7435  15.482   5.563   8.068
   77MET      h 7436  15.661   5.559   8.110
   77MET     c2 7437  15.576   5.371   8.053
   77MET      h 7438  15.490   5.305   8.049
   77MET      h 7439  15.646   5.319   8.118
   77MET     c2 7440  15.633   5.376   7.919
   77MET      h 7441  15.573   5.414   7.835
   77MET      h 7442  15.728   5.428   7.911
   77MET     c2 7443  15.649   5.231   7.855
   77MET      h 7444  15.551   5.184   7.845
   77MET      h 7445  15.697   5.178   7.937
   77MET     c3 7446  15.715   5.216   7.720
   77MET      h 7447  15.689   5.302   7.661
   77MET      h 7448  15.823   5.207   7.727
   77MET      h 7449  15.680   5.124   7.671
   77MET     c2 7450  13.790   4.858   8.774
   77MET      h 7451  13.855   4.812   8.849
   77MET      h 7452  13.838   4.945   8.730
   77MET     c2 7453  13.653   4.910   8.831
   77MET      h 7454  13.609   4.971   8.754
   77MET      h 7455  13.590   4.826   8.857
   77MET     c2 7456  13.680   5.000   8.957
   77MET      h 7457  13.729   4.946   9.037
   77MET      h 7458  13.743   5.087   8.936
   77MET     c2 7459  13.549   5.035   9.022
   77MET      h 7460  13.570   5.073   9.122
   77MET      h 7461  13.497   4.944   9.053
   77MET     c2 7462  13.464   5.143   8.944
   77MET      h 7463  13.408   5.199   9.019
   77MET      h 7464  13.523   5.219   8.892
   77MET     c2 7465  13.362   5.086   8.845
   77MET      h 7466  13.326   5.169   8.784
   77MET      h 7467  13.399   5.015   8.770
   77MET     c2 7468  13.254   5.004   8.910
   77MET      h 7469  13.294   4.913   8.953
   77MET      h 7470  13.198   5.058   8.986
   77MET     c2 7471  13.147   4.954   8.816
   77MET      h 7472  13.074   5.033   8.833
   77MET      h 7473  13.169   4.945   8.710
   77MET     c2 7474  13.073   4.826   8.859
   77MET      h 7475  13.080   4.825   8.967
   77MET      h 7476  12.966   4.828   8.839
   77MET     c3 7477  13.144   4.692   8.816
   77MET      h 7478  13.081   4.729   8.897
   77MET      h 7479  13.186   4.592   8.832
   77MET      h 7480  13.090   4.714   8.726
   78MET    c51 7481   7.927  18.426   4.586
   78MET    c52 7482   7.930  18.522   4.480
   78MET    c52 7483   8.014  18.503   4.357
   78MET    c51 7484   8.081  18.379   4.354
   78MET    c50 7485   8.071  18.273   4.458
   78MET    c50 7486   8.000  18.300   4.572
   78MET    np0 7487   8.009  18.208   4.670
   78MET    sp0 7488   8.087  18.079   4.597
   78MET    np0 7489   8.133  18.157   4.462
   78MET    cs0 7490   7.872  18.490   4.700
   78MET    c53 7491   7.801  18.598   4.653
   78MET    np1 7492   7.844  18.627   4.526
   78MET    cs0 7493   8.162  18.377   4.237
   78MET    c53 7494   8.121  18.481   4.164
   78MET    np1 7495   8.036  18.567   4.238
   78MET    cs2 7496   7.729  18.664   4.758
   78MET    cs1 7497   7.743  18.592   4.875
   78MET    sp1 7498   7.849  18.454   4.865
   78MET    cs2 7499   8.176  18.484   4.035
   78MET    cs1 7500   8.250  18.366   4.023
   78MET    sp1 7501   8.263  18.257   4.160
   78MET    c54 7502   7.679  18.655   4.988
   78MET    cs3 7503   7.602  18.768   4.948
   78MET    sp2 7504   7.613  18.796   4.772
   78MET    c54 7505   8.310  18.366   3.893
   78MET    cs3 7506   8.281  18.478   3.808
   78MET    sp2 7507   8.172  18.590   3.900
   78MET    c=0 7508   7.522  18.844   5.039
   78MET    c=1 7509   7.435  18.951   5.043
   78MET    c=0 7510   8.328  18.496   3.673
   78MET    c=1 7511   8.306  18.589   3.574
   78MET     c2 7512   7.802  18.750   4.464
   78MET     c2 7513   7.990  18.698   4.175
   78MET     c2 7514   8.395  18.252   3.850
   78MET     c2 7515   7.691  18.601   5.134
   78MET    c=2 7516   7.379  19.017   5.166
   78MET    c55 7517   7.292  19.131   5.120
   78MET    c56 7518   7.293  19.133   4.979
   78MET     c' 7519   7.378  19.024   4.933
   78MET    c=2 7520   8.344  18.578   3.435
   78MET    c55 7521   8.323  18.706   3.363
   78MET    c56 7522   8.260  18.789   3.458
   78MET     c' 7523   8.244  18.719   3.583
   78MET    cp3 7524   7.223  19.225   4.900
   78MET    cp2 7525   7.145  19.315   4.965
   78MET    cp1 7526   7.142  19.319   5.102
   78MET    cp0 7527   7.210  19.228   5.182
   78MET    cp3 7528   8.217  18.920   3.427
   78MET    cp2 7529   8.240  18.966   3.298
   78MET    cp1 7530   8.313  18.888   3.206
   78MET    cp0 7531   8.356  18.761   3.240
   78MET     o' 7532   7.389  19.003   4.813
   78MET     o' 7533   8.206  18.774   3.683
   78MET      f 7534   7.061  19.409   5.162
   78MET      f 7535   7.072  19.398   4.887
   78MET      f 7536   8.204  19.092   3.268
   78MET      f 7537   8.356  18.951   3.094
   78MET    c=3 7538   7.402  18.987   5.298
   78MET    ct1 7539   7.345  19.069   5.403
   78MET    nt1 7540   7.307  19.138   5.489
   78MET    ct0 7541   7.484  18.880   5.351
   78MET    nt0 7542   7.544  18.789   5.387
   78MET    c=3 7543   8.396  18.462   3.378
   78MET    ct0 7544   8.405  18.333   3.434
   78MET    nt0 7545   8.420  18.230   3.483
   78MET    ct1 7546   8.434  18.460   3.242
   78MET    nt1 7547   8.467  18.460   3.133
   78MET      h 7548   7.565  18.821   5.136
   78MET      h 7549   8.397  18.415   3.655
   78MET      h 7550   7.886  18.800   4.415
   78MET      h 7551   7.779  18.827   4.538
   78MET      h 7552   7.897  18.730   4.221
   78MET      h 7553   7.958  18.682   4.072
   78MET      h 7554   8.372  18.216   3.750
   78MET      h 7555   8.382  18.171   3.922
   78MET      h 7556   7.589  18.592   5.173
   78MET      h 7557   7.735  18.684   5.189
   78MET     ha 7558   7.215  19.218   4.792
   78MET     ha 7559   7.182  19.228   5.287
   78MET     ha 7560   8.164  18.981   3.499
   78MET     ha 7561   8.417  18.718   3.162
   78MET     c1 7562   7.675  18.741   4.374
   78MET      h 7563   7.713  18.665   4.306
   78MET     c2 7564   7.667  18.879   4.310
   78MET      h 7565   7.590  18.944   4.353
   78MET      h 7566   7.763  18.931   4.316
   78MET     c2 7567   7.609  18.863   4.165
   78MET      h 7568   7.667  18.793   4.105
   78MET      h 7569   7.511  18.818   4.176
   78MET     c2 7570   7.596  19.006   4.108
   78MET      h 7571   7.507  19.057   4.147
   78MET      h 7572   7.671  19.074   4.147
   78MET     c3 7573   7.573  19.015   3.954
   78MET      h 7574   7.663  18.979   3.905
   78MET      h 7575   7.482  18.964   3.924
   78MET      h 7576   7.562  19.120   3.924
   78MET     c1 7577   8.099  18.807   4.181
   78MET      h 7578   8.178  18.777   4.111
   78MET     c2 7579   8.155  18.825   4.319
   78MET      h 7580   8.076  18.859   4.386
   78MET      h 7581   8.191  18.731   4.362
   78MET     c2 7582   8.269  18.929   4.317
   78MET      h 7583   8.333  18.903   4.232
   78MET      h 7584   8.244  19.029   4.284
   78MET     c2 7585   8.354  18.935   4.441
   78MET      h 7586   8.397  18.841   4.477
   78MET      h 7587   8.431  19.010   4.422
   78MET     c3 7588   8.284  19.015   4.550
   78MET      h 7589   8.207  18.949   4.592
   78MET      h 7590   8.367  19.036   4.618
   78MET      h 7591   8.242  19.105   4.504
   78MET     c2 7592   7.541  18.700   4.437
   78MET      h 7593   7.537  18.718   4.545
   78MET      h 7594   7.456  18.752   4.393
   78MET     c3 7595   7.506  18.563   4.411
   78MET      h 7596   7.530  18.536   4.309
   78MET      h 7597   7.585  18.502   4.456
   78MET      h 7598   7.409  18.527   4.446
   78MET     c2 7599   8.031  18.942   4.131
   78MET      h 7600   7.947  18.963   4.199
   78MET      h 7601   8.090  19.030   4.159
   78MET     c3 7602   8.016  18.951   3.984
   78MET      h 7603   7.925  19.003   3.956
   78MET      h 7604   8.098  19.006   3.938
   78MET      h 7605   8.012  18.852   3.937
   78MET     c2 7606   8.537  18.291   3.870
   78MET      h 7607   8.553  18.394   3.840
   78MET      h 7608   8.571  18.302   3.973
   78MET     c2 7609   8.634  18.201   3.795
   78MET      h 7610   8.626  18.100   3.836
   78MET      h 7611   8.604  18.202   3.690
   78MET     c2 7612   8.784  18.253   3.806
   78MET      h 7613   8.814  18.288   3.904
   78MET      h 7614   8.857  18.176   3.779
   78MET     c2 7615   8.809  18.374   3.723
   78MET      h 7616   8.728  18.447   3.723
   78MET      h 7617   8.899  18.414   3.773
   78MET     c2 7618   8.855  18.345   3.575
   78MET      h 7619   8.779  18.292   3.517
   78MET      h 7620   8.947  18.288   3.563
   78MET     c2 7621   8.898  18.474   3.507
   78MET      h 7622   8.940  18.541   3.583
   78MET      h 7623   8.968  18.444   3.429
   78MET     c2 7624   8.779  18.542   3.442
   78MET      h 7625   8.697  18.579   3.503
   78MET      h 7626   8.733  18.463   3.383
   78MET     c2 7627   8.817  18.650   3.352
   78MET      h 7628   8.855  18.744   3.392
   78MET      h 7629   8.890  18.622   3.276
   78MET     c2 7630   8.692  18.718   3.281
   78MET      h 7631   8.628  18.762   3.356
   78MET      h 7632   8.638  18.629   3.246
   78MET     c3 7633   8.714  18.825   3.177
   78MET      h 7634   8.802  18.882   3.206
   78MET      h 7635   8.728  18.784   3.077
   78MET      h 7636   8.627  18.891   3.171
   78MET     c2 7637   7.776  18.483   5.164
   78MET      h 7638   7.734  18.395   5.114
   78MET      h 7639   7.878  18.501   5.129
   78MET     c2 7640   7.787  18.468   5.320
   78MET      h 7641   7.849  18.550   5.354
   78MET      h 7642   7.688  18.472   5.364
   78MET     c2 7643   7.859  18.333   5.355
   78MET      h 7644   7.804  18.247   5.319
   78MET      h 7645   7.960  18.325   5.314
   78MET     c2 7646   7.853  18.311   5.504
   78MET      h 7647   7.878  18.207   5.523
   78MET      h 7648   7.750  18.307   5.537
   78MET     c2 7649   7.952  18.403   5.587
   78MET      h 7650   7.980  18.345   5.675
   78MET      h 7651   8.046  18.426   5.537
   78MET     c2 7652   7.890  18.534   5.638
   78MET      h 7653   7.972  18.596   5.674
   78MET      h 7654   7.842  18.599   5.564
   78MET     c2 7655   7.777  18.514   5.735
   78MET      h 7656   7.691  18.469   5.686
   78MET      h 7657   7.804  18.456   5.823
   78MET     c2 7658   7.721  18.642   5.793
   78MET      h 7659   7.778  18.643   5.886
   78MET      h 7660   7.735  18.736   5.739
   78MET     c2 7661   7.575  18.637   5.841
   78MET      h 7662   7.558  18.532   5.866
   78MET      h 7663   7.557  18.690   5.934
   78MET     c3 7664   7.469  18.666   5.728
   78MET      h 7665   7.477  18.606   5.819
   78MET      h 7666   7.379  18.646   5.669
   78MET      h 7667   7.492  18.766   5.757
   79MET    c51 7668  18.824  -0.090  17.477
   79MET    c52 7669  18.876   0.039  17.446
   79MET    c52 7670  18.846   0.160  17.530
   79MET    c51 7671  18.769   0.131  17.645
   79MET    c50 7672  18.724  -0.005  17.684
   79MET    c50 7673  18.746  -0.110  17.599
   79MET    np0 7674  18.687  -0.227  17.632
   79MET    sp0 7675  18.627  -0.200  17.785
   79MET    np0 7676  18.650  -0.038  17.788
   79MET    cs0 7677  18.837  -0.170  17.360
   79MET    c53 7678  18.935  -0.112  17.284
   79MET    np1 7679  18.950   0.018  17.324
   79MET    cs0 7680  18.743   0.254  17.710
   79MET    c53 7681  18.823   0.343  17.652
   79MET    np1 7682  18.882   0.292  17.534
   79MET    cs2 7683  18.967  -0.192  17.169
   79MET    cs1 7684  18.898  -0.310  17.175
   79MET    sp1 7685  18.788  -0.325  17.309
   79MET    cs2 7686  18.825   0.467  17.717
   79MET    cs1 7687  18.747   0.451  17.832
   79MET    sp1 7688  18.666   0.297  17.861
   79MET    c54 7689  18.920  -0.395  17.059
   79MET    cs3 7690  19.021  -0.341  16.974
   79MET    sp2 7691  19.085  -0.186  17.037
   79MET    c54 7692  18.743   0.576  17.901
   79MET    cs3 7693  18.819   0.683  17.843
   79MET    sp2 7694  18.896   0.621  17.692
   79MET    c=0 7695  19.067  -0.408  16.857
   79MET    c=1 7696  19.160  -0.396  16.754
   79MET    c=0 7697  18.832   0.816  17.898
   79MET    c=1 7698  18.904   0.929  17.864
   79MET     c2 7699  19.029   0.109  17.244
   79MET     c2 7700  18.966   0.384  17.448
   79MET     c2 7701  18.668   0.589  18.028
   79MET     c2 7702  18.844  -0.528  17.036
   79MET    c=2 7703  19.170  -0.482  16.632
   79MET    c55 7704  19.283  -0.427  16.549
   79MET    c56 7705  19.338  -0.317  16.617
   79MET     c' 7706  19.265  -0.299  16.740
   79MET    c=2 7707  18.923   1.046  17.945
   79MET    c55 7708  18.988   1.155  17.867
   79MET    c56 7709  19.019   1.095  17.743
   79MET     c' 7710  18.974   0.959  17.742
   79MET    cp3 7711  19.446  -0.240  16.568
   79MET    cp2 7712  19.503  -0.280  16.453
   79MET    cp1 7713  19.452  -0.385  16.381
   79MET    cp0 7714  19.346  -0.463  16.426
   79MET    cp3 7715  19.088   1.165  17.642
   79MET    cp2 7716  19.124   1.296  17.667
   79MET    cp1 7717  19.085   1.360  17.785
   79MET    cp0 7718  19.015   1.290  17.883
   79MET     o' 7719  19.300  -0.211  16.818
   79MET     o' 7720  18.976   0.892  17.642
   79MET      f 7721  19.514  -0.421  16.267
   79MET      f 7722  19.611  -0.209  16.413
   79MET      f 7723  19.186   1.365  17.569
   79MET      f 7724  19.098   1.495  17.790
   79MET    c=3 7725  19.093  -0.590  16.595
   79MET    ct1 7726  19.114  -0.655  16.468
   79MET    nt1 7727  19.124  -0.704  16.362
   79MET    ct0 7728  18.983  -0.648  16.669
   79MET    nt0 7729  18.902  -0.695  16.736
   79MET    c=3 7730  18.883   1.057  18.078
   79MET    ct0 7731  18.835   0.955  18.163
   79MET    nt0 7732  18.788   0.873  18.230
   79MET    ct1 7733  18.902   1.176  18.150
   79MET    nt1 7734  18.915   1.275  18.206
   79MET      h 7735  18.987  -0.476  16.833
   79MET      h 7736  18.766   0.819  17.983
   79MET      h 7737  18.979   0.205  17.232
   79MET      h 7738  19.031   0.079  17.139
   79MET      h 7739  19.037   0.326  17.389
   79MET      h 7740  19.034   0.444  17.509
   79MET      h 7741  18.724   0.640  18.107
   79MET      h 7742  18.640   0.489  18.062
   79MET      h 7743  18.919  -0.605  17.016
   79MET      h 7744  18.793  -0.513  16.940
   79MET     ha 7745  19.495  -0.163  16.627
   79MET     ha 7746  19.329  -0.556  16.373
   79MET     ha 7747  19.116   1.116  17.549
   79MET     ha 7748  18.985   1.355  17.964
   79MET     c1 7749  19.179   0.121  17.285
   79MET      h 7750  19.161   0.153  17.388
   79MET     c2 7751  19.230   0.234  17.196
   79MET      h 7752  19.292   0.200  17.113
   79MET      h 7753  19.148   0.294  17.157
   79MET     c2 7754  19.338   0.315  17.276
   79MET      h 7755  19.300   0.352  17.371
   79MET      h 7756  19.417   0.245  17.302
   79MET     c2 7757  19.393   0.422  17.180
   79MET      h 7758  19.464   0.380  17.108
   79MET      h 7759  19.318   0.456  17.107
   79MET     c3 7760  19.476   0.537  17.245
   79MET      h 7761  19.408   0.594  17.308
   79MET      h 7762  19.564   0.498  17.296
   79MET      h 7763  19.512   0.606  17.168
   79MET     c1 7764  18.880   0.478  17.359
   79MET      h 7765  18.832   0.549  17.427
   79MET     c2 7766  18.777   0.402  17.281
   79MET      h 7767  18.826   0.334  17.212
   79MET      h 7768  18.714   0.338  17.344
   79MET     c2 7769  18.688   0.500  17.202
   79MET      h 7770  18.660   0.580  17.271
   79MET      h 7771  18.737   0.563  17.129
   79MET     c2 7772  18.563   0.442  17.143
   79MET      h 7773  18.496   0.386  17.210
   79MET      h 7774  18.510   0.524  17.094
   79MET     c3 7775  18.593   0.367  17.014
   79MET      h 7776  18.638   0.271  17.044
   79MET      h 7777  18.494   0.358  16.970
   79MET      h 7778  18.661   0.428  16.955
   79MET     c2 7779  19.271  -0.002  17.279
   79MET      h 7780  19.233  -0.078  17.210
   79MET      h 7781  19.373   0.023  17.248
   79MET     c3 7782  19.294  -0.062  17.407
   79MET      h 7783  19.309   0.015  17.483
   79MET      h 7784  19.196  -0.093  17.444
   79MET      h 7785  19.363  -0.145  17.413
   79MET     c2 7786  18.980   0.552  17.261
   79MET      h 7787  19.032   0.476  17.202
   79MET      h 7788  18.927   0.597  17.176
   79MET     c3 7789  19.053   0.664  17.324
   79MET      h 7790  19.153   0.674  17.285
   79MET      h 7791  19.004   0.761  17.306
   79MET      h 7792  19.062   0.652  17.432
   79MET     c2 7793  18.537   0.651  17.997
   79MET      h 7794  18.548   0.730  17.923
   79MET      h 7795  18.466   0.590  17.940
   79MET     c2 7796  18.466   0.706  18.120
   79MET      h 7797  18.443   0.622  18.187
   79MET      h 7798  18.535   0.775  18.168
   79MET     c2 7799  18.333   0.784  18.083
   79MET      h 7800  18.271   0.737  18.006
   79MET      h 7801  18.266   0.798  18.169
   79MET     c2 7802  18.359   0.916  18.020
   79MET      h 7803  18.442   0.918  17.950
   79MET      h 7804  18.263   0.934  17.970
   79MET     c2 7805  18.373   1.037  18.122
   79MET      h 7806  18.457   1.025  18.190
   79MET      h 7807  18.286   1.056  18.185
   79MET     c2 7808  18.378   1.168  18.047
   79MET      h 7809  18.318   1.159  17.956
   79MET      h 7810  18.341   1.244  18.117
   79MET     c2 7811  18.521   1.202  18.010
   79MET      h 7812  18.576   1.139  17.941
   79MET      h 7813  18.575   1.192  18.104
   79MET     c2 7814  18.536   1.340  17.964
   79MET      h 7815  18.499   1.369  17.865
   79MET      h 7816  18.497   1.416  18.031
   79MET     c2 7817  18.687   1.376  17.929
   79MET      h 7818  18.722   1.312  17.848
   79MET      h 7819  18.738   1.338  18.018
   79MET     c3 7820  18.723   1.517  17.889
   79MET      h 7821  18.640   1.558  17.833
   79MET      h 7822  18.745   1.581  17.975
   79MET      h 7823  18.814   1.517  17.827
   79MET     c2 7824  18.739  -0.573  17.131
   79MET      h 7825  18.785  -0.593  17.228
   79MET      h 7826  18.663  -0.495  17.140
   79MET     c2 7827  18.665  -0.697  17.067
   79MET      h 7828  18.606  -0.658  16.985
   79MET      h 7829  18.738  -0.770  17.035
   79MET     c2 7830  18.567  -0.759  17.174
   79MET      h 7831  18.620  -0.795  17.262
   79MET      h 7832  18.491  -0.690  17.210
   79MET     c2 7833  18.511  -0.887  17.119
   79MET      h 7834  18.466  -0.942  17.203
   79MET      h 7835  18.591  -0.958  17.098
   79MET     c2 7836  18.400  -0.868  17.008
   79MET      h 7837  18.332  -0.952  17.017
   79MET      h 7838  18.337  -0.779  17.020
   79MET     c2 7839  18.454  -0.869  16.864
   79MET      h 7840  18.373  -0.834  16.799
   79MET      h 7841  18.535  -0.800  16.840
   79MET     c2 7842  18.515  -1.000  16.824
   79MET      h 7843  18.606  -1.020  16.879
   79MET      h 7844  18.448  -1.086  16.833
   79MET     c2 7845  18.560  -1.007  16.679
   79MET      h 7846  18.472  -1.055  16.638
   79MET      h 7847  18.581  -0.915  16.625
   79MET     c2 7848  18.673  -1.107  16.648
   79MET      h 7849  18.664  -1.184  16.725
   79MET      h 7850  18.660  -1.162  16.555
   79MET     c3 7851  18.818  -1.049  16.669
   79MET      h 7852  18.767  -1.145  16.676
   79MET      h 7853  18.921  -1.050  16.708
   79MET      h 7854  18.799  -1.014  16.569
   80MET    c51 7855   7.942  16.940   9.598
   80MET    c52 7856   7.993  16.885   9.720
   80MET    c52 7857   7.908  16.871   9.843
   80MET    c51 7858   7.774  16.908   9.822
   80MET    c50 7859   7.716  16.954   9.693
   80MET    c50 7860   7.801  16.975   9.587
   80MET    np0 7861   7.746  17.034   9.479
   80MET    sp0 7862   7.583  17.035   9.512
   80MET    np0 7863   7.593  16.993   9.669
   80MET    cs0 7864   8.054  16.977   9.518
   80MET    c53 7865   8.161  16.903   9.564
   80MET    np1 7866   8.132  16.860   9.690
   80MET    cs0 7867   7.707  16.896   9.947
   80MET    c53 7868   7.792  16.829  10.026
   80MET    np1 7869   7.921  16.819   9.969
   80MET    cs2 7870   8.277  16.921   9.482
   80MET    cs1 7871   8.244  16.998   9.373
   80MET    sp1 7872   8.081  17.059   9.371
   80MET    cs2 7873   7.735  16.790  10.148
   80MET    cs1 7874   7.600  16.827  10.141
   80MET    sp1 7875   7.541  16.913   9.999
   80MET    c54 7876   8.357  17.027   9.287
   80MET    cs3 7877   8.473  16.954   9.328
   80MET    sp2 7878   8.440  16.854   9.473
   80MET    c54 7879   7.538  16.792  10.265
   80MET    cs3 7880   7.622  16.727  10.363
   80MET    sp2 7881   7.788  16.713  10.292
   80MET    c=0 7882   8.597  16.958   9.257
   80MET    c=1 7883   8.724  16.904   9.258
   80MET    c=0 7884   7.579  16.681  10.492
   80MET    c=1 7885   7.639  16.610  10.594
   80MET     c2 7886   8.236  16.801   9.771
   80MET     c2 7887   8.033  16.758  10.050
   80MET     c2 7888   7.394  16.818  10.286
   80MET     c2 7889   8.350  17.123   9.165
   80MET    c=2 7890   8.840  16.946   9.172
   80MET    c55 7891   8.958  16.861   9.213
   80MET    c56 7892   8.916  16.773   9.315
   80MET     c' 7893   8.776  16.799   9.341
   80MET    c=2 7894   7.573  16.551  10.708
   80MET    c55 7895   7.672  16.502  10.808
   80MET    c56 7896   7.797  16.522  10.746
   80MET     c' 7897   7.778  16.581  10.616
   80MET    cp3 7898   9.000  16.679   9.377
   80MET    cp2 7899   9.126  16.669   9.332
   80MET    cp1 7900   9.173  16.754   9.235
   80MET    cp0 7901   9.093  16.847   9.170
   80MET    cp3 7902   7.918  16.483  10.807
   80MET    cp2 7903   7.910  16.424  10.932
   80MET    cp1 7904   7.788  16.414  11.000
   80MET    cp0 7905   7.670  16.455  10.939
   80MET     o' 7906   8.717  16.729   9.423
   80MET     o' 7907   7.871  16.621  10.551
   80MET      f 7908   9.300  16.738   9.191
   80MET      f 7909   9.202  16.572   9.389
   80MET      f 7910   8.026  16.390  10.993
   80MET      f 7911   7.793  16.383  11.132
   80MET    c=3 7912   8.846  17.043   9.076
   80MET    ct1 7913   8.971  17.074   9.009
   80MET    nt1 7914   9.071  17.106   8.960
   80MET    ct0 7915   8.738  17.129   9.031
   80MET    nt0 7916   8.646  17.188   8.994
   80MET    c=3 7917   7.434  16.543  10.722
   80MET    ct0 7918   7.335  16.572  10.626
   80MET    nt0 7919   7.254  16.604  10.551
   80MET    ct1 7920   7.377  16.486  10.838
   80MET    nt1 7921   7.332  16.443  10.933
   80MET      h 7922   8.590  17.050   9.200
   80MET      h 7923   7.477  16.713  10.503
   80MET      h 7924   8.234  16.840   9.872
   80MET      h 7925   8.335  16.838   9.742
   80MET      h 7926   8.110  16.718   9.984
   80MET      h 7927   7.999  16.666  10.100
   80MET      h 7928   7.340  16.734  10.329
   80MET      h 7929   7.349  16.845  10.191
   80MET      h 7930   8.391  17.068   9.079
   80MET      h 7931   8.423  17.200   9.187
   80MET     ha 7932   8.963  16.604   9.447
   80MET     ha 7933   9.134  16.892   9.081
   80MET     ha 7934   8.013  16.494  10.756
   80MET     ha 7935   7.586  16.449  11.006
   80MET     c1 7936   8.248  16.646   9.764
   80MET      h 7937   8.146  16.624   9.797
   80MET     c2 7938   8.352  16.613   9.870
   80MET      h 7939   8.450  16.587   9.829
   80MET      h 7940   8.365  16.696   9.940
   80MET     c2 7941   8.316  16.476   9.935
   80MET      h 7942   8.215  16.475   9.976
   80MET      h 7943   8.315  16.402   9.856
   80MET     c2 7944   8.428  16.444  10.035
   80MET      h 7945   8.518  16.406   9.985
   80MET      h 7946   8.473  16.533  10.079
   80MET     c3 7947   8.398  16.330  10.138
   80MET      h 7948   8.318  16.365  10.203
   80MET      h 7949   8.378  16.236  10.088
   80MET      h 7950   8.485  16.313  10.202
   80MET     c1 7951   8.092  16.856  10.155
   80MET      h 7952   8.015  16.870  10.231
   80MET     c2 7953   8.128  16.988  10.094
   80MET      h 7954   8.208  16.974  10.020
   80MET      h 7955   8.046  17.034  10.038
   80MET     c2 7956   8.177  17.085  10.203
   80MET      h 7957   8.106  17.079  10.285
   80MET      h 7958   8.265  17.056  10.260
   80MET     c2 7959   8.189  17.229  10.162
   80MET      h 7960   8.102  17.276  10.115
   80MET      h 7961   8.221  17.284  10.250
   80MET     c3 7962   8.318  17.253  10.085
   80MET      h 7963   8.302  17.213   9.984
   80MET      h 7964   8.327  17.362  10.089
   80MET      h 7965   8.399  17.201  10.137
   80MET     c2 7966   8.280  16.577   9.629
   80MET      h 7967   8.330  16.645   9.559
   80MET      h 7968   8.344  16.489   9.641
   80MET     c3 7969   8.164  16.520   9.566
   80MET      h 7970   8.100  16.472   9.639
   80MET      h 7971   8.096  16.603   9.547
   80MET      h 7972   8.179  16.464   9.474
   80MET     c2 7973   8.220  16.786  10.217
   80MET      h 7974   8.290  16.766  10.135
   80MET      h 7975   8.284  16.859  10.269
   80MET     c3 7976   8.188  16.683  10.318
   80MET      h 7977   8.259  16.601  10.315
   80MET      h 7978   8.193  16.723  10.420
   80MET      h 7979   8.089  16.640  10.304
   80MET     c2 7980   7.382  16.944  10.365
   80MET      h 7981   7.458  16.948  10.443
   80MET      h 7982   7.411  17.036  10.315
   80MET     c2 7983   7.245  16.962  10.427
   80MET      h 7984   7.171  16.971  10.347
   80MET      h 7985   7.224  16.873  10.487
   80MET     c2 7986   7.239  17.090  10.523
   80MET      h 7987   7.289  17.179  10.485
   80MET      h 7988   7.136  17.121  10.545
   80MET     c2 7989   7.311  17.070  10.651
   80MET      h 7990   7.405  17.015  10.643
   80MET      h 7991   7.328  17.174  10.681
   80MET     c2 7992   7.223  17.008  10.768
   80MET      h 7993   7.187  16.908  10.744
   80MET      h 7994   7.136  17.066  10.797
   80MET     c2 7995   7.300  17.012  10.898
   80MET      h 7996   7.367  17.099  10.898
   80MET      h 7997   7.225  17.014  10.977
   80MET     c2 7998   7.384  16.886  10.914
   80MET      h 7999   7.465  16.865  10.845
   80MET      h 8000   7.313  16.806  10.895
   80MET     c2 8001   7.437  16.870  11.049
   80MET      h 8002   7.519  16.934  11.084
   80MET      h 8003   7.363  16.875  11.128
   80MET     c2 8004   7.521  16.736  11.066
   80MET      h 8005   7.607  16.738  10.999
   80MET      h 8006   7.453  16.663  11.021
   80MET     c3 8007   7.575  16.698  11.201
   80MET      h 8008   7.602  16.789  11.252
   80MET      h 8009   7.504  16.641  11.261
   80MET      h 8010   7.664  16.634  11.190
   80MET     c2 8011   8.224  17.195   9.133
   80MET      h 8012   8.147  17.122   9.106
   80MET      h 8013   8.192  17.253   9.220
   80MET     c2 8014   8.255  17.300   9.020
   80MET      h 8015   8.314  17.378   9.067
   80MET      h 8016   8.307  17.252   8.938
   80MET     c2 8017   8.120  17.364   8.970
   80MET      h 8018   8.053  17.290   8.927
   80MET      h 8019   8.063  17.414   9.048
   80MET     c2 8020   8.148  17.451   8.851
   80MET      h 8021   8.053  17.471   8.801
   80MET      h 8022   8.192  17.392   8.771
   80MET     c2 8023   8.218  17.588   8.885
   80MET      h 8024   8.184  17.660   8.811
   80MET      h 8025   8.188  17.632   8.981
   80MET     c2 8026   8.371  17.587   8.878
   80MET      h 8027   8.407  17.679   8.924
   80MET      h 8028   8.423  17.510   8.936
   80MET     c2 8029   8.425  17.559   8.741
   80MET      h 8030   8.402  17.457   8.709
   80MET      h 8031   8.391  17.629   8.665
   80MET     c2 8032   8.576  17.566   8.729
   80MET      h 8033   8.584  17.668   8.693
   80MET      h 8034   8.637  17.552   8.818
   80MET     c2 8035   8.639  17.482   8.616
   80MET      h 8036   8.561  17.475   8.541
   80MET      h 8037   8.721  17.533   8.564
   80MET     c3 8038   8.669  17.333   8.655
   80MET      h 8039   8.642  17.391   8.566
   80MET      h 8040   8.666  17.224   8.641
   80MET      h 8041   8.758  17.380   8.693
   81MET    c51 8042  14.296   7.821   8.929
   81MET    c52 8043  14.375   7.706   8.896
   81MET    c52 8044  14.521   7.716   8.861
   81MET    c51 8045  14.572   7.847   8.874
   81MET    c50 8046  14.495   7.966   8.919
   81MET    c50 8047  14.360   7.952   8.939
   81MET    np0 8048  14.292   8.067   8.962
   81MET    sp0 8049  14.411   8.181   8.982
   81MET    np0 8050  14.536   8.090   8.929
   81MET    cs0 8051  14.160   7.784   8.916
   81MET    c53 8052  14.156   7.647   8.926
   81MET    np1 8053  14.281   7.598   8.900
   81MET    cs0 8054  14.708   7.844   8.832
   81MET    c53 8055  14.739   7.714   8.824
   81MET    np1 8056  14.625   7.632   8.833
   81MET    cs2 8057  14.021   7.598   8.929
   81MET    cs1 8058  13.934   7.704   8.932
   81MET    sp1 8059  14.008   7.861   8.922
   81MET    cs2 8060  14.876   7.691   8.803
   81MET    cs1 8061  14.937   7.817   8.808
   81MET    sp1 8062  14.838   7.960   8.829
   81MET    c54 8063  13.795   7.664   8.929
   81MET    cs3 8064  13.782   7.522   8.939
   81MET    sp2 8065  13.942   7.441   8.950
   81MET    c54 8066  15.077   7.798   8.785
   81MET    cs3 8067  15.122   7.663   8.766
   81MET    sp2 8068  14.977   7.555   8.776
   81MET    c=0 8069  13.655   7.456   8.945
   81MET    c=1 8070  13.599   7.330   8.958
   81MET    c=0 8071  15.258   7.622   8.744
   81MET    c=1 8072  15.322   7.500   8.732
   81MET     c2 8073  14.299   7.456   8.881
   81MET     c2 8074  14.639   7.482   8.813
   81MET     c2 8075  15.168   7.915   8.786
   81MET     c2 8076  13.677   7.765   8.918
   81MET    c=2 8077  13.454   7.294   8.944
   81MET    c55 8078  13.443   7.145   8.964
   81MET    c56 8079  13.572   7.095   8.990
   81MET     c' 8080  13.665   7.206   8.988
   81MET    c=2 8081  15.465   7.478   8.735
   81MET    c55 8082  15.497   7.338   8.698
   81MET    c56 8083  15.372   7.275   8.685
   81MET     c' 8084  15.267   7.369   8.711
   81MET    cp3 8085  13.600   6.959   9.013
   81MET    cp2 8086  13.496   6.874   9.016
   81MET    cp1 8087  13.369   6.917   8.989
   81MET    cp0 8088  13.337   7.051   8.966
   81MET    cp3 8089  15.359   7.138   8.657
   81MET    cp2 8090  15.476   7.065   8.638
   81MET    cp1 8091  15.601   7.128   8.639
   81MET    cp0 8092  15.611   7.264   8.666
   81MET     o' 8093  13.783   7.185   9.014
   81MET     o' 8094  15.151   7.343   8.693
   81MET      f 8095  13.268   6.828   8.995
   81MET      f 8096  13.525   6.745   9.046
   81MET      f 8097  15.465   6.934   8.606
   81MET      f 8098  15.707   7.057   8.593
   81MET    c=3 8099  13.347   7.376   8.915
   81MET    ct1 8100  13.215   7.320   8.897
   81MET    nt1 8101  13.109   7.277   8.873
   81MET    ct0 8102  13.349   7.519   8.895
   81MET    nt0 8103  13.356   7.634   8.888
   81MET    c=3 8104  15.559   7.576   8.766
   81MET    ct0 8105  15.536   7.706   8.817
   81MET    nt0 8106  15.517   7.815   8.850
   81MET    ct1 8107  15.697   7.547   8.763
   81MET    nt1 8108  15.808   7.524   8.757
   81MET      h 8109  13.587   7.528   8.903
   81MET      h 8110  15.315   7.713   8.736
   81MET      h 8111  14.363   7.436   8.795
   81MET      h 8112  14.208   7.408   8.843
   81MET      h 8113  14.558   7.429   8.863
   81MET      h 8114  14.726   7.444   8.868
   81MET      h 8115  15.259   7.898   8.844
   81MET      h 8116  15.115   8.001   8.825
   81MET      h 8117  13.607   7.740   8.999
   81MET      h 8118  13.626   7.736   8.827
   81MET     ha 8119  13.698   6.924   9.045
   81MET     ha 8120  13.232   7.076   8.968
   81MET     ha 8121  15.263   7.089   8.653
   81MET     ha 8122  15.712   7.299   8.654
   81MET     c1 8123  14.338   7.374   9.008
   81MET      h 8124  14.428   7.430   9.031
   81MET     c2 8125  14.366   7.235   8.953
   81MET      h 8126  14.287   7.162   8.973
   81MET      h 8127  14.384   7.238   8.845
   81MET     c2 8128  14.481   7.170   9.038
   81MET      h 8129  14.570   7.233   9.040
   81MET      h 8130  14.446   7.167   9.140
   81MET     c2 8131  14.500   7.028   8.984
   81MET      h 8132  14.423   6.959   9.020
   81MET      h 8133  14.477   7.019   8.877
   81MET     c3 8134  14.631   6.955   9.028
   81MET      h 8135  14.715   7.009   8.983
   81MET      h 8136  14.636   6.945   9.136
   81MET      h 8137  14.633   6.853   8.987
   81MET     c1 8138  14.651   7.443   8.663
   81MET      h 8139  14.749   7.479   8.629
   81MET     c2 8140  14.541   7.503   8.580
   81MET      h 8141  14.445   7.463   8.613
   81MET      h 8142  14.533   7.611   8.593
   81MET     c2 8143  14.563   7.468   8.432
   81MET      h 8144  14.667   7.488   8.410
   81MET      h 8145  14.564   7.363   8.405
   81MET     c2 8146  14.478   7.546   8.334
   81MET      h 8147  14.479   7.655   8.342
   81MET      h 8148  14.508   7.512   8.235
   81MET     c3 8149  14.338   7.487   8.326
   81MET      h 8150  14.285   7.521   8.416
   81MET      h 8151  14.301   7.532   8.234
   81MET      h 8152  14.347   7.378   8.321
   81MET     c2 8153  14.241   7.369   9.128
   81MET      h 8154  14.138   7.391   9.099
   81MET      h 8155  14.241   7.272   9.178
   81MET     c3 8156  14.280   7.457   9.235
   81MET      h 8157  14.387   7.454   9.250
   81MET      h 8158  14.279   7.558   9.194
   81MET      h 8159  14.221   7.455   9.326
   81MET     c2 8160  14.645   7.285   8.657
   81MET      h 8161  14.550   7.253   8.701
   81MET      h 8162  14.624   7.249   8.555
   81MET     c3 8163  14.773   7.218   8.694
   81MET      h 8164  14.756   7.125   8.745
   81MET      h 8165  14.833   7.194   8.605
   81MET      h 8166  14.834   7.280   8.760
   81MET     c2 8167  15.193   7.954   8.644
   81MET      h 8168  15.205   7.866   8.581
   81MET      h 8169  15.109   7.996   8.590
   81MET     c2 8170  15.313   8.045   8.628
   81MET      h 8171  15.294   8.139   8.681
   81MET      h 8172  15.399   7.994   8.673
   81MET     c2 8173  15.347   8.074   8.475
   81MET      h 8174  15.260   8.093   8.411
   81MET      h 8175  15.412   8.160   8.461
   81MET     c2 8176  15.407   7.957   8.405
   81MET      h 8177  15.363   7.860   8.433
   81MET      h 8178  15.385   7.982   8.301
   81MET     c2 8179  15.565   7.949   8.414
   81MET      h 8180  15.601   7.937   8.516
   81MET      h 8181  15.619   8.033   8.371
   81MET     c2 8182  15.616   7.839   8.322
   81MET      h 8183  15.548   7.830   8.236
   81MET      h 8184  15.718   7.867   8.296
   81MET     c2 8185  15.619   7.706   8.396
   81MET      h 8186  15.527   7.660   8.432
   81MET      h 8187  15.673   7.730   8.488
   81MET     c2 8188  15.694   7.603   8.325
   81MET      h 8189  15.652   7.557   8.235
   81MET      h 8190  15.795   7.632   8.295
   81MET     c2 8191  15.701   7.466   8.405
   81MET      h 8192  15.600   7.427   8.419
   81MET      h 8193  15.731   7.502   8.504
   81MET     c3 8194  15.782   7.351   8.351
   81MET      h 8195  15.775   7.355   8.242
   81MET      h 8196  15.887   7.356   8.381
   81MET      h 8197  15.744   7.256   8.388
   81MET     c2 8198  13.703   7.911   8.906
   81MET      h 8199  13.752   7.946   8.998
   81MET      h 8200  13.767   7.929   8.820
   81MET     c2 8201  13.567   7.983   8.874
   81MET      h 8202  13.542   7.955   8.772
   81MET      h 8203  13.491   7.951   8.945
   81MET     c2 8204  13.588   8.138   8.881
   81MET      h 8205  13.618   8.172   8.979
   81MET      h 8206  13.663   8.176   8.811
   81MET     c2 8207  13.454   8.206   8.868
   81MET      h 8208  13.466   8.310   8.899
   81MET      h 8209  13.388   8.175   8.948
   81MET     c2 8210  13.395   8.205   8.721
   81MET      h 8211  13.336   8.296   8.711
   81MET      h 8212  13.469   8.211   8.641
   81MET     c2 8213  13.300   8.088   8.691
   81MET      h 8214  13.283   8.087   8.583
   81MET      h 8215  13.338   7.987   8.710
   81MET     c2 8216  13.176   8.087   8.775
   81MET      h 8217  13.199   8.068   8.879
   81MET      h 8218  13.116   8.178   8.767
   81MET     c2 8219  13.077   7.977   8.740
   81MET      h 8220  13.012   8.035   8.675
   81MET      h 8221  13.112   7.888   8.689
   81MET     c2 8222  12.983   7.933   8.854
   81MET      h 8223  12.975   8.020   8.919
   81MET      h 8224  12.880   7.914   8.821
   81MET     c3 8225  13.043   7.821   8.948
   81MET      h 8226  12.974   7.906   8.954
   81MET      h 8227  13.069   7.776   9.044
   81MET      h 8228  13.004   7.760   8.868
   82MET    c51 8229  15.072  20.473   7.121
   82MET    c52 8230  15.069  20.565   7.011
   82MET    c52 8231  15.135  20.535   6.879
   82MET    c51 8232  15.191  20.405   6.873
   82MET    c50 8233  15.185  20.304   6.982
   82MET    c50 8234  15.132  20.341   7.104
   82MET    np0 8235  15.146  20.252   7.204
   82MET    sp0 8236  15.203  20.114   7.128
   82MET    np0 8237  15.238  20.184   6.984
   82MET    cs0 8238  15.038  20.546   7.238
   82MET    c53 8239  14.970  20.658   7.195
   82MET    np1 8240  14.998  20.678   7.063
   82MET    cs0 8241  15.255  20.393   6.748
   82MET    c53 8242  15.214  20.498   6.676
   82MET    np1 8243  15.146  20.593   6.756
   82MET    cs2 8244  14.917  20.733   7.306
   82MET    cs1 8245  14.941  20.664   7.422
   82MET    sp1 8246  15.032  20.517   7.406
   82MET    cs2 8247  15.252  20.491   6.541
   82MET    cs1 8248  15.314  20.367   6.525
   82MET    sp1 8249  15.335  20.262   6.664
   82MET    c54 8250  14.897  20.736   7.541
   82MET    cs3 8251  14.824  20.854   7.505
   82MET    sp2 8252  14.815  20.875   7.328
   82MET    c54 8253  15.357  20.357   6.389
   82MET    cs3 8254  15.326  20.468   6.303
   82MET    sp2 8255  15.240  20.592   6.403
   82MET    c=0 8256  14.764  20.940   7.602
   82MET    c=1 8257  14.687  21.054   7.613
   82MET    c=0 8258  15.357  20.478   6.163
   82MET    c=1 8259  15.330  20.569   6.063
   82MET     c2 8260  14.959  20.803   7.001
   82MET     c2 8261  15.103  20.724   6.694
   82MET     c2 8262  15.426  20.235   6.341
   82MET     c2 8263  14.923  20.686   7.686
   82MET    c=2 8264  14.653  21.129   7.738
   82MET    c55 8265  14.570  21.248   7.698
   82MET    c56 8266  14.553  21.245   7.558
   82MET     c' 8267  14.622  21.128   7.507
   82MET    c=2 8268  15.348  20.550   5.921
   82MET    c55 8269  15.329  20.677   5.847
   82MET    c56 8270  15.286  20.768   5.945
   82MET     c' 8271  15.280  20.704   6.074
   82MET    cp3 8272  14.481  21.341   7.485
   82MET    cp2 8273  14.420  21.438   7.555
   82MET    cp1 8274  14.435  21.448   7.691
   82MET    cp0 8275  14.505  21.354   7.766
   82MET    cp3 8276  15.250  20.901   5.914
   82MET    cp2 8277  15.260  20.940   5.781
   82MET    cp1 8278  15.313  20.854   5.684
   82MET    cp0 8279  15.350  20.725   5.718
   82MET     o' 8280  14.616  21.102   7.388
   82MET     o' 8281  15.260  20.765   6.175
   82MET      f 8282  14.370  21.546   7.756
   82MET      f 8283  14.345  21.525   7.483
   82MET      f 8284  15.230  21.069   5.751
   82MET      f 8285  15.347  20.909   5.565
   82MET    c=3 8286  14.690  21.102   7.868
   82MET    ct1 8287  14.654  21.191   7.976
   82MET    nt1 8288  14.633  21.266   8.062
   82MET    ct0 8289  14.769  20.990   7.915
   82MET    nt0 8290  14.825  20.895   7.947
   82MET    c=3 8291  15.383  20.428   5.863
   82MET    ct0 8292  15.389  20.301   5.924
   82MET    nt0 8293  15.402  20.198   5.975
   82MET    ct1 8294  15.403  20.418   5.724
   82MET    nt1 8295  15.422  20.411   5.612
   82MET      h 8296  14.817  20.917   7.694
   82MET      h 8297  15.415  20.390   6.140
   82MET      h 8298  15.040  20.843   6.940
   82MET      h 8299  14.952  20.884   7.074
   82MET      h 8300  15.020  20.766   6.750
   82MET      h 8301  15.058  20.708   6.596
   82MET      h 8302  15.387  20.198   6.246
   82MET      h 8303  15.415  20.158   6.417
   82MET      h 8304  14.827  20.687   7.737
   82MET      h 8305  14.981  20.767   7.731
   82MET     ha 8306  14.459  21.330   7.379
   82MET     ha 8307  14.491  21.360   7.874
   82MET     ha 8308  15.212  20.969   5.989
   82MET     ha 8309  15.397  20.674   5.635
   82MET     c1 8310  14.821  20.802   6.929
   82MET      h 8311  14.844  20.720   6.860
   82MET     c2 8312  14.816  20.938   6.860
   82MET      h 8313  14.751  21.010   6.909
   82MET      h 8314  14.916  20.981   6.851
   82MET     c2 8315  14.739  20.922   6.724
   82MET      h 8316  14.783  20.845   6.661
   82MET      h 8317  14.640  20.886   6.749
   82MET     c2 8318  14.730  21.063   6.663
   82MET      h 8319  14.652  21.123   6.711
   82MET      h 8320  14.815  21.126   6.689
   82MET     c3 8321  14.689  21.069   6.513
   82MET      h 8322  14.769  21.024   6.455
   82MET      h 8323  14.590  21.025   6.497
   82MET      h 8324  14.682  21.174   6.480
   82MET     c1 8325  15.221  20.825   6.681
   82MET      h 8326  15.287  20.785   6.603
   82MET     c2 8327  15.295  20.842   6.810
   82MET      h 8328  15.229  20.885   6.885
   82MET      h 8329  15.329  20.747   6.853
   82MET     c2 8330  15.416  20.935   6.789
   82MET      h 8331  15.466  20.902   6.698
   82MET      h 8332  15.395  21.036   6.755
   82MET     c2 8333  15.516  20.938   6.901
   82MET      h 8334  15.556  20.842   6.936
   82MET      h 8335  15.596  21.006   6.869
   82MET     c3 8336  15.468  21.028   7.014
   82MET      h 8337  15.392  20.971   7.068
   82MET      h 8338  15.561  21.043   7.070
   82MET      h 8339  15.428  21.119   6.971
   82MET     c2 8340  14.693  20.774   7.009
   82MET      h 8341  14.705  20.796   7.116
   82MET      h 8342  14.608  20.832   6.974
   82MET     c3 8343  14.644  20.640   6.994
   82MET      h 8344  14.653  20.608   6.891
   82MET      h 8345  14.723  20.575   7.031
   82MET      h 8346  14.550  20.614   7.042
   82MET     c2 8347  15.158  20.963   6.634
   82MET      h 8348  15.085  20.994   6.711
   82MET      h 8349  15.227  21.046   6.650
   82MET     c3 8350  15.125  20.968   6.490
   82MET      h 8351  15.036  21.027   6.471
   82MET      h 8352  15.205  21.015   6.432
   82MET      h 8353  15.107  20.869   6.448
   82MET     c2 8354  15.572  20.262   6.341
   82MET      h 8355  15.592  20.363   6.305
   82MET      h 8356  15.619  20.274   6.438
   82MET     c2 8357  15.651  20.162   6.259
   82MET      h 8358  15.640  20.063   6.304
   82MET      h 8359  15.608  20.161   6.158
   82MET     c2 8360  15.805  20.201   6.248
   82MET      h 8361  15.850  20.237   6.340
   82MET      h 8362  15.867  20.117   6.215
   82MET     c2 8363  15.829  20.317   6.158
   82MET      h 8364  15.755  20.396   6.165
   82MET      h 8365  15.927  20.350   6.194
   82MET     c2 8366  15.852  20.279   6.006
   82MET      h 8367  15.766  20.231   5.961
   82MET      h 8368  15.937  20.213   5.986
   82MET     c2 8369  15.897  20.401   5.928
   82MET      h 8370  15.954  20.467   5.994
   82MET      h 8371  15.954  20.363   5.843
   82MET     c2 8372  15.776  20.477   5.876
   82MET      h 8373  15.706  20.523   5.944
   82MET      h 8374  15.717  20.400   5.826
   82MET     c2 8375  15.812  20.578   5.776
   82MET      h 8376  15.862  20.670   5.807
   82MET      h 8377  15.871  20.542   5.693
   82MET     c2 8378  15.685  20.654   5.718
   82MET      h 8379  15.634  20.706   5.799
   82MET      h 8380  15.619  20.569   5.695
   82MET     c3 8381  15.701  20.755   5.608
   82MET      h 8382  15.796  20.805   5.624
   82MET      h 8383  15.699  20.710   5.509
   82MET      h 8384  15.619  20.828   5.611
   82MET     c2 8385  15.001  20.562   7.710
   82MET      h 8386  14.947  20.477   7.669
   82MET      h 8387  15.099  20.571   7.662
   82MET     c2 8388  15.031  20.552   7.864
   82MET      h 8389  15.104  20.630   7.886
   82MET      h 8390  14.939  20.565   7.920
   82MET     c2 8391  15.096  20.412   7.896
   82MET      h 8392  15.030  20.330   7.871
   82MET      h 8393  15.189  20.394   7.842
   82MET     c2 8394  15.107  20.396   8.045
   82MET      h 8395  15.126  20.290   8.065
   82MET      h 8396  15.009  20.402   8.091
   82MET     c2 8397  15.223  20.482   8.111
   82MET      h 8398  15.258  20.425   8.197
   82MET      h 8399  15.312  20.495   8.049
   82MET     c2 8400  15.179  20.619   8.163
   82MET      h 8401  15.270  20.675   8.186
   82MET      h 8402  15.128  20.686   8.093
   82MET     c2 8403  15.079  20.612   8.274
   82MET      h 8404  14.984  20.574   8.239
   82MET      h 8405  15.111  20.555   8.361
   82MET     c2 8406  15.041  20.747   8.333
   82MET      h 8407  15.109  20.746   8.418
   82MET      h 8408  15.055  20.837   8.274
   82MET     c2 8409  14.902  20.756   8.399
   82MET      h 8410  14.880  20.654   8.431
   82MET      h 8411  14.900  20.813   8.492
   82MET     c3 8412  14.785  20.790   8.299
   82MET      h 8413  14.800  20.733   8.392
   82MET      h 8414  14.687  20.776   8.253
   82MET      h 8415  14.820  20.889   8.321
   83MET    c51 8416  22.233   7.653  15.048
   83MET    c52 8417  22.372   7.646  15.083
   83MET    c52 8418  22.440   7.516  15.117
   83MET    c51 8419  22.356   7.404  15.102
   83MET    c50 8420  22.215   7.408  15.056
   83MET    c50 8421  22.156   7.530  15.035
   83MET    np0 8422  22.023   7.528  15.011
   83MET    sp0 8423  21.989   7.366  14.989
   83MET    np0 8424  22.131   7.307  15.043
   83MET    cs0 8425  22.193   7.788  15.062
   83MET    c53 8426  22.308   7.864  15.054
   83MET    np1 8427  22.415   7.783  15.080
   83MET    cs0 8428  22.430   7.290  15.144
   83MET    c53 8429  22.557   7.332  15.153
   83MET    np1 8430  22.567   7.473  15.146
   83MET    cs2 8431  22.278   8.005  15.053
   83MET    cs1 8432  22.142   8.022  15.048
   83MET    sp1 8433  22.047   7.876  15.055
   83MET    cs2 8434  22.648   7.228  15.174
   83MET    cs1 8435  22.574   7.110  15.167
   83MET    sp1 8436  22.400   7.118  15.144
   83MET    c54 8437  22.103   8.162  15.053
   83MET    cs3 8438  22.217   8.248  15.044
   83MET    sp2 8439  22.369   8.155  15.035
   83MET    c54 8440  22.663   7.000  15.190
   83MET    cs3 8441  22.801   7.033  15.211
   83MET    sp2 8442  22.817   7.213  15.203
   83MET    c=0 8443  22.206   8.390  15.040
   83MET    c=1 8444  22.283   8.504  15.029
   83MET    c=0 8445  22.907   6.939  15.233
   83MET    c=1 8446  23.045   6.948  15.247
   83MET     c2 8447  22.545   7.843  15.102
   83MET     c2 8448  22.701   7.539  15.168
   83MET     c2 8449  22.612   6.861  15.187
   83MET     c2 8450  21.955   8.208  15.062
   83MET    c=2 8451  22.237   8.646  15.045
   83MET    c55 8452  22.358   8.735  15.027
   83MET    c56 8453  22.470   8.652  15.001
   83MET     c' 8454  22.424   8.514  15.001
   83MET    c=2 8455  23.139   6.839  15.244
   83MET    c55 8456  23.275   6.884  15.283
   83MET    c56 8457  23.262   7.024  15.297
   83MET     c' 8458  23.126   7.064  15.270
   83MET    cp3 8459  22.600   8.700  14.980
   83MET    cp2 8460  22.617   8.833  14.979
   83MET    cp1 8461  22.513   8.918  15.006
   83MET    cp0 8462  22.383   8.874  15.027
   83MET    cp3 8463  23.372   7.107  15.328
   83MET    cp2 8464  23.495   7.046  15.347
   83MET    cp1 8465  23.507   6.906  15.345
   83MET    cp0 8466  23.397   6.827  15.316
   83MET     o' 8467  22.504   8.425  14.975
   83MET     o' 8468  23.088   7.176  15.289
   83MET      f 8469  22.536   9.051  15.002
   83MET      f 8470  22.743   8.877  14.950
   83MET      f 8471  23.600   7.124  15.381
   83MET      f 8472  23.622   6.854  15.392
   83MET    c=3 8473  22.111   8.694  15.072
   83MET    ct1 8474  22.088   8.835  15.092
   83MET    nt1 8475  22.070   8.948  15.116
   83MET    ct0 8476  21.990   8.616  15.090
   83MET    nt0 8477  21.897   8.550  15.095
   83MET    c=3 8478  23.105   6.707  15.211
   83MET    ct0 8479  22.984   6.659  15.158
   83MET    nt0 8480  22.882   6.618  15.123
   83MET    ct1 8481  23.203   6.606  15.214
   83MET    nt1 8482  23.281   6.523  15.219
   83MET      h 8483  22.108   8.410  15.081
   83MET      h 8484  22.860   6.842  15.240
   83MET      h 8485  22.595   7.798  15.188
   83MET      h 8486  22.537   7.944  15.141
   83MET      h 8487  22.704   7.636  15.120
   83MET      h 8488  22.780   7.486  15.114
   83MET      h 8489  22.675   6.793  15.129
   83MET      h 8490  22.512   6.862  15.146
   83MET      h 8491  21.940   8.282  14.982
   83MET      h 8492  21.951   8.266  15.154
   83MET     ha 8493  22.682   8.636  14.949
   83MET     ha 8494  22.306   8.951  15.025
   83MET     ha 8495  23.362   7.215  15.333
   83MET     ha 8496  23.420   6.722  15.326
   83MET     c1 8497  22.636   7.854  14.976
   83MET      h 8498  22.637   7.748  14.952
   83MET     c2 8499  22.769   7.903  15.033
   83MET      h 8500  22.789   8.009  15.015
   83MET      h 8501  22.775   7.885  15.141
   83MET     c2 8502  22.885   7.840  14.949
   83MET      h 8503  22.879   7.732  14.946
   83MET      h 8504  22.871   7.873  14.847
   83MET     c2 8505  23.016   7.899  15.005
   83MET      h 8506  23.033   8.001  14.970
   83MET      h 8507  23.010   7.921  15.112
   83MET     c3 8508  23.147   7.826  14.962
   83MET      h 8509  23.145   7.727  15.006
   83MET      h 8510  23.160   7.828  14.854
   83MET      h 8511  23.234   7.877  15.005
   83MET     c1 8512  22.739   7.548  15.319
   83MET      h 8513  22.759   7.446  15.352
   83MET     c2 8514  22.629   7.609  15.401
   83MET      h 8515  22.613   7.712  15.369
   83MET      h 8516  22.533   7.559  15.387
   83MET     c2 8517  22.668   7.607  15.550
   83MET      h 8518  22.706   7.507  15.571
   83MET      h 8519  22.758   7.661  15.579
   83MET     c2 8520  22.557   7.637  15.647
   83MET      h 8521  22.464   7.579  15.637
   83MET      h 8522  22.599   7.628  15.747
   83MET     c3 8523  22.532   7.787  15.656
   83MET      h 8524  22.477   7.815  15.566
   83MET      h 8525  22.474   7.794  15.748
   83MET      h 8526  22.629   7.837  15.662
   83MET     c2 8527  22.590   7.940  14.857
   83MET      h 8528  22.517   8.016  14.885
   83MET      h 8529  22.674   7.992  14.808
   83MET     c3 8530  22.538   7.862  14.748
   83MET      h 8531  22.598   7.773  14.733
   83MET      h 8532  22.451   7.810  14.788
   83MET      h 8533  22.510   7.914  14.657
   83MET     c2 8534  22.870   7.636  15.328
   83MET      h 8535  22.847   7.735  15.285
   83MET      h 8536  22.888   7.672  15.430
   83MET     c3 8537  22.994   7.563  15.292
   83MET      h 8538  23.066   7.627  15.242
   83MET      h 8539  23.045   7.524  15.380
   83MET      h 8540  22.975   7.479  15.224
   83MET     c2 8541  22.591   6.818  15.328
   83MET      h 8542  22.671   6.853  15.392
   83MET      h 8543  22.509   6.866  15.382
   83MET     c2 8544  22.576   6.668  15.342
   83MET      h 8545  22.487   6.635  15.288
   83MET      h 8546  22.665   6.622  15.298
   83MET     c2 8547  22.568   6.622  15.495
   83MET      h 8548  22.505   6.685  15.558
   83MET      h 8549  22.529   6.521  15.507
   83MET     c2 8550  22.698   6.632  15.566
   83MET      h 8551  22.757   6.720  15.540
   83MET      h 8552  22.664   6.635  15.670
   83MET     c2 8553  22.788   6.502  15.557
   83MET      h 8554  22.818   6.478  15.455
   83MET      h 8555  22.744   6.411  15.598
   83MET     c2 8556  22.907   6.516  15.650
   83MET      h 8557  22.879   6.577  15.736
   83MET      h 8558  22.937   6.414  15.676
   83MET     c2 8559  23.023   6.583  15.578
   83MET      h 8560  23.014   6.686  15.544
   83MET      h 8561  23.032   6.526  15.486
   83MET     c2 8562  23.149   6.573  15.651
   83MET      h 8563  23.164   6.633  15.742
   83MET      h 8564  23.177   6.472  15.680
   83MET     c2 8565  23.270   6.640  15.573
   83MET      h 8566  23.250   6.747  15.560
   83MET      h 8567  23.256   6.597  15.474
   83MET     c3 8568  23.409   6.631  15.629
   83MET      h 8569  23.402   6.634  15.737
   83MET      h 8570  23.461   6.540  15.598
   83MET      h 8571  23.470   6.715  15.593
   83MET     c2 8572  21.844   8.109  15.071
   83MET      h 8573  21.842   8.050  14.979
   83MET      h 8574  21.862   8.044  15.157
   83MET     c2 8575  21.711   8.187  15.103
   83MET      h 8576  21.720   8.221  15.205
   83MET      h 8577  21.699   8.269  15.033
   83MET     c2 8578  21.590   8.087  15.094
   83MET      h 8579  21.579   8.045  14.995
   83MET      h 8580  21.597   8.003  15.163
   83MET     c2 8581  21.462   8.165  15.106
   83MET      h 8582  21.380   8.100  15.073
   83MET      h 8583  21.454   8.238  15.026
   83MET     c2 8584  21.429   8.214  15.253
   83MET      h 8585  21.321   8.216  15.262
   83MET      h 8586  21.462   8.147  15.332
   83MET     c2 8587  21.479   8.356  15.285
   83MET      h 8588  21.470   8.369  15.393
   83MET      h 8589  21.585   8.377  15.268
   83MET     c2 8590  21.415   8.463  15.202
   83MET      h 8591  21.444   8.455  15.098
   83MET      h 8592  21.306   8.465  15.209
   83MET     c2 8593  21.456   8.604  15.239
   83MET      h 8594  21.372   8.628  15.303
   83MET      h 8595  21.549   8.621  15.291
   83MET     c2 8596  21.445   8.709  15.126
   83MET      h 8597  21.368   8.671  15.060
   83MET      h 8598  21.406   8.806  15.159
   83MET     c3 8599  21.573   8.718  15.034
   83MET      h 8600  21.464   8.732  15.026
   83MET      h 8601  21.626   8.720  14.938
   83MET      h 8602  21.604   8.782  15.114
   84MET    c51 8603   2.181  22.088   1.805
   84MET    c52 8604   2.172  21.945   1.794
   84MET    c52 8605   2.267  21.852   1.864
   84MET    c51 8606   2.359  21.920   1.948
   84MET    c50 8607   2.363  22.067   1.970
   84MET    c50 8608   2.280  22.147   1.895
   84MET    np0 8609   2.301  22.280   1.906
   84MET    sp0 8610   2.409  22.293   2.032
   84MET    np0 8611   2.448  22.135   2.043
   84MET    cs0 8612   2.106  22.143   1.699
   84MET    c53 8613   2.017  22.047   1.659
   84MET    np1 8614   2.062  21.925   1.703
   84MET    cs0 8615   2.446  21.822   2.002
   84MET    c53 8616   2.389  21.704   1.974
   84MET    np1 8617   2.283  21.718   1.881
   84MET    cs2 8618   1.925  22.096   1.560
   84MET    cs1 8619   1.946  22.231   1.543
   84MET    sp1 8620   2.078  22.299   1.633
   84MET    cs2 8621   2.451  21.596   2.037
   84MET    cs1 8622   2.549  21.652   2.120
   84MET    sp1 8623   2.575  21.825   2.120
   84MET    c54 8624   1.861  22.288   1.440
   84MET    cs3 8625   1.765  22.194   1.393
   84MET    sp2 8626   1.783  22.035   1.474
   84MET    c54 8627   2.618  21.545   2.185
   84MET    cs3 8628   2.572  21.411   2.156
   84MET    sp2 8629   2.436  21.425   2.038
   84MET    c=0 8630   1.665  22.226   1.296
   84MET    c=1 8631   1.557  22.172   1.230
   84MET    c=0 8632   2.624  21.290   2.213
   84MET    c=1 8633   2.590  21.156   2.205
   84MET     c2 8634   2.000  21.804   1.654
   84MET     c2 8635   2.215  21.593   1.828
   84MET     c2 8636   2.727  21.573   2.281
   84MET     c2 8637   1.874  22.436   1.392
   84MET    c=2 8638   1.480  22.234   1.117
   84MET    c55 8639   1.374  22.134   1.075
   84MET    c56 8640   1.386  22.021   1.158
   84MET     c' 8641   1.494  22.044   1.251
   84MET    c=2 8642   2.640  21.050   2.289
   84MET    c55 8643   2.597  20.917   2.238
   84MET    c56 8644   2.512  20.947   2.130
   84MET     c' 8645   2.502  21.090   2.113
   84MET    cp3 8646   1.303  21.908   1.148
   84MET    cp2 8647   1.204  21.911   1.057
   84MET    cp1 8648   1.190  22.018   0.972
   84MET    cp0 8649   1.269  22.132   0.980
   84MET    cp3 8650   2.445  20.847   2.057
   84MET    cp2 8651   2.467  20.715   2.094
   84MET    cp1 8652   2.561  20.683   2.193
   84MET    cp0 8653   2.627  20.784   2.262
   84MET     o' 8654   1.519  21.960   1.337
   84MET     o' 8655   2.446  21.139   2.019
   84MET      f 8656   1.088  22.017   0.884
   84MET      f 8657   1.121  21.804   1.055
   84MET      f 8658   2.407  20.618   2.021
   84MET      f 8659   2.598  20.553   2.203
   84MET    c=3 8660   1.498  22.355   1.056
   84MET    ct1 8661   1.418  22.394   0.942
   84MET    nt1 8662   1.361  22.423   0.845
   84MET    ct0 8663   1.597  22.456   1.089
   84MET    nt0 8664   1.672  22.535   1.126
   84MET    c=3 8665   2.719  21.070   2.402
   84MET    ct0 8666   2.751  21.192   2.466
   84MET    nt0 8667   2.784  21.292   2.513
   84MET    ct1 8668   2.766  20.961   2.477
   84MET    nt1 8669   2.807  20.871   2.535
   84MET      h 8670   1.705  22.314   1.247
   84MET      h 8671   2.709  21.319   2.272
   84MET      h 8672   2.075  21.730   1.627
   84MET      h 8673   1.956  21.819   1.555
   84MET      h 8674   2.114  21.617   1.795
   84MET      h 8675   2.195  21.522   1.909
   84MET      h 8676   2.720  21.516   2.374
   84MET      h 8677   2.727  21.679   2.304
   84MET      h 8678   1.774  22.479   1.397
   84MET      h 8679   1.896  22.426   1.285
   84MET     ha 8680   1.305  21.826   1.220
   84MET     ha 8681   1.235  22.217   0.923
   84MET     ha 8682   2.375  20.871   1.978
   84MET     ha 8683   2.701  20.743   2.329
   84MET     c1 8684   1.885  21.747   1.742
   84MET      h 8685   1.943  21.736   1.833
   84MET     c2 8686   1.853  21.613   1.675
   84MET      h 8687   1.760  21.615   1.616
   84MET      h 8688   1.935  21.580   1.612
   84MET     c2 8689   1.810  21.512   1.786
   84MET      h 8690   1.885  21.502   1.864
   84MET      h 8691   1.723  21.554   1.836
   84MET     c2 8692   1.771  21.382   1.714
   84MET      h 8693   1.671  21.388   1.669
   84MET      h 8694   1.827  21.367   1.621
   84MET     c3 8695   1.758  21.255   1.803
   84MET      h 8696   1.858  21.232   1.842
   84MET      h 8697   1.682  21.268   1.880
   84MET      h 8698   1.727  21.169   1.743
   84MET     c1 8699   2.298  21.524   1.717
   84MET      h 8700   2.386  21.481   1.766
   84MET     c2 8701   2.339  21.619   1.609
   84MET      h 8702   2.250  21.658   1.559
   84MET      h 8703   2.391  21.708   1.647
   84MET     c2 8704   2.428  21.548   1.506
   84MET      h 8705   2.502  21.491   1.562
   84MET      h 8706   2.385  21.463   1.453
   84MET     c2 8707   2.501  21.637   1.409
   84MET      h 8708   2.560  21.719   1.450
   84MET      h 8709   2.561  21.571   1.346
   84MET     c3 8710   2.408  21.680   1.296
   84MET      h 8711   2.344  21.759   1.338
   84MET      h 8712   2.480  21.717   1.222
   84MET      h 8713   2.352  21.593   1.263
   84MET     c2 8714   1.758  21.831   1.765
   84MET      h 8715   1.743  21.906   1.687
   84MET      h 8716   1.667  21.770   1.769
   84MET     c3 8717   1.754  21.895   1.893
   84MET      h 8718   1.791  21.828   1.970
   84MET      h 8719   1.841  21.962   1.896
   84MET      h 8720   1.665  21.951   1.920
   84MET     c2 8721   2.207  21.409   1.657
   84MET      h 8722   2.115  21.455   1.618
   84MET      h 8723   2.244  21.374   1.560
   84MET     c3 8724   2.201  21.287   1.741
   84MET      h 8725   2.104  21.239   1.737
   84MET      h 8726   2.274  21.211   1.709
   84MET      h 8727   2.221  21.308   1.847
   84MET     c2 8728   2.856  21.555   2.209
   84MET      h 8729   2.852  21.468   2.144
   84MET      h 8730   2.879  21.628   2.132
   84MET     c2 8731   2.975  21.543   2.303
   84MET      h 8732   2.986  21.636   2.358
   84MET      h 8733   2.954  21.461   2.372
   84MET     c2 8734   3.110  21.509   2.225
   84MET      h 8735   3.125  21.565   2.132
   84MET      h 8736   3.199  21.529   2.285
   84MET     c2 8737   3.115  21.370   2.175
   84MET      h 8738   3.021  21.331   2.136
   84MET      h 8739   3.190  21.379   2.096
   84MET     c2 8740   3.177  21.265   2.277
   84MET      h 8741   3.118  21.256   2.369
   84MET      h 8742   3.279  21.284   2.309
   84MET     c2 8743   3.197  21.131   2.209
   84MET      h 8744   3.218  21.148   2.103
   84MET      h 8745   3.277  21.082   2.263
   84MET     c2 8746   3.071  21.047   2.220
   84MET      h 8747   2.978  21.079   2.173
   84MET      h 8748   3.048  21.050   2.327
   84MET     c2 8749   3.092  20.907   2.183
   84MET      h 8750   3.106  20.880   2.078
   84MET      h 8751   3.174  20.858   2.235
   84MET     c2 8752   2.961  20.819   2.200
   84MET      h 8753   2.883  20.857   2.134
   84MET      h 8754   2.930  20.848   2.300
   84MET     c3 8755   2.967  20.670   2.175
   84MET      h 8756   3.039  20.653   2.095
   84MET      h 8757   2.997  20.614   2.264
   84MET      h 8758   2.869  20.632   2.146
   84MET     c2 8759   1.980  22.525   1.447
   84MET      h 8760   1.961  22.540   1.553
   84MET      h 8761   2.077  22.479   1.432
   84MET     c2 8762   1.982  22.657   1.362
   84MET      h 8763   2.023  22.630   1.266
   84MET      h 8764   1.881  22.697   1.354
   84MET     c2 8765   2.078  22.761   1.431
   84MET      h 8766   2.045  22.788   1.530
   84MET      h 8767   2.181  22.726   1.440
   84MET     c2 8768   2.066  22.893   1.359
   84MET      h 8769   2.111  22.969   1.423
   84MET      h 8770   1.964  22.930   1.365
   84MET     c2 8771   2.137  22.898   1.218
   84MET      h 8772   2.170  23.000   1.204
   84MET      h 8773   2.228  22.838   1.210
   84MET     c2 8774   2.045  22.864   1.100
   84MET      h 8775   2.110  22.850   1.012
   84MET      h 8776   1.991  22.769   1.104
   84MET     c2 8777   1.932  22.961   1.080
   84MET      h 8778   1.861  22.955   1.162
   84MET      h 8779   1.964  23.064   1.067
   84MET     c2 8780   1.846  22.934   0.958
   84MET      h 8781   1.895  23.004   0.890
   84MET      h 8782   1.844  22.835   0.915
   84MET     c2 8783   1.701  22.986   0.965
   84MET      h 8784   1.705  23.070   1.034
   84MET      h 8785   1.666  23.030   0.872
   84MET     c3 8786   1.600  22.886   1.033
   84MET      h 8787   1.614  22.994   1.022
   84MET      h 8788   1.521  22.857   1.103
   84MET      h 8789   1.600  22.847   0.932
   85MET    c51 8790  14.891  19.796  13.829
   85MET    c52 8791  15.030  19.819  13.799
   85MET    c52 8792  15.090  19.957  13.797
   85MET    c51 8793  14.999  20.057  13.838
   85MET    c50 8794  14.858  20.034  13.880
   85MET    c50 8795  14.806  19.907  13.869
   85MET    np0 8796  14.674  19.896  13.892
   85MET    sp0 8797  14.630  20.046  13.951
   85MET    np0 8798  14.769  20.124  13.914
   85MET    cs0 8799  14.859  19.666  13.782
   85MET    c53 8800  14.978  19.597  13.774
   85MET    np1 8801  15.080  19.688  13.769
   85MET    cs0 8802  15.066  20.182  13.825
   85MET    c53 8803  15.195  20.151  13.808
   85MET    np1 8804  15.213  20.013  13.781
   85MET    cs2 8805  14.957  19.459  13.741
   85MET    cs1 8806  14.823  19.432  13.739
   85MET    sp1 8807  14.719  19.570  13.766
   85MET    cs2 8808  15.280  20.262  13.814
   85MET    cs1 8809  15.199  20.370  13.848
   85MET    sp1 8810  15.025  20.347  13.866
   85MET    c54 8811  14.792  19.296  13.701
   85MET    cs3 8812  14.910  19.217  13.690
   85MET    sp2 8813  15.057  19.314  13.724
   85MET    c54 8814  15.281  20.487  13.853
   85MET    cs3 8815  15.421  20.469  13.826
   85MET    sp2 8816  15.448  20.293  13.791
   85MET    c=0 8817  14.908  19.078  13.660
   85MET    c=1 8818  14.992  18.969  13.645
   85MET    c=0 8819  15.521  20.572  13.829
   85MET    c=1 8820  15.659  20.574  13.815
   85MET     c2 8821  15.214  19.643  13.735
   85MET     c2 8822  15.352  19.962  13.745
   85MET     c2 8823  15.222  20.619  13.888
   85MET     c2 8824  14.646  19.244  13.679
   85MET    c=2 8825  14.955  18.832  13.595
   85MET    c55 8826  15.081  18.750  13.593
   85MET    c56 8827  15.187  18.830  13.639
   85MET     c' 8828  15.133  18.961  13.671
   85MET    c=2 8829  15.746  20.685  13.845
   85MET    c55 8830  15.885  20.657  13.798
   85MET    c56 8831  15.880  20.525  13.751
   85MET     c' 8832  15.747  20.472  13.766
   85MET    cp3 8833  15.320  18.786  13.650
   85MET    cp2 8834  15.346  18.657  13.620
   85MET    cp1 8835  15.247  18.575  13.571
   85MET    cp0 8836  15.114  18.615  13.560
   85MET    cp3 8837  15.995  20.458  13.703
   85MET    cp2 8838  16.114  20.529  13.701
   85MET    cp1 8839  16.118  20.665  13.736
   85MET    cp0 8840  16.003  20.729  13.782
   85MET     o' 8841  15.208  19.046  13.719
   85MET     o' 8842  15.716  20.365  13.720
   85MET      f 8843  15.277  18.447  13.545
   85MET      f 8844  15.473  18.616  13.639
   85MET      f 8845  16.223  20.468  13.650
   85MET      f 8846  16.230  20.734  13.704
   85MET    c=3 8847  14.832  18.785  13.555
   85MET    ct1 8848  14.818  18.651  13.502
   85MET    nt1 8849  14.805  18.547  13.452
   85MET    ct0 8850  14.706  18.858  13.555
   85MET    nt0 8851  14.609  18.918  13.564
   85MET    c=3 8852  15.705  20.802  13.908
   85MET    ct0 8853  15.581  20.829  13.969
   85MET    nt0 8854  15.477  20.855  14.011
   85MET    ct1 8855  15.796  20.907  13.931
   85MET    nt1 8856  15.870  20.993  13.946
   85MET      h 8857  14.812  19.063  13.614
   85MET      h 8858  15.468  20.664  13.844
   85MET      h 8859  15.261  19.710  13.663
   85MET      h 8860  15.211  19.553  13.673
   85MET      h 8861  15.360  19.856  13.770
   85MET      h 8862  15.427  20.005  13.812
   85MET      h 8863  15.280  20.674  13.961
   85MET      h 8864  15.122  20.602  13.926
   85MET      h 8865  14.636  19.153  13.739
   85MET      h 8866  14.646  19.210  13.576
   85MET     ha 8867  15.398  18.845  13.697
   85MET     ha 8868  15.042  18.536  13.543
   85MET     ha 8869  15.991  20.354  13.672
   85MET     ha 8870  16.020  20.834  13.797
   85MET     c1 8871  15.305  19.607  13.856
   85MET      h 8872  15.300  19.704  13.905
   85MET     c2 8873  15.441  19.581  13.791
   85MET      h 8874  15.467  19.475  13.784
   85MET      h 8875  15.446  19.625  13.691
   85MET     c2 8876  15.553  19.628  13.889
   85MET      h 8877  15.541  19.733  13.918
   85MET      h 8878  15.541  19.571  13.980
   85MET     c2 8879  15.687  19.593  13.822
   85MET      h 8880  15.711  19.486  13.832
   85MET      h 8881  15.682  19.596  13.713
   85MET     c3 8882  15.814  19.660  13.883
   85MET      h 8883  15.806  19.767  13.865
   85MET      h 8884  15.827  19.633  13.988
   85MET      h 8885  15.904  19.626  13.831
   85MET     c1 8886  15.389  19.992  13.598
   85MET      h 8887  15.404  20.100  13.591
[truncated: 4,322,417 more chars]
