# Supplementary material for: Deuteration-enhanced neutron contrasts to probe amorphous domain sizes in organic photovoltaic bulk heterojunction films
Source: Nat Commun. 2024 Mar 30;15:2784. doi: 10.1038/s41467-024-47052-7 (PMC10981694; doi:10.1038/s41467-024-47052-7)
Supplement: Supplementary file 5 — Supplementary Data 2 [file 41467_2024_47052_MOESM5_ESM.txt]

Great Red Owns Many ACres of Sand in water
104940
    1MET    c51    1   8.395   2.219   6.114 -0.0447  0.5914  0.0695
    1MET    c52    2   8.283   2.206   6.199 -0.2236  0.2989 -0.1474
    1MET    c52    3   8.151   2.209   6.139  0.2758  0.5523 -0.3842
    1MET    c51    4   8.134   2.204   5.998 -0.7602 -0.2681  0.3255
    1MET    c50    5   8.247   2.220   5.912 -0.3041  0.3146 -0.0257
    1MET    c50    6   8.376   2.230   5.970  0.6844  0.2302 -0.1083
    1MET    np0    7   8.469   2.246   5.882 -0.0492 -0.6772 -0.3212
    1MET    sp0    8   8.394   2.246   5.728  0.0297  0.1026 -0.6012
    1MET    np0    9   8.244   2.230   5.782 -0.0298 -0.0411  0.0738
    1MET    cs0   10   8.508   2.203   6.197 -0.6320 -0.3326  0.5026
    1MET    c53   11   8.466   2.194   6.330 -0.2348  0.3376 -0.1089
    1MET    np1   12   8.329   2.192   6.334  0.0092 -0.0790 -0.3380
    1MET    cs0   13   7.993   2.195   5.966  0.1294 -0.6374  0.1493
    1MET    c53   14   7.934   2.224   6.088  1.0007 -0.9876 -0.3742
    1MET    np1   15   8.024   2.249   6.186 -0.0415  1.1944  0.4448
    1MET    cs2   16   8.574   2.185   6.425 -0.7299  0.6294 -0.3494
    1MET    cs1   17   8.697   2.191   6.360 -0.2836  0.0972  0.4122
    1MET    sp1   18   8.689   2.211   6.189  0.1345  0.3726 -0.1196
    1MET    cs2   19   7.793   2.225   6.077  0.0719  0.7038 -0.1140
    1MET    cs1   20   7.759   2.202   5.936 -0.0687 -0.5497 -0.4779
    1MET    sp1   21   7.887   2.173   5.829 -0.2765 -0.1860  0.2979
    1MET    c54   22   8.803   2.193   6.449 -0.0052 -0.4442  0.2386
    1MET    cs3   23   8.760   2.192   6.581  0.6962  0.4727  0.1134
    1MET    sp2   24   8.584   2.185   6.599  0.5270 -0.0702  0.3545
    1MET    c54   25   7.625   2.215   5.915  0.7432  1.0086 -0.4900
    1MET    cs3   26   7.551   2.249   6.033 -0.0212 -0.2270 -0.3501
    1MET    sp2   27   7.660   2.260   6.178  0.4214 -0.3502 -0.1715
    1MET    c=0   28   8.851   2.204   6.692 -0.0962 -0.1060  0.3695
    1MET    c=1   29   8.844   2.217   6.832 -0.2478  0.9760 -0.1801
    1MET    c=0   30   7.412   2.275   6.038  0.0450 -0.2813  0.3563
    1MET    c=1   31   7.321   2.339   6.122  0.0050 -0.6760 -0.0071
    1MET     c2   32   8.265   2.148   6.458 -0.6109 -0.2112 -0.6334
    1MET     c2   33   7.980   2.299   6.321  0.1837  0.1098 -0.2672
    1MET     c2   34   7.563   2.175   5.784 -0.6655  0.4263 -0.3930
    1MET     c2   35   8.941   2.196   6.388  0.0181  0.0961 -0.5213
    1MET    c=2   36   8.964   2.241   6.925 -0.1968 -0.2282  0.5098
    1MET    c55   37   8.905   2.259   7.061 -0.6050 -0.3421 -0.2471
    1MET    c56   38   8.763   2.262   7.045 -0.2266  0.6183  0.6931
    1MET     c'   39   8.720   2.229   6.912  0.1506 -0.3660  0.5038
    1MET    c=2   40   7.179   2.357   6.087  0.8811 -0.1528 -0.0562
    1MET    c55   41   7.128   2.448   6.199  0.1847 -0.6256  0.6157
    1MET    c56   42   7.234   2.470   6.291 -0.7435 -0.1733  0.1478
    1MET     c'   43   7.358   2.418   6.245 -0.2694  0.4058  0.5056
    1MET    cp3   44   8.683   2.295   7.147  0.1162 -0.2181  0.3702
    1MET    cp2   45   8.738   2.309   7.277  0.8355  0.2369 -0.1949
    1MET    cp1   46   8.876   2.322   7.289  0.9212  0.2056 -0.4602
    1MET    cp0   47   8.964   2.288   7.191  0.2908 -0.0635 -0.2761
    1MET    cp3   48   7.215   2.536   6.412 -0.1396  0.3884 -0.5091
    1MET    cp2   49   7.093   2.594   6.440  0.4812  0.6631 -0.5170
    1MET    cp1   50   6.986   2.579   6.345  0.4141  0.5783  0.3768
    1MET    cp0   51   7.002   2.512   6.228  0.8704 -0.2973  0.1593
    1MET     o'   52   8.601   2.221   6.894  0.2664 -0.2515 -0.5098
    1MET     o'   53   7.469   2.443   6.291  0.3960 -0.1522  0.6471
    1MET      f   54   8.928   2.347   7.408  0.0648  0.1543  0.0143
    1MET      f   55   8.662   2.335   7.379  0.1299  0.1399  0.2157
    1MET      f   56   7.081   2.665   6.550 -0.5191  0.2448 -0.1742
    1MET      f   57   6.870   2.650   6.373  0.1917  0.1638 -0.1997
    1MET    c=3   58   9.101   2.255   6.904 -0.4445 -0.9351  0.1628
    1MET    ct1   59   9.196   2.293   7.008  0.0768  0.2063  0.3443
    1MET    nt1   60   9.269   2.324   7.096 -0.2975  0.5733 -0.1110
    1MET    ct0   61   9.156   2.246   6.770  0.2946  0.4676 -0.1801
    1MET    nt0   62   9.200   2.219   6.663 -0.2568 -0.4751 -0.3217
    1MET    c=3   63   7.102   2.320   5.974 -0.0598 -0.4629 -0.1950
    1MET    ct0   64   7.146   2.243   5.866  0.3137  0.3057  0.7337
    1MET    nt0   65   7.189   2.184   5.777  0.2490 -0.0410  0.3266
    1MET    ct1   66   6.965   2.353   5.965  0.5139 -0.4298 -0.3706
    1MET    nt1   67   6.854   2.386   5.962 -0.2877  0.2893  0.0919
    1MET      h   68   8.950   2.201   6.649 -0.4949  2.2975 -0.8346
    1MET      h   69   7.360   2.223   5.958 -0.2905  0.4935  0.0591
    1MET      h   70   8.213   2.234   6.499  0.8084  2.1731 -3.6116
    1MET      h   71   8.335   2.107   6.531 -0.9535 -0.0308 -0.2088
    1MET      h   72   8.046   2.257   6.396 -0.4034  0.1186  0.2523
    1MET      h   73   7.884   2.249   6.333  0.9611 -1.2882  0.2370
    1MET      h   74   7.490   2.096   5.801  1.4353 -2.0556 -2.3638
    1MET      h   75   7.647   2.129   5.731  0.8839  0.9631  1.5621
    1MET      h   76   8.944   2.129   6.302 -2.7020 -1.4429  0.5017
    1MET      h   77   9.008   2.153   6.462  0.8859  0.1174 -1.2821
    1MET     ha   78   8.577   2.292   7.124  0.5111 -1.4554 -1.4111
    1MET     ha   79   9.069   2.284   7.215  0.6659 -0.5892 -1.9830
    1MET     ha   80   7.298   2.548   6.481 -1.2365  1.9230  0.5779
    1MET     ha   81   6.914   2.522   6.167  1.8191 -1.3507 -1.3930
    1MET     c1   82   8.177   2.023   6.424 -0.0141  0.4100  0.0920
    1MET      h   83   8.121   2.039   6.332  3.7150 -0.4824 -2.4219
    1MET     c2   84   8.065   1.991   6.528 -0.3012 -0.3514 -0.0344
    1MET      h   85   8.095   1.920   6.605 -1.0335 -0.7178 -0.0842
    1MET      h   86   8.060   2.088   6.578  0.6030 -1.4314  2.1924
    1MET     c2   87   7.939   1.941   6.454  0.4758  0.2821 -0.3588
    1MET      h   88   7.886   2.033   6.430 -2.0296 -1.4197 -1.5948
    1MET      h   89   7.959   1.906   6.352  0.4800  0.5948 -0.4665
    1MET     c2   90   7.846   1.843   6.538  0.3592 -0.6734 -0.6164
    1MET      h   91   7.919   1.767   6.565  1.0492 -0.6159 -2.2769
    1MET      h   92   7.817   1.901   6.626 -0.3607 -0.9017 -0.6970
    1MET     c3   93   7.714   1.796   6.461 -1.0879  0.6557  0.5215
    1MET      h   94   7.656   1.878   6.419  0.0526  0.7638 -0.8912
    1MET      h   95   7.731   1.749   6.364  3.7127  2.8380  0.1879
    1MET      h   96   7.650   1.742   6.530 -0.5885 -0.4553  0.1307
    1MET     c1   97   7.967   2.451   6.324  0.3180 -0.3955 -0.3951
    1MET      h   98   7.938   2.492   6.227 -0.7045 -0.9673 -0.3370
    1MET     c2   99   8.094   2.519   6.371  0.3644  0.4990 -0.5548
    1MET      h  100   8.060   2.591   6.444 -0.0486 -1.8549  1.6504
    1MET      h  101   8.154   2.445   6.424 -0.7927 -0.3877 -0.4624
    1MET     c2  102   8.159   2.582   6.250  0.1038 -0.5441 -0.0852
    1MET      h  103   8.155   2.513   6.165 -1.1206 -0.0632 -0.4351
    1MET      h  104   8.091   2.660   6.216 -1.7587 -1.9068  0.4063
    1MET     c2  105   8.302   2.633   6.264  0.1751  0.5498 -0.9478
    1MET      h  106   8.352   2.661   6.357 -2.3473 -1.8517  1.2078
    1MET      h  107   8.337   2.693   6.180  0.0930  0.0225 -1.3602
    1MET     c3  108   8.384   2.655   6.147  0.3526 -0.2950  0.9856
    1MET      h  109   8.455   2.732   6.175 -0.8566  0.0248  3.2736
    1MET      h  110   8.434   2.561   6.124  1.4374  0.2553  1.0944
    1MET      h  111   8.334   2.685   6.055 -1.7927 -3.7830  0.9318
    1MET     c2  112   8.269   1.896   6.411 -0.1993 -0.3649  0.7825
    1MET      h  113   8.204   1.816   6.378  1.9876 -0.6912 -3.0594
    1MET      h  114   8.349   1.907   6.337  1.0333  1.0243  2.2867
    1MET     c3  115   8.331   1.838   6.539  0.0873 -0.4293 -0.4263
    1MET      h  116   8.269   1.751   6.562  1.1978 -1.0470  0.2902
    1MET      h  117   8.436   1.812   6.532 -0.4845 -2.4865 -1.7660
    1MET      h  118   8.333   1.919   6.611 -0.3382 -0.8645  0.0758
    1MET     c2  119   7.853   2.487   6.418  0.1890  0.6874  0.5834
    1MET      h  120   7.773   2.413   6.415  0.2572  0.6773 -2.9062
    1MET      h  121   7.893   2.486   6.520  1.8856 -2.9190 -0.0371
    1MET     c3  122   7.785   2.621   6.400  0.6112 -0.2924  0.4395
    1MET      h  123   7.821   2.695   6.472 -0.9166  0.1744  0.7326
    1MET      h  124   7.812   2.663   6.302  1.9182  1.2504  1.4203
    1MET      h  125   7.677   2.613   6.392  0.8827 -3.2308 -0.8092
    1MET     c2  126   7.493   2.292   5.708 -0.0502 -0.7502  0.0845
    1MET      h  127   7.431   2.260   5.624 -1.4372  1.1370  0.3392
    1MET      h  128   7.433   2.330   5.791 -1.7183 -0.9064 -1.0288
    1MET     c2  129   7.581   2.417   5.675  0.2151  1.1718  0.5939
    1MET      h  130   7.649   2.449   5.753  0.1387  1.1328  0.6768
    1MET      h  131   7.647   2.386   5.594 -0.0209  2.4868 -0.1100
    1MET     c2  132   7.505   2.549   5.648 -0.2411 -0.4531  0.3852
    1MET      h  133   7.404   2.531   5.613  0.2902 -0.6413 -1.1179
    1MET      h  134   7.508   2.615   5.734  1.9969  0.7762 -0.5820
    1MET     c2  135   7.560   2.635   5.530 -0.5509  0.3001 -0.2210
    1MET      h  136   7.667   2.653   5.537 -0.8574  2.2311 -0.1266
    1MET      h  137   7.544   2.574   5.441  0.2416 -1.2573  0.6846
    1MET     c2  138   7.497   2.773   5.511 -0.1891 -0.1999  0.2166
    1MET      h  139   7.539   2.842   5.584 -0.6719 -0.1234  0.4257
    1MET      h  140   7.389   2.769   5.528 -0.4919 -0.9808 -1.6833
    1MET     c2  141   7.510   2.824   5.367  0.0719 -0.5466 -1.0733
    1MET      h  142   7.618   2.830   5.357  0.0687  1.9312 -0.0179
    1MET      h  143   7.474   2.745   5.302  3.5158 -2.5257 -0.6377
    1MET     c2  144   7.444   2.959   5.335 -0.0774  0.4945 -0.6548
    1MET      h  145   7.479   2.988   5.236  1.9067 -0.2407 -0.1907
    1MET      h  146   7.463   3.043   5.403 -0.9623  0.2514 -0.0930
    1MET     c2  147   7.291   2.952   5.336  0.5246  0.0156  0.9408
    1MET      h  148   7.242   2.920   5.428 -0.2824  2.9588  1.5936
    1MET      h  149   7.261   3.057   5.326  0.4141 -0.2863 -2.4138
    1MET     c2  150   7.234   2.865   5.227 -0.6792 -0.3802 -0.1458
    1MET      h  151   7.263   2.760   5.236  0.5079  0.0452  1.0417
    1MET      h  152   7.258   2.902   5.128 -0.8778  0.1179 -0.0090
    1MET     c3  153   7.079   2.858   5.226 -0.1307 -0.7347  0.0216
    1MET      h  154   7.047   2.796   5.309 -2.0465 -0.3235 -0.3795
    1MET      h  155   7.039   2.960   5.220 -3.2651 -1.9551 -0.6749
    1MET      h  156   7.055   2.805   5.134 -2.0882  1.2408 -0.6621
    1MET     c2  157   8.995   2.335   6.343  0.5480 -0.3594  0.0379
    1MET      h  158   8.929   2.393   6.278  1.3941  0.2775 -0.2620
    1MET      h  159   9.013   2.405   6.424  3.0658 -0.9568  0.0417
    1MET     c2  160   9.122   2.307   6.263  0.5136 -0.3536  0.3145
    1MET      h  161   9.187   2.274   6.344 -1.3638  1.7474  2.7169
    1MET      h  162   9.114   2.223   6.193 -0.1945 -0.2479  0.2613
    1MET     c2  163   9.182   2.433   6.200 -0.0008 -0.3994  0.1807
    1MET      h  164   9.129   2.478   6.116  1.0640 -0.7087 -0.6806
    1MET      h  165   9.181   2.509   6.277 -3.5192  1.3039 -1.4378
    1MET     c2  166   9.325   2.406   6.167 -0.3090  0.8011 -0.7847
    1MET      h  167   9.325   2.316   6.106  1.1035  0.8085 -0.8306
    1MET      h  168   9.376   2.391   6.262 -0.2381  0.4941 -0.8726
    1MET     c2  169   9.387   2.520   6.088 -0.4575  0.1519  0.3458
    1MET      h  170   9.354   2.525   5.984  0.8235 -2.5642 -0.2497
    1MET      h  171   9.359   2.607   6.148 -1.3315  1.2817 -1.6645
    1MET     c2  172   9.532   2.501   6.090  0.2432  0.4200 -0.6369
    1MET      h  173   9.582   2.513   6.186 -1.1120 -1.0115  0.2669
    1MET      h  174   9.564   2.404   6.054 -0.6477  0.9152 -2.8834
    1MET     c2  175   9.603   2.604   6.007 -0.2177  0.3281  0.3138
    1MET      h  176   9.568   2.586   5.905 -0.9662  0.6225  0.5104
    1MET      h  177   9.562   2.700   6.041 -0.4682  0.2865  0.1333
    1MET     c2  178   9.753   2.595   6.018 -0.2893  0.4724  0.1996
    1MET      h  179   9.797   2.647   6.104 -0.1578  0.2701  0.2558
    1MET      h  180   9.786   2.491   6.022  0.3359  0.6959  1.3453
    1MET     c2  181   9.830   2.648   5.894  0.1116 -0.5988 -0.3169
    1MET      h  182   9.936   2.651   5.917 -0.1343  0.0473  0.7603
    1MET      h  183   9.833   2.580   5.809 -0.6799 -0.6402 -0.3187
    1MET     c3  184   9.788   2.791   5.862  0.1952  0.4482 -0.6781
    1MET      h  185   9.871   2.770   5.795  0.6729 -0.1548  0.0999
    1MET      h  186   9.837   2.820   5.955  2.2935  0.8761 -1.8881
    1MET      h  187   9.722   2.870   5.827  3.2243  2.9730 -0.8759
    2MET    c51  188   0.043   5.413   1.941  0.3789 -0.0839  0.1965
    2MET    c52  189   0.125   5.517   1.989  0.2912  0.1096 -0.7044
    2MET    c52  190   0.087   5.653   1.956 -0.1594 -0.2054  0.7187
    2MET    c51  191  -0.025   5.682   1.873  0.3947 -0.3446 -0.4199
    2MET    c50  192  -0.110   5.573   1.836 -0.9632 -0.2474 -0.2007
    2MET    c50  193  -0.071   5.437   1.861  0.5527  0.2040 -0.2438
    2MET    np0  194  -0.148   5.334   1.820 -0.0476 -0.1019  0.2851
    2MET    sp0  195  -0.265   5.414   1.738  0.1279 -0.2407 -0.1555
    2MET    np0  196  -0.217   5.571   1.760 -0.0009  0.1286 -0.4173
    2MET    cs0  197   0.100   5.294   1.984  0.3190 -0.1881  0.2011
    2MET    c53  198   0.216   5.319   2.055 -0.1479 -0.2858  0.2026
    2MET    np1  199   0.226   5.455   2.067 -0.0718  0.3021  0.8976
    2MET    cs0  200  -0.045   5.819   1.854  0.7219  0.2228 -0.3252
    2MET    c53  201   0.056   5.881   1.927 -0.3652  0.4012 -0.8915
    2MET    np1  202   0.133   5.785   1.988 -0.2117 -0.4978 -0.1160
    2MET    cs2  203   0.281   5.200   2.097 -0.0184 -0.3728 -0.4556
    2MET    cs1  204   0.220   5.091   2.039  0.2579 -0.1405 -0.8060
    2MET    sp1  205   0.071   5.123   1.955  0.2402 -0.0839  0.2644
    2MET    cs2  206   0.042   6.022   1.934  0.5161  0.0205 -0.4589
    2MET    cs1  207  -0.073   6.060   1.866 -0.6426 -0.2402 -0.5005
    2MET    sp1  208  -0.160   5.925   1.785  0.1137 -0.0159  0.0743
    2MET    c54  209   0.290   4.968   2.057 -0.4286  0.1408 -0.1284
    2MET    cs3  210   0.413   4.992   2.121 -0.4860 -0.0025  1.1012
    2MET    sp2  211   0.422   5.156   2.178 -0.2492  0.3307  0.1579
    2MET    c54  212  -0.100   6.207   1.882  0.0359 -0.0339 -0.4267
    2MET    cs3  213  -0.001   6.265   1.963 -0.4558 -0.3465  0.4326
    2MET    sp2  214   0.118   6.151   2.015 -0.3409  0.3252 -0.0186
    2MET    c=0  215   0.513   4.896   2.150  0.5830  0.1789 -0.6240
    2MET    c=1  216   0.606   4.869   2.244 -0.0249 -0.2563  0.1170
    2MET    c=0  217  -0.000   6.408   1.991  0.1867 -0.4343  0.9028
    2MET    c=1  218   0.078   6.505   2.045 -0.1756 -0.3965 -0.4632
    2MET     c2  219   0.341   5.507   2.129 -0.3721 -0.0360 -0.2993
    2MET     c2  220   0.243   5.833   2.077 -0.2741  0.3274 -0.4266
    2MET     c2  221  -0.221   6.277   1.833  0.2057 -0.9902  0.6094
    2MET     c2  222   0.239   4.845   1.986 -0.6977  0.5641  0.0175
    2MET    c=2  223   0.691   4.747   2.249  0.1404 -0.0739  0.0494
    2MET    c55  224   0.775   4.767   2.367 -0.6453  0.2413 -0.4874
    2MET    c56  225   0.739   4.881   2.439 -0.6500 -0.2204 -0.2634
    2MET     c'  226   0.639   4.956   2.362 -0.1013  0.0274  0.1148
    2MET    c=2  227   0.039   6.648   2.073  0.4154  0.7974 -0.1276
    2MET    c55  228   0.157   6.712   2.143 -0.1642 -0.0408 -0.4100
    2MET    c56  229   0.259   6.614   2.154 -0.2107  0.5974  0.5024
    2MET     c'  230   0.211   6.484   2.102 -0.8894 -0.4657  0.3688
    2MET    cp3  231   0.794   4.923   2.556  0.2390 -0.6037  0.1895
    2MET    cp2  232   0.875   4.834   2.617  0.0587  0.0846 -0.5650
    2MET    cp1  233   0.905   4.711   2.556 -0.1355 -0.3820 -0.0015
    2MET    cp0  234   0.862   4.674   2.428  0.0570 -0.6493 -0.0939
    2MET    cp3  235   0.383   6.639   2.211  0.5851  0.8732  0.5840
    2MET    cp2  236   0.412   6.767   2.235 -0.1592 -0.1762  0.0441
    2MET    cp1  237   0.313   6.870   2.226  0.4507  0.1884  0.3795
    2MET    cp0  238   0.183   6.842   2.186  0.3719  0.3481 -0.7227
    2MET     o'  239   0.590   5.062   2.394 -0.2108 -0.0481 -0.3089
    2MET     o'  240   0.285   6.386   2.093 -0.0516 -0.3095  0.0508
    2MET      f  241   0.980   4.622   2.629 -0.0897 -0.2437  0.3279
    2MET      f  242   0.942   4.872   2.721 -0.2141 -0.2583 -0.2349
    2MET      f  243   0.531   6.794   2.296 -0.2501 -0.4029 -0.1530
    2MET      f  244   0.354   6.997   2.234  0.4607 -0.2310  0.2595
    2MET    c=3  245   0.703   4.643   2.152  0.5225  0.6031  0.2484
    2MET    ct1  246   0.776   4.517   2.180 -0.1253 -0.1562  0.7797
    2MET    nt1  247   0.841   4.419   2.200  0.4674 -0.2823 -0.1319
    2MET    ct0  248   0.645   4.640   2.019 -0.0781  0.2551  0.4464
    2MET    nt0  249   0.606   4.644   1.909  0.4277 -0.0176  0.1815
    2MET    c=3  250  -0.082   6.714   2.059  0.2874 -0.0436  0.2903
    2MET    ct0  251  -0.204   6.660   2.007  0.2085 -0.7624 -0.6016
    2MET    nt0  252  -0.302   6.618   1.960  0.0463  0.4923 -0.3026
    2MET    ct1  253  -0.100   6.853   2.078  0.3344 -0.2413 -0.0890
    2MET    nt1  254  -0.107   6.971   2.089 -0.6554 -0.1137  0.3613
    2MET      h  255   0.503   4.819   2.074  2.1115  0.3875 -1.0637
    2MET      h  256  -0.100   6.447   1.979  0.3733 -0.2737 -0.1653
    2MET      h  257   0.387   5.595   2.083  0.1690 -1.1911 -2.0252
    2MET      h  258   0.405   5.422   2.106  1.1673  1.0369 -0.0739
    2MET      h  259   0.284   5.781   2.164 -0.0606  2.8324  1.0143
    2MET      h  260   0.196   5.914   2.133  0.5316  0.5431 -0.0553
    2MET      h  261  -0.284   6.336   1.899 -1.6808  0.3422 -2.3137
    2MET      h  262  -0.293   6.206   1.793 -1.7621  1.3066 -0.0186
    2MET      h  263   0.130   4.839   1.978 -0.5838 -0.9158 -0.5895
    2MET      h  264   0.269   4.758   2.044  2.8074  2.4136  1.1451
    2MET     ha  265   0.778   5.024   2.592 -1.8464 -0.6958 -0.3693
    2MET     ha  266   0.897   4.576   2.400  0.1929 -1.2498  2.0213
    2MET     ha  267   0.451   6.556   2.228 -0.8586 -0.1252  1.5416
    2MET     ha  268   0.126   6.934   2.189 -1.8326 -0.9607 -1.3164
    2MET     c1  269   0.320   5.512   2.278 -0.5103 -1.2553  0.4371
    2MET      h  270   0.306   5.404   2.292  2.6107 -1.6161  1.0909
    2MET     c2  271   0.199   5.591   2.329  0.1237  0.1723 -0.1329
    2MET      h  272   0.247   5.684   2.358 -3.1169  1.6398  0.8339
    2MET      h  273   0.142   5.618   2.240 -0.8291  1.6793  0.8936
    2MET     c2  274   0.118   5.513   2.438 -0.7666  0.0485  0.0186
    2MET      h  275   0.075   5.421   2.399 -0.0594  0.1747 -1.0921
    2MET      h  276   0.173   5.476   2.524  0.8731  1.0683 -0.5698
    2MET     c2  277   0.010   5.605   2.504  0.3421  0.2502  0.2412
    2MET      h  278  -0.018   5.689   2.441 -0.4958 -1.0584 -1.1462
    2MET      h  279  -0.077   5.548   2.535  0.4280 -0.5977 -1.0496
    2MET     c3  280   0.056   5.666   2.639  0.7346  0.3018  0.1749
    2MET      h  281   0.139   5.731   2.611 -2.0445  3.3977 -1.3617
    2MET      h  282  -0.021   5.727   2.687 -1.5120 -2.6765  0.5473
    2MET      h  283   0.097   5.591   2.706  2.8057  0.5436 -0.8097
    2MET     c1  284   0.367   5.884   1.992  0.3052 -0.2502  0.1811
    2MET      h  285   0.331   5.973   1.941 -2.8618 -1.2073  0.6692
    2MET     c2  286   0.402   5.793   1.874  0.3685 -0.6398 -0.9956
    2MET      h  287   0.508   5.772   1.870  0.0666 -2.3926 -0.3477
    2MET      h  288   0.354   5.696   1.892 -0.5183  0.0087  0.2202
    2MET     c2  289   0.360   5.842   1.741 -0.2924 -0.6448 -0.9775
    2MET      h  290   0.257   5.875   1.734 -0.0852 -0.0345 -1.2292
    2MET      h  291   0.417   5.931   1.713 -1.4563 -0.1440 -1.8043
    2MET     c2  292   0.382   5.743   1.632 -0.6566 -0.5692 -0.8769
    2MET      h  293   0.481   5.697   1.632 -0.5994 -0.4538 -2.7254
    2MET      h  294   0.374   5.796   1.537 -1.7050  0.0097 -0.4695
    2MET     c3  295   0.284   5.628   1.617  0.3832 -0.2372  0.4218
    2MET      h  296   0.298   5.582   1.715  0.6772  0.2019  0.5909
    2MET      h  297   0.185   5.672   1.615  0.8183  0.8396  1.8755
    2MET      h  298   0.304   5.560   1.534  4.4493  0.2473  0.8612
    2MET     c2  299   0.441   5.558   2.362  0.0402  0.6524  0.2233
    2MET      h  300   0.471   5.659   2.337  1.0001  0.6799  1.4286
    2MET      h  301   0.413   5.561   2.468  2.7716 -1.5262  1.0736
    2MET     c3  302   0.552   5.460   2.345  0.1093 -0.5762 -0.1042
    2MET      h  303   0.635   5.484   2.412  0.3150  1.2959 -0.9890
    2MET      h  304   0.517   5.360   2.371 -1.1095  0.4896  2.5719
    2MET      h  305   0.591   5.455   2.244  0.7999  2.9500 -0.0683
    2MET     c2  306   0.483   5.925   2.085  0.5550 -0.2537 -0.0785
    2MET      h  307   0.505   5.852   2.163 -1.4593 -0.3459  0.4394
    2MET      h  308   0.581   5.934   2.040  0.6500 -2.4194 -0.3788
    2MET     c3  309   0.462   6.063   2.141 -0.0821  0.4042 -0.0431
    2MET      h  310   0.451   6.126   2.052 -0.4818  1.3770  0.6804
    2MET      h  311   0.381   6.072   2.213 -0.5911 -2.6937 -0.1619
    2MET      h  312   0.555   6.089   2.190 -0.0334 -1.4068  0.8602
    2MET     c2  313  -0.173   6.372   1.722 -0.5394  0.3221  0.3056
    2MET      h  314  -0.111   6.452   1.764 -1.9901  1.7519 -0.2429
    2MET      h  315  -0.109   6.309   1.659 -2.0979  0.3752 -1.3532
    2MET     c2  316  -0.283   6.455   1.655 -0.0775  0.8704  0.3879
    2MET      h  317  -0.362   6.385   1.625  0.7995 -0.4544  1.0997
    2MET      h  318  -0.334   6.535   1.708  1.6504  2.5711 -0.4375
    2MET     c2  319  -0.221   6.533   1.541 -0.4911  0.6579 -0.3868
    2MET      h  320  -0.142   6.599   1.576  0.1549 -0.4522  0.2767
    2MET      h  321  -0.175   6.450   1.488  2.0236  1.3877  0.5889
    2MET     c2  322  -0.327   6.602   1.453  0.6172 -0.1637  0.3019
    2MET      h  323  -0.411   6.535   1.433 -2.4806  3.8271 -0.6109
    2MET      h  324  -0.366   6.696   1.492 -1.4032  0.0587 -2.1620
    2MET     c2  325  -0.267   6.640   1.326 -0.7849 -0.0666 -0.5238
    2MET      h  326  -0.206   6.729   1.346  0.0371 -0.6122 -0.5609
    2MET      h  327  -0.347   6.671   1.260 -2.7230  0.3783  1.9504
    2MET     c2  328  -0.177   6.535   1.268  0.4818 -0.1124  0.0635
    2MET      h  329  -0.092   6.499   1.325 -0.0883 -1.4364  0.1181
    2MET      h  330  -0.232   6.441   1.266  2.1044 -1.0607 -1.4141
    2MET     c2  331  -0.130   6.575   1.123 -0.2320 -0.4488  0.1778
    2MET      h  332  -0.053   6.651   1.127 -1.5604  0.9053  0.2911
    2MET      h  333  -0.213   6.611   1.062 -1.1905 -0.9385  1.1679
    2MET     c2  334  -0.066   6.447   1.052 -0.3690  0.0299  0.2214
    2MET      h  335   0.035   6.430   1.089 -0.1439  0.7642 -0.0457
    2MET      h  336  -0.127   6.356   1.062 -1.1155  0.6481  1.3656
    2MET     c2  337  -0.043   6.483   0.903  0.3746  0.1161 -0.2253
    2MET      h  338  -0.027   6.590   0.892 -0.3440  0.1648 -0.8548
    2MET      h  339  -0.126   6.453   0.839  0.0252  1.4638 -0.4092
    2MET     c3  340   0.089   6.399   0.862 -0.0555  0.2082 -0.3998
    2MET      h  341   0.182   6.428   0.911  0.2010  1.5467 -1.6329
    2MET      h  342   0.070   6.295   0.889  1.7577 -0.5395 -1.8752
    2MET      h  343   0.097   6.413   0.755 -1.9454  1.8845 -0.3422
    2MET     c2  344   0.307   4.834   1.847 -0.8273 -0.5920  0.3574
    2MET      h  345   0.333   4.930   1.804 -0.2901 -0.7186  0.4004
    2MET      h  346   0.403   4.787   1.866 -0.3180  0.5995  0.7460
    2MET     c2  347   0.242   4.735   1.745 -0.2549 -0.1764 -0.3552
    2MET      h  348   0.290   4.736   1.647 -1.6243 -0.8264 -1.0386
    2MET      h  349   0.253   4.636   1.790 -0.3988 -0.3474 -0.6959
    2MET     c2  350   0.098   4.769   1.710 -0.8934 -0.0140  0.0545
    2MET      h  351   0.060   4.683   1.655 -0.8619  0.7549 -1.1822
    2MET      h  352   0.024   4.760   1.790 -0.6726 -1.4262  0.1154
    2MET     c2  353   0.095   4.889   1.620  0.4300  0.1561 -0.7721
    2MET      h  354   0.157   4.877   1.531 -0.4328 -2.2002 -1.0868
    2MET      h  355   0.131   4.979   1.670 -1.6594 -0.0422  1.1947
    2MET     c2  356  -0.048   4.925   1.594 -0.1213  0.1710 -0.3008
    2MET      h  357  -0.102   4.832   1.575  4.0908 -3.2849  3.4997
    2MET      h  358  -0.095   4.962   1.685  1.0979 -0.0786  0.4288
    2MET     c2  359  -0.068   5.033   1.492  0.1176 -0.0111  0.3219
    2MET      h  360  -0.048   5.132   1.533 -0.8453  0.5297 -0.4832
    2MET      h  361   0.015   5.019   1.422  1.6215  2.6015  1.4754
    2MET     c2  362  -0.198   5.016   1.410 -0.5754 -0.2446  0.3915
    2MET      h  363  -0.224   4.921   1.364 -0.3274 -1.0524  1.8631
    2MET      h  364  -0.282   5.024   1.479 -2.0945 -1.1359 -1.3097
    2MET     c2  365  -0.220   5.130   1.310  0.6180  0.1178  0.5851
    2MET      h  366  -0.229   5.228   1.356  1.0447  0.0144  0.8856
    2MET      h  367  -0.136   5.134   1.241  0.3368  0.2499  0.2501
    2MET     c2  368  -0.357   5.095   1.239  0.0080 -0.5849  0.3312
    2MET      h  369  -0.387   4.993   1.260  1.6075 -1.7083 -2.5789
    2MET      h  370  -0.435   5.162   1.276  3.5993  2.5302  2.5665
    2MET     c3  371  -0.335   5.108   1.083 -0.1926 -0.6163  0.0065
    2MET      h  372  -0.328   5.190   1.155  0.0481 -1.4185  0.9143
    2MET      h  373  -0.302   5.161   0.994  0.8273 -0.4474  0.4697
    2MET      h  374  -0.443   5.102   1.068 -0.1965 -1.5633  0.3746
    3MET    c51  375   2.290   7.134   8.522  0.5575 -0.3806  0.1905
    3MET    c52  376   2.236   7.115   8.651 -0.4131  0.0910  0.5004
    3MET    c52  377   2.314   7.036   8.752 -0.7708 -0.0054 -0.1288
    3MET    c51  378   2.435   6.975   8.706 -0.2755 -0.0579  0.4336
    3MET    c50  379   2.490   7.004   8.574  0.0331  0.2551 -0.2257
    3MET    c50  380   2.415   7.079   8.484 -0.4007 -0.1483  0.1065
    3MET    np0  381   2.480   7.104   8.366  0.6369  0.4600 -0.7696
    3MET    sp0  382   2.622   7.024   8.375  0.0671  0.1412 -0.0911
    3MET    np0  383   2.612   6.975   8.531  0.3462 -0.1914 -0.0210
    3MET    cs0  384   2.190   7.195   8.448  0.1823 -0.4156  0.1974
    3MET    c53  385   2.094   7.237   8.534  0.1919 -0.3949 -0.7313
    3MET    np1  386   2.125   7.205   8.661  0.2663 -0.1248 -0.9013
    3MET    cs0  387   2.467   6.882   8.814  0.2263 -0.0645  0.0068
    3MET    c53  388   2.372   6.883   8.913  0.0547 -0.9819  0.3468
    3MET    np1  389   2.277   6.982   8.875  0.5848 -0.4615  0.7348
    3MET    cs2  390   1.989   7.302   8.464 -0.7202  0.3074 -0.0411
    3MET    cs1  391   1.996   7.298   8.324  0.1844 -0.2073 -0.3583
    3MET    sp1  392   2.151   7.226   8.278 -0.0092 -0.2905  0.3068
    3MET    cs2  393   2.401   6.800   9.025 -0.1027  0.2761  0.6288
    3MET    cs1  394   2.517   6.726   9.001 -0.6170  0.0933 -0.9828
    3MET    sp1  395   2.587   6.755   8.838  0.0549 -0.4866 -0.2315
    3MET    c54  396   1.892   7.353   8.250 -0.5547 -0.2617 -0.0610
    3MET    cs3  397   1.789   7.400   8.337  0.0164  0.3747 -0.3771
    3MET    sp2  398   1.844   7.375   8.504  0.0176  0.0573  0.0047
    3MET    c54  399   2.559   6.638   9.103  0.0335  0.6303 -0.0703
    3MET    cs3  400   2.461   6.638   9.208  0.4776 -0.0232 -0.3248
    3MET    sp2  401   2.331   6.756   9.177  0.3529 -0.1536 -0.0043
    3MET    c=0  402   1.658   7.447   8.294 -0.4582  0.4011 -0.4866
    3MET    c=1  403   1.532   7.488   8.337 -0.8699  0.1370 -0.1787
    3MET    c=0  404   2.487   6.560   9.325  0.1668  0.5497 -0.2123
    3MET    c=1  405   2.456   6.554   9.456  0.0583 -0.4564 -0.3153
    3MET     c2  406   2.050   7.260   8.774  0.4020 -0.0400 -0.4144
    3MET     c2  407   2.156   6.991   8.956 -0.4533 -0.0699 -0.2745
    3MET     c2  408   2.692   6.551   9.085  0.3700  0.6667 -0.3618
    3MET     c2  409   1.888   7.344   8.098 -0.9372 -0.4438  0.2587
    3MET    c=2  410   1.413   7.534   8.252  0.7099  0.6476  0.1548
    3MET    c55  411   1.295   7.554   8.344  0.4678 -0.2567 -0.2780
    3MET    c56  412   1.342   7.548   8.472  0.0639  0.5589  0.3356
    3MET     c'  413   1.482   7.494   8.477  0.0508  0.3002  0.5188
    3MET    c=2  414   2.462   6.432   9.543  0.2360  0.3339  0.1805
    3MET    c55  415   2.381   6.463   9.668 -0.5930  0.3857 -1.0423
    3MET    c56  416   2.356   6.603   9.664  0.3771  0.2478  0.4367
    3MET     c'  417   2.384   6.657   9.528 -0.1848  0.5620 -0.4838
    3MET    cp3  418   1.260   7.579   8.579  0.2179  0.3840  0.0880
    3MET    cp2  419   1.131   7.624   8.557  0.8038 -0.0909 -0.8314
    3MET    cp1  420   1.079   7.633   8.427 -0.4907 -0.1732 -0.2607
    3MET    cp0  421   1.162   7.595   8.317 -0.1538  0.4176 -0.4266
    3MET    cp3  422   2.304   6.674   9.770  0.1190 -0.5471 -0.3712
    3MET    cp2  423   2.264   6.599   9.885  0.8553 -0.4405 -0.1812
    3MET    cp1  424   2.296   6.462   9.895  0.1490 -0.3407  0.0061
    3MET    cp0  425   2.355   6.392   9.788 -0.1106 -0.3446  0.2215
    3MET     o'  426   1.537   7.467   8.579  0.1243 -0.1233 -0.9259
    3MET     o'  427   2.350   6.772   9.498 -0.5095  0.2394 -0.5676
    3MET      f  428   0.950   7.648   8.409 -0.0526 -0.0410 -0.0813
    3MET      f  429   1.054   7.651   8.660 -0.0621 -0.2405  0.5478
    3MET      f  430   2.193   6.662   9.987 -0.2788  0.3199 -0.2951
    3MET      f  431   2.280   6.403  10.013 -0.5860  0.1802  0.3097
    3MET    c=3  432   1.399   7.533   8.115 -0.3310 -1.0176 -0.4634
    3MET    ct1  433   1.280   7.549   8.041 -0.2911  0.5830  0.7723
    3MET    nt1  434   1.180   7.550   7.977 -0.7267  0.6710  0.3998
    3MET    ct0  435   1.499   7.515   8.008  0.1567 -0.8021 -0.1541
    3MET    nt0  436   1.575   7.505   7.916  0.1295  0.4854 -0.1926
    3MET    c=3  437   2.524   6.311   9.521  0.0877  0.1605 -0.2924
    3MET    ct0  438   2.598   6.276   9.400  0.7979 -0.0534  0.1651
    3MET    nt0  439   2.655   6.248   9.303  0.1526 -0.6338 -0.2829
    3MET    ct1  440   2.521   6.198   9.611  0.2690 -0.3794 -0.5478
    3MET    nt1  441   2.510   6.114   9.688 -0.2598  0.3377  0.1405
    3MET      h  442   1.659   7.433   8.186  0.2813  0.6542 -0.5204
    3MET      h  443   2.528   6.472   9.278  0.3636  1.8585 -2.5304
    3MET      h  444   1.987   7.177   8.805  1.6127 -0.5977  0.6171
    3MET      h  445   1.977   7.334   8.744  0.1600  0.6077  1.6828
    3MET      h  446   2.084   7.073   8.950 -0.4137 -0.0295 -0.1765
    3MET      h  447   2.184   6.995   9.061  1.0232  1.0288 -0.7079
    3MET      h  448   2.725   6.573   8.983  2.0796  1.5269  0.3532
    3MET      h  449   2.656   6.448   9.087 -1.2296  1.2416  1.1286
    3MET      h  450   1.990   7.357   8.061 -1.2913  1.6532 -0.0286
    3MET      h  451   1.847   7.441   8.071  2.6385  1.4799  1.3047
    3MET     ha  452   1.283   7.566   8.684 -2.5962 -2.3839  0.4195
    3MET     ha  453   1.122   7.605   8.217  2.3590 -2.8693 -1.8388
    3MET     ha  454   2.295   6.781   9.754  0.9605 -0.6196 -1.3283
    3MET     ha  455   2.396   6.293   9.804 -0.4903 -0.5327  0.0523
    3MET     c1  456   2.148   7.320   8.875 -0.7354 -0.3300  0.3623
    3MET      h  457   2.218   7.241   8.902  2.2786  1.5667 -1.5417
    3MET     c2  458   2.066   7.366   8.989  0.2390  0.0534  0.4715
    3MET      h  459   2.026   7.458   8.947 -1.5896 -0.4832  0.9936
    3MET      h  460   1.982   7.300   9.010 -1.1003  2.7189  3.9937
    3MET     c2  461   2.149   7.379   9.120  0.1466 -0.0299  0.4552
    3MET      h  462   2.145   7.282   9.169  2.0731  0.4734  1.6464
    3MET      h  463   2.254   7.406   9.104  0.4857 -0.8065  1.3687
    3MET     c2  464   2.083   7.454   9.224 -0.0081  0.3704 -0.1404
    3MET      h  465   2.164   7.475   9.294 -0.3508  1.8091 -0.1535
    3MET      h  466   2.040   7.549   9.193  1.3260  0.3931 -1.9921
    3MET     c3  467   1.986   7.366   9.306 -0.5865 -0.1914 -0.2073
    3MET      h  468   1.950   7.415   9.397 -1.5339  0.0500 -0.7083
    3MET      h  469   1.894   7.343   9.253  0.4313  0.5590 -2.3498
    3MET      h  470   2.027   7.272   9.342  1.6574  1.7815  2.7483
    3MET     c1  471   2.077   6.858   8.929 -0.2912 -0.2757 -0.3139
    3MET      h  472   2.151   6.779   8.912  0.9991  0.5073  1.4958
    3MET     c2  473   1.990   6.865   8.805 -0.3856  0.2639 -0.4445
    3MET      h  474   1.882   6.868   8.824 -0.5133 -1.4580 -0.7750
    3MET      h  475   2.014   6.958   8.753 -2.0333 -0.3416 -2.3490
    3MET     c2  476   2.009   6.748   8.714 -0.0831  0.5863  0.7479
    3MET      h  477   2.112   6.763   8.682 -0.5526 -1.4737 -1.8315
    3MET      h  478   2.010   6.650   8.763  2.7884  0.6233  0.8746
    3MET     c2  479   1.917   6.740   8.595  0.4732 -0.6737 -0.4615
    3MET      h  480   1.932   6.645   8.544 -0.9955 -0.6564 -0.9363
    3MET      h  481   1.817   6.733   8.635 -0.7602 -0.9248 -3.4476
    3MET     c3  482   1.946   6.852   8.492 -0.0319  0.1728 -0.7504
    3MET      h  483   1.919   6.937   8.555 -0.7083  1.4696 -2.7404
    3MET      h  484   2.049   6.839   8.456  0.8572 -1.0075  2.0856
    3MET      h  485   1.872   6.837   8.413 -0.8912 -0.5384  0.1869
    3MET     c2  486   2.222   7.449   8.824 -0.0114 -0.3014  0.7737
    3MET      h  487   2.179   7.487   8.732  0.3005  1.5327  1.3710
    3MET      h  488   2.212   7.527   8.899 -0.1870  0.5136 -0.1007
    3MET     c3  489   2.365   7.418   8.796 -0.1542 -0.7118 -0.1287
    3MET      h  490   2.421   7.355   8.866  1.5340  0.0679 -0.7405
    3MET      h  491   2.386   7.387   8.694  3.5215  0.7965  0.0667
    3MET      h  492   2.404   7.520   8.789 -3.6241  0.7621  0.8150
    3MET     c2  493   1.991   6.805   9.043  1.4208  0.7711  0.0257
    3MET      h  494   2.055   6.821   9.130  1.5540  0.6567 -0.0521
    3MET      h  495   1.904   6.871   9.048  2.0885  1.5735  1.2751
    3MET     c3  496   1.934   6.657   9.023 -0.4355  0.7344 -0.4232
    3MET      h  497   2.012   6.584   9.003 -0.5592  0.6169 -0.4785
    3MET      h  498   1.877   6.617   9.108  0.2108 -1.1092 -0.8458
    3MET      h  499   1.863   6.660   8.941  0.9961 -1.0080 -1.7634
    3MET     c2  500   2.804   6.580   9.188  0.1783  0.1466 -0.1783
    3MET      h  501   2.787   6.687   9.205  0.5985 -0.2156  2.5907
    3MET      h  502   2.784   6.533   9.284  0.6340  0.1171 -0.0978
    3MET     c2  503   2.939   6.551   9.134  0.2492  0.7494  0.0067
    3MET      h  504   2.949   6.443   9.121 -2.6559  0.3426  0.7910
    3MET      h  505   2.951   6.600   9.037  1.7457 -1.7586 -1.1425
    3MET     c2  506   3.052   6.613   9.221 -0.3498  0.0718 -0.2974
    3MET      h  507   3.029   6.720   9.222 -0.7811 -0.0162 -0.7189
    3MET      h  508   3.052   6.583   9.326 -1.8890  0.9553 -0.0289
    3MET     c2  509   3.190   6.573   9.150 -0.4895  0.5492  0.1685
    3MET      h  510   3.199   6.466   9.171 -0.1294  0.1665 -1.7998
    3MET      h  511   3.180   6.588   9.042  0.2778 -0.5671 -0.0678
    3MET     c2  512   3.312   6.638   9.213  0.0776 -0.8456 -0.4608
    3MET      h  513   3.337   6.590   9.308 -1.2581 -0.2508  0.2172
    3MET      h  514   3.289   6.743   9.236  1.4145 -1.0619  2.0796
    3MET     c2  515   3.428   6.639   9.124 -0.0667 -0.1666 -0.5760
    3MET      h  516   3.495   6.554   9.135  1.2372  0.9485  0.2608
    3MET      h  517   3.395   6.625   9.021 -2.5239  0.6662  0.0762
    3MET     c2  518   3.494   6.782   9.117  0.8134  0.6464  0.1492
    3MET      h  519   3.544   6.814   9.209  1.4055  1.0016 -0.3000
    3MET      h  520   3.414   6.852   9.096 -1.1019 -0.5205  3.1990
    3MET     c2  521   3.601   6.777   9.014 -0.4780  0.2270  0.1738
    3MET      h  522   3.691   6.729   9.053  0.5334  1.4952 -0.5551
    3MET      h  523   3.582   6.726   8.919 -0.4767 -2.3730  1.5216
    3MET     c2  524   3.630   6.922   8.966 -0.5545 -0.9153 -0.1424
    3MET      h  525   3.615   6.990   9.050  0.8895 -0.4263 -0.2561
    3MET      h  526   3.570   6.953   8.881 -0.2924 -3.0203 -1.1241
    3MET     c3  527   3.767   6.938   8.915  0.4919  0.2795 -0.0017
    3MET      h  528   3.777   6.867   8.832 -0.4008 -0.4194  0.4816
    3MET      h  529   3.768   7.042   8.882  0.6536  0.3071  0.0924
    3MET      h  530   3.836   6.913   8.996  1.4187 -0.1481 -0.9109
    3MET     c2  531   1.820   7.229   8.032  0.0468  0.4526  0.1434
    3MET      h  532   1.714   7.237   8.054  0.1560  2.7887 -0.0525
    3MET      h  533   1.817   7.237   7.924  0.2275 -1.8353 -0.0541
    3MET     c2  534   1.877   7.089   8.069 -0.1794 -0.2010  0.6235
    3MET      h  535   1.986   7.089   8.062 -0.0635 -0.1143  2.4033
    3MET      h  536   1.843   7.068   8.170 -0.0409 -0.2396  0.6628
    3MET     c2  537   1.824   6.973   7.981  0.8432 -0.0073 -0.3622
    3MET      h  538   1.730   7.002   7.934  1.5901  2.8293 -0.1997
    3MET      h  539   1.887   6.964   7.893  1.4557 -0.2416  0.1004
    3MET     c2  540   1.823   6.833   8.050  0.6409 -0.3772  0.6347
    3MET      h  541   1.920   6.804   8.090  1.1749  0.7409  0.1614
    3MET      h  542   1.797   6.760   7.973  1.9301 -2.3587  2.0327
    3MET     c2  543   1.727   6.822   8.168  0.6858 -0.2470 -0.2124
    3MET      h  544   1.755   6.884   8.253  0.9247 -1.3273  0.5018
    3MET      h  545   1.631   6.867   8.140  1.5533 -0.0160 -3.0107
    3MET     c2  546   1.706   6.683   8.201 -0.4935  0.2034  0.4937
    3MET      h  547   1.668   6.624   8.118  1.7819  0.9238 -1.0868
    3MET      h  548   1.802   6.641   8.229 -1.3142 -2.3629 -0.4077
    3MET     c2  549   1.606   6.684   8.318  0.0026  0.3076 -1.2502
    3MET      h  550   1.650   6.760   8.383  1.9910 -1.8196  0.0034
    3MET      h  551   1.503   6.707   8.289 -0.3688  1.0593  0.5913
    3MET     c2  552   1.602   6.551   8.394  0.9182  0.4269  0.3126
    3MET      h  553   1.603   6.466   8.326  1.6670  1.7039 -1.2963
    3MET      h  554   1.694   6.557   8.452 -0.5329 -0.2389  2.7589
    3MET     c2  555   1.489   6.551   8.499  0.3152  0.3438 -0.6653
    3MET      h  556   1.455   6.652   8.520  2.1010  0.5726  1.3238
    3MET      h  557   1.399   6.500   8.465  0.2953 -0.9986  1.3355
    3MET     c3  558   1.544   6.482   8.633 -0.3032 -0.0243  0.0565
    3MET      h  559   1.539   6.450   8.529  0.3145  1.4846 -0.4643
    3MET      h  560   1.647   6.482   8.670 -0.1519  0.5333 -0.3590
    3MET      h  561   1.482   6.417   8.694  0.2107 -0.7302 -0.1669
    4MET    c51  562  10.247   9.004   6.631 -0.5388 -0.6630  0.4925
    4MET    c52  563  10.353   8.957   6.550 -0.0030  0.5217  1.0260
    4MET    c52  564  10.320   8.887   6.424 -0.4491  0.4077 -0.0640
    4MET    c51  565  10.187   8.888   6.382  0.2334 -0.5729 -0.3219
    4MET    c50  566  10.082   8.939   6.467  0.6422  0.4123  0.2889
    4MET    c50  567  10.112   8.994   6.595 -0.1114 -0.5936 -0.1282
    4MET    np0  568  10.013   9.045   6.664 -0.5776  0.2188  0.5504
    4MET    sp0  569   9.879   8.991   6.581 -0.0350  0.4490  0.3494
    4MET    np0  570   9.950   8.933   6.445  0.4569  0.1578  0.1751
    4MET    cs0  571  10.307   9.051   6.749  0.0609 -0.0560  0.1309
    4MET    c53  572  10.441   9.039   6.743 -0.1822  0.2307 -0.6731
    4MET    np1  573  10.476   8.973   6.624  0.0580 -0.4089  0.4525
    4MET    cs0  574  10.182   8.823   6.250 -0.0248  0.2086  0.0277
    4MET    c53  575  10.308   8.771   6.226 -0.4142 -0.2890  0.4847
    4MET    np1  576  10.389   8.808   6.331  0.2618  0.2626  0.1155
    4MET    cs2  577  10.505   9.085   6.858  1.0340  0.3452  0.5766
    4MET    cs1  578  10.423   9.138   6.956  0.4918 -0.4290 -0.1420
    4MET    sp1  579  10.257   9.113   6.902 -0.4659  0.2076 -0.1287
    4MET    cs2  580  10.312   8.697   6.105  0.0583 -0.1742 -0.2601
    4MET    cs1  581  10.188   8.703   6.041 -0.4318 -0.6298 -0.3482
    4MET    sp1  582  10.066   8.795   6.123  0.3368 -0.1725  0.4465
    4MET    c54  583  10.486   9.197   7.066  0.0173  0.0312 -0.0947
    4MET    cs3  584  10.622   9.193   7.048 -0.1772  0.3998 -0.1903
    4MET    sp2  585  10.667   9.090   6.920  0.5934  0.0426  0.0122
    4MET    c54  586  10.183   8.631   5.917 -0.0020 -0.5085 -0.2905
    4MET    cs3  587  10.305   8.571   5.882  0.1941 -0.4700  0.2506
    4MET    sp2  588  10.418   8.592   6.022 -0.3860 -0.6085 -0.1268
    4MET    c=0  589  10.713   9.261   7.137 -0.6837  0.3326 -0.2167
    4MET    c=1  590  10.850   9.294   7.139  0.0472  0.6471 -0.5334
    4MET    c=0  591  10.327   8.487   5.768  0.0852 -0.8022 -0.0635
    4MET    c=1  592  10.307   8.495   5.632 -0.0767  0.6271  0.1676
    4MET     c2  593  10.622   8.949   6.596  0.7647  0.2324  0.4759
    4MET     c2  594  10.518   8.748   6.332 -0.1529 -0.1389  0.7864
    4MET     c2  595  10.053   8.616   5.843 -0.0932  0.0212  0.0011
    4MET     c2  596  10.402   9.256   7.178  0.1461  0.2858  0.4783
    4MET    c=2  597  10.925   9.370   7.245  0.6017  0.2509 -0.4711
    4MET    c55  598  11.067   9.375   7.196  0.4084 -0.7756 -0.5327
    4MET    c56  599  11.076   9.318   7.074  0.6958 -0.1153  0.1579
    4MET     c'  600  10.946   9.262   7.030 -0.1545 -0.6269  0.8950
    4MET    c=2  601  10.338   8.388   5.537 -1.0064  0.6794 -0.4787
    4MET    c55  602  10.311   8.443   5.397  0.1016  0.1470 -0.5008
    4MET    c56  603  10.278   8.577   5.410  0.2518 -0.5222  0.0962
    4MET     c'  604  10.268   8.618   5.552 -0.5009  0.5369 -0.0445
    4MET    cp3  605  11.193   9.325   6.999  1.1234  0.0402  0.5478
    4MET    cp2  606  11.298   9.392   7.045  0.2219  0.1767  0.2144
    4MET    cp1  607  11.298   9.446   7.174  0.4280 -0.0120 -0.5402
    4MET    cp0  608  11.185   9.433   7.252 -0.5212  0.0021 -0.0210
    4MET    cp3  609  10.258   8.657   5.299  0.0119  0.0531  0.8767
    4MET    cp2  610  10.279   8.602   5.177  0.1456 -0.1471  0.1172
    4MET    cp1  611  10.312   8.466   5.161 -0.6241  0.4438  0.2021
    4MET    cp0  612  10.324   8.390   5.269  0.0739  0.2900 -0.1569
    4MET     o'  613  10.929   9.208   6.923  0.3164 -0.5734 -0.9179
    4MET     o'  614  10.247   8.732   5.592 -0.1208  1.3984  0.3807
    4MET      f  615  11.406   9.509   7.221 -0.1805  0.0769  0.3473
    4MET      f  616  11.407   9.405   6.977  0.4947 -0.0192 -0.4364
    4MET      f  617  10.266   8.676   5.069  0.5419 -0.9669 -0.2130
    4MET      f  618  10.320   8.409   5.039  0.7640 -0.2437  0.2895
    4MET    c=3  619  10.880   9.427   7.365  0.6121 -0.1228  0.9038
    4MET    ct1  620  10.964   9.493   7.463  0.5899 -0.9207  0.6153
    4MET    nt1  621  11.028   9.548   7.548  0.3819  0.1496  0.2156
    4MET    ct0  622  10.741   9.433   7.402  0.2258  0.1019 -0.1904
    4MET    nt0  623  10.627   9.437   7.433  0.3278 -0.5880  0.5618
    4MET    c=3  624  10.375   8.254   5.560 -0.3138 -0.6278  0.3398
    4MET    ct0  625  10.396   8.191   5.688 -0.1200  0.2970 -0.5510
    4MET    nt0  626  10.406   8.135   5.790  0.5288 -0.6457 -0.3864
    4MET    ct1  627  10.398   8.158   5.454  0.6664  0.7651 -0.3145
    4MET    nt1  628  10.408   8.081   5.363  0.1927  0.6013  0.4510
    4MET      h  629  10.662   9.279   7.231  2.8241  1.7998  1.4914
    4MET      h  630  10.378   8.399   5.804 -1.1654 -2.0985 -1.3877
    4MET      h  631  10.642   8.882   6.512 -2.6872  0.4499 -0.5917
    4MET      h  632  10.667   8.909   6.687 -2.9506  0.2890  2.4627
    4MET      h  633  10.597   8.822   6.321  0.4722 -0.8669  0.3321
    4MET      h  634  10.531   8.691   6.240 -0.7799 -1.6209  1.6038
    4MET      h  635  10.079   8.613   5.737 -0.0470  0.8404 -0.0150
    4MET      h  636  10.003   8.713   5.853  0.9087  0.3163  2.5248
    4MET      h  637  10.426   9.202   7.270 -0.2559 -0.3834  0.1954
    4MET      h  638  10.298   9.234   7.150  0.4291  0.6940 -0.9169
    4MET     ha  639  11.193   9.280   6.900  0.7223 -0.4372  0.7635
    4MET     ha  640  11.193   9.468   7.354 -0.0203 -1.2167  0.3654
    4MET     ha  641  10.241   8.763   5.310  1.4519  0.4823 -0.8375
    4MET     ha  642  10.360   8.290   5.250 -2.7152 -0.6272 -0.7752
    4MET     c1  643  10.688   9.078   6.562  0.4350 -0.2328  0.3599
    4MET      h  644  10.691   9.134   6.656  2.8588 -0.7533  0.6389
    4MET     c2  645  10.607   9.151   6.448  0.0072  0.6466 -0.1857
    4MET      h  646  10.676   9.177   6.368 -1.5341  2.5506 -0.9578
    4MET      h  647  10.536   9.088   6.393  0.6512  1.0853 -1.5498
    4MET     c2  648  10.557   9.283   6.506  0.3600 -0.1807 -0.5335
    4MET      h  649  10.483   9.260   6.583  0.8036 -0.6214 -0.2314
    4MET      h  650  10.635   9.331   6.565 -0.7985  0.2390  0.6919
    4MET     c2  651  10.495   9.374   6.401 -0.3024  0.4050  0.1707
    4MET      h  652  10.449   9.451   6.464  2.0394  2.0622 -0.0840
    4MET      h  653  10.568   9.423   6.335 -0.4211 -0.4443 -0.5987
    4MET     c3  654  10.386   9.311   6.319  0.4748 -0.1858  0.3915
    4MET      h  655  10.335   9.230   6.370 -2.1688  0.2361 -1.4433
    4MET      h  656  10.322   9.393   6.284  1.4370  0.7395  0.7555
    4MET      h  657  10.436   9.272   6.230  1.6596  0.2729  0.8449
    4MET     c1  658  10.528   8.655   6.446 -0.1763  0.4006 -0.3989
    4MET      h  659  10.505   8.705   6.539  0.3952 -0.4601  0.2179
    4MET     c2  660  10.677   8.607   6.455 -0.2548 -0.3557 -0.2640
    4MET      h  661  10.741   8.694   6.473  0.5458 -1.2918  1.5195
    4MET      h  662  10.689   8.550   6.547  0.4057  3.1919  1.9857
    4MET     c2  663  10.725   8.522   6.334  0.0724 -0.0545  0.3732
    4MET      h  664  10.664   8.433   6.332  0.1283 -0.0771 -0.5989
    4MET      h  665  10.701   8.574   6.241 -0.7822 -1.3087 -0.1164
    4MET     c2  666  10.878   8.487   6.363  0.5802 -0.4760  0.4069
    4MET      h  667  10.876   8.413   6.443  1.0975  1.4084  2.2140
    4MET      h  668  10.931   8.450   6.276 -1.2662 -0.3251 -0.8154
    4MET     c3  669  10.952   8.431   6.245  0.2256  0.2763  0.6054
    4MET      h  670  10.944   8.489   6.153  0.8926 -0.2355  0.2221
    4MET      h  671  11.058   8.426   6.269  1.1262  1.5205 -2.7800
    4MET      h  672  10.916   8.329   6.231 -0.5192  0.4858  0.9709
    4MET     c2  673  10.834   9.046   6.532  0.2013 -0.4632 -0.6046
    4MET      h  674  10.860   8.956   6.588 -0.8443 -1.5306 -1.7953
    4MET      h  675  10.834   9.014   6.428  0.8977  0.4486 -0.8913
    4MET     c3  676  10.925   9.163   6.537  0.3449 -0.1868  1.1999
    4MET      h  677  10.983   9.147   6.628  2.4655 -0.8645 -0.2598
    4MET      h  678  11.001   9.161   6.460  2.5847 -1.5264  3.3839
    4MET      h  679  10.872   9.257   6.551  0.2058 -0.1893  0.6679
    4MET     c2  680  10.432   8.533   6.426 -0.0960 -0.4736  1.0579
    4MET      h  681  10.325   8.551   6.430 -0.7045 -3.3027 -0.6712
    4MET      h  682  10.455   8.490   6.328  0.5573  1.4252  0.3368
    4MET     c3  683  10.437   8.421   6.525 -0.3285  0.4620  0.1275
    4MET      h  684  10.499   8.456   6.607  0.6153  1.2781 -0.9223
    4MET      h  685  10.345   8.389   6.574  0.7355 -0.2862  1.6517
    4MET      h  686  10.499   8.345   6.477 -0.2630 -1.0749  2.5516
    4MET     c2  687   9.961   8.501   5.883 -0.3440 -0.2365 -0.0142
    4MET      h  688   9.908   8.511   5.977  0.0894 -2.0646  0.4455
    4MET      h  689   9.891   8.490   5.800 -0.2012  1.1905 -0.3328
    4MET     c2  690  10.040   8.367   5.900 -0.1561  0.8494  0.1117
    4MET      h  691  10.119   8.352   5.827  0.5054 -0.0450  0.9923
    4MET      h  692  10.075   8.364   6.004 -0.0142 -1.7754  0.0024
    4MET     c2  693   9.940   8.247   5.898  0.5691  0.0951  0.1181
    4MET      h  694   9.989   8.157   5.935 -0.1940 -0.8729 -1.1697
    4MET      h  695   9.850   8.274   5.953 -0.7335 -1.6102 -1.1169
    4MET     c2  696   9.876   8.210   5.767  0.3496 -0.3000 -0.2603
    4MET      h  697   9.807   8.136   5.807 -1.7305  1.4614 -0.5302
    4MET      h  698   9.817   8.291   5.725  0.8489  0.5994  0.7790
    4MET     c2  699   9.972   8.143   5.667  0.3846 -0.9488  0.5002
    4MET      h  700  10.028   8.063   5.716  1.6006 -0.6431 -0.3498
    4MET      h  701  10.039   8.219   5.625  0.0929 -1.0025 -0.0603
    4MET     c2  702   9.911   8.079   5.547 -0.5153  0.4932 -0.2408
    4MET      h  703   9.877   7.977   5.567 -1.1464  1.0544  1.6859
    4MET      h  704   9.829   8.144   5.517  0.7059  1.9818 -0.4412
    4MET     c2  705  10.000   8.088   5.422  0.1047  0.4801 -0.9108
    4MET      h  706  10.082   8.020   5.448  1.8915  2.9729  0.1105
    4MET      h  707  10.052   8.179   5.392  2.1639 -0.4673 -0.3367
    4MET     c2  708   9.925   8.028   5.306  0.0982 -0.0395  0.2571
    4MET      h  709   9.895   7.927   5.333  2.2412 -1.2038 -1.6402
    4MET      h  710   9.833   8.086   5.290  0.8086  1.0545  0.0778
    4MET     c2  711  10.010   8.017   5.177  1.1363 -0.4215 -0.3017
    4MET      h  712  10.118   8.013   5.195  1.2561  0.8606 -0.7229
    4MET      h  713   9.985   8.104   5.118  1.3948  1.6569  2.5431
    4MET     c3  714   9.986   7.883   5.102 -0.3302  0.3669 -0.2651
    4MET      h  715  10.035   7.875   5.005 -0.2142 -1.7964 -0.0729
    4MET      h  716  10.030   7.806   5.166  0.1777  0.9703  0.1253
    4MET      h  717   9.884   7.846   5.100 -0.4292  0.6328 -0.0370
    4MET     c2  718  10.404   9.408   7.188 -0.4390  0.4216 -0.0218
    4MET      h  719  10.340   9.440   7.270  1.1240  2.0914  0.5800
    4MET      h  720  10.501   9.447   7.218 -0.1712 -0.0708 -0.2355
    4MET     c2  721  10.352   9.481   7.066  0.1846 -0.5892 -0.2545
    4MET      h  722  10.407   9.574   7.062 -0.6024 -0.1080  0.0955
    4MET      h  723  10.398   9.433   6.979  0.0341  0.8515 -1.1451
    4MET     c2  724  10.200   9.474   7.053  0.9177 -0.4418  0.1701
    4MET      h  725  10.172   9.368   7.046  0.6292 -0.3042 -0.9264
    4MET      h  726  10.158   9.501   7.150  1.9213 -1.3751  0.8774
    4MET     c2  727  10.138   9.543   6.934 -0.1646  0.2230  0.0637
    4MET      h  728  10.175   9.644   6.921 -2.6894  1.7342  3.8801
    4MET      h  729  10.030   9.553   6.945 -0.5492 -3.3841  0.3571
    4MET     c2  730  10.172   9.460   6.805  0.2375  0.2545 -0.0025
    4MET      h  731  10.279   9.443   6.800  0.3338  1.0756 -0.9103
    4MET      h  732  10.132   9.363   6.835  1.8403  0.1416  1.8454
    4MET     c2  733  10.108   9.502   6.668 -1.0488  0.2652 -0.6818
    4MET      h  734  10.008   9.541   6.685 -0.9428  0.8041 -1.2962
    4MET      h  735  10.167   9.583   6.625 -0.1002 -0.1114 -0.1102
    4MET     c2  736  10.091   9.377   6.572  0.2305 -0.5292 -0.1827
    4MET      h  737  10.192   9.340   6.555  0.2357 -0.1829 -0.9300
    4MET      h  738  10.021   9.305   6.614 -0.6383  0.2361 -0.3095
    4MET     c2  739  10.035   9.426   6.446  0.0730  0.3246  0.7867
    4MET      h  740   9.948   9.486   6.471 -1.4586 -1.6193  0.2505
    4MET      h  741  10.095   9.500   6.393 -1.7962  0.5147 -1.1339
    4MET     c2  742  10.003   9.303   6.357  1.0920  0.3596 -0.3411
    4MET      h  743  10.095   9.252   6.327  2.1902  1.0434  1.7160
    4MET      h  744   9.952   9.229   6.419 -0.2290  1.3805 -0.2064
    4MET     c3  745   9.930   9.335   6.228 -0.0990  0.5978 -0.1979
    4MET      h  746   9.878   9.241   6.207  2.3252 -1.2517  1.7367
    4MET      h  747   9.950   9.377   6.129  2.0050  0.9563  0.3605
    4MET      h  748   9.858   9.401   6.275 -0.8153  1.3543 -2.3037
    5MET    c51  749   0.608   3.206   4.944 -0.1075  0.1276 -0.0598
    5MET    c52  750   0.653   3.199   5.076 -0.1142  0.5599  0.5142
    5MET    c52  751   0.560   3.237   5.183  0.4355 -0.3128 -0.5925
    5MET    c51  752   0.428   3.253   5.145 -0.6231  0.0674 -0.5537
    5MET    c50  753   0.384   3.265   5.011  1.2345  0.5566  0.0510
    5MET    c50  754   0.473   3.241   4.905 -0.2762  0.1722 -0.4533
    5MET    np0  755   0.426   3.243   4.781  0.0516  0.1403 -0.9148
    5MET    sp0  756   0.268   3.288   4.800 -0.1638 -0.2869  0.0978
    5MET    np0  757   0.263   3.286   4.970  0.7339 -0.5832 -0.2369
    5MET    cs0  758   0.713   3.172   4.859 -0.3805  0.4133  0.0267
    5MET    c53  759   0.820   3.145   4.941 -0.5338  0.2490  0.3949
    5MET    np1  760   0.783   3.161   5.072 -0.1305 -0.0706  0.3218
    5MET    cs0  761   0.350   3.281   5.269  0.7376 -1.1230  0.4261
    5MET    c53  762   0.449   3.299   5.368  0.1709  0.7080 -0.0236
    5MET    np1  763   0.575   3.280   5.318  0.4416  0.0438 -0.3973
    5MET    cs2  764   0.936   3.106   4.869 -0.0280 -1.1637 -0.7333
    5MET    cs1  765   0.915   3.120   4.734  0.5062  0.5403  0.1504
    5MET    sp1  766   0.749   3.158   4.692 -0.3436  0.0777  0.1520
    5MET    cs2  767   0.389   3.335   5.494 -0.5211  1.1065  0.5711
    5MET    cs1  768   0.251   3.341   5.482 -0.5664  0.5300  0.5467
    5MET    sp1  769   0.188   3.306   5.319  0.0897  0.1645  0.2060
    5MET    c54  770   1.029   3.090   4.652  0.4628 -0.5889 -0.3146
    5MET    cs3  771   1.132   3.039   4.733  0.4416  0.9964  0.5826
    5MET    sp2  772   1.098   3.051   4.905 -0.1945  0.0152 -0.0011
    5MET    c54  773   0.185   3.373   5.599 -0.4140  0.8868  0.3240
    5MET    cs3  774   0.278   3.390   5.705  0.4239 -0.0250  0.3519
    5MET    sp2  775   0.439   3.348   5.653 -0.1214 -0.3530 -0.4190
    5MET    c=0  776   1.264   3.008   4.678  0.3245  0.1386  0.1423
    5MET    c=1  777   1.395   3.010   4.712  0.1822  0.5013 -0.3338
    5MET    c=0  778   0.225   3.421   5.832 -0.1747  0.0759 -0.6758
    5MET    c=1  779   0.284   3.464   5.954  0.7824 -0.8912 -0.1450
    5MET     c2  780   0.885   3.129   5.175  0.1266  0.1117 -0.2930
    5MET     c2  781   0.693   3.299   5.407  0.6598 -0.1444 -0.6424
    5MET     c2  782   0.038   3.363   5.606 -0.1658  0.3129 -0.7137
    5MET     c2  783   1.018   3.102   4.509 -0.0924  1.1817 -0.3085
    5MET    c=2  784   1.504   2.946   4.635 -0.3338 -0.5192 -0.3713
    5MET    c55  785   1.633   2.969   4.707 -0.3570 -1.1052  0.2734
    5MET    c56  786   1.605   3.040   4.821  0.3629  0.2373  0.0061
    5MET     c'  787   1.456   3.065   4.836 -0.2903 -1.1437  0.6274
    5MET    c=2  788   0.220   3.448   6.091  0.3922 -0.0383  0.1227
    5MET    c55  789   0.303   3.538   6.179  0.2117 -0.0206 -0.2483
    5MET    c56  790   0.416   3.578   6.108 -0.4408 -0.0325 -0.3479
    5MET     c'  791   0.416   3.526   5.970 -0.1786  0.3826 -0.1926
    5MET    cp3  792   1.700   3.090   4.901 -0.9089 -0.9728  0.0196
    5MET    cp2  793   1.834   3.066   4.879  0.1921  0.2288  0.0448
    5MET    cp1  794   1.867   2.984   4.768  0.4085  0.2586  0.1912
    5MET    cp0  795   1.768   2.931   4.691  0.4127  0.4055  0.7485
    5MET    cp3  796   0.520   3.647   6.160 -0.4777 -0.1920  0.1190
    5MET    cp2  797   0.506   3.678   6.291 -0.0308 -0.0445 -0.7496
    5MET    cp1  798   0.401   3.632   6.369 -0.5844 -0.1424  0.7952
    5MET    cp0  799   0.288   3.576   6.315  1.0068 -0.0235  0.4384
    5MET     o'  800   1.410   3.127   4.932 -0.6421 -0.2284 -0.1457
    5MET     o'  801   0.497   3.559   5.887 -0.3339  0.2616 -0.4228
    5MET      f  802   1.997   2.954   4.750 -0.2688  0.2150 -0.1254
    5MET      f  803   1.927   3.107   4.961  0.4050  0.1667 -0.1289
    5MET      f  804   0.605   3.733   6.360 -0.1683 -0.1471 -0.2391
    5MET      f  805   0.394   3.674   6.494 -0.6113  0.6131  0.2115
    5MET    c=3  806   1.489   2.870   4.525 -0.0385 -0.1304  0.5166
    5MET    ct1  807   1.607   2.805   4.461  0.3954 -0.3194 -0.1697
    5MET    nt1  808   1.701   2.761   4.413  0.5877 -0.2265 -0.0624
    5MET    ct0  809   1.375   2.844   4.440  0.6498  0.0111  0.2109
    5MET    nt0  810   1.279   2.825   4.382  0.1086 -0.0273 -0.0781
    5MET    c=3  811   0.104   3.386   6.140 -0.1668 -0.0836  0.5837
    5MET    ct0  812   0.008   3.316   6.061 -0.2304 -0.3459 -0.6987
    5MET    nt0  813  -0.072   3.258   6.001  0.1240 -0.1043 -0.0796
    5MET    ct1  814   0.066   3.373   6.276  0.0158 -1.0656  0.0989
    5MET    nt1  815   0.025   3.373   6.388 -0.1869 -0.2479  0.9682
    5MET      h  816   1.242   2.974   4.578  0.3875 -0.5610  0.3654
    5MET      h  817   0.126   3.382   5.850  0.1679 -1.0427 -1.2365
    5MET      h  818   0.874   3.194   5.262  1.6045 -0.6145  0.4456
    5MET      h  819   0.986   3.160   5.147  0.2684 -1.1317 -1.2134
    5MET      h  820   0.758   3.211   5.409  3.8806  2.1533 -0.6168
    5MET      h  821   0.671   3.324   5.511  0.9891 -3.5325  0.2891
    5MET      h  822   0.011   3.304   5.694 -2.8633  3.3213  0.6209
    5MET      h  823   0.015   3.302   5.519 -0.5557 -1.2308  0.4548
    5MET      h  824   0.913   3.078   4.491  0.1601 -0.4910  0.3799
    5MET      h  825   1.082   3.036   4.451  0.7634  2.1092 -0.4286
    5MET     ha  826   1.670   3.149   4.988 -2.6565 -2.4236  0.4310
    5MET     ha  827   1.806   2.867   4.613 -2.7443  1.9020 -2.1646
    5MET     ha  828   0.609   3.662   6.099  0.2113 -2.7173  0.4146
    5MET     ha  829   0.208   3.546   6.381  2.8644 -2.7055  1.5588
    5MET     c1  830   0.887   2.980   5.212 -0.2603 -0.2126 -0.0434
    5MET      h  831   0.852   2.931   5.120  1.2310  0.3166 -0.9033
    5MET     c2  832   0.802   2.951   5.334 -0.1049 -0.4811 -0.4114
    5MET      h  833   0.854   2.986   5.423  1.0517  0.0820 -1.3043
    5MET      h  834   0.708   3.007   5.333 -0.7965 -1.5853  0.8938
    5MET     c2  835   0.750   2.807   5.374 -0.5492 -0.1197 -0.6568
    5MET      h  836   0.667   2.770   5.313 -1.0263  0.0214 -0.0975
    5MET      h  837   0.820   2.724   5.364 -0.8652 -0.5641  0.7978
    5MET     c2  838   0.687   2.811   5.517  0.7981 -0.3969  0.0226
    5MET      h  839   0.667   2.713   5.559 -4.1180  0.5322  0.1461
    5MET      h  840   0.769   2.846   5.580  2.1345  2.1702 -3.0275
    5MET     c3  841   0.561   2.896   5.548 -0.2949 -0.3477  0.5879
    5MET      h  842   0.557   2.999   5.513 -0.6162 -0.2211  0.9947
    5MET      h  843   0.473   2.849   5.504 -0.6868  0.2690  0.7058
    5MET      h  844   0.549   2.912   5.655 -2.4565  0.9101  0.1855
    5MET     c1  845   0.780   3.414   5.348  0.3519  0.8691 -0.9347
    5MET      h  846   0.818   3.399   5.247  1.0636 -1.1429 -0.3853
    5MET     c2  847   0.911   3.445   5.429 -0.5880 -0.0654 -0.2853
    5MET      h  848   0.968   3.523   5.379  0.3067 -0.9215 -0.6229
    5MET      h  849   0.870   3.480   5.523  0.0219  0.0899 -0.0741
    5MET     c2  850   0.989   3.318   5.476 -0.0630 -0.9440  0.0082
    5MET      h  851   0.939   3.230   5.515 -2.5119 -0.0496 -0.9997
    5MET      h  852   1.055   3.294   5.393  0.1808  0.9825 -0.3854
    5MET     c2  853   1.094   3.368   5.578  0.2028 -0.0846  0.8608
    5MET      h  854   1.165   3.434   5.528 -1.2382  0.3777 -0.6227
    5MET      h  855   1.051   3.413   5.667 -0.2827 -1.9569  1.6027
    5MET     c3  856   1.170   3.246   5.644 -0.3316  0.2204 -0.3644
    5MET      h  857   1.265   3.283   5.681 -0.0355  1.1189 -2.0055
    5MET      h  858   1.123   3.221   5.739  0.4232 -1.0543 -0.3155
    5MET      h  859   1.199   3.159   5.586 -2.1738 -1.9070  1.7974
    5MET     c2  860   1.031   2.923   5.221 -0.2254 -0.1685  0.7482
    5MET      h  861   1.113   2.992   5.198  1.6062 -2.1063  1.2770
    5MET      h  862   1.045   2.902   5.327 -0.4016  1.5960  1.1413
    5MET     c3  863   1.046   2.803   5.127  0.6496  0.4220  0.6844
    5MET      h  864   1.149   2.771   5.110  0.0917 -0.5742 -0.9682
    5MET      h  865   0.988   2.717   5.159 -0.0050 -0.0108 -1.5918
    5MET      h  866   1.007   2.823   5.027  0.2691 -0.2753  0.6941
    5MET     c2  867   0.704   3.547   5.335 -0.4009 -0.1593  0.1457
    5MET      h  868   0.602   3.541   5.372 -0.4355 -0.8508 -0.0435
    5MET      h  869   0.758   3.615   5.401  0.9490  0.3962 -1.4747
    5MET     c3  870   0.702   3.605   5.197  0.9789  0.3650  0.1823
    5MET      h  871   0.803   3.642   5.178  1.8292 -1.6721  0.6177
    5MET      h  872   0.687   3.530   5.121  2.0117  1.5877 -1.2631
    5MET      h  873   0.640   3.694   5.187 -0.2034 -0.2232  1.9854
    5MET     c2  874  -0.047   3.482   5.558 -0.5831 -0.1912 -0.0393
    5MET      h  875   0.022   3.550   5.507 -2.0799  0.8863 -0.6812
    5MET      h  876  -0.116   3.439   5.486  0.3451  0.2360 -1.2031
    5MET     c2  877  -0.132   3.551   5.663  0.6633 -0.1865  0.0302
    5MET      h  878  -0.223   3.596   5.623  0.1663  0.0603  1.4113
    5MET      h  879  -0.176   3.478   5.731 -0.7230 -0.2600 -0.9247
    5MET     c2  880  -0.052   3.654   5.741 -0.2757  0.2022  0.5088
    5MET      h  881   0.049   3.614   5.747 -0.8468 -1.8375 -2.5176
    5MET      h  882  -0.043   3.745   5.682  1.4199 -0.0465  0.3722
    5MET     c2  883  -0.095   3.672   5.884  0.2163  0.8225  0.6655
    5MET      h  884  -0.202   3.692   5.875  0.1232  0.9862  2.0401
    5MET      h  885  -0.084   3.585   5.948  0.9575  0.6123  0.2617
    5MET     c2  886  -0.034   3.809   5.940  0.2155  0.0716  0.8527
    5MET      h  887  -0.077   3.826   6.039 -0.5747 -1.3740  0.7692
    5MET      h  888  -0.076   3.897   5.891  2.2043  0.5982  0.0516
    5MET     c2  889   0.122   3.823   5.934 -0.1132  0.0475 -0.7426
    5MET      h  890   0.160   3.735   5.985  1.5389  1.4527  0.5117
    5MET      h  891   0.153   3.809   5.831 -1.2539  0.4105 -1.1426
    5MET     c2  892   0.181   3.956   6.000  0.2489  0.4939 -0.0315
    5MET      h  893   0.133   3.957   6.098 -0.3927 -0.6788 -0.3242
    5MET      h  894   0.136   4.035   5.939 -0.1572  1.3783  1.3795
    5MET     c2  895   0.328   3.956   6.018 -0.0329  0.5081  0.0720
    5MET      h  896   0.366   3.871   6.074 -1.0323 -0.4421 -0.6625
    5MET      h  897   0.373   3.949   5.919  1.5944 -0.4232  0.8608
    5MET     c2  898   0.370   4.085   6.089 -0.7544  0.1835 -1.0711
    5MET      h  899   0.326   4.170   6.037 -0.3974  1.3147  0.4230
    5MET      h  900   0.477   4.095   6.068 -0.3750 -1.3638  0.0302
    5MET     c3  901   0.341   4.104   6.235 -0.6743 -0.1692  0.3135
    5MET      h  902   0.374   4.206   6.256 -0.4612 -0.1555 -0.0732
    5MET      h  903   0.236   4.080   6.250 -0.9733  0.2255 -1.1236
    5MET      h  904   0.392   4.035   6.303 -1.6410 -0.1433  1.0748
    5MET     c2  905   1.028   3.245   4.469 -0.5000 -0.0507  0.1853
    5MET      h  906   0.991   3.313   4.546 -0.4942 -0.4970  0.5843
    5MET      h  907   1.134   3.268   4.456 -0.2548 -1.0707  0.3567
    5MET     c2  908   0.950   3.280   4.344 -0.1399  0.1932 -0.8703
    5MET      h  909   1.013   3.348   4.287 -1.9159  2.3125 -0.3987
    5MET      h  910   0.935   3.195   4.278  0.6523 -0.2973 -0.4160
    5MET     c2  911   0.809   3.345   4.369  0.1431 -0.0446  0.5968
    5MET      h  912   0.735   3.273   4.403  0.5262 -1.2493 -1.0685
    5MET      h  913   0.821   3.421   4.446  0.4271  0.1134  0.3952
    5MET     c2  914   0.748   3.406   4.239 -0.5248 -0.0602 -0.0745
    5MET      h  915   0.753   3.318   4.176 -3.0186  0.1303 -0.6031
    5MET      h  916   0.809   3.478   4.185  0.8891 -1.6602 -0.6414
    5MET     c2  917   0.603   3.458   4.251 -0.6152  0.6852 -0.8573
    5MET      h  918   0.551   3.406   4.332 -0.1158  0.9391 -0.3713
    5MET      h  919   0.607   3.561   4.285 -1.6445  0.4481 -0.0054
    5MET     c2  920   0.534   3.437   4.113  0.2774  0.4077  0.2515
    5MET      h  921   0.587   3.511   4.053 -0.3603  0.1746 -0.5895
    5MET      h  922   0.561   3.336   4.082  3.2320  1.2624 -0.0800
    5MET     c2  923   0.385   3.461   4.115 -0.6019  0.5997 -0.4078
    5MET      h  924   0.331   3.389   4.176  0.8793 -0.6679 -0.5864
    5MET      h  925   0.373   3.558   4.163 -0.6970  1.1354 -1.4892
    5MET     c2  926   0.335   3.474   3.973 -0.0316 -0.0896 -0.5625
    5MET      h  927   0.398   3.553   3.933  0.6017 -1.0238 -1.4461
    5MET      h  928   0.361   3.375   3.934 -0.5128 -0.1206 -0.8082
    5MET     c2  929   0.188   3.493   3.945  0.3901  0.0039  0.1453
    5MET      h  930   0.180   3.476   3.837 -0.6455  0.1997  0.1812
    5MET      h  931   0.127   3.424   4.003  1.8847 -0.2799  1.3918
    5MET     c3  932   0.141   3.634   3.985  0.2285 -0.5491  0.5737
    5MET      h  933   0.154   3.603   4.089  1.3561  0.4942  0.7503
    5MET      h  934   0.148   3.544   3.924 -1.3824  1.0491 -2.0512
    5MET      h  935   0.049   3.691   3.980  0.6252  0.2804  2.3139
    6MET    c51  936   3.257  10.162   8.733 -0.7552  0.7993 -0.0647
    6MET    c52  937   3.304  10.031   8.698  0.2681  0.2333  0.6124
    6MET    c52  938   3.249   9.907   8.756 -0.2743 -0.9630  0.1453
    6MET    c51  939   3.151   9.924   8.856 -0.3025 -0.8166 -0.0252
    6MET    c50  940   3.119  10.056   8.901 -0.2754 -0.2395 -0.6282
    6MET    c50  941   3.166  10.172   8.842  0.7515  0.3374 -0.3070
    6MET    np0  942   3.120  10.281   8.908  0.6344  0.2508 -0.3378
    6MET    sp0  943   3.023  10.232   9.024  0.4846 -0.5830  0.2193
    6MET    np0  944   3.028  10.079   8.993  0.2767  0.8651  0.0052
    6MET    cs0  945   3.324  10.258   8.660 -0.1873  0.0217 -0.2890
    6MET    c53  946   3.418  10.189   8.593  0.4568 -0.1791 -0.1158
    6MET    np1  947   3.392  10.053   8.589 -0.2408 -0.1281 -0.1814
    6MET    cs0  948   3.110   9.799   8.903  0.0772  0.6572 -0.5837
    6MET    c53  949   3.180   9.702   8.835  0.3268 -0.3119  0.0886
    6MET    np1  950   3.263   9.767   8.746 -0.1560  0.0448  0.5829
    6MET    cs2  951   3.511  10.281   8.533  0.0778  0.3869 -0.3218
    6MET    cs1  952   3.465  10.415   8.538  0.3087  0.0853 -0.1078
    6MET    sp1  953   3.314  10.425   8.627 -0.0806 -0.4195 -0.2917
    6MET    cs2  954   3.154   9.567   8.878 -0.8939 -0.7335 -0.6116
    6MET    cs1  955   3.057   9.569   8.976 -0.2605 -0.8092 -0.2031
    6MET    sp1  956   3.004   9.730   9.027 -0.4376  0.5473  0.0998
    6MET    c54  957   3.548  10.520   8.491  0.3587  0.2053  0.3461
    6MET    cs3  958   3.671  10.463   8.447 -0.3365 -0.4964 -0.1362
    6MET    sp2  959   3.669  10.283   8.455 -0.2755  0.2108  0.4612
    6MET    c54  960   3.031   9.444   9.034 -0.2845  0.8773 -0.0041
    6MET    cs3  961   3.093   9.340   8.958  0.6816  0.2828 -0.5629
    6MET    sp2  962   3.190   9.410   8.827  0.1255  0.1491 -0.0027
    6MET    c=0  963   3.785  10.554   8.423 -0.3044  0.2810 -0.0516
    6MET    c=1  964   3.923  10.544   8.420 -0.4629  0.2584 -0.5670
    6MET    c=0  965   3.056   9.200   8.987  0.3438  0.1606 -0.1059
    6MET    c=1  966   3.079   9.073   8.939  0.1790  0.2506 -0.5032
    6MET     c2  967   3.443   9.968   8.480 -0.0316 -0.1684  0.6628
    6MET     c2  968   3.361   9.687   8.668  0.3900  0.3181 -0.0490
    6MET     c2  969   2.932   9.425   9.137  0.1332 -0.0724  0.0648
    6MET     c2  970   3.505  10.665   8.498  0.1359  0.0356  0.5718
    6MET    c=2  971   4.018  10.653   8.372 -0.5566  0.5448  0.1383
    6MET    c55  972   4.155  10.593   8.397 -0.7807  0.2054 -0.0071
    6MET    c56  973   4.140  10.471   8.463  0.1127 -0.3085  0.0404
    6MET     c'  974   4.001  10.427   8.456 -0.3945  0.2363  0.1906
    6MET    c=2  975   3.037   8.946   9.002 -0.3356 -0.5660  0.1619
    6MET    c55  976   3.091   8.839   8.912 -0.1197 -0.4650  0.0200
    6MET    c56  977   3.168   8.899   8.812 -0.0601 -0.1756  1.0542
    6MET     c'  978   3.170   9.045   8.821 -1.2371 -0.0555 -0.0718
    6MET    cp3  979   4.246  10.386   8.505 -0.0649  0.7148  0.6291
    6MET    cp2  980   4.375  10.436   8.487 -0.2980  0.0623  0.0514
    6MET    cp1  981   4.394  10.559   8.429 -0.4472  0.0216  0.2014
    6MET    cp0  982   4.291  10.642   8.388 -0.1950 -0.3504  0.0405
    6MET    cp3  983   3.224   8.827   8.707  0.3593 -0.8925 -0.5049
    6MET    cp2  984   3.203   8.694   8.698  0.6202 -0.0874  0.0233
    6MET    cp1  985   3.149   8.629   8.808  0.2250 -0.2432  0.7596
    6MET    cp0  986   3.092   8.699   8.910 -0.7013 -0.0152 -0.3114
    6MET     o'  987   3.962  10.321   8.497  0.2386 -0.1207 -0.3977
    6MET     o'  988   3.240   9.110   8.746 -0.6588  0.1394  0.0009
    6MET      f  989   4.521  10.605   8.416  0.5547  0.0823 -0.1346
    6MET      f  990   4.486  10.390   8.542  0.1397 -0.1035  0.6664
    6MET      f  991   3.250   8.617   8.606  0.2273 -0.2086  0.3328
    6MET      f  992   3.120   8.502   8.788 -0.4106 -0.0756  0.0298
    6MET    c=3  993   3.999  10.781   8.322 -0.6390  0.2781  0.7792
    6MET    ct1  994   4.104  10.876   8.286  0.8169 -0.1718  0.2211
    6MET    nt1  995   4.192  10.946   8.256 -0.0106  0.6562  0.5006
    6MET    ct0  996   3.874  10.840   8.292 -0.6446 -0.3050  0.2768
    6MET    nt0  997   3.771  10.884   8.266 -0.2493 -0.4828 -0.2473
    6MET    c=3  998   2.958   8.920   9.115  0.9464 -0.5902 -0.0689
    6MET    ct0  999   2.886   9.019   9.194  0.2243  0.0969 -0.5804
    6MET    nt0 1000   2.833   9.105   9.255 -0.2910 -0.1581 -0.4940
    6MET    ct1 1001   2.924   8.787   9.158 -0.2199 -0.9180  0.1394
    6MET    nt1 1002   2.906   8.682   9.195  0.0140 -0.0982  0.3306
    6MET      h 1003   3.751  10.647   8.379  0.7050 -0.5547 -2.6776
    6MET      h 1004   2.980   9.195   9.065 -1.2767  3.2420 -1.3830
    6MET      h 1005   3.478   9.872   8.519  0.5882 -0.6985 -1.1578
    6MET      h 1006   3.527  10.008   8.423 -0.0478 -1.9801 -0.6735
    6MET      h 1007   3.362   9.711   8.562  1.5102  0.0662 -0.1003
    6MET      h 1008   3.325   9.585   8.683 -0.2692  0.5418 -0.0549
    6MET      h 1009   2.856   9.360   9.093 -1.2825  1.1581  0.6647
    6MET      h 1010   2.884   9.520   9.158  1.9010  0.3031  2.6360
    6MET      h 1011   3.590  10.721   8.537 -0.6171 -0.1139  2.4446
    6MET      h 1012   3.432  10.682   8.577  0.7452  0.2157  1.0951
    6MET     ha 1013   4.230  10.292   8.558  2.3941 -1.5813 -2.5132
    6MET     ha 1014   4.309  10.737   8.338  2.8348  0.0808  1.8481
    6MET     ha 1015   3.271   8.878   8.623  2.0145 -1.6553 -0.0611
    6MET     ha 1016   3.034   8.632   8.971  0.8364 -0.2275  0.9487
    6MET     c1 1017   3.318   9.942   8.388 -0.7304  0.1092 -0.0859
    6MET      h 1018   3.236   9.899   8.446  0.1113 -0.9886  0.3007
    6MET     c2 1019   3.345   9.822   8.290  0.7847  0.0442 -0.2544
    6MET      h 1020   3.426   9.849   8.222  0.0643  1.2205 -0.6580
    6MET      h 1021   3.374   9.745   8.361 -0.8841  0.7500  1.2269
    6MET     c2 1022   3.223   9.779   8.205  0.1880 -0.3202 -0.3957
    6MET      h 1023   3.144   9.730   8.262 -0.1716 -1.0609 -1.5136
    6MET      h 1024   3.191   9.868   8.152  0.6273  0.8023  1.1890
    6MET     c2 1025   3.271   9.684   8.095 -0.0131 -0.1440  0.1975
    6MET      h 1026   3.205   9.662   8.010  0.0272  1.6244 -0.3052
    6MET      h 1027   3.358   9.720   8.040 -0.7876 -1.7269 -2.1363
    6MET     c3 1028   3.311   9.554   8.157  0.1689 -0.2738 -0.1832
    6MET      h 1029   3.346   9.487   8.079 -1.3382 -1.6545  0.3037
    6MET      h 1030   3.397   9.553   8.224 -0.6640  0.1178  0.9162
    6MET      h 1031   3.230   9.506   8.212 -0.1339  0.4210 -0.0134
    6MET     c1 1032   3.501   9.691   8.708  0.3126  0.5364  0.0722
    6MET      h 1033   3.545   9.789   8.688 -0.5354  0.9451  0.1956
    6MET     c2 1034   3.591   9.604   8.623 -0.2349  0.3715  0.1597
    6MET      h 1035   3.603   9.637   8.520 -1.3259 -1.8697 -0.7153
    6MET      h 1036   3.692   9.593   8.665 -0.0101  0.9852 -0.2143
    6MET     c2 1037   3.529   9.458   8.610 -0.4103  0.3210 -0.3686
    6MET      h 1038   3.515   9.427   8.714  2.3565 -0.7328 -0.2729
    6MET      h 1039   3.441   9.448   8.547 -0.1854  0.2681 -0.6770
    6MET     c2 1040   3.626   9.362   8.551 -0.4292 -0.3379 -0.0254
    6MET      h 1041   3.584   9.262   8.554 -1.6760  0.1809  0.3729
    6MET      h 1042   3.660   9.394   8.453 -0.3527  0.7545  0.3538
    6MET     c3 1043   3.665   9.401   8.407  0.5494  0.3533 -0.2452
    6MET      h 1044   3.589   9.470   8.370  0.7523  0.4380 -0.5123
    6MET      h 1045   3.761   9.452   8.400  0.6210  0.0850 -1.3115
    6MET      h 1046   3.685   9.321   8.335  0.8287  1.3279 -1.2660
    6MET     c2 1047   3.260  10.075   8.324  0.4568 -0.0707  0.0952
    6MET      h 1048   3.162  10.050   8.284  1.3823 -2.4292 -0.8184
    6MET      h 1049   3.237  10.149   8.401  2.4668  0.9758 -0.2770
    6MET     c3 1050   3.347  10.139   8.216 -0.0985 -0.3487 -0.0800
    6MET      h 1051   3.322  10.243   8.200  0.9272 -0.0085  0.4952
    6MET      h 1052   3.454  10.124   8.229 -0.3306 -1.1208  0.9522
    6MET      h 1053   3.323  10.094   8.119  4.4718 -3.2768 -0.0451
    6MET     c2 1054   3.511   9.669   8.861  0.6794  0.3216  0.0910
    6MET      h 1055   3.431   9.715   8.919  2.5301  2.2915  1.1434
    6MET      h 1056   3.492   9.564   8.886  1.5715  0.4690  1.5017
    6MET     c3 1057   3.651   9.708   8.923  0.1044  0.3322 -0.7926
    6MET      h 1058   3.696   9.609   8.935  1.0704  0.7685 -0.8376
    6MET      h 1059   3.703   9.781   8.862  0.5287  0.6242 -0.0750
    6MET      h 1060   3.634   9.744   9.024 -1.3082 -0.5290 -0.6945
    6MET     c2 1061   2.997   9.378   9.273  0.2032  0.4624 -0.5792
    6MET      h 1062   2.921   9.375   9.351 -0.3717  4.4794 -0.8765
    6MET      h 1063   3.051   9.284   9.260  0.5034  0.4691  0.5929
    6MET     c2 1064   3.104   9.468   9.331 -0.2021 -0.2373 -0.2247
    6MET      h 1065   3.180   9.483   9.254 -1.1749 -1.2854 -1.4128
    6MET      h 1066   3.058   9.565   9.351 -0.5916 -0.6680  1.0106
    6MET     c2 1067   3.173   9.427   9.461  0.4998 -0.7009  0.4788
    6MET      h 1068   3.100   9.394   9.535  0.7202 -3.3946 -0.4378
    6MET      h 1069   3.242   9.348   9.434 -1.3052 -1.7184 -1.3516
    6MET     c2 1070   3.271   9.541   9.503 -0.8887 -0.1682  0.2402
    6MET      h 1071   3.342   9.561   9.422  1.2792 -1.0580  1.9016
    6MET      h 1072   3.211   9.630   9.524 -0.0984  1.1591 -2.8166
    6MET     c2 1073   3.333   9.499   9.635  0.2486 -0.1296 -0.3149
    6MET      h 1074   3.394   9.411   9.612  1.3756  0.6639 -0.4233
    6MET      h 1075   3.255   9.477   9.707  1.3148  0.7548  1.1260
    6MET     c2 1076   3.412   9.608   9.702  0.0489 -0.2903  0.6595
    6MET      h 1077   3.493   9.641   9.638  0.2624 -3.0282 -0.5471
    6MET      h 1078   3.350   9.697   9.707 -0.3945 -0.4642 -1.3337
    6MET     c2 1079   3.463   9.588   9.844  0.4489 -0.1627  0.3705
    6MET      h 1080   3.439   9.487   9.877 -0.3347 -0.8140 -2.0668
    6MET      h 1081   3.413   9.650   9.917  1.5145  0.7614  0.3294
    6MET     c2 1082   3.610   9.628   9.849 -0.3636 -0.0103 -0.0699
    6MET      h 1083   3.634   9.724   9.803  0.4198 -0.0400  0.2696
    6MET      h 1084   3.639   9.633   9.954  0.4293 -1.6375 -0.1943
    6MET     c2 1085   3.693   9.519   9.785 -0.1826  0.2166 -0.6699
    6MET      h 1086   3.679   9.522   9.677 -1.0055  2.7856 -0.5428
    6MET      h 1087   3.655   9.421   9.812  1.5583 -0.6017 -1.1598
    6MET     c3 1088   3.842   9.506   9.828  0.0561 -0.2852 -0.0341
    6MET      h 1089   3.842   9.489   9.936 -0.0264  1.0725  0.1907
    6MET      h 1090   3.884   9.413   9.789 -0.2227  0.8792 -3.3033
    6MET      h 1091   3.908   9.590   9.807 -1.5264  1.4834  1.8721
    6MET     c2 1092   3.472  10.723   8.364 -0.0031  0.5973 -0.1934
    6MET      h 1093   3.546  10.711   8.285  0.8857 -2.3045  1.0032
    6MET      h 1094   3.387  10.661   8.334  0.8494 -0.5675 -0.2120
    6MET     c2 1095   3.442  10.873   8.367 -0.3164  0.0692 -0.6043
    6MET      h 1096   3.359  10.879   8.437 -0.1108  0.7398 -0.4112
    6MET      h 1097   3.536  10.917   8.402  0.8927 -0.6402 -2.8455
    6MET     c2 1098   3.391  10.926   8.239 -0.4570  0.3997 -0.1474
    6MET      h 1099   3.460  10.899   8.159  0.4037  0.0282  0.7113
    6MET      h 1100   3.297  10.884   8.206 -1.2062  1.2325  0.8980
    6MET     c2 1101   3.389  11.080   8.250  0.4090  0.2583  0.1754
    6MET      h 1102   3.399  11.129   8.153 -0.1290 -2.5384 -1.3548
    6MET      h 1103   3.477  11.103   8.309  0.1671 -1.4890  1.2436
    6MET     c2 1104   3.268  11.139   8.322 -0.5590 -0.2085  0.6217
    6MET      h 1105   3.254  11.092   8.419  1.4443 -0.4996  0.7889
    6MET      h 1106   3.285  11.244   8.345  1.5955  0.1868 -2.4622
    6MET     c2 1107   3.142  11.136   8.241  0.2312  0.4583 -0.1344
    6MET      h 1108   3.180  11.195   8.157  0.8972  3.4094  2.1711
    6MET      h 1109   3.107  11.036   8.215  2.4420 -0.9516  2.0525
    6MET     c2 1110   3.031  11.218   8.314 -0.2898  0.4064  0.9062
    6MET      h 1111   3.008  11.167   8.407 -2.8738 -2.5759 -1.2417
    6MET      h 1112   3.061  11.322   8.329 -1.4108  0.7331  0.9875
    6MET     c2 1113   2.907  11.217   8.228  0.6052  0.3116  0.5304
    6MET      h 1114   2.942  11.268   8.137 -1.6467  2.2714  0.6930
    6MET      h 1115   2.879  11.114   8.208  0.4017  0.2835  0.9566
    6MET     c2 1116   2.797  11.290   8.302  0.5163 -0.2511  0.0438
    6MET      h 1117   2.835  11.364   8.373 -2.2295  0.8755  0.4251
    6MET      h 1118   2.749  11.355   8.229  1.3780 -1.1262 -1.3073
    6MET     c3 1119   2.692  11.204   8.372 -0.1316 -0.0234 -0.3382
    6MET      h 1120   2.714  11.163   8.470 -1.3228 -0.7304 -0.3513
    6MET      h 1121   2.744  11.290   8.331 -0.3593 -0.5335 -1.7631
    6MET      h 1122   2.586  11.229   8.384  0.4335  1.2725  2.1699
    7MET    c51 1123   2.966   7.259   1.908 -0.4151 -0.6449  0.1851
    7MET    c52 1124   2.924   7.385   1.956 -0.3367 -0.0649  0.0862
    7MET    c52 1125   2.804   7.446   1.902  0.6375  0.7309  0.0845
    7MET    c51 1126   2.719   7.373   1.822 -0.2228 -0.3660 -0.5009
    7MET    c50 1127   2.759   7.246   1.781  0.6246  0.0806  0.2696
    7MET    c50 1128   2.883   7.192   1.822 -0.8483  0.0155 -0.2951
    7MET    np0 1129   2.906   7.068   1.774  0.0744 -0.5098 -0.1358
    7MET    sp0 1130   2.769   7.027   1.691 -0.2959 -0.3194  0.4771
    7MET    np0 1131   2.682   7.162   1.705  0.4125 -0.0613 -0.1481
    7MET    cs0 1132   3.090   7.220   1.973 -0.0792 -0.4219 -0.3073
    7MET    c53 1133   3.102   7.308   2.082  0.2664  0.4818  0.4108
    7MET    np1 1134   3.003   7.411   2.074  0.0143 -0.6209 -0.4199
    7MET    cs0 1135   2.602   7.450   1.798  0.6168 -0.4187 -0.3957
    7MET    c53 1136   2.622   7.565   1.867 -0.7572 -0.6357  0.4632
    7MET    np1 1137   2.746   7.569   1.919  0.1611  0.8905  0.2254
    7MET    cs2 1138   3.206   7.269   2.172  0.6584  1.0509 -0.6157
    7MET    cs1 1139   3.277   7.161   2.122  0.0764 -0.3938 -0.2133
    7MET    sp1 1140   3.211   7.090   1.974  0.1082 -0.1699 -0.5114
    7MET    cs2 1141   2.516   7.656   1.862  0.4757  0.2725  0.0448
    7MET    cs1 1142   2.420   7.605   1.773  0.6856  0.0653  0.0673
    7MET    sp1 1143   2.444   7.444   1.714  0.1654 -0.0672  0.1639
    7MET    c54 1144   3.388   7.126   2.197 -0.3281  0.3242 -0.4504
    7MET    cs3 1145   3.401   7.210   2.308 -0.3548 -0.3623 -0.1885
    7MET    sp2 1146   3.274   7.335   2.313 -0.0322  0.2381  0.2135
    7MET    c54 1147   2.316   7.690   1.748  0.2201 -0.0282 -0.3607
    7MET    cs3 1148   2.326   7.802   1.835  0.8093 -0.4282 -0.6214
    7MET    sp2 1149   2.475   7.812   1.924  0.2400  0.2801 -0.3444
    7MET    c=0 1150   3.516   7.215   2.391 -0.2141  0.1977  0.5915
    7MET    c=1 1151   3.570   7.287   2.499  0.2900  0.5119 -0.5420
    7MET    c=0 1152   2.219   7.892   1.844  0.3097  0.0743  0.4858
    7MET    c=1 1153   2.163   7.977   1.943 -0.1124 -0.0745  0.5901
    7MET     c2 1154   2.983   7.497   2.195  0.2296 -0.5087 -0.1507
    7MET     c2 1155   2.820   7.694   1.946  0.5635 -0.3542 -0.0250
    7MET     c2 1156   2.207   7.648   1.647  0.4848 -0.0960  0.0722
    7MET     c2 1157   3.468   7.007   2.153  0.4881  0.8405 -0.1070
    7MET    c=2 1158   3.702   7.266   2.560  1.0820  0.1429  0.1245
    7MET    c55 1159   3.710   7.354   2.685 -0.0032  0.1886  1.0063
    7MET    c56 1160   3.593   7.426   2.683 -0.0603 -0.5828 -0.1679
    7MET     c' 1161   3.500   7.392   2.581 -0.1941 -0.2125  0.7352
    7MET    c=2 1162   2.051   8.079   1.930  0.7864 -0.1178 -0.0719
    7MET    c55 1163   2.033   8.144   2.064 -0.7754  0.1599 -0.1327
    7MET    c56 1164   2.128   8.088   2.153  0.2228  0.3678  0.2352
    7MET     c' 1165   2.213   7.986   2.084  0.6242  0.0982  1.4135
    7MET    cp3 1166   3.560   7.521   2.780  0.4368  0.3948  0.0457
    7MET    cp2 1167   3.647   7.541   2.882  0.8077  0.4402 -0.0622
    7MET    cp1 1168   3.763   7.465   2.890 -1.2440 -0.1775  0.4821
    7MET    cp0 1169   3.801   7.376   2.788 -0.0190  0.0122 -0.2688
    7MET    cp3 1170   2.144   8.130   2.285 -0.5858  0.1524  0.1302
    7MET    cp2 1171   2.053   8.219   2.336  0.3202  0.3348  0.7780
    7MET    cp1 1172   1.948   8.271   2.253 -1.2829  0.6821 -0.2190
    7MET    cp0 1173   1.948   8.239   2.114 -0.0534  0.2917  0.2298
    7MET     o' 1174   3.391   7.447   2.558  0.5064  0.1084 -0.0376
    7MET     o' 1175   2.300   7.921   2.138  0.1782 -0.3276 -0.6041
    7MET      f 1176   3.854   7.500   2.982 -0.2228 -0.3436 -0.3994
    7MET      f 1177   3.624   7.635   2.971 -0.0665  0.3438  0.2700
    7MET      f 1178   2.045   8.243   2.464 -0.0029 -0.5308 -0.0365
    7MET      f 1179   1.852   8.347   2.307 -0.4802 -0.0126  0.0529
    7MET    c=3 1180   3.806   7.190   2.513  0.6582 -0.0836  0.0381
    7MET    ct1 1181   3.936   7.204   2.564  0.0501  0.3166  0.0260
    7MET    nt1 1182   4.045   7.209   2.607  0.2278 -0.0723 -0.1349
    7MET    ct0 1183   3.804   7.088   2.412 -0.6417 -1.1223  0.5834
    7MET    nt0 1184   3.805   7.006   2.323  0.2907 -0.1164 -0.9439
    7MET    c=3 1185   1.973   8.109   1.820  0.1654  0.4637 -0.2502
    7MET    ct0 1186   1.995   8.063   1.682 -0.9216 -0.2590  0.1523
    7MET    nt0 1187   2.019   8.031   1.572  0.3608 -0.3827  0.3816
    7MET    ct1 1188   1.879   8.213   1.815 -0.0612  0.5146 -0.4844
    7MET    nt1 1189   1.794   8.288   1.808 -0.0205  0.3737  0.1032
    7MET      h 1190   3.582   7.144   2.341 -0.7267 -0.4524  0.8331
    7MET      h 1191   2.194   7.918   1.742 -2.6281  0.8720  1.3496
    7MET      h 1192   2.970   7.603   2.170  1.8225  0.1978  1.8935
    7MET      h 1193   3.063   7.487   2.267 -1.8392 -0.5692  2.2079
    7MET      h 1194   2.916   7.663   1.986  0.1674  0.0693  1.2864
    7MET      h 1195   2.777   7.754   2.026 -0.2766 -2.4102  1.1025
    7MET      h 1196   2.112   7.696   1.671  0.4446 -0.4970  0.7253
    7MET      h 1197   2.188   7.541   1.640 -0.6520 -0.0120  1.6977
    7MET      h 1198   3.402   6.932   2.109 -0.4520  0.0761  2.5166
    7MET      h 1199   3.515   6.950   2.233 -0.4156  1.0494  0.5937
    7MET     ha 1200   3.464   7.572   2.774  0.0766 -0.2190  0.4781
    7MET     ha 1201   3.899   7.332   2.796 -0.4008 -0.5082  2.1823
    7MET     ha 1202   2.212   8.068   2.342 -1.2692 -0.6965  0.0377
    7MET     ha 1203   1.863   8.282   2.063 -0.3750 -0.7221 -0.1044
    7MET     c1 1204   2.859   7.447   2.271 -0.0002 -0.0889 -0.8220
    7MET      h 1205   2.806   7.369   2.216  0.1056 -0.5372 -0.2951
    7MET     c2 1206   2.752   7.550   2.305  0.3806 -0.1301  0.2466
    7MET      h 1207   2.722   7.599   2.212  2.1561 -0.5693 -0.5851
    7MET      h 1208   2.669   7.488   2.338  0.0333  0.4459  0.4567
    7MET     c2 1209   2.784   7.661   2.407 -0.5319  0.1364  0.6141
    7MET      h 1210   2.788   7.614   2.505  0.0567 -2.2453 -0.5382
    7MET      h 1211   2.881   7.710   2.396 -1.3075  1.9827  1.7496
    7MET     c2 1212   2.669   7.765   2.414 -0.3991  0.3811  0.0199
    7MET      h 1213   2.570   7.733   2.446 -0.4816  0.3774 -0.2329
    7MET      h 1214   2.700   7.846   2.480 -0.6733  1.1767 -0.7996
    7MET     c3 1215   2.643   7.836   2.283 -0.5871 -0.6430 -0.4853
    7MET      h 1216   2.600   7.934   2.303 -1.1943 -0.8437 -0.8054
    7MET      h 1217   2.729   7.854   2.219  0.1472  1.4944  1.0349
    7MET      h 1218   2.571   7.778   2.226 -0.5714  1.0813 -2.2993
    7MET     c1 1219   2.837   7.779   1.823  0.7131 -0.0770 -0.2305
    7MET      h 1220   2.745   7.792   1.767  0.2943 -2.5231 -0.1848
    7MET     c2 1221   2.929   7.704   1.729 -0.6362 -0.5201  0.4092
    7MET      h 1222   3.012   7.770   1.702  0.6141 -0.1745  4.6424
    7MET      h 1223   2.983   7.628   1.787 -1.3375 -1.3550 -0.0324
    7MET     c2 1224   2.859   7.642   1.604  0.4182  0.6263  0.0176
    7MET      h 1225   2.760   7.601   1.622  0.3034  0.8857 -0.0168
    7MET      h 1226   2.835   7.721   1.533  0.3857  0.5313 -0.0771
    7MET     c2 1227   2.944   7.523   1.552 -0.6927 -0.1868 -0.5312
    7MET      h 1228   2.981   7.459   1.632 -1.7507  0.6792  0.6619
    7MET      h 1229   3.010   7.539   1.466  1.5935 -0.5393  1.1231
    7MET     c3 1230   2.866   7.433   1.454  0.6085 -0.7317 -0.6056
    7MET      h 1231   2.914   7.347   1.407  3.4432 -0.2518  1.3091
    7MET      h 1232   2.773   7.398   1.500  1.2601 -2.4938 -0.6003
    7MET      h 1233   2.832   7.485   1.365  0.3721 -1.4145 -0.9219
    7MET     c2 1234   2.899   7.373   2.388  0.5195 -0.5866 -0.0605
    7MET      h 1235   2.978   7.303   2.361  1.3802  0.3474 -0.0104
    7MET      h 1236   2.948   7.442   2.457  1.1368  0.6681 -1.7023
    7MET     c3 1237   2.790   7.297   2.464  0.5171 -0.5165  0.0200
    7MET      h 1238   2.705   7.268   2.402  0.1793 -1.1821  0.7752
    7MET      h 1239   2.835   7.212   2.515  1.0394 -0.6072 -0.5927
    7MET      h 1240   2.757   7.369   2.540 -1.0311 -0.7761 -0.3942
    7MET     c2 1241   2.894   7.915   1.869 -0.8108 -0.3355 -0.2456
    7MET      h 1242   2.991   7.889   1.910 -0.7449  0.5214  0.1553
    7MET      h 1243   2.927   7.975   1.785 -2.6169 -0.7378 -1.2819
    7MET     c3 1244   2.811   7.988   1.962  0.2661 -0.4154 -0.1045
    7MET      h 1245   2.706   7.982   1.931  0.1796  1.7218 -0.3165
    7MET      h 1246   2.816   7.973   2.069 -1.1832  1.3583  0.2430
    7MET      h 1247   2.843   8.092   1.953  1.8094 -0.7169  1.6792
    7MET     c2 1248   2.249   7.696   1.507  0.8726  0.3491 -0.3210
    7MET      h 1249   2.158   7.688   1.447 -0.4722  1.6114  1.4996
    7MET      h 1250   2.270   7.799   1.535 -0.4209  0.3985  0.4951
    7MET     c2 1251   2.363   7.620   1.447 -0.2661  0.0884  0.7547
    7MET      h 1252   2.453   7.634   1.506  1.1949  0.4646 -1.4835
    7MET      h 1253   2.335   7.514   1.451  1.4241 -0.3338  2.4779
    7MET     c2 1254   2.380   7.659   1.301  0.5211 -0.5851 -0.2533
    7MET      h 1255   2.295   7.630   1.239  1.4375 -2.8457 -0.4897
    7MET      h 1256   2.393   7.766   1.288  3.0334 -0.9135 -0.5921
    7MET     c2 1257   2.504   7.595   1.234 -0.0864 -0.1545  0.1832
    7MET      h 1258   2.593   7.641   1.278  1.3663 -1.1853 -1.6303
    7MET      h 1259   2.519   7.491   1.262  1.3702 -0.1621 -0.5601
    7MET     c2 1260   2.495   7.605   1.089 -0.1554 -1.2815  0.3611
    7MET      h 1261   2.496   7.714   1.077  0.5188 -1.2019  1.1063
    7MET      h 1262   2.397   7.578   1.050 -0.3032  1.0616 -0.9998
    7MET     c2 1263   2.614   7.546   1.008 -0.0967  0.1403  0.1474
    7MET      h 1264   2.615   7.438   1.022 -0.6749  0.2953  1.4927
    7MET      h 1265   2.592   7.568   0.904 -0.0288  2.0497  0.5102
    7MET     c2 1266   2.752   7.612   1.035 -0.3801  0.5560 -0.0967
    7MET      h 1267   2.792   7.592   1.134 -2.5641  0.9368  0.8936
    7MET      h 1268   2.730   7.717   1.015  0.5780  0.5315 -1.4206
    7MET     c2 1269   2.867   7.573   0.937 -0.8708 -0.6329  0.5450
    7MET      h 1270   2.908   7.473   0.948  3.4242  0.8815 -0.6891
    7MET      h 1271   2.819   7.582   0.840 -0.3114 -3.1311  0.0174
    7MET     c2 1272   2.992   7.666   0.954 -0.2775 -0.2252 -0.3080
    7MET      h 1273   2.995   7.693   1.059 -3.0744  2.0101 -0.7165
    7MET      h 1274   2.981   7.761   0.902  0.2833  0.4861  0.8673
    7MET     c3 1275   3.123   7.599   0.902 -0.3839 -0.3214 -0.4578
    7MET      h 1276   3.222   7.644   0.896 -0.2177 -0.3921  1.4220
    7MET      h 1277   3.147   7.534   0.987 -0.1625 -0.0105 -0.2822
    7MET      h 1278   3.102   7.551   0.807 -0.8619  2.7377 -1.9245
    7MET     c2 1279   3.583   7.036   2.059  0.2951  1.0922  0.3547
    7MET      h 1280   3.631   7.116   2.115 -0.3054  2.2103 -0.6847
    7MET      h 1281   3.654   6.955   2.044 -0.7329  0.3348 -0.5174
    7MET     c2 1282   3.557   7.078   1.913  0.8367  0.6498  0.0809
    7MET      h 1283   3.507   6.996   1.862 -1.7204  1.2179  1.6144
    7MET      h 1284   3.487   7.161   1.906 -2.1177 -1.7363  0.4808
    7MET     c2 1285   3.686   7.121   1.846  0.2703 -0.8517 -0.2146
    7MET      h 1286   3.719   7.212   1.896 -2.9817 -1.2143  2.7759
    7MET      h 1287   3.768   7.051   1.858  0.6166 -0.7243 -1.6920
    7MET     c2 1288   3.657   7.156   1.697  0.0372 -0.2518  0.0694
    7MET      h 1289   3.569   7.219   1.690  1.2466  1.4698 -0.0727
    7MET      h 1290   3.633   7.069   1.636  2.2335 -2.7202  2.6081
    7MET     c2 1291   3.786   7.233   1.658 -0.4009 -0.0518  0.0464
    7MET      h 1292   3.808   7.308   1.734  0.3291 -0.2712  0.0513
    7MET      h 1293   3.867   7.161   1.654  1.7380  2.3493 -1.6247
    7MET     c2 1294   3.768   7.313   1.530  0.6780  0.7598 -0.4333
    7MET      h 1295   3.759   7.247   1.444 -1.0500  2.2209 -1.3930
    7MET      h 1296   3.667   7.352   1.541  0.8730  0.9905  0.5880
    7MET     c2 1297   3.881   7.405   1.488 -0.0440 -0.2690  0.1493
    7MET      h 1298   3.875   7.502   1.538  0.6532  0.3653 -0.9804
    7MET      h 1299   3.980   7.377   1.524 -0.3401  2.0792  3.0226
    7MET     c2 1300   3.890   7.423   1.333 -0.1741 -0.1388  0.4070
    7MET      h 1301   3.984   7.477   1.326  1.0164 -1.6802  3.2595
    7MET      h 1302   3.904   7.327   1.282  1.1447  1.2893 -2.0249
    7MET     c2 1303   3.775   7.518   1.292 -0.3440  0.4988  0.4511
    7MET      h 1304   3.680   7.469   1.311  0.0661 -0.6246 -0.3443
    7MET      h 1305   3.784   7.606   1.357 -2.0238  1.5683 -0.7345
    7MET     c3 1306   3.779   7.583   1.147  0.2275  0.7518  0.3015
    7MET      h 1307   3.681   7.630   1.146  0.0206  0.3180 -0.6734
    7MET      h 1308   3.783   7.494   1.084  0.7211  3.3958 -3.5568
    7MET      h 1309   3.869   7.636   1.117  0.7316 -1.0172 -1.4402
    8MET    c51 1310   9.510   8.606   9.697  0.5236  0.1566  1.0271
    8MET    c52 1311   9.537   8.739   9.654  0.1220  0.0568 -0.5211
    8MET    c52 1312   9.421   8.829   9.639 -0.1941  0.2204 -0.2525
    8MET    c51 1313   9.288   8.772   9.655  0.3984 -0.0875 -0.5038
    8MET    c50 1314   9.263   8.643   9.707  0.2653 -0.6045  0.3445
    8MET    c50 1315   9.376   8.561   9.721  0.4570  0.4091 -0.3166
    8MET    np0 1316   9.347   8.437   9.773  0.3580 -0.0121  0.8554
    8MET    sp0 1317   9.186   8.432   9.795 -0.0219  0.3212  0.2842
    8MET    np0 1318   9.148   8.589   9.750  0.2673 -1.0532 -0.2532
    8MET    cs0 1319   9.635   8.546   9.725 -0.9948 -0.4359  0.8427
    8MET    c53 1320   9.733   8.634   9.692  0.1284 -0.6064  0.3314
    8MET    np1 1321   9.678   8.753   9.645  0.5663  0.6950  0.5573
    8MET    cs0 1322   9.200   8.880   9.646  0.0503  0.6085  0.1057
    8MET    c53 1323   9.273   8.989   9.611  0.1337  0.3773  0.9296
    8MET    np1 1324   9.405   8.960   9.594 -0.5495 -0.1561 -0.0687
    8MET    cs2 1325   9.864   8.585   9.701 -0.5722  0.0470 -0.2708
    8MET    cs1 1326   9.866   8.452   9.741 -0.2001  0.1677  0.1056
    8MET    sp1 1327   9.700   8.389   9.764  0.3888 -0.0393  0.0601
    8MET    cs2 1328   9.188   9.102   9.593 -0.0722 -0.1035  0.2499
    8MET    cs1 1329   9.055   9.066   9.617  0.4712 -0.9005  1.0644
    8MET    sp1 1330   9.031   8.902   9.661  0.2309 -0.0391 -0.1248
    8MET    c54 1331   9.992   8.388   9.758 -1.2078 -0.3801  0.5460
    8MET    cs3 1332  10.096   8.484   9.732 -1.0205  0.4164  1.2105
    8MET    sp2 1333  10.027   8.634   9.671  0.0638 -0.2136  0.0556
    8MET    c54 1334   8.969   9.174   9.585 -0.0398 -0.0942  0.2948
    8MET    cs3 1335   9.040   9.294   9.538  0.8541 -0.4247 -0.2130
    8MET    sp2 1336   9.215   9.265   9.536 -0.1859  0.1604 -0.1670
    8MET    c=0 1337  10.235   8.457   9.768  0.4649  0.2961 -0.4000
    8MET    c=1 1338  10.354   8.521   9.791 -0.2307  0.7545  0.4073
    8MET    c=0 1339   8.982   9.423   9.520  0.0171 -0.0380 -0.3060
    8MET    c=1 1340   9.019   9.551   9.504  0.0415 -0.7804 -0.2396
    8MET     c2 1341   9.758   8.866   9.604 -0.3006 -0.5196  0.0298
    8MET     c2 1342   9.490   9.066   9.528  0.3208 -0.1248  0.2868
    8MET     c2 1343   8.823   9.158   9.598 -0.3065 -0.1583 -0.4305
    8MET     c2 1344  10.013   8.255   9.828  0.2852 -0.0680  0.1630
    8MET    c=2 1345  10.497   8.466   9.823  0.2874  0.0726 -0.0155
    8MET    c55 1346  10.584   8.585   9.818 -0.3446 -0.0448  0.7522
    8MET    c56 1347  10.516   8.697   9.776  0.0633 -0.1801  0.5613
    8MET     c' 1348  10.365   8.666   9.769 -0.2625 -0.4519 -0.5433
    8MET    c=2 1349   8.932   9.668   9.464 -0.0036  0.0449 -0.8228
    8MET    c55 1350   9.023   9.782   9.462  0.2665  0.2655 -0.2523
    8MET    c56 1351   9.156   9.741   9.482  0.2563 -0.6645  0.0515
    8MET     c' 1352   9.162   9.598   9.501  0.2604  0.4702 -0.2323
    8MET    cp3 1353  10.566   8.824   9.777  0.1091  0.0823  0.6958
    8MET    cp2 1354  10.694   8.842   9.807  0.2340 -0.8591 -0.3886
    8MET    cp1 1355  10.766   8.736   9.853  0.7346 -0.2245 -0.0808
    8MET    cp0 1356  10.720   8.602   9.851 -0.2659 -0.0533 -0.6295
    8MET    cp3 1357   9.265   9.821   9.470 -0.3260  0.1892  0.5993
    8MET    cp2 1358   9.242   9.956   9.453  0.2952 -0.2064  0.9431
    8MET    cp1 1359   9.111  10.001   9.435 -0.1464 -0.2037  0.5306
    8MET    cp0 1360   9.001   9.916   9.443 -0.0860  0.0310  0.3016
    8MET     o' 1361  10.279   8.743   9.743 -0.1253 -0.0278 -0.2143
    8MET     o' 1362   9.274   9.546   9.511  0.1335  1.3859 -0.6001
    8MET      f 1363  10.894   8.760   9.877 -0.6209 -0.3351  0.1870
    8MET      f 1364  10.743   8.968   9.816 -0.2573 -0.2246 -0.1699
    8MET      f 1365   9.342  10.042   9.438  0.0782 -0.5915  0.3364
    8MET      f 1366   9.098  10.127   9.425 -0.3399 -0.2089  0.2512
    8MET    c=3 1367  10.532   8.337   9.850  0.4150  0.0963 -0.4079
    8MET    ct1 1368  10.669   8.299   9.872  0.2563 -0.0310 -0.3205
    8MET    nt1 1369  10.788   8.275   9.889 -0.5260 -0.3045  0.1364
    8MET    ct0 1370  10.443   8.226   9.851 -0.1859  0.0143  0.3992
    8MET    nt0 1371  10.368   8.137   9.848  0.1841 -0.5935  0.2454
    8MET    c=3 1372   8.798   9.672   9.439 -0.1528  0.0495  0.3900
    8MET    ct0 1373   8.712   9.553   9.438  0.2690 -0.3976 -0.4828
    8MET    nt0 1374   8.642   9.459   9.444  0.1826  0.1307 -0.4321
    8MET    ct1 1375   8.727   9.786   9.391  0.2900  0.2460 -0.5594
    8MET    nt1 1376   8.663   9.876   9.359 -0.6096 -0.1872 -0.1309
    8MET      h 1377  10.268   8.353   9.766  1.3492  0.5524  0.6728
    8MET      h 1378   8.877   9.399   9.505  0.3447  0.1926 -3.2392
    8MET      h 1379   9.725   8.900   9.505 -0.3675  0.5208  0.3949
    8MET      h 1380   9.854   8.833   9.566  0.0818 -0.0719  0.6135
    8MET      h 1381   9.593   9.036   9.550  0.2002 -0.5171  0.3263
    8MET      h 1382   9.478   9.163   9.576  0.2894  0.1648 -0.3089
    8MET      h 1383   8.791   9.238   9.665  1.8114  0.5348 -0.2055
    8MET      h 1384   8.798   9.073   9.662  0.8131 -0.3012 -0.1805
    8MET      h 1385   9.933   8.232   9.898 -0.9991 -1.2821 -1.6882
    8MET      h 1386  10.097   8.260   9.898 -1.2002  1.1342  1.9277
    8MET     ha 1387  10.501   8.906   9.746  1.4094  0.4377 -1.1278
    8MET     ha 1388  10.796   8.528   9.871  0.5982  0.3234 -2.4378
    8MET     ha 1389   9.365   9.781   9.486 -0.4374 -0.0057  0.8054
    8MET     ha 1390   8.909   9.970   9.425  1.5383  3.3766  1.5774
    8MET     c1 1391   9.781   8.976   9.708 -0.5170 -0.1585  0.1069
    8MET      h 1392   9.687   8.993   9.759 -0.8353  0.5397 -0.7121
    8MET     c2 1393   9.831   9.107   9.644 -0.3100 -1.0868  0.8435
    8MET      h 1394   9.776   9.115   9.550 -0.1515  2.1770  0.9865
    8MET      h 1395   9.812   9.194   9.707 -2.2533 -0.6400 -0.3216
    8MET     c2 1396   9.971   9.111   9.599  0.0289  0.0048 -0.8148
    8MET      h 1397  10.035   9.072   9.679 -1.2134 -1.7816 -0.6835
    8MET      h 1398   9.998   9.037   9.523 -0.0694  0.9001 -1.7368
    8MET     c2 1399  10.006   9.253   9.544  0.2362 -0.3662 -0.7160
    8MET      h 1400   9.997   9.333   9.617  0.0778 -1.3947  0.4004
    8MET      h 1401  10.112   9.251   9.516  0.6472 -1.1942  0.8784
    8MET     c3 1402   9.934   9.287   9.418 -0.2893 -0.1829  0.2350
    8MET      h 1403   9.869   9.206   9.387 -0.3005  0.2176 -0.8281
    8MET      h 1404   9.879   9.381   9.427  0.3356  0.2616 -0.4326
    8MET      h 1405  10.003   9.297   9.333 -0.7461 -3.0360 -0.5228
    8MET     c1 1406   9.463   9.053   9.375  0.2207  0.7775  0.0504
    8MET      h 1407   9.356   9.068   9.360 -0.1534 -2.3414 -0.8601
    8MET     c2 1408   9.501   8.915   9.315 -0.5045  0.0758 -1.1824
    8MET      h 1409   9.609   8.904   9.303 -0.7583  0.8502 -5.0915
    8MET      h 1410   9.480   8.836   9.387  2.2181 -0.1642 -0.5949
    8MET     c2 1411   9.406   8.907   9.188  0.0817  0.5965 -0.4245
    8MET      h 1412   9.301   8.918   9.215  0.3728 -1.3886  1.7097
    8MET      h 1413   9.427   8.981   9.110  0.8848  0.5104 -0.2912
    8MET     c2 1414   9.429   8.773   9.110  0.5078 -0.0849  0.0174
    8MET      h 1415   9.534   8.751   9.090  0.1000 -1.6020 -0.5416
    8MET      h 1416   9.381   8.778   9.013 -0.5777 -2.0813  0.4146
    8MET     c3 1417   9.349   8.755   8.974  0.4461 -1.0033 -0.1382
    8MET      h 1418   9.319   8.655   8.945 -2.4715 -0.3955  0.6470
    8MET      h 1419   9.262   8.818   8.957  2.9445  2.9373  0.9887
    8MET      h 1420   9.412   8.783   8.889  0.3677  0.2516  0.2049
    8MET     c2 1421   9.860   8.927   9.832 -0.4538  0.1566  0.0405
    8MET      h 1422   9.820   8.837   9.879  1.4295 -1.6827 -1.8024
    8MET      h 1423   9.963   8.903   9.806 -0.3842  1.3272 -0.8004
    8MET     c3 1424   9.849   9.027   9.946 -0.2382  0.0955  0.1337
    8MET      h 1425   9.945   9.073   9.969 -0.0474  0.3288 -1.1031
    8MET      h 1426   9.780   9.107   9.915 -2.3371 -2.0228 -0.8111
    8MET      h 1427   9.811   8.977  10.035  0.4109 -0.4592  0.0985
    8MET     c2 1428   9.546   9.165   9.308  0.9967 -0.9838 -0.0236
    8MET      h 1429   9.650   9.172   9.341  1.1718  1.2490 -0.9662
    8MET      h 1430   9.549   9.148   9.200  2.1315 -0.1688 -0.1364
    8MET     c3 1431   9.489   9.305   9.319  0.1686 -0.5814  0.5641
    8MET      h 1432   9.552   9.377   9.267  0.0831 -0.4396  0.6543
    8MET      h 1433   9.397   9.310   9.262  0.9416 -0.5934 -0.7122
    8MET      h 1434   9.473   9.329   9.424  0.5314  0.6924  0.3364
    8MET     c2 1435   8.730   9.160   9.470 -0.7314  0.0667 -0.1348
    8MET      h 1436   8.630   9.184   9.508 -0.4686  0.4615  0.3081
    8MET      h 1437   8.757   9.250   9.416 -1.6953  1.2361  1.2732
    8MET     c2 1438   8.742   9.034   9.387  0.1759  0.0526  0.3218
    8MET      h 1439   8.806   8.962   9.437 -1.1316 -0.7236  0.8885
    8MET      h 1440   8.640   9.000   9.370 -0.4337  2.4395 -1.1248
    8MET     c2 1441   8.792   9.059   9.240  0.4631 -0.2999 -0.4789
    8MET      h 1442   8.793   8.965   9.184  0.4946 -0.3119 -0.4582
    8MET      h 1443   8.737   9.139   9.192  0.2727 -0.5343 -0.6524
    8MET     c2 1444   8.942   9.105   9.231  0.6780 -0.0309 -0.2422
    8MET      h 1445   8.952   9.206   9.271 -1.3787 -0.3575  1.2224
    8MET      h 1446   9.009   9.033   9.278  1.0233  0.0646 -0.5901
    8MET     c2 1447   8.977   9.091   9.074 -0.6929 -0.8347 -0.0569
    8MET      h 1448   8.906   9.149   9.015 -0.5900 -1.9179 -1.2687
    8MET      h 1449   8.971   8.991   9.030  3.6072 -1.5596  0.7576
    8MET     c2 1450   9.112   9.143   9.047 -0.9701  0.2668 -0.0421
    8MET      h 1451   9.124   9.247   9.078  0.5975 -0.1170  0.7070
    8MET      h 1452   9.179   9.078   9.103 -0.3876  1.2069  0.3712
    8MET     c2 1453   9.162   9.142   8.904 -0.1906 -0.3169 -0.3263
    8MET      h 1454   9.105   9.212   8.843 -0.0327  1.9397  2.0456
    8MET      h 1455   9.143   9.038   8.878  2.1428 -0.2386 -2.5269
    8MET     c2 1456   9.316   9.176   8.895 -0.8073 -0.7710  0.2898
    8MET      h 1457   9.315   9.283   8.915  0.1806 -0.4276 -1.3613
    8MET      h 1458   9.369   9.123   8.974  0.7345 -2.1186 -1.5999
    8MET     c2 1459   9.384   9.154   8.759  0.8268  0.5169 -1.3573
    8MET      h 1460   9.383   9.245   8.699  1.1909  1.8027  0.5396
    8MET      h 1461   9.330   9.079   8.701  0.6659 -1.9815  1.9218
    8MET     c3 1462   9.534   9.115   8.779 -0.4783  0.5339 -0.4606
    8MET      h 1463   9.549   9.020   8.831  2.6248  1.6772  0.8798
    8MET      h 1464   9.586   9.106   8.684 -0.0356 -1.6340 -0.0379
    8MET      h 1465   9.576   9.190   8.847  0.9881 -1.3491  0.7906
    8MET     c2 1466  10.021   8.135   9.744  0.0598  0.7365 -0.2790
    8MET      h 1467  10.117   8.133   9.692  0.0628  2.4109 -0.3879
    8MET      h 1468  10.029   8.043   9.802  1.0056  0.5356 -0.7132
    8MET     c2 1469   9.891   8.115   9.659 -0.2718  0.9244  1.0385
    8MET      h 1470   9.804   8.105   9.724 -0.4599 -2.8992  0.3003
    8MET      h 1471   9.869   8.210   9.610  0.9963 -0.0474 -1.4930
    8MET     c2 1472   9.884   7.997   9.573  0.1200 -0.3451 -0.4585
    8MET      h 1473   9.898   7.919   9.648  1.2704  0.4334  0.1533
    8MET      h 1474   9.782   7.988   9.536 -0.8882  2.7203  1.4178
    8MET     c2 1475   9.992   8.001   9.462  0.0446 -0.4260 -0.9251
    8MET      h 1476  10.088   8.000   9.513 -0.8096 -1.1316  0.7028
    8MET      h 1477   9.985   8.098   9.413  0.4886  1.9700  3.4888
    8MET     c2 1478   9.971   7.885   9.360  0.4075 -0.4846 -0.0660
    8MET      h 1479  10.060   7.836   9.320  0.5153 -0.5036  0.2012
    8MET      h 1480   9.897   7.814   9.398  0.9248  0.6438  3.1819
    8MET     c2 1481   9.902   7.943   9.243  0.1968 -0.1189 -0.3393
    8MET      h 1482   9.795   7.943   9.265  0.4247 -0.1968  0.7534
    8MET      h 1483   9.934   8.042   9.211  1.6310 -0.1394  0.9958
    8MET     c2 1484   9.890   7.852   9.113 -0.3897  0.0981 -0.0663
    8MET      h 1485   9.982   7.813   9.069 -1.5084 -2.0896 -0.5705
    8MET      h 1486   9.842   7.760   9.146 -1.8606  1.3972  1.4321
    8MET     c2 1487   9.797   7.918   9.003  0.3309  0.7449 -0.0735
    8MET      h 1488   9.709   7.968   9.044 -0.0578  0.2907 -0.3489
    8MET      h 1489   9.849   8.002   8.957 -0.6404  1.1016 -0.5257
    8MET     c2 1490   9.751   7.807   8.902 -0.1362  0.4309 -0.0016
    8MET      h 1491   9.837   7.753   8.864  2.9170  3.4881  2.2073
    8MET      h 1492   9.695   7.730   8.954  1.9033 -0.4906  0.8730
    8MET     c3 1493   9.662   7.851   8.790  0.0874 -0.6121 -0.0782
    8MET      h 1494   9.617   7.948   8.810  0.7660 -0.3691  0.2938
    8MET      h 1495   9.769   7.862   8.809  0.2741 -1.8621 -0.3509
    8MET      h 1496   9.653   7.831   8.683  1.1735  0.1484 -0.3180
    9MET    c51 1497   0.237   2.243   5.754 -0.5063 -0.6674  0.0501
    9MET    c52 1498   0.167   2.178   5.861 -0.7477 -0.5748  0.1317
    9MET    c52 1499   0.174   2.246   5.995 -0.3276  0.5957  0.6672
    9MET    c51 1500   0.246   2.368   6.006  0.0221  0.6778  0.2412
    9MET    c50 1501   0.319   2.421   5.900  0.1300  0.1228  0.5010
    9MET    c50 1502   0.319   2.355   5.770  0.4247 -0.1347 -0.6130
    9MET    np0 1503   0.393   2.419   5.683  0.3915  0.5123 -0.3902
    9MET    sp0 1504   0.461   2.541   5.757 -0.2255 -0.3931  0.0431
    9MET    np0 1505   0.401   2.525   5.902 -0.1499  0.7273 -0.0970
    9MET    cs0 1506   0.199   2.175   5.630  0.3617 -0.0061  0.0284
    9MET    c53 1507   0.113   2.068   5.664 -0.5516  0.6167 -0.7245
    9MET    np1 1508   0.082   2.077   5.800 -0.0320 -0.4317 -0.4109
    9MET    cs0 1509   0.224   2.423   6.134 -0.0649  0.2695 -0.6135
    9MET    c53 1510   0.145   2.331   6.197 -0.3374  0.2658 -0.4856
    9MET    np1 1511   0.123   2.219   6.119  0.0126 -0.6729  0.3000
    9MET    cs2 1512   0.082   1.983   5.552 -0.0390 -0.0179  0.2412
    9MET    cs1 1513   0.138   2.036   5.439 -0.0697  0.0851  1.1475
    9MET    sp1 1514   0.238   2.185   5.461  0.0171  0.0720 -0.1693
    9MET    cs2 1515   0.112   2.378   6.326 -0.4311 -0.1145 -0.8923
    9MET    cs1 1516   0.179   2.497   6.355 -0.0128  0.1794 -0.3492
    9MET    sp1 1517   0.263   2.566   6.224  0.0889 -0.3712  0.1858
    9MET    c54 1518   0.102   1.965   5.321  0.6002  0.4067  0.2362
    9MET    cs3 1519   0.010   1.861   5.351  0.2438  0.1767  0.4392
    9MET    sp2 1520  -0.018   1.845   5.524 -0.0447 -0.0194  0.0195
    9MET    c54 1521   0.151   2.539   6.488 -0.2807  0.7941  0.1661
    9MET    cs3 1522   0.066   2.452   6.555  0.2662  0.3588 -0.6717
    9MET    sp2 1523   0.020   2.314   6.452  0.1492 -0.0827 -0.1796
    9MET    c=0 1524  -0.038   1.772   5.247  0.2585  0.4160 -0.3130
    9MET    c=1 1525  -0.109   1.650   5.234  0.1795  0.1526 -0.0243
    9MET    c=0 1526   0.009   2.489   6.683  0.1284  0.0712  0.0135
    9MET    c=1 1527  -0.086   2.437   6.767  0.5267 -0.4243 -0.5122
    9MET     c2 1528  -0.013   1.987   5.850  0.1334 -0.4812  0.0021
    9MET     c2 1529   0.057   2.103   6.170 -0.4768 -0.0403  0.0466
    9MET     c2 1530   0.226   2.659   6.538  0.2088  0.3253  0.6272
    9MET     c2 1531   0.152   2.000   5.184 -0.6827  0.2701 -0.3333
    9MET    c=2 1532  -0.153   1.585   5.107 -0.1657  0.1420 -0.0127
    9MET    c55 1533  -0.242   1.474   5.144  0.6122  0.0583 -0.1782
    9MET    c56 1534  -0.250   1.464   5.286 -0.1771 -0.2496  0.6083
    9MET     c' 1535  -0.165   1.566   5.342  0.0476  0.5132  0.0531
    9MET    c=2 1536  -0.131   2.500   6.891  0.1454  0.6484  0.2229
    9MET    c55 1537  -0.224   2.402   6.956 -0.9799  0.6681  0.6547
    9MET    c56 1538  -0.242   2.294   6.871  0.3224 -0.9227 -0.5336
    9MET     c' 1539  -0.160   2.310   6.751 -0.3411 -0.1146 -0.0107
    9MET    cp3 1540  -0.331   1.376   5.348 -0.1254  0.6795 -0.3681
    9MET    cp2 1541  -0.407   1.292   5.269  0.2366 -0.6941 -0.0872
    9MET    cp1 1542  -0.399   1.294   5.130 -0.4517  0.4715  0.7739
    9MET    cp0 1543  -0.323   1.389   5.066 -0.2750  0.4700  0.4396
    9MET    cp3 1544  -0.326   2.190   6.895 -0.6264 -0.4221  0.2565
    9MET    cp2 1545  -0.407   2.195   7.002  0.7140 -0.9747  0.1590
    9MET    cp1 1546  -0.389   2.298   7.094 -0.5524 -0.9217  0.1262
    9MET    cp0 1547  -0.295   2.398   7.079  0.1284 -0.3202 -0.2612
    9MET     o' 1548  -0.144   1.581   5.458  0.5736  0.5605 -0.0215
    9MET     o' 1549  -0.152   2.225   6.668 -0.3568 -0.2975  0.2527
    9MET      f 1550  -0.469   1.205   5.055 -0.3741 -0.2756 -0.2514
    9MET      f 1551  -0.501   1.212   5.314  0.1746  0.6739 -0.6911
    9MET      f 1552  -0.500   2.100   7.020 -0.2449 -0.0823  0.1304
    9MET      f 1553  -0.462   2.288   7.207 -0.4502 -0.3177  0.3625
    9MET    c=3 1554  -0.115   1.601   4.971 -0.1123 -0.7938  0.3407
    9MET    ct1 1555  -0.157   1.523   4.862 -1.1605  0.0671 -0.1649
    9MET    nt1 1556  -0.199   1.472   4.767  0.0305 -1.0391  0.7080
    9MET    ct0 1557  -0.031   1.709   4.932 -0.4465 -0.8329  0.2465
    9MET    nt0 1558   0.044   1.785   4.895 -0.1871  0.1864  0.9494
    9MET    c=3 1559  -0.101   2.626   6.943  0.2123  0.6365 -0.3381
    9MET    ct0 1560  -0.009   2.723   6.880  0.1690  0.2288  0.5274
    9MET    nt0 1561   0.064   2.798   6.830  0.2768  0.1333  0.0909
    9MET    ct1 1562  -0.130   2.662   7.076 -0.7763  0.4574  0.1494
    9MET    nt1 1563  -0.161   2.678   7.188  0.1444  0.2819  0.2754
    9MET      h 1564  -0.005   1.811   5.152  0.0360  0.1936 -0.4810
    9MET      h 1565   0.052   2.584   6.713 -1.0936  1.1918 -1.7538
    9MET      h 1566   0.030   1.928   5.932  0.1236  1.5927  1.5489
    9MET      h 1567  -0.010   1.901   5.783 -2.0825 -0.5796 -0.0044
    9MET      h 1568   0.017   2.041   6.089  0.0947 -0.5836  0.1788
    9MET      h 1569  -0.030   2.141   6.224 -0.3440  0.0534  0.1947
    9MET      h 1570   0.332   2.653   6.511  0.4426  1.0636  1.3493
    9MET      h 1571   0.240   2.647   6.645  0.5236  0.1313  0.5649
    9MET      h 1572   0.171   1.924   5.108  1.6725 -1.0357  1.4990
    9MET      h 1573   0.255   2.031   5.205  0.1975 -1.1148 -2.3830
    9MET     ha 1574  -0.342   1.379   5.456 -0.6942  0.3509 -0.4166
    9MET     ha 1575  -0.322   1.394   4.958  0.6257  0.7986  0.4672
    9MET     ha 1576  -0.338   2.121   6.813 -1.4669 -2.2869  1.9069
    9MET     ha 1577  -0.287   2.463   7.165  0.0465 -0.8774  0.1660
    9MET     c1 1578  -0.158   2.032   5.861 -0.8795  0.0184  0.2562
    9MET      h 1579  -0.153   2.134   5.898  0.1305  0.1861 -0.3129
    9MET     c2 1580  -0.242   1.942   5.963 -0.5926 -0.2788  1.0930
    9MET      h 1581  -0.228   1.988   6.061  1.2396 -2.6905  1.9912
    9MET      h 1582  -0.349   1.954   5.945 -0.2778  1.3887  0.1480
    9MET     c2 1583  -0.212   1.795   5.953  0.5797  0.3828  0.7014
    9MET      h 1584  -0.189   1.769   5.850  0.6364  1.0626  0.5460
    9MET      h 1585  -0.126   1.770   6.015  0.6182  0.7405  0.7912
    9MET     c2 1586  -0.336   1.715   5.998  0.8643  0.8561  0.3185
    9MET      h 1587  -0.414   1.741   5.927  0.3108  0.4954  0.7896
    9MET      h 1588  -0.313   1.610   5.979  1.4437  1.0185  0.1064
    9MET     c3 1589  -0.370   1.741   6.139  0.2641 -0.1245 -0.0122
    9MET      h 1590  -0.415   1.837   6.162  0.3023 -0.1811  0.2974
    9MET      h 1591  -0.425   1.662   6.190 -0.3438  1.3724  1.7002
    9MET      h 1592  -0.276   1.751   6.194 -0.5619  0.6881  1.2617
    9MET     c1 1593   0.154   2.016   6.245 -0.3962  0.5758 -0.3154
    9MET      h 1594   0.228   2.074   6.301  1.1198 -1.8251  0.2527
    9MET     c2 1595   0.237   1.922   6.147 -0.1213 -0.2141 -0.0541
    9MET      h 1596   0.172   1.862   6.084  1.7954  0.5016 -2.8049
    9MET      h 1597   0.295   1.982   6.077  2.1352 -0.6089  1.4404
    9MET     c2 1598   0.340   1.834   6.222 -0.5088 -0.4661 -0.4857
    9MET      h 1599   0.408   1.910   6.260  0.2370 -1.4046  0.0921
    9MET      h 1600   0.298   1.778   6.305 -0.0744 -0.4114 -0.2265
    9MET     c2 1601   0.419   1.748   6.119 -1.1559 -0.7780  0.3014
    9MET      h 1602   0.351   1.688   6.059 -0.2630 -0.8302 -0.6877
    9MET      h 1603   0.491   1.802   6.058 -2.0142  0.6672  0.5302
    9MET     c3 1604   0.530   1.660   6.172 -0.5140  0.4035  0.4445
    9MET      h 1605   0.482   1.575   6.221  1.6333  0.1875  2.2757
    9MET      h 1606   0.582   1.609   6.090 -1.4702 -0.4845  0.3871
    9MET      h 1607   0.594   1.703   6.250 -0.0971  0.3605  0.1288
    9MET     c2 1608  -0.235   2.039   5.728 -0.5744 -0.0603 -0.9222
    9MET      h 1609  -0.222   1.945   5.673  0.4032 -0.8054  0.5404
    9MET      h 1610  -0.340   2.028   5.754  0.1895  0.8268  2.8038
    9MET     c3 1611  -0.209   2.158   5.651  0.3381  0.0139  0.3808
    9MET      h 1612  -0.217   2.146   5.543 -0.0060 -1.1563  0.5317
    9MET      h 1613  -0.274   2.235   5.695  2.1391  0.3568  2.5489
    9MET      h 1614  -0.112   2.202   5.675  0.7468 -0.0991 -1.0422
    9MET     c2 1615   0.081   1.943   6.353  0.7115  0.2435  0.1985
    9MET      h 1616   0.140   1.909   6.438  0.2479 -1.6655 -0.2325
    9MET      h 1617   0.020   2.021   6.398 -0.1474  0.6240 -1.5862
    9MET     c3 1618  -0.004   1.823   6.304  0.1726 -0.9804 -0.0874
    9MET      h 1619  -0.080   1.803   6.379  0.9867 -0.4368  0.8916
    9MET      h 1620  -0.040   1.837   6.202  0.9874 -1.5853 -0.4687
    9MET      h 1621   0.070   1.742   6.301 -0.1522 -1.3017  0.6018
    9MET     c2 1622   0.168   2.801   6.513  0.2072  0.2259 -0.1960
    9MET      h 1623   0.146   2.818   6.408 -0.8457 -0.9106 -0.1709
    9MET      h 1624   0.072   2.799   6.563 -0.8265 -1.0046 -2.1635
    9MET     c2 1625   0.253   2.914   6.582  0.2832 -0.3944 -0.6310
    9MET      h 1626   0.256   2.902   6.691  1.6204 -0.5755 -0.6893
    9MET      h 1627   0.357   2.907   6.553 -0.1609 -2.0134 -1.8701
    9MET     c2 1628   0.198   3.051   6.565  0.2410  0.6875 -0.0593
    9MET      h 1629   0.159   3.074   6.466 -0.6060  2.4967  0.6776
    9MET      h 1630   0.115   3.062   6.634  0.0511  0.7135 -0.2902
    9MET     c2 1631   0.306   3.152   6.603 -0.6150 -0.0366  0.5973
    9MET      h 1632   0.259   3.249   6.617 -0.8794  0.0206 -0.6328
    9MET      h 1633   0.373   3.130   6.685  1.0264  1.2816 -0.3560
    9MET     c2 1634   0.399   3.187   6.486  0.4013  1.0117  0.0608
    9MET      h 1635   0.343   3.209   6.395  0.8166  1.1846 -0.1521
    9MET      h 1636   0.460   3.098   6.471 -0.2341  0.4685  0.6375
    9MET     c2 1637   0.485   3.302   6.518 -0.0521 -0.3379  0.2224
    9MET      h 1638   0.431   3.397   6.510 -0.4191 -0.5370  0.3165
    9MET      h 1639   0.520   3.291   6.620  0.0639 -0.6444  0.1506
    9MET     c2 1640   0.602   3.308   6.419 -0.3587  0.2568  0.7574
    9MET      h 1641   0.574   3.325   6.315  2.6564 -1.1897 -0.3609
    9MET      h 1642   0.645   3.208   6.409  0.2231  0.6160 -0.4274
    9MET     c2 1643   0.716   3.409   6.453  0.2394 -0.4362  0.1358
    9MET      h 1644   0.698   3.506   6.408  2.3280  1.3528  2.9700
    9MET      h 1645   0.737   3.409   6.560  1.0314  2.2517  0.0080
    9MET     c2 1646   0.842   3.349   6.385  0.3744  0.1523  0.2182
    9MET      h 1647   0.857   3.249   6.424  2.7585 -0.1681 -1.3739
    9MET      h 1648   0.931   3.407   6.409  1.9388 -1.5467 -1.3327
    9MET     c3 1649   0.833   3.360   6.233  0.1129 -0.5960 -0.5826
    9MET      h 1650   0.791   3.458   6.214  0.2961 -0.0341  1.8020
    9MET      h 1651   0.930   3.338   6.187  1.1529  0.1151  1.2117
    9MET      h 1652   0.763   3.287   6.192  0.8550 -1.0552 -1.0473
    9MET     c2 1653   0.068   2.107   5.120  0.4714 -0.1829 -0.1745
    9MET      h 1654  -0.015   2.062   5.067  1.2910  0.3696 -1.9560
    9MET      h 1655   0.025   2.176   5.193 -2.1225 -1.2284 -0.6552
    9MET     c2 1656   0.157   2.196   5.032  0.2410 -0.6134 -0.0073
    9MET      h 1657   0.223   2.255   5.095  0.7167  0.2837 -1.3190
    9MET      h 1658   0.227   2.131   4.979  2.2983 -0.4655  2.4168
    9MET     c2 1659   0.069   2.293   4.944  0.9046 -1.4426  0.1629
    9MET      h 1660   0.020   2.241   4.861 -1.0602  0.7768 -0.1165
    9MET      h 1661  -0.020   2.334   4.990 -0.2952 -2.1065 -1.5225
    9MET     c2 1662   0.177   2.404   4.901  0.7062  0.2323 -0.0968
    9MET      h 1663   0.231   2.374   4.811 -1.8781 -1.4518 -1.1455
    9MET      h 1664   0.246   2.426   4.982  0.7219  0.0073 -0.0464
    9MET     c2 1665   0.105   2.530   4.872 -0.6161 -0.0580 -0.3812
    9MET      h 1666   0.055   2.515   4.777 -0.4728 -2.0700 -0.1484
    9MET      h 1667   0.038   2.557   4.954  0.3535 -0.4626  0.5521
    9MET     c2 1668   0.206   2.632   4.840 -0.6253 -0.1262 -0.1672
    9MET      h 1669   0.252   2.652   4.937 -0.2553 -3.2454  0.3577
    9MET      h 1670   0.278   2.582   4.776  0.9593 -0.0219  1.4808
    9MET     c2 1671   0.145   2.750   4.775  0.2448  0.7604  0.4349
    9MET      h 1672   0.087   2.730   4.685 -0.6067 -0.9738  1.3679
    9MET      h 1673   0.087   2.791   4.857  2.3620  0.3481  2.2006
    9MET     c2 1674   0.253   2.855   4.765  0.0167 -0.6812 -0.0379
    9MET      h 1675   0.196   2.948   4.759  0.7557 -0.1145  1.5429
    9MET      h 1676   0.304   2.872   4.860  1.5396  0.7385 -1.0969
    9MET     c2 1677   0.330   2.851   4.638 -0.1955  0.1409 -0.2880
    9MET      h 1678   0.367   2.749   4.631 -0.5118 -0.0054  0.1080
    9MET      h 1679   0.264   2.880   4.556 -1.3870 -0.5121  0.4204
    9MET     c3 1680   0.456   2.935   4.652  0.5893 -0.5527 -0.2287
    9MET      h 1681   0.423   2.842   4.605 -1.2323  1.0634 -2.1886
    9MET      h 1682   0.536   2.985   4.597  0.0811 -1.3374 -1.6985
    9MET      h 1683   0.503   2.900   4.745 -2.3732 -1.4935  0.9876
   10MET    c51 1684   7.849   6.818   5.041 -0.1742  0.1221  0.1410
   10MET    c52 1685   7.885   6.908   4.939 -0.1828 -0.2734 -0.3492
   10MET    c52 1686   8.009   6.890   4.866 -0.4926 -0.2472  0.1552
   10MET    c51 1687   8.080   6.772   4.886 -0.3312  0.7807  0.0997
   10MET    c50 1688   8.045   6.674   4.985  0.3382  0.1609  0.3553
   10MET    c50 1689   7.928   6.704   5.068  0.1537 -0.4067  0.4536
   10MET    np0 1690   7.893   6.605   5.149 -0.6162  0.5342 -0.2485
   10MET    sp0 1691   8.005   6.482   5.116  0.2594 -0.0704  0.3828
   10MET    np0 1692   8.094   6.556   5.010 -0.4673 -0.2658  0.3118
   10MET    cs0 1693   7.740   6.857   5.109 -0.1536 -0.5170 -0.5129
   10MET    c53 1694   7.699   6.971   5.035 -0.3138 -0.1799  0.4607
   10MET    np1 1695   7.783   7.005   4.930  0.1892 -0.1112 -0.2090
   10MET    cs0 1696   8.178   6.768   4.786  0.0598 -0.1713 -0.8100
   10MET    c53 1697   8.173   6.888   4.718  0.8087  0.2344 -0.2206
   10MET    np1 1698   8.085   6.967   4.778  0.4593 -0.1244 -0.0364
   10MET    cs2 1699   7.575   7.016   5.096 -0.3869  0.2579 -0.2470
   10MET    cs1 1700   7.534   6.942   5.200 -1.2041  0.2433 -0.7964
   10MET    sp1 1701   7.644   6.816   5.243 -0.2469 -0.5620  0.1095
   10MET    cs2 1702   8.260   6.894   4.608 -0.9392 -0.5754 -0.2110
   10MET    cs1 1703   8.335   6.774   4.597  0.1304 -0.3742  0.4832
   10MET    sp1 1704   8.305   6.669   4.734 -0.2438 -0.1438 -0.1129
   10MET    c54 1705   7.412   6.985   5.251 -0.1741 -0.2678 -0.6990
   10MET    cs3 1706   7.364   7.102   5.197 -0.0580  0.2895 -0.9209
   10MET    sp2 1707   7.460   7.137   5.055  0.1478 -0.0835  0.2113
   10MET    c54 1708   8.421   6.767   4.488  0.2467  0.1042 -0.2621
   10MET    cs3 1709   8.419   6.890   4.415 -0.4072  0.1769 -0.2814
   10MET    sp2 1710   8.303   6.999   4.478  0.0896  0.4484 -0.1215
   10MET    c=0 1711   7.247   7.168   5.243  0.3054  0.4002  0.2236
   10MET    c=1 1712   7.158   7.252   5.180  0.5990 -1.0256  0.1438
   10MET    c=0 1713   8.510   6.915   4.304  0.0831  0.0003  0.2495
   10MET    c=1 1714   8.508   6.994   4.190 -0.8231  0.1951  0.2197
   10MET     c2 1715   7.753   7.115   4.836  0.2924 -0.0024 -0.6053
   10MET     c2 1716   8.089   7.113   4.758  0.3756  0.8849 -0.1781
   10MET     c2 1717   8.516   6.649   4.469  0.5914 -0.2224  0.6855
   10MET     c2 1718   7.339   6.894   5.351  0.5148 -0.5120  0.0266
   10MET    c=2 1719   7.046   7.325   5.251  0.0931  0.8870 -0.5172
   10MET    c55 1720   7.000   7.429   5.151  0.7718  0.2487  0.2740
   10MET    c56 1721   7.060   7.406   5.030 -1.1756 -0.1217  0.1234
   10MET     c' 1722   7.153   7.292   5.039  0.3063 -0.3983  0.0945
   10MET    c=2 1723   8.623   7.013   4.095 -0.2102 -1.1727 -0.8276
   10MET    c55 1724   8.583   7.122   4.002 -0.7505  0.5346  0.0333
   10MET    c56 1725   8.450   7.145   4.023 -0.3338 -0.9177  0.3007
   10MET     c' 1726   8.397   7.070   4.135 -0.1188  0.2333  0.3487
   10MET    cp3 1727   7.035   7.487   4.912 -0.0232  0.4260 -0.4723
   10MET    cp2 1728   6.946   7.596   4.939 -0.5179  0.8725 -0.3082
   10MET    cp1 1729   6.897   7.618   5.068 -0.4560 -0.4593  0.0994
   10MET    cp0 1730   6.920   7.536   5.171 -0.0504  0.4782  0.4916
   10MET    cp3 1731   8.381   7.247   3.959  0.4066 -0.4144  0.1192
   10MET    cp2 1732   8.446   7.314   3.856  0.4882  0.1568  0.4111
   10MET    cp1 1733   8.581   7.285   3.831 -1.1742 -0.4897  0.0719
   10MET    cp0 1734   8.652   7.193   3.909  0.8150  0.1297  0.2481
   10MET     o' 1735   7.210   7.256   4.938 -0.4243 -0.8337 -0.7146
   10MET     o' 1736   8.281   7.078   4.172 -0.0030 -0.0916 -0.2727
   10MET      f 1737   6.824   7.727   5.087  0.1127  0.0726 -0.1302
   10MET      f 1738   6.909   7.674   4.839 -0.4517 -0.2003  0.5355
   10MET      f 1739   8.383   7.412   3.782  0.1437 -0.0155 -0.3854
   10MET      f 1740   8.645   7.350   3.737 -0.0879 -0.1981  0.3332
   10MET    c=3 1741   7.002   7.323   5.386  0.0197  1.0651 -0.4403
   10MET    ct1 1742   6.901   7.406   5.442  0.5343 -0.6342  0.4945
   10MET    nt1 1743   6.828   7.489   5.484  0.1888 -0.0806 -0.0454
   10MET    ct0 1744   7.045   7.228   5.486 -0.2595  0.0387  0.0428
   10MET    nt0 1745   7.082   7.149   5.563  0.1035  0.0489 -0.0113
   10MET    c=3 1746   8.737   6.939   4.084 -0.0492  0.3029  0.3989
   10MET    ct0 1747   8.755   6.821   4.167 -0.6019  0.1381  0.3473
   10MET    nt0 1748   8.767   6.726   4.232 -0.2363  0.0272 -0.4738
   10MET    ct1 1749   8.842   6.969   3.994  0.0792 -0.1913  0.3257
   10MET    nt1 1750   8.929   6.996   3.920 -0.3919 -0.0168  0.2354
   10MET      h 1751   7.240   7.160   5.351  1.5619  0.2421  0.3050
   10MET      h 1752   8.606   6.881   4.342 -0.6234  0.1080  2.2092
   10MET      h 1753   7.842   7.157   4.790 -0.5774  0.0435 -2.3020
   10MET      h 1754   7.702   7.192   4.894 -0.7238 -0.1305 -1.3082
   10MET      h 1755   8.027   7.164   4.832  0.0454 -0.5480  0.5472
   10MET      h 1756   8.074   7.151   4.657  2.4619  0.9879 -0.4749
   10MET      h 1757   8.528   6.642   4.361  0.3186  3.0016  0.4106
   10MET      h 1758   8.470   6.556   4.501 -1.5710  0.5936 -0.0073
   10MET      h 1759   7.355   6.789   5.326 -2.4578 -1.1040  0.4431
   10MET      h 1760   7.234   6.896   5.320  1.6204 -1.8147 -4.1465
   10MET     ha 1761   7.071   7.457   4.815  0.0993 -0.6749 -0.0887
   10MET     ha 1762   6.885   7.568   5.267  2.4225  0.6984  1.3462
   10MET     ha 1763   8.277   7.268   3.979 -0.3575 -2.1974 -1.8579
   10MET     ha 1764   8.760   7.191   3.903  0.7082  0.6211 -2.6365
   10MET     c1 1765   7.654   7.052   4.736  0.7449 -0.2110 -0.4668
   10MET      h 1766   7.594   6.984   4.796 -0.5192  1.1560 -0.1453
   10MET     c2 1767   7.728   6.970   4.626  0.2200 -0.3386  0.2555
   10MET      h 1768   7.804   6.901   4.664 -0.8028 -1.2613  0.6382
   10MET      h 1769   7.647   6.912   4.582  0.5746 -0.3083 -0.4424
   10MET     c2 1770   7.795   7.041   4.510  0.3311  0.2996  0.6465
   10MET      h 1771   7.718   7.076   4.441 -0.8348 -3.7374 -0.2264
   10MET      h 1772   7.858   7.125   4.540  0.0026  0.6763  0.2828
   10MET     c2 1773   7.884   6.949   4.422  0.0724  0.2278  0.1983
   10MET      h 1774   7.947   6.886   4.485  0.6363  2.0211  1.4742
   10MET      h 1775   7.819   6.876   4.374  1.0476 -1.1266  0.8966
   10MET     c3 1776   7.955   7.026   4.318  0.0593 -0.2413  0.2122
   10MET      h 1777   7.990   6.965   4.234 -1.6742 -1.4571  0.3533
   10MET      h 1778   7.905   7.113   4.275  2.7275  0.9464 -0.6278
   10MET      h 1779   8.052   7.063   4.350  0.1014  0.7497 -1.0382
   10MET     c1 1780   8.225   7.158   4.820  0.2136  0.5426 -0.2498
   10MET      h 1781   8.312   7.110   4.774  0.3501  1.8157 -1.3502
   10MET     c2 1782   8.228   7.140   4.969  0.5201  0.1314 -0.2701
   10MET      h 1783   8.236   7.234   5.024  0.9852 -1.0450  1.7335
   10MET      h 1784   8.132   7.093   4.992  1.3228 -1.0374  0.7223
   10MET     c2 1785   8.337   7.040   5.019  0.6046 -0.1746 -0.0690
   10MET      h 1786   8.339   6.960   4.945  2.8241 -0.0855 -0.1445
   10MET      h 1787   8.434   7.089   5.006  1.7169 -2.5344 -0.8763
   10MET     c2 1788   8.309   6.980   5.147  0.7713 -0.1896 -0.2629
   10MET      h 1789   8.386   6.916   5.191 -0.9719 -2.1095  0.0721
   10MET      h 1790   8.236   6.901   5.133 -0.5667  1.1803 -1.1289
   10MET     c3 1791   8.279   7.087   5.258 -0.7829  0.3225  0.2602
   10MET      h 1792   8.251   7.035   5.349 -0.0376 -1.7748 -0.6876
   10MET      h 1793   8.353   7.160   5.290 -0.7553  0.3976  0.0259
   10MET      h 1794   8.189   7.146   5.238 -1.9938 -1.2740  0.9444
   10MET     c2 1795   7.573   7.154   4.659 -0.2914  0.0950 -0.0546
   10MET      h 1796   7.647   7.219   4.613 -0.4948 -0.7382 -1.6047
   10MET      h 1797   7.528   7.113   4.568  0.8506  1.6547 -1.3542
   10MET     c3 1798   7.465   7.229   4.734 -0.2174 -0.1939 -0.8083
   10MET      h 1799   7.393   7.271   4.663 -1.6354 -3.1499 -1.2442
   10MET      h 1800   7.408   7.161   4.798  0.9440  2.2249  2.9642
   10MET      h 1801   7.506   7.308   4.795 -1.1187 -0.6665  0.4462
   10MET     c2 1802   8.248   7.300   4.784  0.1701 -0.1708  0.0414
   10MET      h 1803   8.159   7.362   4.777  0.2851 -0.0165 -0.0593
   10MET      h 1804   8.320   7.342   4.853  1.0809  0.0830 -1.0533
   10MET     c3 1805   8.320   7.335   4.651  0.0904  0.6021 -0.0396
   10MET      h 1806   8.340   7.438   4.623 -0.6557  0.5551 -0.7436
   10MET      h 1807   8.413   7.278   4.657 -0.9187 -1.0469  0.1824
   10MET      h 1808   8.261   7.290   4.571  2.4208 -0.7853 -1.0580
   10MET     c2 1809   8.654   6.669   4.540 -0.5280  0.5631 -0.3651
   10MET      h 1810   8.730   6.597   4.512 -0.4850  0.0220  1.0740
   10MET      h 1811   8.705   6.764   4.520 -1.5264  1.8375  2.7511
   10MET     c2 1812   8.647   6.653   4.691 -0.0230  0.2328  0.0843
   10MET      h 1813   8.550   6.609   4.712 -0.3810  0.8654 -0.2163
   10MET      h 1814   8.721   6.583   4.728 -0.3971 -1.0914 -1.5808
   10MET     c2 1815   8.672   6.791   4.751  0.4433  0.9162 -0.0134
   10MET      h 1816   8.771   6.821   4.719 -0.1413  1.9955 -0.8429
   10MET      h 1817   8.589   6.857   4.724  2.6564  3.7410 -0.0192
   10MET     c2 1818   8.678   6.773   4.904 -0.3789  0.2765 -0.2412
   10MET      h 1819   8.585   6.726   4.936  0.1179 -1.1306 -0.8286
   10MET      h 1820   8.759   6.704   4.926  0.4918  2.2175  2.7212
   10MET     c2 1821   8.692   6.902   4.992  0.1831 -0.0649 -0.6924
   10MET      h 1822   8.602   6.963   4.987 -0.4492 -0.7597  1.4222
   10MET      h 1823   8.766   6.969   4.948 -0.5582  1.2057 -0.0267
   10MET     c2 1824   8.718   6.872   5.142  0.3864  0.3814  0.3239
   10MET      h 1825   8.643   6.811   5.193  1.2277 -0.3001  0.7628
   10MET      h 1826   8.813   6.820   5.156  0.4269  0.7614  1.5720
   10MET     c2 1827   8.728   7.002   5.226  0.5743  0.2156  0.0519
   10MET      h 1828   8.624   7.028   5.245 -0.2123 -1.1400 -2.1475
   10MET      h 1829   8.778   7.086   5.179  0.0983  0.8035  0.5856
   10MET     c2 1830   8.791   6.980   5.364 -0.4237  0.0964 -0.5233
   10MET      h 1831   8.763   6.878   5.389 -0.1235  0.1538  0.0480
   10MET      h 1832   8.899   6.977   5.347  0.0550 -0.0638  2.3735
   10MET     c2 1833   8.766   7.073   5.482 -0.5024  0.2755  0.5787
   10MET      h 1834   8.764   7.178   5.453  0.1956  0.0884 -0.1616
   10MET      h 1835   8.850   7.071   5.551 -0.6345 -1.7758  0.7213
   10MET     c3 1836   8.637   7.046   5.562  0.2364 -0.7422  0.4589
   10MET      h 1837   8.550   7.054   5.497 -0.0435 -0.5724  0.8540
   10MET      h 1838   8.631   6.945   5.605 -3.0529 -0.8660 -0.1380
   10MET      h 1839   8.623   7.118   5.642  2.4051 -0.4903  0.6352
   10MET     c2 1840   7.354   6.927   5.501 -0.0822 -0.1727  0.5078
   10MET      h 1841   7.316   7.028   5.517  1.2216  0.1233  1.8837
   10MET      h 1842   7.287   6.866   5.562 -1.7103 -0.8533 -1.8943
   10MET     c2 1843   7.503   6.925   5.536  0.0019 -0.0474  0.2227
   10MET      h 1844   7.527   6.819   5.545  0.2070  0.1507  2.0984
   10MET      h 1845   7.564   6.969   5.458 -3.1316  0.8321 -1.8575
   10MET     c2 1846   7.533   6.991   5.669 -0.1766  0.4963  0.0506
   10MET      h 1847   7.494   7.092   5.660  1.0799  1.1159  1.4129
   10MET      h 1848   7.475   6.943   5.747 -0.2195  1.3129  0.5236
   10MET     c2 1849   7.683   7.009   5.696  0.0666 -0.4848  0.2984
   10MET      h 1850   7.694   7.074   5.783 -0.8434 -0.2984  0.2744
   10MET      h 1851   7.729   7.054   5.608 -0.0482  0.9736  0.9658
   10MET     c2 1852   7.762   6.886   5.720 -0.8540 -0.2657 -0.8254
   10MET      h 1853   7.702   6.834   5.795 -0.5145 -1.3055 -1.2721
   10MET      h 1854   7.765   6.827   5.628 -0.2412 -0.6353 -0.5733
   10MET     c2 1855   7.904   6.919   5.762 -0.4565 -0.1793  0.0615
   10MET      h 1856   7.938   6.973   5.674 -1.1646 -2.0346 -1.3716
   10MET      h 1857   7.899   6.978   5.854 -0.9151 -2.1662  1.3376
   10MET     c2 1858   7.996   6.800   5.775 -0.2238  0.2698 -0.4323
   10MET      h 1859   8.022   6.762   5.676  0.0463  1.8145 -0.9661
   10MET      h 1860   8.094   6.828   5.815 -0.6804  1.7978 -0.3880
   10MET     c2 1861   7.948   6.695   5.872  0.1903  0.2085  0.2400
   10MET      h 1862   7.862   6.673   5.810  0.7500  0.6539 -0.7145
   10MET      h 1863   8.013   6.608   5.866  1.6042  1.2634 -0.2332
   10MET     c2 1864   7.915   6.733   6.019 -0.5797  0.2061  0.0943
   10MET      h 1865   7.823   6.792   6.028 -0.5230  0.1473  1.0243
   10MET      h 1866   7.912   6.639   6.073  2.9832 -0.1425 -0.1958
   10MET     c3 1867   8.039   6.793   6.088 -1.2561  0.1385 -0.2440
   10MET      h 1868   8.088   6.696   6.092 -0.5462  0.5270  0.5911
   10MET      h 1869   7.937   6.754   6.093 -0.6365 -1.5836 -0.7706
   10MET      h 1870   8.056   6.840   6.185 -1.0190 -1.7482  0.6393
   11MET    c51 1871  10.018   5.214   4.331  0.2737  0.1893 -1.2461
   11MET    c52 1872  10.003   5.261   4.467  0.7919 -0.3463  0.5292
   11MET    c52 1873  10.097   5.222   4.572  0.6747  0.8590  0.1245
   11MET    c51 1874  10.216   5.155   4.530 -0.1508 -0.0851 -0.0137
   11MET    c50 1875  10.238   5.123   4.393 -0.5917 -0.1770 -0.2129
   11MET    c50 1876  10.139   5.142   4.299  0.3256 -0.0962 -0.6763
   11MET    np0 1877  10.172   5.104   4.177 -0.2152  0.3043 -0.0004
   11MET    sp0 1878  10.318   5.040   4.191  0.4836 -0.4184  0.2412
   11MET    np0 1879  10.350   5.074   4.346 -0.5027 -0.0221 -0.1187
   11MET    cs0 1880   9.899   5.253   4.261  0.4262 -0.9912  0.0203
   11MET    c53 1881   9.817   5.326   4.342  0.4916  0.1489 -0.6451
   11MET    np1 1882   9.879   5.332   4.468 -0.4805 -0.6716 -0.1326
   11MET    cs0 1883  10.292   5.116   4.643 -0.1786  0.8535 -0.4532
   11MET    c53 1884  10.212   5.154   4.751 -0.0840 -0.4608 -0.1882
   11MET    np1 1885  10.093   5.215   4.710  0.0970  0.5464 -0.7332
   11MET    cs2 1886   9.697   5.371   4.272 -0.2671  0.2556  0.3339
   11MET    cs1 1887   9.693   5.327   4.139  0.1261  0.1179  0.5146
   11MET    sp1 1888   9.831   5.237   4.095 -0.3017 -0.3895  0.2957
   11MET    cs2 1889  10.280   5.109   4.871  0.4715  0.5515 -0.1116
   11MET    cs1 1890  10.387   5.027   4.846 -0.0736 -0.2243  0.4216
   11MET    sp1 1891  10.438   5.032   4.674  0.4182 -0.1146  0.0427
   11MET    c54 1892   9.577   5.358   4.072  0.1802  0.1886  0.0669
   11MET    cs3 1893   9.497   5.445   4.150  0.1982  0.1883 -0.1227
   11MET    sp2 1894   9.572   5.466   4.309  0.0491 -0.0877  0.3821
   11MET    c54 1895  10.450   4.974   4.959 -0.0317 -0.0719 -0.3089
   11MET    cs3 1896  10.383   5.014   5.076  0.1067  0.3848  0.2817
   11MET    sp2 1897  10.239   5.099   5.030 -0.0119  0.5843 -0.2418
   11MET    c=0 1898   9.384   5.514   4.087  0.4170 -0.8721  0.2452
   11MET    c=1 1899   9.299   5.617   4.115  1.0419  0.1983  0.0868
   11MET    c=0 1900  10.415   4.971   5.210 -0.4933 -0.7161 -0.2165
   11MET    c=1 1901  10.346   4.940   5.321 -0.6046  0.0184  0.7749
   11MET     c2 1902   9.835   5.429   4.577  0.2974  0.2271  0.1398
   11MET     c2 1903   9.977   5.230   4.807 -0.8517  0.2936 -0.8040
   11MET     c2 1904  10.565   4.878   4.957 -0.5382  0.1415 -0.5062
   11MET     c2 1905   9.554   5.298   3.938 -0.0392  0.8017  0.0911
   11MET    c=2 1906   9.184   5.660   4.029 -0.1892 -0.3154 -0.0155
   11MET    c55 1907   9.126   5.786   4.095 -1.0233  0.3441  0.3906
   11MET    c56 1908   9.195   5.810   4.215 -0.0522  0.5346 -0.1584
   11MET     c' 1909   9.302   5.710   4.232 -0.3503 -0.9902  0.1556
   11MET    c=2 1910  10.410   4.898   5.453 -0.0244  0.0626  0.8111
   11MET    c55 1911  10.292   4.852   5.540 -0.2191  0.7175 -0.4208
   11MET    c56 1912  10.174   4.863   5.468 -0.1054 -1.0899  1.1133
   11MET     c' 1913  10.198   4.923   5.328  0.5232 -0.0121  0.0009
   11MET    cp3 1914   9.165   5.918   4.299  0.5484  0.2633  0.3843
   11MET    cp2 1915   9.053   5.994   4.274 -0.7342  0.1814 -0.2424
   11MET    cp1 1916   8.980   5.972   4.156  0.2527  0.6452  0.6930
   11MET    cp0 1917   9.009   5.873   4.068 -0.4590 -0.1106  0.1048
   11MET    cp3 1918  10.055   4.829   5.520 -0.0433  0.1724 -0.0138
   11MET    cp2 1919  10.043   4.785   5.647  0.4532  0.4084 -0.9846
   11MET    cp1 1920  10.157   4.778   5.718 -1.3946  0.2410 -0.4822
   11MET    cp0 1921  10.284   4.811   5.672 -0.0108  0.2139  0.2788
   11MET     o' 1922   9.385   5.718   4.326  0.5110 -0.2089  0.5647
   11MET     o' 1923  10.113   4.934   5.244  0.2512 -0.0295  0.4344
   11MET      f 1924   8.877   6.046   4.130  0.4354 -0.1616  0.5337
   11MET      f 1925   9.022   6.084   4.356 -0.1582 -0.6753 -0.2732
   11MET      f 1926   9.924   4.740   5.700 -0.0115  0.2212 -0.1279
   11MET      f 1927  10.149   4.739   5.849  0.5081  0.2958 -0.1763
   11MET    c=3 1928   9.127   5.601   3.917 -0.2795 -0.6671  0.4628
   11MET    ct1 1929   9.007   5.643   3.854 -0.8003  0.0009 -0.7423
   11MET    nt1 1930   8.908   5.685   3.811  0.4742  0.1825 -0.3707
   11MET    ct0 1931   9.183   5.485   3.857 -0.0800  0.1237  0.1182
   11MET    nt0 1932   9.237   5.391   3.810 -0.1535  0.5243 -0.3985
   11MET    c=3 1933  10.545   4.903   5.491 -0.4063  0.3444  0.2916
   11MET    ct0 1934  10.656   4.955   5.419  0.1831 -0.2167  1.0505
   11MET    nt0 1935  10.744   5.001   5.364  0.4282  0.9836 -0.4813
   11MET    ct1 1936  10.585   4.859   5.616  0.6575  0.1508 -0.2833
   11MET    nt1 1937  10.621   4.818   5.717 -0.2280  0.3038 -0.4478
   11MET      h 1938   9.357   5.450   4.004 -2.5800  1.0527 -0.3296
   11MET      h 1939  10.523   4.975   5.206 -0.5510  0.6518 -0.7252
   11MET      h 1940   9.897   5.430   4.667 -0.0609  0.7955  0.3810
   11MET      h 1941   9.733   5.409   4.609  0.4662 -1.5397 -0.3536
   11MET      h 1942   9.953   5.335   4.827  0.4637 -0.1366  3.4223
   11MET      h 1943  10.017   5.182   4.896 -1.1236  1.5654  0.0208
   11MET      h 1944  10.654   4.908   5.013  0.9478  0.7526 -3.0845
   11MET      h 1945  10.590   4.889   4.852 -0.0925 -0.3481 -0.4517
   11MET      h 1946   9.452   5.263   3.922  0.6309 -1.8455  1.2831
   11MET      h 1947   9.609   5.204   3.940 -2.3433 -0.5865  0.5684
   11MET     ha 1948   9.223   5.933   4.390 -0.6405 -2.0930  1.5712
   11MET     ha 1949   8.952   5.856   3.977 -1.1240 -0.8405  0.6511
   11MET     ha 1950   9.971   4.840   5.452 -0.1454 -0.7300 -0.0336
   11MET     ha 1951  10.371   4.801   5.735  0.5405  1.5457 -0.2482
   11MET     c1 1952   9.857   5.574   4.534  0.2316  1.3175 -0.2460
   11MET      h 1953   9.768   5.600   4.477 -0.5569  0.8318  0.7491
   11MET     c2 1954   9.980   5.601   4.441  0.5360 -0.1982  0.0755
   11MET      h 1955  10.041   5.681   4.482  2.6426 -0.8988 -1.6251
   11MET      h 1956  10.053   5.520   4.443 -2.6748 -3.1764  1.1116
   11MET     c2 1957   9.959   5.644   4.296  0.5529 -0.0321 -0.2012
   11MET      h 1958   9.886   5.571   4.261  1.2554 -0.3126 -1.0871
   11MET      h 1959   9.912   5.743   4.299  0.3762 -0.0978 -0.8723
   11MET     c2 1960  10.084   5.633   4.213 -0.6463 -0.4942  0.5672
   11MET      h 1961  10.052   5.687   4.125 -4.2633 -3.6706 -0.2049
   11MET      h 1962  10.168   5.685   4.261  0.8652 -2.0968 -0.2842
   11MET     c3 1963  10.119   5.488   4.165  0.0467  0.2847  0.9734
   11MET      h 1964  10.195   5.504   4.089  0.4365 -1.0570  1.0529
   11MET      h 1965  10.172   5.435   4.244  2.3198  0.5296 -0.3335
   11MET      h 1966  10.034   5.437   4.118 -0.1224  1.7274 -0.3136
   11MET     c1 1967   9.853   5.149   4.766  0.2587  0.6610  0.6532
   11MET      h 1968   9.830   5.178   4.664 -0.2461  0.9451  0.8444
   11MET     c2 1969   9.735   5.182   4.860 -0.4210  0.2391  0.0377
   11MET      h 1970   9.764   5.166   4.964  0.2319 -1.5199 -0.3953
   11MET      h 1971   9.706   5.285   4.840  0.4780 -0.2305 -4.2339
   11MET     c2 1972   9.609   5.105   4.826  0.5446 -0.4897 -0.4511
   11MET      h 1973   9.556   5.136   4.735  1.0819  0.7842 -0.3424
   11MET      h 1974   9.627   4.998   4.814  3.5280 -0.1456  0.4775
   11MET     c2 1975   9.504   5.125   4.935 -0.0291  0.3940  0.2244
   11MET      h 1976   9.474   5.228   4.955  1.1694  0.4835  1.6342
   11MET      h 1977   9.538   5.085   5.030  0.3625  1.2652  0.4623
   11MET     c3 1978   9.388   5.037   4.891  0.3505  0.5318 -0.4602
   11MET      h 1979   9.419   4.934   4.872 -2.3814 -0.6579  1.2242
   11MET      h 1980   9.306   5.038   4.963  1.4874  0.3399  0.8570
   11MET      h 1981   9.356   5.060   4.789  2.5024  1.5489 -0.9296
   11MET     c2 1982   9.858   5.665   4.664 -0.1773  0.8001 -0.3753
   11MET      h 1983   9.783   5.620   4.729  1.2169  0.2651  0.8751
   11MET      h 1984   9.957   5.662   4.709 -0.8987 -1.3008  1.1756
   11MET     c3 1985   9.820   5.805   4.647  0.1331 -0.3754 -0.0284
   11MET      h 1986   9.830   5.854   4.743 -0.9584  1.5567 -0.8832
   11MET      h 1987   9.883   5.855   4.573 -0.0116  0.2680  0.2857
   11MET      h 1988   9.720   5.794   4.605 -0.0730 -0.6998  0.5557
   11MET     c2 1989   9.885   5.000   4.763  0.8542  0.5279  0.8862
   11MET      h 1990   9.809   4.942   4.710  2.8224 -1.6591  0.4105
   11MET      h 1991   9.975   4.988   4.703  0.3851 -1.5697  0.5657
   11MET     c3 1992   9.909   4.929   4.896  0.4275 -0.0557 -0.6922
   11MET      h 1993   9.923   5.005   4.973 -2.7470 -1.2896  1.2102
   11MET      h 1994   9.846   4.845   4.925  2.1234 -0.8332  0.8652
   11MET      h 1995   9.999   4.867   4.889  2.7399  2.8953  1.5087
   11MET     c2 1996  10.529   4.740   5.000  0.4465 -0.2280  1.0395
   11MET      h 1997  10.615   4.673   5.001  0.1267 -0.6259  2.1002
   11MET      h 1998  10.475   4.739   5.095  1.6110 -2.7156  1.7246
   11MET     c2 1999  10.426   4.678   4.897 -0.2685 -0.0525 -0.1028
   11MET      h 2000  10.340   4.743   4.886 -0.1189 -0.0649 -1.3675
   11MET      h 2001  10.467   4.668   4.796  0.7329 -0.4497  0.3261
   11MET     c2 2002  10.379   4.541   4.945 -0.1332  0.6345  0.3340
   11MET      h 2003  10.463   4.472   4.954 -0.7547 -0.4705 -2.0294
   11MET      h 2004  10.348   4.554   5.049 -0.3766  3.0132 -0.0030
   11MET     c2 2005  10.264   4.484   4.867 -0.4437  0.1480 -0.1991
   11MET      h 2006  10.300   4.458   4.767  0.1695 -1.2841  0.3818
   11MET      h 2007  10.244   4.393   4.924 -0.1144 -0.1363 -0.5372
   11MET     c2 2008  10.136   4.566   4.874 -0.4220  0.0302  0.1226
   11MET      h 2009  10.155   4.667   4.838  1.1653 -0.9258 -1.8537
   11MET      h 2010  10.114   4.564   4.981  2.6207 -2.9633  0.7684
   11MET     c2 2011  10.027   4.495   4.784  0.1456 -0.8673  0.2992
   11MET      h 2012  10.052   4.467   4.682 -0.4046  0.7159 -0.2992
   11MET      h 2013  10.021   4.402   4.840 -0.3882 -0.1972  1.3955
   11MET     c2 2014   9.894   4.572   4.786  0.5230  0.4645  0.0706
   11MET      h 2015   9.911   4.656   4.719  1.5483  0.6694  0.5839
   11MET      h 2016   9.881   4.610   4.888  1.6112  1.1589 -0.0461
   11MET     c2 2017   9.769   4.493   4.752  0.9289  0.1050  0.1925
   11MET      h 2018   9.792   4.439   4.660  1.8312 -1.1269  1.1097
   11MET      h 2019   9.744   4.416   4.825 -1.7212  1.0708  0.3538
   11MET     c2 2020   9.639   4.574   4.745 -0.1493  0.4659 -0.3485
   11MET      h 2021   9.554   4.511   4.721  0.7569 -0.0843 -2.2671
   11MET      h 2022   9.648   4.662   4.681 -0.6361  1.2066  0.5869
   11MET     c3 2023   9.613   4.627   4.885 -0.4355  0.0803 -0.0522
   11MET      h 2024   9.674   4.716   4.899 -0.3520  0.3335 -1.8555
   11MET      h 2025   9.511   4.661   4.900  0.2561  3.0620 -1.8232
   11MET      h 2026   9.638   4.556   4.964 -1.2858  0.1618  0.2851
   11MET     c2 2027   9.594   5.391   3.817  0.2300 -0.5371 -0.7599
   11MET      h 2028   9.554   5.323   3.741 -3.7310  1.0224 -0.2266
   11MET      h 2029   9.534   5.480   3.802  3.4589  1.9464  0.5525
   11MET     c2 2030   9.738   5.423   3.780  0.1108  0.2836 -0.0983
   11MET      h 2031   9.741   5.503   3.707 -0.6246  0.7807  0.4072
   11MET      h 2032   9.779   5.468   3.871 -1.1393 -0.4517  0.8544
   11MET     c2 2033   9.821   5.299   3.736 -0.1795  0.4859 -0.3779
   11MET      h 2034   9.785   5.207   3.783  0.6997 -0.0302 -0.7020
   11MET      h 2035   9.808   5.299   3.628 -0.0186  0.8043 -0.3970
   11MET     c2 2036   9.969   5.315   3.754  0.3187 -0.4786  0.6420
   11MET      h 2037   9.983   5.316   3.863  0.9278 -0.7968  0.5724
   11MET      h 2038   9.995   5.413   3.714  2.4820 -1.9601 -1.7002
   11MET     c2 2039  10.059   5.212   3.696 -0.3240  0.1124  0.8653
   11MET      h 2040  10.013   5.113   3.693  0.7906 -0.4037  0.4612
   11MET      h 2041  10.073   5.234   3.590 -3.1319  2.5610  0.9634
   11MET     c2 2042  10.199   5.218   3.773 -0.1724 -0.2646 -0.3955
   11MET      h 2043  10.247   5.315   3.779 -0.3159 -0.2273  0.2599
   11MET      h 2044  10.176   5.198   3.878  0.0792 -1.5607 -0.5712
   11MET     c2 2045  10.305   5.119   3.723 -0.5542 -0.1086  0.3651
   11MET      h 2046  10.256   5.023   3.707 -1.8156  0.0882  2.8369
   11MET      h 2047  10.350   5.147   3.628 -0.8502 -0.5847  0.0815
   11MET     c2 2048  10.415   5.094   3.823 -0.2351  0.2815  0.3722
   11MET      h 2049  10.383   5.071   3.925  0.0156  0.7610  0.5649
   11MET      h 2050  10.460   5.004   3.782  1.7925  0.8920  1.2254
   11MET     c2 2051  10.527   5.199   3.833  0.1957 -0.7220 -0.3545
   11MET      h 2052  10.621   5.153   3.861  1.4743  1.6128 -0.6985
   11MET      h 2053  10.542   5.246   3.736  1.5445  0.5826  0.4637
   11MET     c3 2054  10.510   5.295   3.949  0.5160  0.6687 -0.2611
   11MET      h 2055  10.572   5.348   3.877 -0.4782 -0.6207 -2.1100
   11MET      h 2056  10.460   5.371   4.010  0.4707 -0.6385  1.3589
   11MET      h 2057  10.579   5.243   4.015  0.9862  0.2987 -1.0348
   12MET    c51 2058   0.324   5.908   4.807 -0.1915  0.2437 -0.0072
   12MET    c52 2059   0.258   5.785   4.797 -0.2145  0.0777 -0.0489
   12MET    c52 2060   0.219   5.707   4.912 -0.2824  0.0443 -0.0426
   12MET    c51 2061   0.257   5.757   5.039 -0.0367 -0.7656 -0.2827
   12MET    c50 2062   0.337   5.882   5.054 -0.0704  1.0083 -0.7448
   12MET    c50 2063   0.364   5.952   4.935 -0.2528  0.0012 -0.0117
   12MET    np0 2064   0.418   6.068   4.956  0.4667  0.2002 -0.7518
   12MET    sp0 2065   0.446   6.082   5.117 -0.0371 -0.0618  0.3836
   12MET    np0 2066   0.375   5.943   5.164 -0.1235  0.1030 -0.1579
   12MET    cs0 2067   0.325   5.972   4.683  0.8818  0.0381 -0.0765
   12MET    c53 2068   0.270   5.887   4.591  0.1585  0.2940 -0.2806
   12MET    np1 2069   0.220   5.776   4.662  0.0109 -0.8663  0.1977
   12MET    cs0 2070   0.201   5.677   5.143 -0.1767  0.0600 -0.4171
   12MET    c53 2071   0.129   5.581   5.079  0.1346 -0.0024  0.2635
   12MET    np1 2072   0.154   5.588   4.940  0.4909  0.1829  0.8250
   12MET    cs2 2073   0.251   5.942   4.460 -0.4122  0.3321 -0.5681
   12MET    cs1 2074   0.295   6.075   4.460  0.2865  0.6422 -0.1199
   12MET    sp1 2075   0.357   6.121   4.618  0.0205 -0.5237  0.0076
   12MET    cs2 2076   0.054   5.498   5.170 -0.5392  0.0156  0.2626
   12MET    cs1 2077   0.075   5.546   5.298  0.3888  0.0350 -0.7845
   12MET    sp1 2078   0.188   5.678   5.319  0.3751 -0.0495  0.1739
   12MET    c54 2079   0.262   6.138   4.338  0.4443  0.3923 -0.1454
   12MET    cs3 2080   0.202   6.051   4.243  0.0809 -0.2922 -0.2478
   12MET    sp2 2081   0.166   5.891   4.316  0.1240  0.0031 -0.1998
   12MET    c54 2082   0.015   5.462   5.391  0.9342 -0.2854 -0.2538
   12MET    cs3 2083  -0.072   5.364   5.342  0.3900  0.6203 -0.5513
   12MET    sp2 2084  -0.072   5.373   5.162  0.2699 -0.1163  0.5465
   12MET    c=0 2085   0.153   6.090   4.114  0.4671 -0.3804  0.1540
   12MET    c=1 2086   0.076   6.040   4.010  0.6185  0.2941 -0.0362
   12MET    c=0 2087  -0.167   5.304   5.431 -0.2170  0.1751 -0.2474
   12MET    c=1 2088  -0.298   5.257   5.430 -0.3053  0.3074  0.1352
   12MET     c2 2089   0.132   5.686   4.587 -0.9462 -0.0787 -0.0139
   12MET     c2 2090   0.119   5.471   4.855  0.0021  0.3413 -0.3734
   12MET     c2 2091   0.029   5.494   5.536  0.1028 -0.3526 -0.1800
   12MET     c2 2092   0.259   6.289   4.321  0.0768  0.4063 -0.5671
   12MET    c=2 2093   0.053   6.103   3.879 -0.2462  0.0090  0.1068
   12MET    c55 2094  -0.028   6.005   3.801  0.8118 -0.4805  0.2870
   12MET    c56 2095  -0.063   5.902   3.888 -0.1978  0.0743  0.0496
   12MET     c' 2096   0.008   5.909   4.011  0.3468  0.2536 -0.3633
   12MET    c=2 2097  -0.379   5.194   5.540 -0.0443 -0.3393 -0.1192
   12MET    c55 2098  -0.520   5.179   5.489  0.6170  0.3924 -0.1844
   12MET    c56 2099  -0.517   5.230   5.355 -0.0631 -0.3263 -0.5803
   12MET     c' 2100  -0.386   5.280   5.318  0.2666  0.1322  0.0856
   12MET    cp3 2101  -0.147   5.794   3.853 -0.1975  0.0040  0.4083
   12MET    cp2 2102  -0.207   5.800   3.729  0.4425 -0.0890  0.3582
   12MET    cp1 2103  -0.183   5.906   3.643  0.2031 -0.1932  0.1294
   12MET    cp0 2104  -0.094   6.009   3.678 -0.1524 -0.0382 -0.1376
   12MET    cp3 2105  -0.625   5.216   5.275  0.7844  0.9812  0.4117
   12MET    cp2 2106  -0.748   5.165   5.317 -0.3313 -0.2339 -0.2193
   12MET    cp1 2107  -0.747   5.126   5.450 -0.2721  0.1782 -0.4814
   12MET    cp0 2108  -0.640   5.125   5.536 -0.8959 -0.5535 -0.5594
   12MET     o' 2109  -0.011   5.834   4.097 -0.0850  0.3320 -0.0111
   12MET     o' 2110  -0.369   5.349   5.220 -0.2512  0.2521  0.1959
   12MET      f 2111  -0.243   5.917   3.527 -0.5574 -0.3666  0.6532
   12MET      f 2112  -0.283   5.699   3.682 -0.0597  0.6245 -0.0531
   12MET      f 2113  -0.854   5.155   5.238  0.1336  0.2213  0.2243
   12MET      f 2114  -0.856   5.065   5.499  0.3077  0.3761 -0.3849
   12MET    c=3 2115   0.092   6.221   3.829 -0.0727  0.1361  0.3296
   12MET    ct1 2116   0.047   6.263   3.702  0.0659  0.0238  0.4898
   12MET    nt1 2117   0.021   6.296   3.591  0.1367  0.4979  0.4160
   12MET    ct0 2118   0.162   6.320   3.897 -0.0505  0.3434  0.2844
   12MET    nt0 2119   0.218   6.402   3.954 -0.1002  0.2224 -0.2164
   12MET    c=3 2120  -0.348   5.154   5.672 -0.2005 -0.4882  0.0744
   12MET    ct0 2121  -0.212   5.166   5.718  0.4927  0.4164 -0.1159
   12MET    nt0 2122  -0.100   5.170   5.760 -0.5747  0.3984  0.1947
   12MET    ct1 2123  -0.442   5.097   5.772  0.6610  0.5282  0.9121
   12MET    nt1 2124  -0.521   5.047   5.841  0.6100 -0.3156  0.7320
   12MET      h 2125   0.207   6.179   4.085  3.3472 -1.8051  0.9735
   12MET      h 2126  -0.122   5.276   5.525  0.0268  0.0250 -0.4099
   12MET      h 2127   0.151   5.580   4.604  0.7615 -0.1198 -1.9661
   12MET      h 2128   0.176   5.690   4.487 -0.5096  0.4192  0.1927
   12MET      h 2129   0.039   5.490   4.783 -2.0760 -0.0643  1.7845
   12MET      h 2130   0.070   5.393   4.913  1.3991 -0.0823  0.2674
   12MET      h 2131  -0.065   5.489   5.590 -0.9738 -0.3928 -2.0146
   12MET      h 2132   0.051   5.600   5.547  0.2915 -0.4753  0.6605
   12MET      h 2133   0.295   6.316   4.222 -1.9493  1.7591 -0.9648
   12MET      h 2134   0.336   6.330   4.387 -0.6477 -1.7336  1.6735
   12MET     ha 2135  -0.167   5.709   3.917 -0.9106  1.4838  2.2141
   12MET     ha 2136  -0.091   6.097   3.616  1.2023  2.5738  3.4552
   12MET     ha 2137  -0.609   5.240   5.170  1.1563 -0.4196  0.1436
   12MET     ha 2138  -0.665   5.078   5.630  1.4963  1.3621  1.1016
   12MET     c1 2139  -0.010   5.737   4.584 -0.2827  0.3516 -0.1545
   12MET      h 2140  -0.003   5.832   4.531  1.3322  0.2952 -0.0611
   12MET     c2 2141  -0.074   5.756   4.719  0.3812  0.3041 -0.0907
   12MET      h 2142  -0.179   5.727   4.728 -0.0904  2.6227  2.7489
   12MET      h 2143  -0.031   5.691   4.795 -0.7205  0.9433  1.1145
   12MET     c2 2144  -0.062   5.907   4.765 -0.5595  0.2057 -0.4758
   12MET      h 2145   0.041   5.942   4.764  0.3390 -2.1979 -3.2894
   12MET      h 2146  -0.108   5.967   4.687 -2.3048  1.0894  1.2103
   12MET     c2 2147  -0.139   5.937   4.889 -0.0063  0.6608 -0.5976
   12MET      h 2148  -0.187   6.034   4.876  2.2084  2.0623  1.3878
   12MET      h 2149  -0.231   5.880   4.899  1.2457 -1.1455  1.1388
   12MET     c3 2150  -0.068   5.926   5.019 -0.1360  0.2732 -0.1892
   12MET      h 2151  -0.035   5.823   5.038 -0.8370  0.0455 -0.1811
   12MET      h 2152   0.021   5.989   5.019 -0.7051  1.0825 -0.4749
   12MET      h 2153  -0.132   5.965   5.097 -0.9925 -3.6416  1.1731
   12MET     c1 2154   0.244   5.412   4.810 -0.7697 -0.1529  0.0240
   12MET      h 2155   0.317   5.490   4.787  0.1377 -0.9575  0.1299
   12MET     c2 2156   0.221   5.319   4.687  0.3703  0.3334 -0.2816
   12MET      h 2157   0.188   5.221   4.720  0.3745  0.6741  0.7518
   12MET      h 2158   0.135   5.360   4.633 -2.1701 -3.3623  0.7841
   12MET     c2 2159   0.338   5.319   4.589 -0.0979  0.3211 -0.2957
   12MET      h 2160   0.340   5.421   4.550 -1.4504  0.3486 -0.3248
   12MET      h 2161   0.438   5.298   4.625 -0.5855 -1.3955  0.1015
   12MET     c2 2162   0.313   5.231   4.460 -0.0122 -0.0008 -0.5188
   12MET      h 2163   0.409   5.212   4.412 -1.4003 -1.0524 -2.9865
   12MET      h 2164   0.280   5.136   4.503  0.8351  1.8225  4.5244
   12MET     c3 2165   0.221   5.309   4.361  0.0957 -0.2782 -0.4119
   12MET      h 2166   0.248   5.261   4.267  2.1157 -0.7093  0.3760
   12MET      h 2167   0.114   5.294   4.374  0.2561 -2.4787 -1.3766
   12MET      h 2168   0.236   5.416   4.352  0.4482 -0.3517 -0.6978
   12MET     c2 2169  -0.112   5.666   4.493  0.1792 -0.4410 -0.2472
   12MET      h 2170  -0.205   5.721   4.506  0.0936 -0.1737 -1.8097
   12MET      h 2171  -0.076   5.683   4.391  1.6301  0.2579  0.3580
   12MET     c3 2172  -0.124   5.513   4.511  0.9130 -0.3245 -0.0238
   12MET      h 2173  -0.194   5.475   4.586  0.1934  1.2595  0.1324
   12MET      h 2174  -0.153   5.477   4.412  0.9034  1.2968 -0.6199
   12MET      h 2175  -0.031   5.465   4.539  0.4567 -1.5867 -0.5993
   12MET     c2 2176   0.329   5.324   4.909 -0.2505 -0.0906 -0.0873
   12MET      h 2177   0.423   5.294   4.863  0.6573  1.3331  0.8172
   12MET      h 2178   0.365   5.397   4.981  1.1260  0.0953 -0.9516
   12MET     c3 2179   0.246   5.212   4.977  0.2063  0.0015  0.2630
   12MET      h 2180   0.150   5.199   4.927  0.7499 -0.1088 -0.7762
   12MET      h 2181   0.296   5.114   4.979 -2.0679 -1.1987 -0.4775
   12MET      h 2182   0.219   5.227   5.081 -2.9953 -3.4917  0.0422
   12MET     c2 2183   0.139   5.413   5.605 -0.2224  0.1365  0.2737
   12MET      h 2184   0.120   5.306   5.590 -2.1604  0.3553  1.0214
   12MET      h 2185   0.239   5.428   5.565 -0.2555 -0.0051  0.1384
   12MET     c2 2186   0.149   5.448   5.750  0.1538 -0.2106 -0.4112
   12MET      h 2187   0.068   5.406   5.810  0.8218  1.1477  1.4896
   12MET      h 2188   0.241   5.396   5.776  0.2669  0.3699  0.3484
   12MET     c2 2189   0.175   5.597   5.789 -1.2589  0.1093  0.0168
   12MET      h 2190   0.236   5.655   5.721  0.5830  0.3842  1.8635
   12MET      h 2191   0.082   5.655   5.786 -0.8549  0.8255  0.9964
   12MET     c2 2192   0.229   5.609   5.930  0.7404 -0.4003  0.5075
   12MET      h 2193   0.147   5.602   6.002 -1.1588 -0.9128 -1.6440
   12MET      h 2194   0.294   5.528   5.962  1.5264 -0.0180 -0.1212
   12MET     c2 2195   0.286   5.747   5.949  0.0382 -0.2406  0.0941
   12MET      h 2196   0.211   5.826   5.939 -0.6111 -0.9468 -0.7587
   12MET      h 2197   0.365   5.761   5.875 -0.5107  2.0672 -0.0954
   12MET     c2 2198   0.353   5.774   6.083 -0.0360  0.1939  0.0601
   12MET      h 2199   0.384   5.876   6.103  0.3884  0.0700  0.0459
   12MET      h 2200   0.292   5.741   6.167  1.2133 -1.0237  0.5148
   12MET     c2 2201   0.483   5.696   6.095 -0.1770  0.0646 -0.2075
   12MET      h 2202   0.562   5.761   6.057 -2.2985  2.9885  0.2507
   12MET      h 2203   0.482   5.607   6.031  0.6642 -0.0801 -0.0328
   12MET     c2 2204   0.516   5.657   6.236 -0.1806  0.1757 -1.3172
   12MET      h 2205   0.511   5.739   6.308  0.8477  0.1421 -1.1944
   12MET      h 2206   0.444   5.583   6.273 -0.5746  1.6011  0.8791
   12MET     c2 2207   0.656   5.597   6.264  0.4369 -0.4073  0.3039
   12MET      h 2208   0.729   5.678   6.269 -1.2285  1.0631  1.1777
   12MET      h 2209   0.687   5.541   6.176 -1.0085 -0.2930 -0.2836
   12MET     c3 2210   0.667   5.504   6.389 -0.5170  0.9691 -0.2148
   12MET      h 2211   0.635   5.559   6.478 -0.1776  1.8353 -0.6197
   12MET      h 2212   0.610   5.412   6.378  1.0409 -0.1132  0.5144
   12MET      h 2213   0.765   5.459   6.405 -1.1426 -0.7302 -1.0324
   12MET     c2 2214   0.126   6.348   4.357 -0.3745  0.6079  0.5508
   12MET      h 2215   0.123   6.453   4.326 -0.1448  0.3809 -0.2506
   12MET      h 2216   0.052   6.305   4.289 -0.9487  1.1667  0.8119
   12MET     c2 2217   0.088   6.330   4.500 -0.0109 -0.1133 -0.5116
   12MET      h 2218   0.053   6.229   4.522 -1.1314  0.7655  1.8659
   12MET      h 2219   0.188   6.336   4.543 -1.3725 -2.3508  3.1694
   12MET     c2 2220   0.013   6.446   4.566 -0.3434 -0.1285 -0.1293
   12MET      h 2221   0.074   6.536   4.568 -0.4843 -0.0394  3.1730
   12MET      h 2222  -0.073   6.474   4.505 -0.3064  1.1946  0.4238
   12MET     c2 2223  -0.044   6.417   4.705  0.5742 -0.7493  0.2526
   12MET      h 2224  -0.122   6.342   4.692 -0.7939  0.6243  0.4956
   12MET      h 2225  -0.095   6.506   4.741 -0.8866 -1.4247 -0.0811
   12MET     c2 2226   0.052   6.375   4.814 -0.2127  0.0852  0.7739
   12MET      h 2227   0.094   6.280   4.782 -0.9316  0.7634 -2.4486
   12MET      h 2228   0.131   6.450   4.818 -1.7023  1.8666 -1.5412
   12MET     c2 2229  -0.033   6.370   4.942 -0.3459 -0.0614  0.5644
   12MET      h 2230  -0.070   6.468   4.973  0.9628  0.2612  1.1293
   12MET      h 2231  -0.128   6.322   4.915 -0.8556  0.9434  0.5515
   12MET     c2 2232   0.045   6.305   5.057  0.2783 -0.3102  0.0167
   12MET      h 2233   0.087   6.209   5.028  0.9943 -0.4384  1.4355
   12MET      h 2234   0.140   6.355   5.074  1.1457 -1.9225  0.0242
   12MET     c2 2235  -0.036   6.311   5.196  0.7280 -0.0924 -0.1454
   12MET      h 2236  -0.026   6.411   5.238  2.3714 -1.4760  2.9507
   12MET      h 2237  -0.141   6.291   5.174  0.9594  0.4364 -1.8559
   12MET     c2 2238   0.025   6.209   5.293  0.0131 -0.2171  0.2715
   12MET      h 2239   0.022   6.109   5.252  0.8943  0.8279 -2.4815
   12MET      h 2240   0.128   6.234   5.318 -0.1482 -1.4989  2.2383
   12MET     c3 2241  -0.047   6.198   5.434  0.1722 -0.2286 -0.1114
   12MET      h 2242   0.025   6.195   5.352  1.4840  1.8166  0.9144
   12MET      h 2243  -0.048   6.306   5.450 -0.1835  0.3410 -3.4429
   12MET      h 2244  -0.144   6.166   5.395  0.1644  0.5549 -0.7772
   13MET    c51 2245   9.625   8.221   0.856 -0.5631 -0.2348  1.0453
   13MET    c52 2246   9.768   8.206   0.864  0.2267 -0.6801 -0.3919
   13MET    c52 2247   9.859   8.302   0.791  0.3011  0.4924 -0.0763
   13MET    c51 2248   9.796   8.412   0.736 -0.3572 -0.0536 -0.6325
   13MET    c50 2249   9.657   8.422   0.709 -0.0241 -0.4037 -0.3367
   13MET    c50 2250   9.571   8.328   0.773 -0.5487 -0.4319  0.0737
   13MET    np0 2251   9.442   8.357   0.754  0.9272 -0.2908 -0.2749
   13MET    sp0 2252   9.432   8.489   0.661  0.1746 -0.1546  0.0966
   13MET    np0 2253   9.591   8.516   0.639 -0.8302 -0.4318 -0.0590
   13MET    cs0 2254   9.562   8.117   0.920  0.4865  0.5369 -0.5002
   13MET    c53 2255   9.661   8.036   0.971  0.2183  0.2979 -0.0923
   13MET    np1 2256   9.786   8.089   0.940  0.3409  0.0457 -0.0819
   13MET    cs0 2257   9.898   8.494   0.681  0.5878  0.3993 -0.2275
   13MET    c53 2258  10.016   8.424   0.685  0.0661 -0.0420 -0.8808
   13MET    np1 2259   9.995   8.303   0.753 -0.4939 -0.2372  0.3854
   13MET    cs2 2260   9.607   7.921   1.037 -0.1208  0.0456 -0.1177
   13MET    cs1 2261   9.471   7.920   1.036 -0.5853  0.5433 -0.5993
   13MET    sp1 2262   9.402   8.057   0.944 -0.0234  0.0766 -0.4191
   13MET    cs2 2263  10.126   8.489   0.617 -0.3272 -0.1854 -0.2463
   13MET    cs1 2264  10.080   8.617   0.575 -0.3474 -0.5861  0.2216
   13MET    sp1 2265   9.907   8.642   0.595  0.0859 -0.3910 -0.2005
   13MET    c54 2266   9.405   7.807   1.101 -0.2582  0.5946  0.0341
   13MET    cs3 2267   9.502   7.725   1.160  1.1858 -0.4401  0.0257
   13MET    sp2 2268   9.667   7.779   1.111 -0.6648  0.3369 -0.6184
   13MET    c54 2269  10.183   8.698   0.531  0.4063  0.2549 -0.3971
   13MET    cs3 2270  10.308   8.625   0.515 -0.4671  0.2215 -0.5018
   13MET    sp2 2271  10.291   8.458   0.573  0.2905  0.0547 -0.5972
   13MET    c=0 2272   9.467   7.611   1.236  0.7961  0.2341  0.3372
   13MET    c=1 2273   9.531   7.519   1.316  0.2956  0.6674 -0.1892
   13MET    c=0 2274  10.414   8.676   0.433 -0.3258  0.7288 -0.4913
   13MET    c=1 2275  10.512   8.611   0.358  0.0049 -0.0614  0.4405
   13MET     c2 2276   9.905   8.019   0.980 -0.4133 -0.2021 -0.4584
   13MET     c2 2277  10.097   8.207   0.761  0.4627 -0.5932 -1.1915
   13MET     c2 2278  10.165   8.848   0.502  0.2595  0.5858  0.2161
   13MET     c2 2279   9.254   7.781   1.091  0.2213 -0.0589 -0.5963
   13MET    c=2 2280   9.466   7.404   1.386 -0.1611 -0.2808 -0.2285
   13MET    c55 2281   9.582   7.329   1.454 -0.1118  0.2302 -1.1740
   13MET    c56 2282   9.703   7.394   1.422 -0.0061  0.9139 -0.0528
   13MET     c' 2283   9.680   7.505   1.331  1.5898  0.1304 -0.5844
   13MET    c=2 2284  10.617   8.690   0.278  0.8398  0.5280  0.5122
   13MET    c55 2285  10.703   8.585   0.224 -0.5455  0.3648 -0.7644
   13MET    c56 2286  10.655   8.459   0.254  0.7568 -0.1915 -0.3934
   13MET     c' 2287  10.535   8.466   0.336 -0.3290 -0.1588  0.2116
   13MET    cp3 2288   9.824   7.354   1.471 -0.5223  0.2958  0.9488
   13MET    cp2 2289   9.826   7.249   1.559 -1.0553  0.4554  0.3714
   13MET    cp1 2290   9.704   7.180   1.593 -0.0282  0.2184  0.1895
   13MET    cp0 2291   9.581   7.218   1.543 -0.0836  0.5219  0.3081
   13MET    cp3 2292  10.713   8.340   0.221  0.3198 -0.0073  0.4417
   13MET    cp2 2293  10.826   8.340   0.150 -0.5165  0.2213 -0.6415
   13MET    cp1 2294  10.883   8.464   0.118  0.1693 -0.4329 -0.2284
   13MET    cp0 2295  10.823   8.586   0.147 -0.2005 -0.0285  0.3165
   13MET     o' 2296   9.770   7.581   1.298  0.1417 -0.3516 -0.1448
   13MET     o' 2297  10.485   8.368   0.383 -0.3181 -0.5173  0.0940
   13MET      f 2298   9.720   7.078   1.675  0.2208  0.6083 -0.3971
   13MET      f 2299   9.945   7.216   1.614  0.1338  0.2162  0.0407
   13MET      f 2300  10.905   8.226   0.127 -0.9120  0.4444  0.0552
   13MET      f 2301  11.000   8.462   0.050  0.0931  0.0042  0.3749
   13MET    c=3 2302   9.333   7.370   1.396  0.6416 -0.5037  0.5310
   13MET    ct1 2303   9.289   7.247   1.453 -1.0247 -0.6920 -0.9144
   13MET    nt1 2304   9.251   7.154   1.506  0.3635 -0.2096  0.3102
   13MET    ct0 2305   9.220   7.429   1.323 -0.1130 -0.0766  0.3937
   13MET    nt0 2306   9.138   7.482   1.263  0.3023  0.0699  0.1487
   13MET    c=3 2307  10.634   8.826   0.263 -0.0691 -0.1272 -0.1222
   13MET    ct0 2308  10.568   8.934   0.330 -0.0132 -0.2043  0.6152
   13MET    nt0 2309  10.520   9.021   0.387  0.3502  0.3285 -0.8370
   13MET    ct1 2310  10.726   8.868   0.172 -0.1793  0.7516  0.3315
   13MET    nt1 2311  10.802   8.898   0.094 -0.0635  0.4815  0.2961
   13MET      h 2312   9.360   7.600   1.232  0.7683  0.0854  1.3489
   13MET      h 2313  10.420   8.784   0.433  2.0946  0.6443 -2.7375
   13MET      h 2314   9.998   8.059   0.940 -0.0122 -0.5308  0.1310
   13MET      h 2315   9.899   7.913   0.958 -1.2162 -0.3391  0.3746
   13MET      h 2316  10.129   8.198   0.865 -0.6512  1.0827 -0.6729
   13MET      h 2317  10.176   8.258   0.705 -1.1463  0.3619 -2.6315
   13MET      h 2318  10.253   8.906   0.531  0.0454 -0.0456  2.2334
   13MET      h 2319  10.079   8.885   0.559 -1.1160 -1.0380 -0.7506
   13MET      h 2320   9.230   7.679   1.062  0.5149 -0.0217 -0.9833
   13MET      h 2321   9.208   7.851   1.021 -1.4078 -0.5613 -0.0474
   13MET     ha 2322   9.914   7.398   1.431 -0.4532  0.8035  1.6314
   13MET     ha 2323   9.496   7.169   1.587 -0.1317  1.2607  1.0569
   13MET     ha 2324  10.666   8.253   0.264  1.9216 -0.7457  0.7678
   13MET     ha 2325  10.877   8.674   0.116 -0.5529  0.0865  0.0312
   13MET     c1 2326   9.921   8.031   1.128  0.0588  0.3400  0.1743
   13MET      h 2327   9.828   8.040   1.184  1.3411  2.3541  2.0434
   13MET     c2 2328  10.009   8.155   1.166  0.3282  0.1288  0.3658
   13MET      h 2329  10.115   8.131   1.155  0.6537  1.7159 -0.1301
   13MET      h 2330   9.978   8.224   1.087  0.5460  1.2190  1.2185
   13MET     c2 2331   9.984   8.209   1.304 -0.3344 -0.0029 -0.0912
   13MET      h 2332   9.882   8.248   1.311 -0.0203  0.7349  0.3538
   13MET      h 2333   9.967   8.125   1.372 -3.2530  0.4058 -0.2362
   13MET     c2 2334  10.082   8.320   1.354 -0.3493  0.1543 -0.2408
   13MET      h 2335  10.182   8.278   1.343 -0.2229  0.0051  1.3507
   13MET      h 2336  10.084   8.407   1.289 -2.9221  0.6416  0.2880
   13MET     c3 2337  10.052   8.357   1.502 -0.5883  0.0918  0.6596
   13MET      h 2338  10.107   8.438   1.550 -1.4460  1.9877 -1.4612
   13MET      h 2339   9.943   8.367   1.512 -0.6377  0.2510 -0.0012
   13MET      h 2340  10.089   8.271   1.557  0.8635 -1.0397 -1.9990
   13MET     c1 2341  10.078   8.080   0.666 -0.2595 -1.4314 -0.1140
   13MET      h 2342   9.974   8.048   0.662 -1.3725  1.8368  1.1840
   13MET     c2 2343  10.153   7.961   0.704  0.1947 -0.6023  0.2014
   13MET      h 2344  10.258   7.982   0.685 -0.1609  0.6839 -0.3985
   13MET      h 2345  10.146   7.954   0.813  0.4984 -2.1576  0.1266
   13MET     c2 2346  10.089   7.832   0.652 -0.1752  0.6980  0.2731
   13MET      h 2347   9.987   7.811   0.683  0.3768 -0.4767  1.3493
   13MET      h 2348  10.088   7.835   0.543 -4.1110 -0.0680  0.2297
   13MET     c2 2349  10.174   7.712   0.690 -0.2774  0.1335 -0.0506
   13MET      h 2350  10.127   7.623   0.648  0.2865 -0.4678  0.5912
   13MET      h 2351  10.269   7.729   0.641 -0.2450  2.9806  0.8918
   13MET     c3 2352  10.185   7.682   0.839  0.1237  0.2892 -0.0355
   13MET      h 2353  10.231   7.583   0.843 -0.7991 -0.0770  1.8128
   13MET      h 2354  10.242   7.758   0.893  1.2601 -1.0141  0.6472
   13MET      h 2355  10.091   7.674   0.892  0.0301  0.5464 -0.1585
   13MET     c2 2356   9.995   7.904   1.164  0.7981  0.1677 -0.8349
   13MET      h 2357   9.951   7.812   1.123  0.3952  0.1672 -0.4057
   13MET      h 2358  10.090   7.903   1.111  0.5943  0.5848 -1.2118
   13MET     c3 2359  10.025   7.876   1.307  0.1538 -0.6984  0.2717
   13MET      h 2360   9.954   7.918   1.379  0.8902  2.7810 -0.9033
   13MET      h 2361  10.038   7.769   1.317  1.0230 -0.4055  2.3632
   13MET      h 2362  10.122   7.911   1.341  0.1218 -0.3794  0.0347
   13MET     c2 2363  10.120   8.112   0.524 -0.2357 -0.1398 -0.5547
   13MET      h 2364  10.215   8.165   0.518  1.5582 -3.3703 -1.7348
   13MET      h 2365  10.151   8.018   0.477  1.5654 -0.6127  1.4588
   13MET     c3 2366  10.028   8.189   0.442  0.2254 -0.1570 -0.2818
   13MET      h 2367   9.938   8.193   0.503  2.4552 -1.3448  3.2507
   13MET      h 2368  10.060   8.292   0.430 -0.4269 -0.1373 -1.9982
   13MET      h 2369  10.012   8.155   0.339 -1.5758 -1.2639  0.3444
   13MET     c2 2370  10.154   8.882   0.346  0.8474 -0.9898 -0.2362
   13MET      h 2371  10.160   8.988   0.322 -2.0951 -0.5396  0.7998
   13MET      h 2372  10.242   8.836   0.301  1.2490 -2.0169  1.5653
   13MET     c2 2373  10.019   8.826   0.298 -0.5184  0.0403  0.1692
   13MET      h 2374   9.976   8.758   0.371  1.3337 -1.1744  0.1810
   13MET      h 2375   9.944   8.904   0.286 -1.8520 -1.3438 -0.7302
   13MET     c2 2376  10.035   8.748   0.165 -0.0518  0.0389 -0.6190
   13MET      h 2377   9.940   8.721   0.119 -0.6416 -0.5236  0.8713
   13MET      h 2378  10.087   8.813   0.095  2.1896  0.1298  1.0567
   13MET     c2 2379  10.106   8.617   0.192 -0.3620 -0.2926 -0.3502
   13MET      h 2380  10.206   8.636   0.232 -2.1195  0.5971  3.9504
   13MET      h 2381  10.066   8.541   0.259 -1.3570 -0.3395 -0.9971
   13MET     c2 2382  10.136   8.561   0.056  0.4384  0.1711 -0.0231
   13MET      h 2383  10.160   8.637  -0.018 -0.5464  0.2935 -0.2261
   13MET      h 2384  10.043   8.520   0.016  0.2150  0.2055  0.4591
   13MET     c2 2385  10.254   8.462   0.060  0.5185  0.5838 -0.6613
   13MET      h 2386  10.290   8.433  -0.038  3.2043 -1.5813  0.8869
   13MET      h 2387  10.347   8.513   0.088  0.7305  0.8624 -1.8489
   13MET     c2 2388  10.236   8.348   0.151  0.1053  0.1860 -0.3603
   13MET      h 2389  10.132   8.319   0.136  0.2104  0.8111 -2.4244
   13MET      h 2390  10.244   8.384   0.253 -0.0328 -1.5089  0.2674
   13MET     c2 2391  10.323   8.229   0.113  0.2915 -0.1289 -0.3120
   13MET      h 2392  10.287   8.187   0.019 -0.3016  0.5477 -0.3889
   13MET      h 2393  10.425   8.264   0.094 -0.1239  1.4842  0.3579
   13MET     c2 2394  10.314   8.121   0.210 -0.2509 -0.0190 -0.1247
   13MET      h 2395  10.221   8.067   0.190  0.2465 -0.3183 -1.7446
   13MET      h 2396  10.298   8.155   0.312  1.1921  0.3380 -0.0002
   13MET     c3 2397  10.438   8.031   0.199 -0.0767  0.2664 -0.2991
   13MET      h 2398  10.451   7.984   0.102  0.5017  0.8424 -0.5054
   13MET      h 2399  10.535   8.078   0.218 -0.1492  1.7118 -3.2927
   13MET      h 2400  10.419   7.946   0.265  0.0778  0.4934  0.0420
   13MET     c2 2401   9.176   7.804   1.220 -0.0397 -0.2812 -0.2149
   13MET      h 2402   9.227   7.746   1.297 -0.9551  0.3550  0.8958
   13MET      h 2403   9.199   7.903   1.260  2.8425 -0.6544 -0.8412
   13MET     c2 2404   9.028   7.778   1.211 -0.0594 -1.0490 -0.0779
   13MET      h 2405   8.973   7.863   1.171 -0.5806 -0.6197  1.5341
   13MET      h 2406   8.994   7.687   1.160 -0.3183 -2.1393  2.0105
   13MET     c2 2407   8.987   7.764   1.358 -0.7272  0.1376 -0.1008
   13MET      h 2408   9.011   7.666   1.399  2.4246  0.4788 -0.9833
   13MET      h 2409   9.047   7.832   1.417  0.7402 -0.2573 -1.1005
   13MET     c2 2410   8.844   7.781   1.384  0.1917 -0.5712  0.2119
   13MET      h 2411   8.786   7.745   1.299  0.1409 -2.9222  1.2154
   13MET      h 2412   8.826   7.888   1.399  0.0242 -0.5982  0.2097
   13MET     c2 2413   8.791   7.716   1.518 -0.0505 -0.2173 -0.4445
   13MET      h 2414   8.826   7.618   1.551  0.8028 -0.3645 -1.7505
   13MET      h 2415   8.835   7.783   1.593 -0.0325  1.5684 -2.0153
   13MET     c2 2416   8.642   7.705   1.529  0.1247  0.1782  0.2735
   13MET      h 2417   8.626   7.672   1.632 -2.0971 -1.2309 -0.4635
   13MET      h 2418   8.591   7.800   1.514 -0.7584 -0.6141 -2.0887
   13MET     c2 2419   8.570   7.608   1.428 -1.0154 -0.3415 -0.2986
   13MET      h 2420   8.566   7.664   1.335  1.5661 -1.8424 -1.3605
   13MET      h 2421   8.615   7.510   1.410 -1.9610 -1.1158  1.4651
   13MET     c2 2422   8.419   7.590   1.462  0.1324  0.2421 -0.0926
   13MET      h 2423   8.425   7.501   1.524  1.0422  1.6249  1.8610
   13MET      h 2424   8.370   7.675   1.510 -4.1545 -1.3155 -1.5303
   13MET     c2 2425   8.334   7.554   1.342 -0.7151  0.1874  0.0394
   13MET      h 2426   8.356   7.454   1.303 -0.0433  0.4830 -0.3571
   13MET      h 2427   8.227   7.545   1.363 -0.3797 -0.7891  1.4180
   13MET     c3 2428   8.330   7.646   1.227  0.1726  0.1825  0.2252
   13MET      h 2429   8.283   7.551   1.254 -1.3747  1.1335  0.9583
   13MET      h 2430   8.301   7.712   1.309 -3.1381 -2.8607  1.6686
   13MET      h 2431   8.260   7.692   1.158 -0.0345 -0.0305  0.2906
   14MET    c51 2432   8.640   4.383   4.686  0.4793  0.7493 -0.4145
   14MET    c52 2433   8.716   4.452   4.783  0.4197 -0.1934  0.3082
   14MET    c52 2434   8.767   4.587   4.746  0.0440 -0.6983  0.3749
   14MET    c51 2435   8.751   4.627   4.610 -0.0095 -0.1629 -0.1221
   14MET    c50 2436   8.672   4.548   4.518 -0.7224  0.1171  0.7723
   14MET    c50 2437   8.606   4.427   4.557 -0.3204 -0.6083  0.4366
   14MET    np0 2438   8.546   4.358   4.464 -0.0102 -0.2034 -0.2010
   14MET    sp0 2439   8.551   4.457   4.333 -0.1299 -0.1596 -0.4190
   14MET    np0 2440   8.652   4.570   4.392  0.3362 -0.6479 -0.2092
   14MET    cs0 2441   8.615   4.259   4.737 -0.0166  0.7741 -0.2547
   14MET    c53 2442   8.689   4.239   4.850 -0.3329  0.4583 -0.3488
   14MET    np1 2443   8.732   4.363   4.894 -0.0562 -0.5214  0.1308
   14MET    cs0 2444   8.824   4.744   4.589  0.2724 -0.6690  0.5049
   14MET    c53 2445   8.875   4.779   4.712 -0.1291 -0.3916 -0.4288
   14MET    np1 2446   8.857   4.680   4.803  0.2188  0.2054  0.2424
   14MET    cs2 2447   8.686   4.104   4.902 -0.4822 -0.2482 -0.0694
   14MET    cs1 2448   8.597   4.031   4.827  0.9099  0.4177  0.3254
   14MET    sp1 2449   8.520   4.121   4.690 -0.0859  0.2641  0.4632
   14MET    cs2 2450   8.948   4.901   4.704  0.0654  0.0440 -0.2227
   14MET    cs1 2451   8.955   4.950   4.575  0.2094  0.2281  0.4024
   14MET    sp1 2452   8.866   4.854   4.457 -0.2670  0.1379  0.3914
   14MET    c54 2453   8.589   3.902   4.866  0.1596  0.7367  0.1591
   14MET    cs3 2454   8.657   3.877   4.990 -0.6219 -0.1671 -1.0638
   14MET    sp2 2455   8.761   4.020   5.031  0.2590 -0.3151  0.1518
   14MET    c54 2456   9.025   5.069   4.570 -0.2643 -0.0273  0.0020
   14MET    cs3 2457   9.087   5.108   4.688 -1.3217  0.3459 -0.1343
   14MET    sp2 2458   9.023   5.005   4.820  0.0599 -0.6225  0.2040
   14MET    c=0 2459   8.657   3.749   5.046  0.5765 -0.6178  0.1062
   14MET    c=1 2460   8.736   3.666   5.123 -0.2499  0.4410 -0.1453
   14MET    c=0 2461   9.146   5.240   4.700  0.4639 -0.4600  0.3733
   14MET    c=1 2462   9.183   5.331   4.802  0.3395  1.0800 -0.5196
   14MET     c2 2463   8.797   4.381   5.029  0.5413 -0.0109  0.0555
   14MET     c2 2464   8.912   4.697   4.938 -0.0762  0.6597  0.8865
   14MET     c2 2465   9.036   5.146   4.440 -0.4478  0.0736 -0.1277
   14MET     c2 2466   8.510   3.795   4.804  0.2131 -0.1524 -0.8606
   14MET    c=2 2467   8.698   3.536   5.174  0.0400 -0.2553  0.3075
   14MET    c55 2468   8.818   3.489   5.247 -0.4159  0.2588  0.4489
   14MET    c56 2469   8.926   3.574   5.220  0.5862 -0.5442  0.0255
   14MET     c' 2470   8.880   3.693   5.146 -0.6230 -0.0734  0.2689
   14MET    c=2 2471   9.272   5.449   4.778  0.1096  0.1319 -0.5628
   14MET    c55 2472   9.310   5.497   4.918  0.6177 -0.5283  0.1395
   14MET    c56 2473   9.236   5.425   5.013  1.1654  0.0645 -0.5210
   14MET     c' 2474   9.156   5.324   4.946 -0.4676  0.6289 -1.1143
   14MET    cp3 2475   9.062   3.541   5.243  0.3626 -0.8824  0.1164
   14MET    cp2 2476   9.080   3.425   5.317 -0.2514 -0.0621 -0.1227
   14MET    cp1 2477   8.982   3.334   5.341 -0.1082 -0.4246  0.5387
   14MET    cp0 2478   8.849   3.364   5.307 -0.0173  0.0591 -0.0191
   14MET    cp3 2479   9.247   5.440   5.149  0.1532  0.4668  0.4782
   14MET    cp2 2480   9.332   5.537   5.195 -0.2064  0.3706 -0.3408
   14MET    cp1 2481   9.391   5.625   5.105 -0.1295  0.1144  0.4662
   14MET    cp0 2482   9.377   5.609   4.966 -0.4501  0.1698 -0.7423
   14MET     o' 2483   8.952   3.782   5.111  1.2628 -0.5885 -0.1166
   14MET     o' 2484   9.087   5.240   4.998  0.1913  0.3635 -0.0875
   14MET      f 2485   9.016   3.222   5.400  0.3416 -0.3234  0.0167
   14MET      f 2486   9.210   3.389   5.335  0.4666 -0.0375  0.2765
   14MET      f 2487   9.352   5.546   5.330 -0.2597  0.1231  0.1532
   14MET      f 2488   9.458   5.730   5.157  0.4555 -0.2553 -0.3381
   14MET    c=3 2489   8.581   3.461   5.163 -0.0401  0.4076 -0.0605
   14MET    ct1 2490   8.567   3.317   5.200  0.1223 -0.0260  0.0187
   14MET    nt1 2491   8.563   3.208   5.224  0.2769  0.3389  0.4600
   14MET    ct0 2492   8.466   3.500   5.086 -0.4645  0.2228  0.2440
   14MET    nt0 2493   8.365   3.529   5.030 -0.0883 -0.4694 -0.0405
   14MET    c=3 2494   9.315   5.507   4.662  0.2263 -0.1964 -0.0797
   14MET    ct0 2495   9.278   5.467   4.531 -0.4699 -0.5231  0.1643
   14MET    nt0 2496   9.244   5.432   4.426 -0.0994  0.3552  0.0511
   14MET    ct1 2497   9.414   5.611   4.654  0.3614 -0.0044 -1.7358
   14MET    nt1 2498   9.490   5.701   4.657  0.0870  0.7511  0.0962
   14MET      h 2499   8.552   3.724   5.055  0.4675 -0.0517  0.4645
   14MET      h 2500   9.200   5.270   4.612 -1.3661 -2.5465 -1.5291
   14MET      h 2501   8.887   4.444   5.034  0.4668  0.0573  0.6085
   14MET      h 2502   8.827   4.281   5.062 -2.7173 -0.9122  0.4739
   14MET      h 2503   8.856   4.647   5.017  0.7676  0.1141  1.1489
   14MET      h 2504   8.904   4.805   4.946  0.8511  0.7538  0.6654
   14MET      h 2505   9.047   5.253   4.462 -1.8344  0.5363 -1.5792
   14MET      h 2506   8.949   5.136   4.376 -0.2361 -0.1495 -0.3796
   14MET      h 2507   8.548   3.695   4.822 -1.2845 -0.2851  1.7628
   14MET      h 2508   8.508   3.817   4.697  1.1210 -1.9014 -1.2485
   14MET     ha 2509   9.145   3.603   5.212 -1.5485  1.6434 -0.1045
   14MET     ha 2510   8.776   3.287   5.327  1.5204 -0.6791  3.1228
   14MET     ha 2511   9.206   5.368   5.219  0.1436 -0.3028 -0.3229
   14MET     ha 2512   9.422   5.690   4.909  0.8385  1.4103  1.9361
   14MET     c1 2513   8.694   4.438   5.132  0.6623  0.6303  0.6719
   14MET      h 2514   8.644   4.531   5.105 -2.5942 -1.8394 -2.2566
   14MET     c2 2515   8.767   4.454   5.263 -0.2233 -0.3487  0.1416
   14MET      h 2516   8.769   4.357   5.313 -3.0353 -1.2290 -1.3000
   14MET      h 2517   8.873   4.468   5.247 -0.5596  0.6858 -1.2950
   14MET     c2 2518   8.721   4.557   5.369 -0.5232 -0.4686 -0.3598
   14MET      h 2519   8.706   4.648   5.311  0.3917 -1.5397 -2.3296
   14MET      h 2520   8.623   4.533   5.408 -0.2795 -2.2302 -0.7816
   14MET     c2 2521   8.821   4.567   5.487  0.4616  0.1571 -0.3341
   14MET      h 2522   8.925   4.574   5.453  0.0451  1.1897 -1.4552
   14MET      h 2523   8.780   4.651   5.543  0.1409 -2.1480  3.0352
   14MET     c3 2524   8.831   4.445   5.582  0.2016 -0.0845  0.3964
   14MET      h 2525   8.734   4.398   5.595  0.5465 -0.7587  0.5326
   14MET      h 2526   8.905   4.372   5.550 -0.3110 -0.9701  1.1977
   14MET      h 2527   8.871   4.467   5.681  1.1042  0.8012 -0.1518
   14MET     c1 2528   9.062   4.664   4.950 -0.1104  0.2808  0.2379
   14MET      h 2529   9.108   4.744   4.892  0.0633 -0.9485 -1.3293
   14MET     c2 2530   9.108   4.542   4.871 -0.5590  0.4142 -0.1645
   14MET      h 2531   9.129   4.458   4.938 -0.9195  0.6964  0.3069
   14MET      h 2532   9.044   4.512   4.788  1.8620 -3.1372 -0.8556
   14MET     c2 2533   9.226   4.559   4.774  0.4352 -0.0613  0.0992
   14MET      h 2534   9.319   4.590   4.823 -0.5583  0.3620  1.7697
   14MET      h 2535   9.247   4.466   4.721  1.1474  0.2785 -0.2214
   14MET     c2 2536   9.199   4.666   4.670 -0.6371 -0.1362  0.5089
   14MET      h 2537   9.196   4.764   4.718  3.7188  0.0244  0.6394
   14MET      h 2538   9.102   4.655   4.620 -0.6527 -1.0297  0.7406
   14MET     c3 2539   9.295   4.660   4.553  0.4682  0.3825 -0.3201
   14MET      h 2540   9.279   4.736   4.476 -2.1592 -0.8767 -1.0795
   14MET      h 2541   9.395   4.674   4.593  0.9211 -2.1098 -0.5003
   14MET      h 2542   9.294   4.563   4.503  0.9002  0.8492 -1.2590
   14MET     c2 2543   8.573   4.342   5.146 -0.3937  0.2109  0.0776
   14MET      h 2544   8.527   4.332   5.048  1.0757 -0.1759 -0.5810
   14MET      h 2545   8.604   4.248   5.192 -1.7223  0.2402  1.0720
   14MET     c3 2546   8.455   4.393   5.232  0.0042  0.2111  0.5280
   14MET      h 2547   8.481   4.387   5.338  1.5012  0.3896  0.1866
   14MET      h 2548   8.418   4.492   5.203 -1.9013 -0.7537 -0.4435
   14MET      h 2549   8.368   4.330   5.211 -1.3337  2.1595  0.0713
   14MET     c2 2550   9.111   4.654   5.093  0.1656 -0.4842  0.4068
   14MET      h 2551   9.067   4.745   5.134  0.6300  0.7460 -1.7196
   14MET      h 2552   9.069   4.570   5.148  0.9136  0.3077  2.2119
   14MET     c3 2553   9.258   4.639   5.118  0.4604 -0.2560 -0.3263
   14MET      h 2554   9.323   4.697   5.052 -0.2775  0.6985 -0.2267
   14MET      h 2555   9.270   4.681   5.218 -0.8537 -0.7187  0.0347
   14MET      h 2556   9.298   4.538   5.117  0.0454 -0.4169 -0.4191
   14MET     c2 2557   9.159   5.082   4.371 -0.7834 -0.5477  0.5282
   14MET      h 2558   9.246   5.109   4.429 -0.4827 -0.4174  0.0181
   14MET      h 2559   9.145   4.974   4.368 -2.1825 -0.3844  0.7571
   14MET     c2 2560   9.156   5.132   4.225 -0.1942 -0.8708 -0.6537
   14MET      h 2561   9.062   5.109   4.176 -0.8469 -2.0012  1.0998
   14MET      h 2562   9.154   5.241   4.222  0.6446 -0.6496  3.8505
   14MET     c2 2563   9.280   5.070   4.147 -0.7154  0.2724 -0.6152
   14MET      h 2564   9.370   5.128   4.165  1.2058 -2.3814 -1.2201
   14MET      h 2565   9.311   4.976   4.194 -0.1046  1.0427  0.5396
   14MET     c2 2566   9.255   5.054   3.994  0.6936 -0.1729 -0.2173
   14MET      h 2567   9.163   5.002   3.966 -0.3941  0.1337  2.6668
   14MET      h 2568   9.257   5.152   3.946 -1.1700 -0.3412 -0.6894
   14MET     c2 2569   9.362   4.979   3.930 -0.5056  0.0109 -0.5860
   14MET      h 2570   9.337   4.874   3.944 -0.6103  0.2521  1.1989
   14MET      h 2571   9.458   5.002   3.976 -0.9614  0.2013  0.2797
   14MET     c2 2572   9.372   5.001   3.781  0.3953  0.3720 -0.1816
   14MET      h 2573   9.311   4.932   3.722  0.0475  0.4778  0.0511
   14MET      h 2574   9.327   5.095   3.748 -1.1433  0.0880  1.0260
   14MET     c2 2575   9.505   4.995   3.723  0.2362 -0.2743  0.4832
   14MET      h 2576   9.571   4.919   3.765  2.3508  1.3347  0.2017
   14MET      h 2577   9.553   5.089   3.752  1.5716 -0.8052  0.0266
   14MET     c2 2578   9.502   4.983   3.569  0.2617 -0.4368  0.4516
   14MET      h 2579   9.607   4.982   3.538  1.1560  0.4334  3.3085
   14MET      h 2580   9.468   4.885   3.537  2.6279 -1.2366  0.2809
   14MET     c2 2581   9.416   5.087   3.491  0.2499  0.4851  0.4912
   14MET      h 2582   9.320   5.099   3.541  0.3843 -0.7492  1.0800
   14MET      h 2583   9.380   5.053   3.394  1.5258 -2.5594  1.0299
   14MET     c3 2584   9.493   5.213   3.455  0.1210 -0.2235 -0.4349
   14MET      h 2585   9.431   5.281   3.397  0.7581  0.3139 -0.4801
   14MET      h 2586   9.515   5.281   3.537  2.3028  1.2488 -2.2012
   14MET      h 2587   9.580   5.193   3.392  2.5334 -2.4380  3.3871
   14MET     c2 2588   8.362   3.823   4.845 -0.6781 -0.7038  0.3480
   14MET      h 2589   8.332   3.771   4.936 -0.9983  1.3907  1.4719
   14MET      h 2590   8.348   3.930   4.862 -1.1321 -0.4814 -1.3230
   14MET     c2 2591   8.262   3.752   4.746  0.0274  0.5951 -0.5858
   14MET      h 2592   8.332   3.713   4.672 -0.3281  1.0082 -1.1399
   14MET      h 2593   8.203   3.672   4.791  1.6801 -2.0220 -2.9137
   14MET     c2 2594   8.176   3.863   4.681  0.0130  0.0301 -0.2624
   14MET      h 2595   8.247   3.940   4.651  0.9973 -0.6187  0.3599
   14MET      h 2596   8.121   3.825   4.594 -1.0124  0.2250  0.2928
   14MET     c2 2597   8.078   3.908   4.779 -0.1392 -0.0562 -0.7821
   14MET      h 2598   8.102   3.915   4.885 -1.1391  0.3470 -0.5744
   14MET      h 2599   8.001   3.832   4.788 -0.7664  0.7626  0.9544
   14MET     c2 2600   8.018   4.039   4.742  0.3967 -0.2357  0.2445
   14MET      h 2601   7.985   4.050   4.639  1.2719 -0.3334 -0.0489
   14MET      h 2602   7.928   4.052   4.802 -0.3258 -0.5086 -0.7807
   14MET     c2 2603   8.111   4.163   4.765 -0.8520  0.5080  1.0823
   14MET      h 2604   8.178   4.142   4.849 -0.4704  0.0304  0.6650
   14MET      h 2605   8.170   4.188   4.677  0.4743  3.4406  2.7340
   14MET     c2 2606   8.031   4.290   4.784  0.0197 -0.1610 -1.2859
   14MET      h 2607   7.971   4.314   4.696 -0.3438  0.7767 -0.7841
   14MET      h 2608   7.960   4.268   4.864  1.1675  0.6050 -0.0350
   14MET     c2 2609   8.126   4.402   4.824  0.4391 -0.5140  0.1967
   14MET      h 2610   8.060   4.482   4.855  1.9561  0.8097  0.0964
   14MET      h 2611   8.176   4.370   4.916 -1.6960 -0.9433  1.2231
   14MET     c2 2612   8.233   4.440   4.726  0.5208 -0.5957  0.5871
   14MET      h 2613   8.319   4.373   4.736  1.2788  0.4312  1.0103
   14MET      h 2614   8.202   4.429   4.622 -2.3961 -0.8383  1.4286
   14MET     c3 2615   8.282   4.587   4.759 -0.0898  0.2373 -0.2654
   14MET      h 2616   8.272   4.483   4.726 -0.8211  0.1228  0.3308
   14MET      h 2617   8.334   4.604   4.853 -2.1919 -2.6302  1.5063
   14MET      h 2618   8.341   4.637   4.682  0.0930  0.8716  0.2865
   15MET    c51 2619   8.447   1.680   9.561 -0.1355 -0.3681  0.2592
   15MET    c52 2620   8.461   1.575   9.655 -0.2483  0.0301  0.5896
   15MET    c52 2621   8.595   1.533   9.702  0.0671  0.0351 -0.5970
   15MET    c51 2622   8.710   1.608   9.655  0.7839  0.6023  0.7990
   15MET    c50 2623   8.694   1.708   9.562 -0.0442 -0.0349  0.7623
   15MET    c50 2624   8.565   1.747   9.515 -0.1683 -0.5656  0.2111
   15MET    np0 2625   8.567   1.845   9.429 -0.0527  0.0224 -1.1642
   15MET    sp0 2626   8.721   1.906   9.410 -0.1544 -0.2402 -0.1178
   15MET    np0 2627   8.786   1.797   9.526 -0.0178  0.7962  0.5843
   15MET    cs0 2628   8.314   1.700   9.527  0.2148  0.8396 -0.1369
   15MET    c53 2629   8.242   1.612   9.608  0.7510 -0.0019 -0.5699
   15MET    np1 2630   8.327   1.533   9.684  0.2466 -0.3673  0.3888
   15MET    cs0 2631   8.828   1.567   9.717  0.1359  0.2832 -0.8163
   15MET    c53 2632   8.787   1.465   9.803 -0.2118 -0.1254  0.0375
   15MET    np1 2633   8.653   1.438   9.789 -0.2340  0.3706  0.5950
   15MET    cs2 2634   8.101   1.621   9.595  0.5597  0.7054 -0.2012
   15MET    cs1 2635   8.071   1.719   9.506 -0.9624 -0.1734  0.4995
   15MET    sp1 2636   8.208   1.798   9.433  0.2308 -0.0174 -0.1249
   15MET    cs2 2637   8.895   1.419   9.891  0.0416 -0.5691 -0.0813
   15MET    cs1 2638   9.008   1.489   9.866 -0.4348  0.3760  0.2193
   15MET    sp1 2639   8.994   1.613   9.737 -0.0832  0.4588  0.1838
   15MET    c54 2640   7.933   1.729   9.474 -0.3635  0.2124 -0.4937
   15MET    cs3 2641   7.856   1.633   9.544  0.6384 -0.4329 -0.4246
   15MET    sp2 2642   7.959   1.540   9.654 -0.3219 -0.1727  0.3210
   15MET    c54 2643   9.116   1.449   9.948  0.2394  0.0701  0.6028
   15MET    cs3 2644   9.072   1.346  10.035  0.0891  0.2296  0.7675
   15MET    sp2 2645   8.902   1.310  10.026  0.1993  0.0163 -0.1727
   15MET    c=0 2646   7.717   1.625   9.522 -0.3880 -0.6531 -0.0495
   15MET    c=1 2647   7.612   1.552   9.576 -0.0154 -0.0972 -0.0688
   15MET    c=0 2648   9.167   1.287  10.129 -0.1128  0.2978 -0.4869
   15MET    c=1 2649   9.165   1.201  10.239  0.0766 -0.5508  0.0936
   15MET     c2 2650   8.283   1.447   9.795 -0.7590  0.5195  0.1914
   15MET     c2 2651   8.602   1.298   9.813  1.1157 -0.0073  0.6550
   15MET     c2 2652   9.248   1.519   9.917 -0.5555  0.1612  0.4860
   15MET     c2 2653   7.901   1.831   9.372 -0.1011 -0.0514 -0.3614
   15MET    c=2 2654   7.480   1.545   9.513 -0.4059  0.3908 -0.5015
   15MET    c55 2655   7.403   1.448   9.594  0.1606 -0.1952  0.4879
   15MET    c56 2656   7.471   1.410   9.706 -0.5091  0.0242  0.1427
   15MET     c' 2657   7.609   1.462   9.696  0.1616 -0.0757 -0.1809
   15MET    c=2 2658   9.283   1.166  10.318  0.3840  0.0671  0.4753
   15MET    c55 2659   9.228   1.082  10.428  0.0641  0.1004 -0.4086
   15MET    c56 2660   9.092   1.051  10.406 -0.3639  0.3149 -0.6018
   15MET     c' 2661   9.049   1.118  10.281 -1.3544 -0.5628 -0.3729
   15MET    cp3 2662   7.421   1.329   9.803 -0.3758 -0.0924 -0.4617
   15MET    cp2 2663   7.289   1.284   9.789 -0.3792  0.2938  0.1666
   15MET    cp1 2664   7.218   1.315   9.673  0.6292 -0.8488 -0.2195
   15MET    cp0 2665   7.274   1.394   9.580  0.0032 -0.3982 -0.4295
   15MET    cp3 2666   9.012   0.986  10.500 -0.7705  0.0635  0.1112
   15MET    cp2 2667   9.074   0.934  10.609  0.0773 -0.5039  0.2255
   15MET    cp1 2668   9.209   0.955  10.635 -0.2136  0.4968  0.4006
   15MET    cp0 2669   9.287   1.028  10.546  0.0117  0.4653 -0.0622
   15MET     o' 2670   7.706   1.446   9.769  0.4557 -0.2025 -0.7112
   15MET     o' 2671   8.935   1.123  10.247 -0.0052  0.4117  0.5687
   15MET      f 2672   7.093   1.274   9.663  0.3422  0.5569 -0.3030
   15MET      f 2673   7.223   1.212   9.880  0.2258 -0.4389  0.0930
   15MET      f 2674   9.009   0.849  10.688  0.2695 -0.4958  0.4151
   15MET      f 2675   9.264   0.904  10.751  0.8173  0.5588  1.2971
   15MET    c=3 2676   7.428   1.601   9.402 -0.6861  0.7754  0.2489
   15MET    ct1 2677   7.287   1.583   9.367 -0.9336 -0.2973  0.8769
   15MET    nt1 2678   7.176   1.581   9.339 -0.1734 -0.3530  0.3525
   15MET    ct0 2679   7.491   1.695   9.313 -0.0179  0.0388 -0.5109
   15MET    nt0 2680   7.539   1.774   9.240 -0.6034 -0.0685  1.1219
   15MET    c=3 2681   9.415   1.211  10.312 -0.2330  0.9980 -0.5397
   15MET    ct0 2682   9.474   1.295  10.208  0.7695  0.0733 -0.0141
   15MET    nt0 2683   9.519   1.356  10.126  0.4018  0.5031  0.4007
   15MET    ct1 2684   9.514   1.172  10.415  0.3031 -0.5636  0.1055
   15MET    nt1 2685   9.593   1.136  10.497  0.2810 -0.9179  1.1035
   15MET      h 2686   7.693   1.697   9.445  1.7042 -0.4165 -0.5161
   15MET      h 2687   9.264   1.327  10.101  0.6046  0.4141  2.0182
   15MET      h 2688   8.348   1.360   9.790  2.4827  2.8993 -1.0919
   15MET      h 2689   8.180   1.417   9.774 -0.2221  0.1997 -2.1501
   15MET      h 2690   8.521   1.283   9.885 -0.2853  0.4564 -0.8099
   15MET      h 2691   8.671   1.243   9.877  1.1403 -1.1433 -0.3420
   15MET      h 2692   9.304   1.541  10.008 -0.9758 -0.2723  0.8549
   15MET      h 2693   9.225   1.616   9.872 -2.3514  0.3361  1.7473
   15MET      h 2694   7.978   1.908   9.378 -0.6618  0.4990 -0.1814
   15MET      h 2695   7.807   1.882   9.393  0.0729 -0.0992  0.5509
   15MET     ha 2696   7.479   1.311   9.892 -0.6920  1.0351 -0.0175
   15MET     ha 2697   7.199   1.423   9.508 -2.2286  1.0608  2.4000
   15MET     ha 2698   8.910   0.962  10.473 -0.6684  0.8494 -1.0090
   15MET     ha 2699   9.388   1.049  10.576  0.1866 -1.1032  0.4883
   15MET     c1 2700   8.286   1.519   9.929 -0.0372 -0.7063  0.5192
   15MET      h 2701   8.389   1.548   9.951 -0.7498  1.0560  1.7081
   15MET     c2 2702   8.268   1.425  10.048  0.6084 -0.0362 -0.7248
   15MET      h 2703   8.311   1.327  10.028 -3.7568 -2.8206  2.4006
   15MET      h 2704   8.310   1.447  10.146 -0.6986 -0.4221 -0.0508
   15MET     c2 2705   8.118   1.400  10.073 -0.5954 -0.7829  0.0941
   15MET      h 2706   8.094   1.473  10.150 -2.6465  0.3753 -1.5893
   15MET      h 2707   8.061   1.416   9.981 -1.9504  1.3974  1.2638
   15MET     c2 2708   8.099   1.265  10.131  0.3339 -0.2759 -1.0424
   15MET      h 2709   8.116   1.200  10.046 -1.8512  0.5019 -2.1197
   15MET      h 2710   8.173   1.235  10.205 -1.6229 -1.2656  0.5531
   15MET     c3 2711   7.961   1.235  10.188 -0.3999 -0.2289 -0.1309
   15MET      h 2712   7.964   1.133  10.226  1.4243 -0.3750 -0.6076
   15MET      h 2713   7.937   1.294  10.276 -1.1732 -1.6950  0.6692
   15MET      h 2714   7.883   1.240  10.112 -0.3793 -0.6247 -0.1830
   15MET     c1 2715   8.564   1.230   9.676  0.0898  0.2992 -0.1482
   15MET      h 2716   8.492   1.298   9.631 -0.0317  0.1847 -0.1260
   15MET     c2 2717   8.508   1.085   9.696 -0.4411 -0.0603 -0.1232
   15MET      h 2718   8.485   1.059   9.593  1.5435  0.1999 -0.6517
   15MET      h 2719   8.579   1.017   9.743 -2.3235 -0.8519  1.6702
   15MET     c2 2720   8.379   1.078   9.779  0.6162  0.0897  0.5328
   15MET      h 2721   8.391   1.120   9.879 -0.5094 -1.4664  1.3512
   15MET      h 2722   8.300   1.144   9.742 -1.2271 -2.8564 -1.0671
   15MET     c2 2723   8.328   0.940   9.785 -0.2542  0.4196 -0.1207
   15MET      h 2724   8.305   0.904   9.684  1.7941  1.7329 -1.1034
   15MET      h 2725   8.230   0.935   9.830  0.7137 -0.5575  1.9445
   15MET     c3 2726   8.202   0.921   9.875 -0.0188  0.3075  0.2130
   15MET      h 2727   8.156   0.823   9.879  0.0998  0.2765  1.0927
   15MET      h 2728   8.230   0.945   9.978 -2.8158 -0.6412  1.2401
   15MET      h 2729   8.126   0.992   9.839  1.1119  2.5729  2.1246
   15MET     c2 2730   8.205   1.650   9.930  0.1136  0.3982  0.5021
   15MET      h 2731   8.249   1.727   9.868  0.4674  0.4109  0.7667
   15MET      h 2732   8.110   1.630   9.881 -0.6635  1.0104  1.7296
   15MET     c3 2733   8.187   1.728  10.061  0.1774  0.0098 -0.0648
   15MET      h 2734   8.223   1.681  10.153 -1.9340  0.8889  1.2504
   15MET      h 2735   8.247   1.818  10.061 -0.4873  0.4629  0.7625
   15MET      h 2736   8.084   1.763  10.072  0.7779  0.5642  4.9043
   15MET     c2 2737   8.687   1.212   9.586  0.1336 -0.1628 -0.2670
   15MET      h 2738   8.766   1.271   9.633 -1.5389  0.5860  1.6611
   15MET      h 2739   8.720   1.112   9.558 -2.1241 -1.1433  0.4371
   15MET     c3 2740   8.658   1.271   9.448  0.2130  0.1238  0.3211
   15MET      h 2741   8.713   1.206   9.380 -0.4136 -1.9641  1.7759
   15MET      h 2742   8.551   1.270   9.430  0.8028  0.7190 -3.8443
   15MET      h 2743   8.704   1.370   9.451  0.1762  0.2131 -1.2168
   15MET     c2 2744   9.333   1.432   9.821 -0.0569 -0.5299  0.0882
   15MET      h 2745   9.360   1.338   9.869  3.2132  1.1823  1.8393
   15MET      h 2746   9.264   1.402   9.743 -0.0820  0.5642 -0.3118
   15MET     c2 2747   9.456   1.507   9.765 -0.3681  0.0011  0.2592
   15MET      h 2748   9.437   1.609   9.798 -0.2592 -0.1315  0.7303
   15MET      h 2749   9.550   1.479   9.812  0.5001  1.9310 -0.2925
   15MET     c2 2750   9.472   1.510   9.613 -0.5966 -1.0225 -0.8711
   15MET      h 2751   9.556   1.574   9.587 -0.8740  0.0907  0.8752
   15MET      h 2752   9.480   1.408   9.574  1.8901 -1.7290  1.3083
   15MET     c2 2753   9.354   1.578   9.542  0.6035 -0.2239  0.5820
   15MET      h 2754   9.253   1.540   9.557 -0.8186  2.6152 -1.1383
   15MET      h 2755   9.361   1.683   9.571  0.1717  0.5649 -1.9601
   15MET     c2 2756   9.374   1.584   9.386 -0.0150  0.2665  0.3027
   15MET      h 2757   9.296   1.644   9.340 -0.9381 -0.6874  0.6007
   15MET      h 2758   9.341   1.487   9.348  0.2872  0.1807  0.2535
   15MET     c2 2759   9.502   1.642   9.329  0.1476  0.5249  0.5767
   15MET      h 2760   9.588   1.579   9.351 -1.5195 -2.2970 -0.7517
   15MET      h 2761   9.500   1.635   9.220  0.6598 -1.6028  0.6740
   15MET     c2 2762   9.529   1.791   9.374 -0.5079  0.3459 -0.1103
   15MET      h 2763   9.485   1.817   9.470 -0.4992 -1.0140  0.2773
   15MET      h 2764   9.476   1.861   9.309 -0.3446 -0.0311 -0.6554
   15MET     c2 2765   9.666   1.837   9.364 -0.1998 -0.2609 -0.6252
   15MET      h 2766   9.727   1.771   9.426 -1.4771  0.4940  1.4707
   15MET      h 2767   9.703   1.830   9.262  0.8680  0.5056 -0.2992
   15MET     c2 2768   9.703   1.981   9.407 -0.3461 -0.1697 -0.2515
   15MET      h 2769   9.658   1.999   9.504  0.1646 -0.6434  0.0752
   15MET      h 2770   9.663   2.053   9.335 -0.2479  0.8067  0.6585
   15MET     c3 2771   9.853   1.996   9.422  0.2406  0.1326  0.3409
   15MET      h 2772   9.879   1.913   9.488 -3.3379 -0.0154  1.7132
   15MET      h 2773   9.906   1.976   9.329 -0.4839  1.0182 -0.2712
   15MET      h 2774   9.880   2.093   9.463 -0.5058 -0.2515  1.7777
   15MET     c2 2775   7.877   1.780   9.228 -0.4837 -0.0912  0.1001
   15MET      h 2776   7.784   1.723   9.227 -0.9942  0.7421 -1.1032
   15MET      h 2777   7.861   1.867   9.163 -0.1779  1.2026  1.7135
   15MET     c2 2778   7.996   1.695   9.177  0.5262  0.5221 -0.4915
   15MET      h 2779   8.091   1.747   9.177  1.6907 -1.5398 -0.2525
   15MET      h 2780   8.010   1.614   9.250 -0.8106  0.2921 -0.4615
   15MET     c2 2781   7.958   1.623   9.049 -0.6136 -0.6635  0.0101
   15MET      h 2782   7.906   1.533   9.080 -1.3496 -0.7526 -1.4463
   15MET      h 2783   7.901   1.687   8.981  2.1681  1.0260 -0.8202
   15MET     c2 2784   8.077   1.579   8.975 -0.3808  0.8985  0.0860
   15MET      h 2785   8.142   1.536   9.051  0.1254  3.5169  1.1741
   15MET      h 2786   8.145   1.658   8.942  0.1619  0.2509 -0.3626
   15MET     c2 2787   8.051   1.486   8.860  0.0499 -0.3732  0.2642
   15MET      h 2788   7.986   1.404   8.893  0.7547 -0.4993  1.3467
   15MET      h 2789   7.993   1.532   8.779 -0.1377 -0.6891  0.2169
   15MET     c2 2790   8.181   1.434   8.798 -0.6060 -0.2572  0.4745
   15MET      h 2791   8.228   1.506   8.732  1.4760 -0.0625  2.1326
   15MET      h 2792   8.253   1.413   8.877 -0.9375 -1.4660  0.4787
   15MET     c2 2793   8.159   1.305   8.719  0.2844  0.0395  0.0374
   15MET      h 2794   8.144   1.226   8.792 -2.5643 -0.8959 -1.4748
   15MET      h 2795   8.079   1.309   8.645  1.7626 -0.0663 -1.6036
   15MET     c2 2796   8.292   1.275   8.646 -0.2637  0.0860  0.3954
   15MET      h 2797   8.334   1.354   8.585 -2.2578  2.0805  1.5046
   15MET      h 2798   8.365   1.265   8.727 -0.3812 -0.1493  0.4771
   15MET     c2 2799   8.272   1.158   8.564 -0.2364 -0.7073  0.2479
   15MET      h 2800   8.194   1.097   8.608 -1.1113  0.4965  0.3894
   15MET      h 2801   8.245   1.197   8.466  3.2659  0.1885 -0.4326
   15MET     c3 2802   8.398   1.075   8.544  0.0062 -0.2609  0.2684
   15MET      h 2803   8.463   1.007   8.489 -0.2125  0.9274 -1.5005
   15MET      h 2804   8.365   1.038   8.641  1.0045 -1.1993  0.2607
   15MET      h 2805   8.309   1.091   8.484  0.1648 -0.1095  0.0737
   16MET    c51 2806   4.412   9.995   2.212  0.0174 -0.1338  0.4890
   16MET    c52 2807   4.426  10.138   2.185 -0.3890  0.0903 -0.0941
   16MET    c52 2808   4.470  10.223   2.297  0.0583  0.0304 -0.9369
   16MET    c51 2809   4.499  10.161   2.425 -0.1302  0.2230  0.1104
   16MET    c50 2810   4.503  10.021   2.438 -1.1014 -0.6060 -0.2039
   16MET    c50 2811   4.456   9.933   2.337 -0.5628 -0.9293  0.5956
   16MET    np0 2812   4.454   9.811   2.370  0.3573 -0.1183 -0.0998
   16MET    sp0 2813   4.518   9.796   2.522 -0.2344  0.1638 -0.1491
   16MET    np0 2814   4.545   9.956   2.545  0.0559  0.8157 -0.4400
   16MET    cs0 2815   4.347   9.935   2.108  0.6047  0.2932 -0.2470
   16MET    c53 2816   4.317  10.033   2.014  0.6326  0.2030  0.4196
   16MET    np1 2817   4.373  10.148   2.054 -0.2776 -0.1199  0.1360
   16MET    cs0 2818   4.536  10.256   2.516  0.5960  0.6176 -0.3219
   16MET    c53 2819   4.528  10.379   2.450 -0.3560 -0.0485 -0.0727
   16MET    np1 2820   4.493  10.362   2.315  0.4139  0.1731 -1.4573
   16MET    cs2 2821   4.227   9.988   1.916 -0.1177  0.0282  0.2826
   16MET    cs1 2822   4.208   9.849   1.928  0.5621 -0.1892  0.5893
   16MET    sp1 2823   4.290   9.783   2.068  0.0113  0.2544  0.0030
   16MET    cs2 2824   4.558  10.491   2.533  0.6216  0.0730  0.2303
   16MET    cs1 2825   4.587  10.451   2.665 -0.3076 -0.1811  0.5335
   16MET    sp1 2826   4.579  10.278   2.686  0.2005  0.2997  0.5625
   16MET    c54 2827   4.115   9.791   1.842 -0.2629  0.0004  0.6212
   16MET    cs3 2828   4.061   9.889   1.754 -0.5496 -0.8736 -0.4623
   16MET    sp2 2829   4.152  10.044   1.773 -0.2588  0.2844 -0.1153
   16MET    c54 2830   4.612  10.555   2.757 -0.3852 -0.2921 -0.6466
   16MET    cs3 2831   4.583  10.679   2.700 -0.2853  0.6831  0.1613
   16MET    sp2 2832   4.537  10.666   2.525 -0.4193  0.0945 -0.2920
   16MET    c=0 2833   3.956   9.849   1.663 -0.3240  0.6173 -0.7237
   16MET    c=1 2834   3.890   9.898   1.556 -0.2881  0.1562 -0.4808
   16MET    c=0 2835   4.591  10.800   2.774  0.2782  0.1381 -0.0086
   16MET    c=1 2836   4.603  10.936   2.751  0.5560 -0.5388  0.2582
   16MET     c2 2837   4.366  10.261   1.958 -0.5014 -0.0952 -0.4082
   16MET     c2 2838   4.462  10.478   2.230  0.3300 -0.4408  0.0785
   16MET     c2 2839   4.642  10.529   2.900  0.0951 -0.2881 -1.2776
   16MET     c2 2840   4.095   9.638   1.840 -0.3393  0.2452  0.2717
   16MET    c=2 2841   3.770   9.841   1.488 -0.2769  0.3141 -0.0089
   16MET    c55 2842   3.752   9.919   1.362  0.0139  0.0775  0.2452
   16MET    c56 2843   3.850  10.015   1.358  0.1846  0.0483 -0.2152
   16MET     c' 2844   3.936  10.013   1.476 -0.0522  0.1978  0.3463
   16MET    c=2 2845   4.599  11.048   2.851 -1.0265 -0.0179 -0.9942
   16MET    c55 2846   4.638  11.172   2.774 -0.0057 -0.4177 -0.4038
   16MET    c56 2847   4.651  11.136   2.637  0.3074  0.3588  0.4768
   16MET     c' 2848   4.641  10.990   2.618  0.7069 -0.4217 -0.2186
   16MET    cp3 2849   3.865  10.101   1.245 -0.4653  0.7913 -0.0930
   16MET    cp2 2850   3.781  10.078   1.141 -0.0871 -0.1654  0.5957
   16MET    cp1 2851   3.679   9.983   1.142  0.1545 -0.4855 -0.2484
   16MET    cp0 2852   3.659   9.900   1.254 -0.4384 -0.9672 -0.1481
   16MET    cp3 2853   4.671  11.230   2.533 -0.0534  0.1539 -0.0836
   16MET    cp2 2854   4.671  11.363   2.577  0.4275  1.3147  0.5435
   16MET    cp1 2855   4.663  11.402   2.712 -0.6688 -0.2178 -0.2565
   16MET    cp0 2856   4.642  11.309   2.812 -0.6826 -0.5479  0.3409
   16MET     o' 2857   4.029  10.091   1.490  0.4743  0.1555  0.3133
   16MET     o' 2858   4.664  10.934   2.517 -0.7219  0.5548  0.1044
   16MET      f 2859   3.601   9.975   1.034  0.6029  0.1794  0.1333
   16MET      f 2860   3.781  10.160   1.030 -0.4107 -0.1127 -0.6070
   16MET      f 2861   4.692  11.461   2.488  0.1913 -0.4996  1.0023
   16MET      f 2862   4.668  11.530   2.739  0.2210 -0.1851 -0.4329
   16MET    c=3 2863   3.683   9.741   1.532  0.5845 -0.3486 -0.4926
   16MET    ct1 2864   3.561   9.707   1.465  0.0034  0.0490 -0.1993
   16MET    nt1 2865   3.458   9.677   1.418 -0.0347 -0.7060  0.4082
   16MET    ct0 2866   3.683   9.687   1.663 -0.5275 -0.1664 -0.3090
   16MET    nt0 2867   3.681   9.643   1.769 -1.0254 -0.4342 -0.8945
   16MET    c=3 2868   4.564  11.053   2.983  0.5598 -0.4129  0.1849
   16MET    ct0 2869   4.530  10.945   3.073 -0.6734  1.0679  0.8912
   16MET    nt0 2870   4.498  10.862   3.145 -0.1947  0.7403 -0.1716
   16MET    ct1 2871   4.563  11.171   3.061 -0.4784  0.0578  0.0562
   16MET    nt1 2872   4.564  11.266   3.127  0.7436  0.6444 -0.6150
   16MET      h 2873   3.909   9.760   1.704  0.3512  1.6174  2.3318
   16MET      h 2874   4.575  10.775   2.878 -0.0927 -0.8636 -0.3017
   16MET      h 2875   4.356  10.357   2.009  3.8962 -0.6615  1.7722
   16MET      h 2876   4.279  10.257   1.892 -0.5253  0.0522 -0.3845
   16MET      h 2877   4.506  10.469   2.131  2.4929 -1.3296  1.0724
   16MET      h 2878   4.522  10.558   2.271 -1.4395 -0.7452  3.4428
   16MET      h 2879   4.724  10.596   2.926 -1.4893  0.8481  0.9345
   16MET      h 2880   4.691  10.432   2.891  0.0351 -0.2996 -1.5002
   16MET      h 2881   4.190   9.595   1.873 -0.6434 -1.4527 -1.0391
   16MET      h 2882   4.089   9.595   1.740 -0.0953  1.2251 -0.1713
   16MET     ha 2883   3.945  10.175   1.238 -0.0112  0.0841 -3.2563
   16MET     ha 2884   3.572   9.838   1.262 -1.5917  0.8169  1.6064
   16MET     ha 2885   4.687  11.197   2.431 -0.7105  0.1171 -0.1755
   16MET     ha 2886   4.617  11.347   2.910  0.1779 -1.6166  0.9877
   16MET     c1 2887   4.492  10.257   1.871  0.2955 -0.6739  0.0372
   16MET      h 2888   4.509  10.172   1.803 -2.9084 -2.1975  1.0581
   16MET     c2 2889   4.623  10.285   1.953 -0.0068  0.4094 -0.5344
   16MET      h 2890   4.630  10.390   1.980  0.8792 -0.0124  0.9367
   16MET      h 2891   4.618  10.245   2.054  0.6659 -0.6582 -0.9203
   16MET     c2 2892   4.760  10.228   1.914  0.4431  0.5505 -0.2879
   16MET      h 2893   4.748  10.132   1.862 -1.9661 -0.0147  1.2282
   16MET      h 2894   4.801  10.285   1.831  1.2376 -0.2755 -0.4696
   16MET     c2 2895   4.870  10.239   2.022  0.1379  0.3993  0.6354
   16MET      h 2896   4.829  10.190   2.110  0.0835  1.3516  1.1536
   16MET      h 2897   4.964  10.198   1.985 -0.2977  0.1049 -0.1708
   16MET     c3 2898   4.890  10.388   2.071  0.1908  0.2193 -0.6954
   16MET      h 2899   4.944  10.396   2.165 -1.1838  0.2165  0.1075
   16MET      h 2900   4.932  10.462   2.002  0.7174  2.2768  1.7156
   16MET      h 2901   4.793  10.427   2.102 -0.1860 -1.0672 -0.2324
   16MET     c1 2902   4.319  10.535   2.241  0.1084 -0.6046  0.3429
   16MET      h 2903   4.306  10.574   2.342  0.8089 -1.3991  0.7435
   16MET     c2 2904   4.200  10.438   2.236  0.1173 -0.7207  0.6116
   16MET      h 2905   4.113  10.493   2.200  0.1693 -0.4505  0.8992
   16MET      h 2906   4.218  10.370   2.152  0.9785 -0.6609  0.7420
   16MET     c2 2907   4.172  10.368   2.369  0.4651  0.3661 -0.0847
   16MET      h 2908   4.263  10.336   2.420  0.6622 -0.2654 -0.8327
   16MET      h 2909   4.122  10.426   2.447 -0.0185 -1.6288  1.1324
   16MET     c2 2910   4.081  10.249   2.340  0.4069  0.8480 -0.0450
   16MET      h 2911   3.984  10.286   2.309  0.8718  1.5861 -0.6541
   16MET      h 2912   4.117  10.168   2.276  0.4185  0.1250  0.8704
   16MET     c3 2913   4.065  10.146   2.447  0.2419 -0.0415  0.7047
   16MET      h 2914   4.024  10.183   2.541 -0.2325 -2.3318  1.4264
   16MET      h 2915   3.992  10.078   2.404 -1.0905  2.2118 -0.7379
   16MET      h 2916   4.158  10.100   2.479  0.9395  0.1328 -0.9968
   16MET     c2 2917   4.490  10.382   1.778 -0.1417  0.1505  0.0470
   16MET      h 2918   4.389  10.390   1.736  0.0174  1.5664 -0.0768
   16MET      h 2919   4.497  10.471   1.841 -1.2060  0.7621 -0.6742
   16MET     c3 2920   4.599  10.374   1.678  0.4724  0.2910  0.5690
   16MET      h 2921   4.568  10.427   1.588 -0.5895  0.2006  0.8744
   16MET      h 2922   4.691  10.425   1.709  0.5216 -0.5066  1.7712
   16MET      h 2923   4.619  10.273   1.643 -0.5435  0.7116 -1.2978
   16MET     c2 2924   4.294  10.654   2.144  0.2013 -0.6601  0.8053
   16MET      h 2925   4.298  10.610   2.044 -0.0893  1.8499 -0.3258
   16MET      h 2926   4.190  10.685   2.153 -0.5185 -2.4469 -1.0183
   16MET     c3 2927   4.380  10.776   2.157 -0.7847 -0.5826 -0.5997
   16MET      h 2928   4.368  10.834   2.066  0.8020 -1.7129 -1.5600
   16MET      h 2929   4.376  10.844   2.242 -0.0237  0.7239 -1.6094
   16MET      h 2930   4.481  10.735   2.156  0.1259  1.4596  2.4173
   16MET     c2 2931   4.517  10.535   3.000 -0.1957  0.3468  0.0609
   16MET      h 2932   4.546  10.555   3.103 -0.1418  0.4654  0.0236
   16MET      h 2933   4.449  10.616   2.971 -1.1968 -0.6052 -0.2740
   16MET     c2 2934   4.444  10.403   2.981 -0.4523  0.5935  0.4565
   16MET      h 2935   4.411  10.405   2.877  0.0018  1.1176  0.3197
   16MET      h 2936   4.515  10.321   2.993  1.0357  2.1838  2.8706
   16MET     c2 2937   4.327  10.376   3.080 -0.5462  0.2048  0.0646
   16MET      h 2938   4.375  10.329   3.166 -0.5906  0.4114  0.2028
   16MET      h 2939   4.255  10.453   3.109  0.6306  1.3470  0.0272
   16MET     c2 2940   4.235  10.276   3.013  0.2656 -0.1491 -0.2900
   16MET      h 2941   4.173  10.324   2.938 -0.7130  2.9897  2.4178
   16MET      h 2942   4.294  10.193   2.973  1.8955  0.7708  0.1366
   16MET     c2 2943   4.126  10.233   3.115 -0.3906 -0.1112  0.0735
   16MET      h 2944   4.061  10.318   3.135 -0.2793  0.4370 -1.7871
   16MET      h 2945   4.174  10.210   3.210  1.0431 -1.1350 -0.8828
   16MET     c2 2946   4.053  10.114   3.067  0.3954 -0.0182 -0.1855
   16MET      h 2947   4.022  10.128   2.963 -1.9969  3.2449  0.8730
   16MET      h 2948   4.113  10.024   3.062  0.6762  0.1307  0.4753
   16MET     c2 2949   3.926  10.075   3.153  0.2028  0.4665  0.3019
   16MET      h 2950   3.852  10.154   3.140 -1.4620 -1.4336 -2.1942
   16MET      h 2951   3.955  10.069   3.258  0.3397  2.8723  0.4209
   16MET     c2 2952   3.872   9.935   3.102 -0.1632  0.1912 -0.3483
   16MET      h 2953   3.768   9.910   3.123 -0.6939  3.4457  1.2533
   16MET      h 2954   3.894   9.915   2.997 -1.4780  0.1629 -0.6213
   16MET     c2 2955   3.949   9.823   3.180 -0.1678 -0.4999  0.7390
   16MET      h 2956   3.946   9.839   3.288  2.2938 -0.7143  0.8645
   16MET      h 2957   4.054   9.840   3.157 -0.9398  1.8515 -1.3040
   16MET     c3 2958   3.898   9.678   3.133 -0.1976 -0.7647 -0.4052
   16MET      h 2959   3.790   9.677   3.149 -0.2914 -2.4293 -0.9939
   16MET      h 2960   3.912   9.653   3.028  1.7201 -0.6105 -0.1948
   16MET      h 2961   3.941   9.595   3.190 -1.3278 -2.1076 -1.4616
   16MET     c2 2962   3.996   9.592   1.937  0.3986 -0.4341  0.5002
   16MET      h 2963   4.006   9.649   2.030 -1.1703 -0.3575  0.6309
   16MET      h 2964   3.895   9.621   1.907  0.3833 -0.0968  0.8710
   16MET     c2 2965   4.000   9.447   1.964  0.9318  0.1751  0.2058
   16MET      h 2966   4.049   9.400   1.879 -0.1935 -1.7294  0.5820
   16MET      h 2967   4.064   9.436   2.051  1.1058  0.1805  0.0803
   16MET     c2 2968   3.853   9.391   1.999 -0.3112 -0.6609 -0.1047
   16MET      h 2969   3.801   9.458   2.068 -0.7863 -1.6906  0.5489
   16MET      h 2970   3.784   9.390   1.915  0.3602  1.0687 -0.6854
   16MET     c2 2971   3.841   9.246   2.036  0.2166 -0.7006 -0.6503
   16MET      h 2972   3.897   9.211   2.123  1.0688 -0.3061 -1.0415
   16MET      h 2973   3.891   9.193   1.955  0.2584 -1.4401 -0.1475
   16MET     c2 2974   3.690   9.195   2.040 -0.5340 -0.3150  0.1373
   16MET      h 2975   3.631   9.236   2.123 -3.9994 -1.5222 -1.6090
   16MET      h 2976   3.650   9.220   1.942  1.4696  0.7338 -0.4332
   16MET     c2 2977   3.703   9.043   2.032  0.6085  0.1011  0.3786
   16MET      h 2978   3.776   9.018   1.955  0.8936 -1.7348  1.2132
   16MET      h 2979   3.749   9.003   2.122 -0.9921 -2.3016  0.1589
   16MET     c2 2980   3.579   8.965   2.004 -0.4566  0.0025 -0.1355
   16MET      h 2981   3.534   9.011   1.917  1.2867  0.5482 -0.7611
   16MET      h 2982   3.608   8.862   1.982 -4.2698 -1.0906 -0.5561
   16MET     c2 2983   3.486   8.961   2.124  0.3824 -0.7760  0.0538
   16MET      h 2984   3.539   8.918   2.209  0.0968  0.1082  0.6861
   16MET      h 2985   3.470   9.064   2.154 -1.1517 -0.2070 -2.5867
   16MET     c2 2986   3.340   8.894   2.113 -0.3546 -0.5750  0.6018
   16MET      h 2987   3.294   8.940   2.025 -0.7701  0.5751  1.4088
   16MET      h 2988   3.358   8.787   2.105  1.1415 -0.2160 -1.3474
   16MET     c3 2989   3.267   8.913   2.236  0.5562  0.1268 -0.2700
   16MET      h 2990   3.261   8.852   2.146 -1.2107  0.7368 -0.5855
   16MET      h 2991   3.255   9.019   2.213  1.2363  0.2355 -0.1511
   16MET      h 2992   3.188   8.887   2.306  0.4972  1.5739  0.2179
   17MET    c51 2993   1.170   0.434   3.897  0.3085  0.4957 -0.1776
   17MET    c52 2994   1.052   0.472   3.824  0.3763 -0.2713  0.3592
   17MET    c52 2995   1.070   0.539   3.696 -0.1159  0.4690  0.1685
   17MET    c51 2996   1.205   0.565   3.644  0.0931 -0.4263 -0.1204
   17MET    c50 2997   1.318   0.528   3.715  0.0104 -0.2109  0.8436
   17MET    c50 2998   1.300   0.467   3.843  0.8631 -0.5641  0.3903
   17MET    np0 2999   1.411   0.435   3.900 -0.3299  0.2561  0.1935
   17MET    sp0 3000   1.531   0.494   3.811 -0.1703  0.2632  0.3780
   17MET    np0 3001   1.440   0.548   3.685 -0.4575  0.2475  0.0076
   17MET    cs0 3002   1.128   0.359   4.013 -0.0471 -0.3983  0.5825
   17MET    c53 3003   0.991   0.338   3.995  0.3465  0.2043  0.3194
   17MET    np1 3004   0.944   0.401   3.881  0.1801  0.0702  0.0388
   17MET    cs0 3005   1.185   0.615   3.511 -0.4227  0.5210  0.5915
   17MET    c53 3006   1.042   0.628   3.497  0.3924 -0.0799  0.5367
   17MET    np1 3007   0.980   0.600   3.618  0.1136 -0.6601  0.7503
   17MET    cs2 3008   0.942   0.252   4.093  1.0611  0.6084  0.1499
   17MET    cs1 3009   1.039   0.215   4.191  0.2100  0.1342  0.2467
   17MET    sp1 3010   1.197   0.279   4.148 -0.3458 -0.5250  0.1698
   17MET    cs2 3011   1.010   0.665   3.364  0.2887  0.1581 -0.7738
   17MET    cs1 3012   1.128   0.674   3.281 -0.4721  0.4285  0.3082
   17MET    sp1 3013   1.276   0.656   3.367  0.0134 -0.1808  0.2020
   17MET    c54 3014   0.986   0.138   4.296  0.3689  0.5514 -0.3086
   17MET    cs3 3015   0.854   0.107   4.270 -0.3550 -0.4987  0.4567
   17MET    sp2 3016   0.796   0.182   4.121 -0.2500 -0.1325  0.1776
   17MET    c54 3017   1.094   0.720   3.157  0.6350  0.2037  0.3490
   17MET    cs3 3018   0.954   0.726   3.131  0.4613  0.0018  0.2268
   17MET    sp2 3019   0.864   0.683   3.279 -0.1049 -0.0905 -0.1202
   17MET    c=0 3020   0.780   0.011   4.348 -0.2240  0.0004 -0.1412
   17MET    c=1 3021   0.677  -0.080   4.324 -0.0400  0.5334 -0.3181
   17MET    c=0 3022   0.908   0.779   3.008 -0.0214 -0.4433  0.4286
   17MET    c=1 3023   0.789   0.838   2.963 -0.4280  0.4963  0.0004
   17MET     c2 3024   0.814   0.375   3.826  0.0646 -0.6249  0.2193
   17MET     c2 3025   0.849   0.663   3.644 -0.0005  0.3914  0.7637
   17MET     c2 3026   1.206   0.749   3.057  0.1624 -0.0910 -1.0517
   17MET     c2 3027   1.072   0.091   4.410 -0.2223 -0.3736 -0.3871
   17MET    c=2 3028   0.607  -0.165   4.422 -0.4879  0.0898  0.2414
   17MET    c55 3029   0.499  -0.228   4.344 -0.6601  0.0753  0.4111
   17MET    c56 3030   0.507  -0.189   4.212  0.2279  0.6020  1.0157
   17MET     c' 3031   0.629  -0.105   4.188  0.0591 -0.2531 -0.0553
   17MET    c=2 3032   0.765   0.895   2.829  0.5219  0.8534 -0.0891
   17MET    c55 3033   0.622   0.949   2.832  0.8937  0.2407  0.5797
   17MET    c56 3034   0.567   0.912   2.952  0.6458  0.2613 -0.3862
   17MET     c' 3035   0.666   0.855   3.043 -1.0994  0.3536  0.0198
   17MET    cp3 3036   0.406  -0.228   4.119 -0.0448  0.4104 -0.1290
   17MET    cp2 3037   0.298  -0.303   4.170  0.5073 -0.4660  0.1607
   17MET    cp1 3038   0.289  -0.343   4.300  0.0999 -0.0575  0.8279
   17MET    cp0 3039   0.391  -0.308   4.391 -0.6232  0.1795 -0.2697
   17MET    cp3 3040   0.430   0.936   2.986  0.0688  0.5870 -0.1076
   17MET    cp2 3041   0.352   0.999   2.892  0.0692  0.1751  0.7567
   17MET    cp1 3042   0.407   1.027   2.763 -0.6411  0.1945  0.2859
   17MET    cp0 3043   0.545   1.012   2.736  0.8061 -0.8636 -0.1622
   17MET     o' 3044   0.658  -0.059   4.079  0.2562 -0.1887  0.1271
   17MET     o' 3045   0.637   0.836   3.161 -0.1230  0.1702  0.0404
   17MET      f 3046   0.188  -0.424   4.334  0.3177  0.0704  0.0743
   17MET      f 3047   0.197  -0.345   4.096  0.4007  0.2524  0.5118
   17MET      f 3048   0.228   1.032   2.916  0.5506 -0.4080  0.4501
   17MET      f 3049   0.329   1.082   2.669  0.1060  0.2393 -0.0532
   17MET    c=3 3050   0.627  -0.176   4.557  0.1015  0.1462 -0.7664
   17MET    ct1 3051   0.546  -0.246   4.648 -0.4210  0.0969  0.8476
   17MET    nt1 3052   0.475  -0.292   4.724  0.5401  0.4951  0.3944
   17MET    ct0 3053   0.731  -0.115   4.631 -0.6012 -0.4617 -0.1519
   17MET    nt0 3054   0.818  -0.070   4.686  0.2040 -0.8949  0.6826
   17MET    c=3 3055   0.852   0.919   2.725 -0.3209  0.3030 -0.0050
   17MET    ct0 3056   0.990   0.874   2.726 -0.2835  0.1855  0.3227
   17MET    nt0 3057   1.100   0.842   2.735  0.0883  0.4981  0.2167
   17MET    ct1 3058   0.821   0.998   2.610 -0.7918 -0.1054  0.5377
   17MET    nt1 3059   0.797   1.058   2.517 -0.3792 -0.3121 -0.0808
   17MET      h 3060   0.806   0.017   4.453  2.5951 -0.2420 -0.7789
   17MET      h 3061   0.995   0.777   2.943  0.6844 -1.8045  1.3830
   17MET      h 3062   0.773   0.441   3.749  2.7716 -0.4948 -1.1810
   17MET      h 3063   0.748   0.378   3.913 -0.8410 -1.2964 -0.4492
   17MET      h 3064   0.801   0.636   3.738 -1.3856 -0.1396 -0.0719
   17MET      h 3065   0.782   0.646   3.560  0.2596  2.1794  0.1727
   17MET      h 3066   1.199   0.704   2.958 -1.4217 -0.7500 -0.6540
   17MET      h 3067   1.299   0.711   3.100 -0.3365  1.7784  1.8427
   17MET      h 3068   1.173   0.076   4.371  1.1685 -2.7374  3.7304
   17MET      h 3069   1.029   0.007   4.466 -0.2845 -0.1700 -0.1292
   17MET     ha 3070   0.409  -0.208   4.012 -0.8384 -0.0963 -0.2466
   17MET     ha 3071   0.373  -0.345   4.491 -1.6711 -2.2512 -1.3031
   17MET     ha 3072   0.387   0.905   3.081  1.2697 -0.3009  0.1607
   17MET     ha 3073   0.577   1.020   2.633 -0.5158 -3.5263 -0.8332
   17MET     c1 3074   0.801   0.234   3.769  0.5152  0.3328 -0.0782
   17MET      h 3075   0.843   0.157   3.834  1.2409 -0.2652 -1.2321
   17MET     c2 3076   0.862   0.219   3.631 -0.0818  0.8185  0.4285
   17MET      h 3077   0.806   0.140   3.582 -0.3633  0.9280  0.5731
   17MET      h 3078   0.843   0.311   3.576 -1.9253  0.7495  0.9412
   17MET     c2 3079   1.012   0.168   3.621 -0.5321 -0.4912 -0.6146
   17MET      h 3080   1.087   0.223   3.678 -0.8134  0.4411 -1.1183
   17MET      h 3081   1.024   0.074   3.674  2.0912  1.1635  1.8397
   17MET     c2 3082   1.046   0.128   3.478  0.7147 -0.1623 -0.5012
   17MET      h 3083   1.148   0.089   3.483  0.8155 -0.0282 -1.4105
   17MET      h 3084   0.991   0.038   3.451 -1.0321  0.2260  1.6596
   17MET     c3 3085   1.042   0.252   3.389 -0.4020  0.1394  0.5311
   17MET      h 3086   1.079   0.234   3.289  1.7114  0.2067  1.2861
   17MET      h 3087   0.942   0.296   3.388  0.1705  1.4244  0.1963
   17MET      h 3088   1.111   0.322   3.437  1.0809 -0.8310 -0.1487
   17MET     c1 3089   0.868   0.817   3.657 -0.8898 -0.2859 -0.4684
   17MET      h 3090   0.910   0.847   3.561  2.0656  1.9730  1.4479
   17MET     c2 3091   0.971   0.852   3.771  0.3601 -0.1463 -0.2176
   17MET      h 3092   0.946   0.798   3.863  0.1584 -1.2836 -0.9258
   17MET      h 3093   1.070   0.812   3.747  0.8669  1.5258 -0.9760
   17MET     c2 3094   0.998   1.003   3.808 -0.3332  0.3975  0.7888
   17MET      h 3095   1.042   1.067   3.732  0.1565 -1.1557 -0.2534
   17MET      h 3096   0.902   1.054   3.819 -0.4267  0.5962 -0.8047
   17MET     c2 3097   1.095   1.011   3.926 -0.1394  0.3698  0.4363
   17MET      h 3098   1.046   0.962   4.010 -0.7993  0.2799  0.0060
   17MET      h 3099   1.188   0.959   3.902  0.2367  1.0801  0.3318
   17MET     c3 3100   1.159   1.145   3.972  0.2422 -0.0226  0.7411
   17MET      h 3101   1.180   1.145   4.079  1.7013 -1.0941  0.4678
   17MET      h 3102   1.246   1.177   3.915  0.4119  1.9932  2.0966
   17MET      h 3103   1.092   1.228   3.950  1.6225  0.7636 -0.5630
   17MET     c2 3104   0.656   0.216   3.763  0.4488  0.1890  0.2461
   17MET      h 3105   0.597   0.260   3.844 -1.9678  0.8489 -1.7995
   17MET      h 3106   0.621   0.280   3.682  0.7183 -0.9441 -0.7805
   17MET     c3 3107   0.616   0.068   3.759  0.6618 -0.4410  0.1168
   17MET      h 3108   0.628   0.029   3.657  1.6721 -0.2966  0.1841
   17MET      h 3109   0.673   0.009   3.831 -0.3069 -0.1694  1.1241
   17MET      h 3110   0.509   0.059   3.778  0.3042 -0.1765 -1.6785
   17MET     c2 3111   0.731   0.884   3.675  0.3966  0.1050 -0.1963
   17MET      h 3112   0.652   0.823   3.631 -0.7020  0.9830  0.5582
   17MET      h 3113   0.708   0.901   3.780  1.7780 -1.3433  0.3788
   17MET     c3 3114   0.722   1.021   3.615 -0.1297  0.4327 -0.3476
   17MET      h 3115   0.621   1.044   3.581 -0.0623  0.2061 -0.7062
   17MET      h 3116   0.765   1.099   3.678 -1.1190 -0.2470  1.2010
   17MET      h 3117   0.782   1.015   3.524  1.1805 -0.1272  0.5498
   17MET     c2 3118   1.236   0.897   3.031 -0.1892 -0.6177  0.4676
   17MET      h 3119   1.332   0.920   2.985 -0.3399  0.2511  0.5783
   17MET      h 3120   1.145   0.923   2.977 -0.0523 -0.5407  0.2745
   17MET     c2 3121   1.239   0.973   3.165  0.3801  0.8193  0.1126
   17MET      h 3122   1.242   0.910   3.254 -0.5452  2.2522  1.1620
   17MET      h 3123   1.329   1.035   3.162  1.2793 -0.4240  0.8539
   17MET     c2 3124   1.123   1.072   3.170  0.1915 -0.0561  0.3549
   17MET      h 3125   1.130   1.135   3.081  0.3142 -1.5789 -0.7362
   17MET      h 3126   1.023   1.030   3.161  0.1070  0.5657 -2.1037
   17MET     c2 3127   1.123   1.148   3.303 -0.1866 -0.4010  0.1658
   17MET      h 3128   1.124   1.080   3.389  0.5110 -0.8878 -0.2295
   17MET      h 3129   1.218   1.200   3.316 -1.4578  1.4845  2.2511
   17MET     c2 3130   1.008   1.244   3.315  0.1696 -0.7206  0.1140
   17MET      h 3131   0.920   1.180   3.309 -0.3838 -0.2567  2.9273
   17MET      h 3132   0.981   1.300   3.225  3.0411 -1.6900 -1.4288
   17MET     c2 3133   1.011   1.335   3.439  0.4570  0.3471  0.4598
   17MET      h 3134   1.034   1.269   3.522 -1.5678  0.9091  1.5057
   17MET      h 3135   1.094   1.403   3.423  1.4867 -1.3026 -1.5099
   17MET     c2 3136   0.880   1.401   3.461 -0.0057  0.2083  0.2126
   17MET      h 3137   0.813   1.332   3.513  1.2947 -0.1177  1.4712
   17MET      h 3138   0.822   1.433   3.374 -3.4436 -1.9507  1.5894
   17MET     c2 3139   0.899   1.509   3.573  0.7645  0.2961  0.0223
   17MET      h 3140   0.925   1.453   3.663 -1.6776  1.3221  1.4396
   17MET      h 3141   0.987   1.571   3.557  2.4349 -1.9312  0.3487
   17MET     c2 3142   0.773   1.596   3.579 -0.2956 -0.3650  0.4324
   17MET      h 3143   0.684   1.534   3.569  0.8590 -2.0206  0.0888
   17MET      h 3144   0.777   1.662   3.493 -1.2628 -0.2610  0.4624
   17MET     c3 3145   0.745   1.679   3.703  0.1983  0.3899  0.5601
   17MET      h 3146   0.833   1.738   3.729 -0.3173  1.0555  0.8202
   17MET      h 3147   0.666   1.749   3.676  0.5313  0.7290  0.4646
   17MET      h 3148   0.716   1.620   3.790  1.0293  1.2471  1.4431
   17MET     c2 3149   1.073   0.191   4.526 -0.2356 -0.3486 -0.3799
   17MET      h 3150   1.090   0.289   4.482  1.1537  0.5331  2.0826
   17MET      h 3151   0.973   0.195   4.570 -0.9454 -0.7900 -1.8886
   17MET     c2 3152   1.180   0.162   4.630 -0.8373  0.0295  0.6153
   17MET      h 3153   1.138   0.095   4.705 -2.0207  1.4504  1.2400
   17MET      h 3154   1.267   0.116   4.583 -0.3887 -0.5307  1.9945
   17MET     c2 3155   1.228   0.287   4.702 -0.3338  0.3816 -0.4894
   17MET      h 3156   1.247   0.374   4.639  1.6318 -0.3129 -0.9004
   17MET      h 3157   1.150   0.314   4.773  1.9893  1.2394  1.8135
   17MET     c2 3158   1.355   0.258   4.787 -0.5941 -0.6571 -0.5421
   17MET      h 3159   1.431   0.219   4.720  0.3853 -1.9305  1.2452
   17MET      h 3160   1.331   0.188   4.868 -0.1420 -2.4086 -1.9013
   17MET     c2 3161   1.397   0.394   4.845  0.2939  0.6364 -0.0856
   17MET      h 3162   1.312   0.454   4.878  0.8926  1.8814 -0.7817
   17MET      h 3163   1.460   0.373   4.931 -1.9776 -0.4293  1.3914
   17MET     c2 3164   1.474   0.478   4.741  0.3599 -0.2273 -0.0540
   17MET      h 3165   1.579   0.458   4.760 -0.1693 -2.3009  0.8386
   17MET      h 3166   1.454   0.452   4.637 -1.2212 -0.8758  0.3913
   17MET     c2 3167   1.452   0.624   4.766  0.0018  0.1313 -0.0325
   17MET      h 3168   1.351   0.655   4.737  0.3862  1.0856 -0.3734
   17MET      h 3169   1.461   0.647   4.872  2.2433 -2.0453  0.3026
   17MET     c2 3170   1.543   0.718   4.685  0.1040  0.2017  0.1897
   17MET      h 3171   1.648   0.696   4.703  0.9155  1.1103 -3.0048
   17MET      h 3172   1.527   0.700   4.578 -2.4315 -0.0354  0.5802
   17MET     c2 3173   1.515   0.863   4.716  0.2638  0.4311 -0.0358
   17MET      h 3174   1.408   0.882   4.700  0.1652 -0.4129 -0.4019
   17MET      h 3175   1.528   0.884   4.822  2.3194 -1.6051  0.1568
   17MET     c3 3176   1.589   0.965   4.638  0.4535 -0.4711 -0.2656
   17MET      h 3177   1.633   1.062   4.613  2.2389 -1.3952 -0.8248
   17MET      h 3178   1.550   0.932   4.542  0.0455  1.3805 -0.7482
   17MET      h 3179   1.501   0.999   4.692 -0.8117  0.2193 -2.6885
   18MET    c51 3180   0.526   7.672   7.971 -0.9912  0.1793 -0.0923
   18MET    c52 3181   0.396   7.652   7.913 -0.1094  0.0445 -0.8186
   18MET    c52 3182   0.393   7.652   7.765 -0.7002  0.2059 -0.3947
   18MET    c51 3183   0.514   7.665   7.693 -0.1944 -0.2356 -0.2004
   18MET    c50 3184   0.643   7.675   7.759 -0.0977  0.4382 -0.2528
   18MET    c50 3185   0.649   7.666   7.894  0.1346 -0.3157 -0.3659
   18MET    np0 3186   0.770   7.675   7.943 -0.2399 -0.1655  0.3006
   18MET    sp0 3187   0.881   7.666   7.822 -0.1265 -0.4387  0.1208
   18MET    np0 3188   0.763   7.685   7.703  0.6512 -0.2846 -0.1548
   18MET    cs0 3189   0.511   7.709   8.105 -0.5501  0.2780  0.5476
   18MET    c53 3190   0.378   7.692   8.134 -0.4762  0.2540  0.5786
   18MET    np1 3191   0.313   7.645   8.022  0.3373  0.2339  0.1860
   18MET    cs0 3192   0.480   7.667   7.562 -0.0935 -0.2645  0.2806
   18MET    c53 3193   0.345   7.649   7.549  0.6791  0.4775  0.2942
   18MET    np1 3194   0.289   7.645   7.675  0.1999  0.0662  0.0698
   18MET    cs2 3195   0.346   7.743   8.262  0.2900 -0.0512  1.0827
   18MET    cs1 3196   0.460   7.795   8.326  0.2702  0.6782 -0.0382
   18MET    sp1 3197   0.605   7.774   8.238 -0.1197  0.3229  0.0507
   18MET    cs2 3198   0.305   7.653   7.417  0.0063  0.4297 -0.1214
   18MET    cs1 3199   0.408   7.689   7.328  0.1315  1.0746  0.4188
   18MET    sp1 3200   0.568   7.696   7.413  0.1241  0.2258 -0.2691
   18MET    c54 3201   0.437   7.872   8.440 -0.3350  0.0884 -0.6512
   18MET    cs3 3202   0.301   7.871   8.474 -1.1934 -0.3702  0.3453
   18MET    sp2 3203   0.210   7.772   8.358 -0.5977  0.3579  0.1309
   18MET    c54 3204   0.367   7.712   7.193  0.8644  0.3472 -0.9941
   18MET    cs3 3205   0.227   7.697   7.182 -0.0766 -0.3171  0.2751
   18MET    sp2 3206   0.156   7.648   7.334 -0.3717  0.1474  0.3005
   18MET    c=0 3207   0.247   7.927   8.598  0.6413  0.6027  0.8545
   18MET    c=1 3208   0.121   7.960   8.649  0.3729 -0.0237  1.5218
   18MET    c=0 3209   0.159   7.701   7.057 -0.9847  0.4591  0.4260
   18MET    c=1 3210   0.052   7.639   6.992 -0.5066 -0.8040 -0.0612
   18MET     c2 3211   0.176   7.618   8.039 -0.1955 -0.3153  0.2117
   18MET     c2 3212   0.141   7.632   7.689 -0.6431  0.3821 -0.1849
   18MET     c2 3213   0.465   7.774   7.100  0.5900 -0.1562 -0.0288
   18MET     c2 3214   0.551   7.906   8.530 -0.1904 -0.6576 -1.1681
   18MET    c=2 3215   0.089   8.017   8.780 -0.2958 -0.1678 -0.2482
   18MET    c55 3216  -0.060   8.012   8.797 -0.3394 -0.6069  0.4627
   18MET    c56 3217  -0.110   7.959   8.679  0.2178  0.8792 -0.5729
   18MET     c' 3218  -0.005   7.933   8.578 -0.7251  0.5025 -0.1028
   18MET    c=2 3219   0.017   7.659   6.850 -0.2704  0.1801  0.6299
   18MET    c55 3220  -0.104   7.576   6.826 -0.7318 -0.0821 -0.3741
   18MET    c56 3221  -0.131   7.497   6.940  0.5845  0.3991  0.0905
   18MET     c' 3222  -0.044   7.543   7.053  0.1183 -0.4607 -0.2449
   18MET    cp3 3223  -0.242   7.936   8.659  1.1228 -0.0258  0.1060
   18MET    cp2 3224  -0.327   7.967   8.764  0.4632 -0.1644  0.3351
   18MET    cp1 3225  -0.276   8.023   8.883 -0.2517 -0.7689 -0.1343
   18MET    cp0 3226  -0.141   8.045   8.907 -0.2162  0.6384 -0.2537
   18MET    cp3 3227  -0.233   7.404   6.946  0.1090  0.0530  0.2748
   18MET    cp2 3228  -0.312   7.385   6.839 -1.2525  0.0512 -0.9292
   18MET    cp1 3229  -0.282   7.461   6.724  0.1838 -0.0772 -0.1862
   18MET    cp0 3230  -0.185   7.562   6.714 -0.7317 -0.6532 -0.6637
   18MET     o' 3231  -0.027   7.883   8.465 -0.4757 -0.4009  0.0095
   18MET     o' 3232  -0.046   7.502   7.169 -0.1694  0.3733 -0.3074
   18MET      f 3233  -0.357   8.058   8.978  0.0749 -0.1492 -0.3409
   18MET      f 3234  -0.454   7.949   8.751  0.0070 -0.2861 -0.3565
   18MET      f 3235  -0.411   7.296   6.833  0.4684  0.0924  0.1838
   18MET      f 3236  -0.364   7.444   6.620  0.5098  0.3084 -0.2438
   18MET    c=3 3237   0.179   8.072   8.872 -0.2101 -0.4025 -0.4586
   18MET    ct1 3238   0.135   8.141   8.991  0.2951 -0.1828 -0.0831
   18MET    nt1 3239   0.098   8.202   9.082  0.4010  0.9462  0.2246
   18MET    ct0 3240   0.321   8.090   8.852  0.7688  0.7635  0.0785
   18MET    nt0 3241   0.432   8.107   8.837  0.5019 -0.0709 -0.1165
   18MET    c=3 3242   0.090   7.718   6.746  0.1161  0.9912  0.8735
   18MET    ct0 3243   0.219   7.785   6.752 -0.4269 -0.2427 -0.2960
   18MET    nt0 3244   0.322   7.840   6.753  0.9133  0.4507 -0.8717
   18MET    ct1 3245   0.047   7.708   6.609 -0.5557 -0.0730  0.9631
   18MET    nt1 3246   0.017   7.708   6.493  0.1171  1.2291  0.2200
   18MET      h 3247   0.323   7.928   8.674  0.3974 -1.3726  1.1451
   18MET      h 3248   0.202   7.770   6.986  1.0387  0.3257  1.4913
   18MET      h 3249   0.131   7.595   7.942  0.0952 -2.1154  0.4983
   18MET      h 3250   0.128   7.710   8.073 -0.2875 -1.2045  2.5574
   18MET      h 3251   0.116   7.542   7.745  0.2636  0.4196  0.2897
   18MET      h 3252   0.089   7.604   7.597  2.4481 -0.9502 -1.5922
   18MET      h 3253   0.416   7.771   7.003 -1.6131 -0.6270  1.0748
   18MET      h 3254   0.561   7.723   7.087 -0.4955 -1.8730 -1.4658
   18MET      h 3255   0.613   7.819   8.509 -2.3384 -1.8969 -2.5448
   18MET      h 3256   0.519   7.902   8.634  1.5599  0.9938 -0.5415
   18MET     ha 3257  -0.271   7.917   8.557 -0.1797 -0.6337  0.5764
   18MET     ha 3258  -0.114   8.082   9.005 -1.3891  0.9672 -0.0477
   18MET     ha 3259  -0.252   7.358   7.043  1.4315 -0.2665  0.3911
   18MET     ha 3260  -0.176   7.619   6.622  1.1044 -2.1327 -1.4500
   18MET     c1 3261   0.163   7.493   8.134  0.2594 -0.2430 -0.5812
   18MET      h 3262   0.226   7.514   8.221 -1.0711 -0.5151  0.4490
   18MET     c2 3263   0.236   7.372   8.081 -0.0911  0.6470  0.2633
   18MET      h 3264   0.164   7.296   8.048  1.4799 -0.8626  0.2555
   18MET      h 3265   0.299   7.406   7.999  0.7075 -2.4948 -0.4921
   18MET     c2 3266   0.332   7.307   8.175  0.1721  0.9547 -0.2510
   18MET      h 3267   0.431   7.351   8.177  0.2967  0.6357  1.0323
   18MET      h 3268   0.276   7.320   8.269  0.6017  1.4881 -0.0697
   18MET     c2 3269   0.355   7.162   8.140  0.0818  0.2882 -0.4503
   18MET      h 3270   0.296   7.138   8.052 -2.2880 -0.4304  1.3031
   18MET      h 3271   0.463   7.148   8.130  0.4659  2.1632  0.7989
   18MET     c3 3272   0.309   7.070   8.249  0.4612 -0.0632 -0.4975
   18MET      h 3273   0.310   6.974   8.197  1.3630 -1.3082  1.7710
   18MET      h 3274   0.375   7.067   8.335 -0.4125  3.9758  0.4391
   18MET      h 3275   0.204   7.075   8.279  0.0806  0.3736 -1.8719
   18MET     c1 3276   0.075   7.771   7.738 -0.0604  1.0077  1.0607
   18MET      h 3277   0.127   7.802   7.828 -1.1618  2.4611  1.2036
   18MET     c2 3278  -0.073   7.750   7.783 -0.2909 -0.0067 -0.3692
   18MET      h 3279  -0.146   7.723   7.706 -0.5795  1.0129 -0.4597
   18MET      h 3280  -0.083   7.656   7.838  1.7557  0.0797  0.1627
   18MET     c2 3281  -0.127   7.862   7.886  0.0657  0.4770  0.3304
   18MET      h 3282  -0.065   7.875   7.975  0.5131 -2.5619  0.5169
   18MET      h 3283  -0.115   7.960   7.840 -1.0118  0.6215  0.3462
   18MET     c2 3284  -0.280   7.845   7.917  0.0490 -0.3515 -0.0565
   18MET      h 3285  -0.324   7.805   7.826 -0.3615  0.3546 -0.1697
   18MET      h 3286  -0.324   7.935   7.960 -3.4357 -2.3303  0.6604
   18MET     c3 3287  -0.304   7.742   8.030  0.0273 -0.3357 -0.9712
   18MET      h 3288  -0.251   7.776   8.119 -0.3431  1.2441 -1.3341
   18MET      h 3289  -0.410   7.725   8.043  0.4160  0.1907  3.7935
   18MET      h 3290  -0.255   7.651   7.997 -1.0218 -1.7758  1.3516
   18MET     c2 3291   0.020   7.462   8.172  0.7624  1.3161  0.5347
   18MET      h 3292  -0.043   7.455   8.083  1.2040  1.6418  0.1961
   18MET      h 3293   0.025   7.368   8.227  1.7271 -0.4080 -2.3610
   18MET     c3 3294  -0.057   7.553   8.264  0.5662 -0.0699  0.5704
   18MET      h 3295  -0.010   7.649   8.241  1.4126  0.1146  2.9078
   18MET      h 3296  -0.158   7.558   8.223  1.5999  2.0428 -1.8606
   18MET      h 3297  -0.052   7.535   8.371 -0.8515 -0.7184  0.5379
   18MET     c2 3298   0.079   7.872   7.624 -0.0265 -0.1034  0.0215
   18MET      h 3299   0.067   7.839   7.520 -1.5284  0.1886  0.0963
   18MET      h 3300  -0.002   7.945   7.625 -0.1244 -0.1764 -1.3715
   18MET     c3 3301   0.212   7.950   7.633 -0.4027 -0.0095  0.5071
   18MET      h 3302   0.273   7.906   7.712  0.5088 -1.0860 -0.7733
   18MET      h 3303   0.265   7.959   7.538  1.6896  2.0894  1.8020
   18MET      h 3304   0.196   8.055   7.654  1.5344  0.8374 -1.9650
   18MET     c2 3305   0.483   7.922   7.135  1.3290 -0.4474  0.6992
   18MET      h 3306   0.517   7.944   7.236  0.4059  1.1123  0.6779
   18MET      h 3307   0.552   7.956   7.057 -0.3301 -0.8447 -0.9902
   18MET     c2 3308   0.349   7.999   7.108  0.1220 -0.3865 -0.6016
   18MET      h 3309   0.321   8.003   7.003 -1.2000 -1.4144 -0.3061
   18MET      h 3310   0.268   7.952   7.164  1.1735 -2.4598 -0.7761
   18MET     c2 3311   0.361   8.145   7.167  0.8050  0.0020  0.2558
   18MET      h 3312   0.277   8.207   7.134  0.6706 -0.2486  0.1287
   18MET      h 3313   0.352   8.151   7.275 -0.9041 -0.0578  0.1330
   18MET     c2 3314   0.484   8.216   7.113 -0.1427  0.7661 -0.0012
   18MET      h 3315   0.578   8.164   7.129 -0.7511 -0.4863 -0.4222
   18MET      h 3316   0.481   8.225   7.005  1.6419  1.1492 -0.0378
   18MET     c2 3317   0.476   8.357   7.176 -0.2853  0.2711 -0.1976
   18MET      h 3318   0.448   8.350   7.281  1.8971  1.4543  0.4814
   18MET      h 3319   0.388   8.402   7.130 -1.1857 -1.1983  0.0702
   18MET     c2 3320   0.606   8.448   7.151 -0.0366 -0.1216  0.1325
   18MET      h 3321   0.692   8.398   7.195 -0.9511 -0.3664  1.7023
   18MET      h 3322   0.612   8.439   7.043  0.4124 -1.6958  0.2810
   18MET     c2 3323   0.603   8.595   7.196  0.7310  0.1658 -0.1240
   18MET      h 3324   0.581   8.611   7.301 -0.8720 -0.9685 -0.2719
   18MET      h 3325   0.517   8.647   7.154 -0.0187  0.6824  1.9771
   18MET     c2 3326   0.730   8.668   7.165 -0.1133  0.1465  0.7214
   18MET      h 3327   0.817   8.623   7.214  0.0997  0.4206  0.5962
   18MET      h 3328   0.758   8.646   7.062 -3.1668 -1.2757  0.1366
   18MET     c2 3329   0.727   8.818   7.190  0.5542 -0.5713 -0.2777
   18MET      h 3330   0.827   8.860   7.190 -0.2300  1.3250 -0.7759
   18MET      h 3331   0.696   8.835   7.293  1.2085 -2.0590  0.1763
   18MET     c3 3332   0.652   8.896   7.085  0.3380 -0.7683 -0.2966
   18MET      h 3333   0.588   8.842   7.016 -0.3528  0.0231 -0.2849
   18MET      h 3334   0.599   8.971   7.145  0.7121 -1.1505  0.5271
   18MET      h 3335   0.722   8.942   7.016  0.1172  0.8624  0.5373
   18MET     c2 3336   0.633   8.035   8.493  0.4702  0.0422 -0.1332
   18MET      h 3337   0.715   8.037   8.564 -0.5887  2.8231  1.0963
   18MET      h 3338   0.687   8.026   8.399 -0.8964  0.4864 -0.9901
   18MET     c2 3339   0.548   8.165   8.502 -1.0568 -0.7012 -0.4171
   18MET      h 3340   0.478   8.166   8.419 -1.5446 -1.4983 -0.0290
   18MET      h 3341   0.493   8.185   8.594  1.8108 -0.5443  1.3281
   18MET     c2 3342   0.644   8.289   8.488 -0.4541 -0.1314  0.2787
   18MET      h 3343   0.687   8.319   8.583 -0.7706  0.3215  0.2784
   18MET      h 3344   0.727   8.247   8.431 -1.3014 -0.3612 -0.8049
   18MET     c2 3345   0.562   8.412   8.437 -0.6531 -0.4876  0.7627
   18MET      h 3346   0.488   8.432   8.515 -1.1034  0.8046  0.0087
   18MET      h 3347   0.510   8.404   8.342  1.8848  0.7800 -0.7700
   18MET     c2 3348   0.663   8.527   8.423  0.1362  0.5795 -0.4845
   18MET      h 3349   0.731   8.496   8.343  1.7359 -0.7463  1.3520
   18MET      h 3350   0.610   8.618   8.397  0.6471  1.4088  1.3222
   18MET     c2 3351   0.755   8.568   8.546 -0.4051  0.5041  0.1463
   18MET      h 3352   0.702   8.546   8.639 -1.1325 -0.8360 -0.5644
   18MET      h 3353   0.836   8.495   8.548 -1.0128 -0.2783 -2.1220
   18MET     c2 3354   0.821   8.706   8.536  0.2680  0.5067  0.0610
   18MET      h 3355   0.758   8.793   8.547 -0.4907 -0.0300  0.0128
   18MET      h 3356   0.903   8.709   8.607  0.8857 -3.1654 -0.3701
   18MET     c2 3357   0.875   8.727   8.397  0.2132  0.0633  0.2966
   18MET      h 3358   0.948   8.649   8.374 -0.4346 -0.5497  0.3240
   18MET      h 3359   0.797   8.738   8.322 -0.2555 -2.6243  0.3685
   18MET     c2 3360   0.926   8.873   8.392  0.7508 -0.7316 -0.5414
   18MET      h 3361   0.849   8.945   8.366  0.5524 -0.2283  1.3732
   18MET      h 3362   0.966   8.889   8.492 -2.6295  1.4201  0.5697
   18MET     c3 3363   1.037   8.891   8.287 -0.5194 -0.0438 -0.2733
   18MET      h 3364   1.090   8.986   8.295  1.7520 -1.3546  0.8817
   18MET      h 3365   1.103   8.804   8.281  1.4655  1.5490 -2.2268
   18MET      h 3366   0.999   8.883   8.388 -0.3700  2.9205  0.0513
   19MET    c51 3367   2.003   2.455   6.312 -0.3044  0.3456  0.5560
   19MET    c52 3368   2.111   2.493   6.391 -0.4503 -0.4899  0.3549
   19MET    c52 3369   2.088   2.513   6.533  0.2223  0.1260 -0.2939
   19MET    c51 3370   1.970   2.467   6.590 -0.5019 -0.4040 -0.1067
   19MET    c50 3371   1.871   2.410   6.512  0.1588  0.5224 -0.1665
   19MET    c50 3372   1.881   2.410   6.371 -0.0625 -0.3760 -0.1638
   19MET    np0 3373   1.773   2.363   6.311 -0.2916 -0.0494  0.0558
   19MET    sp0 3374   1.660   2.336   6.427 -0.0050 -0.0202 -0.5649
   19MET    np0 3375   1.747   2.372   6.555  0.0007 -0.7238 -0.2945
   19MET    cs0 3376   2.050   2.463   6.177  1.0988  0.2334  0.6182
   19MET    c53 3377   2.187   2.482   6.176 -0.2727  0.0159 -0.4638
   19MET    np1 3378   2.232   2.496   6.308  0.0356  0.4572 -0.3583
   19MET    cs0 3379   1.968   2.504   6.729  0.2877  0.0197 -0.3943
   19MET    c53 3380   2.084   2.566   6.754 -0.7413  0.2474  0.0155
   19MET    np1 3381   2.155   2.585   6.634 -0.9722 -0.1752 -0.3717
   19MET    cs2 3382   2.237   2.492   6.043 -0.1927  0.8134  0.0902
   19MET    cs1 3383   2.132   2.468   5.951 -0.2318  0.0246 -0.1046
   19MET    sp1 3384   1.976   2.462   6.023  0.2623  0.3247 -0.1872
   19MET    cs2 3385   2.096   2.600   6.890  0.1409  0.3903  0.7455
   19MET    cs1 3386   1.972   2.573   6.952 -0.1472  0.2023 -0.4860
   19MET    sp1 3387   1.855   2.493   6.856 -0.4504 -0.2711  0.3038
   19MET    c54 3388   2.173   2.466   5.816 -0.1248  0.3518 -0.1472
   19MET    cs3 3389   2.311   2.495   5.807  0.1010  0.0344 -0.2766
   19MET    sp2 3390   2.389   2.501   5.973  0.4134 -0.4220 -0.1487
   19MET    c54 3391   1.975   2.602   7.089  0.2007 -0.7278  0.1770
   19MET    cs3 3392   2.099   2.659   7.128 -0.1450  0.0361 -0.2518
   19MET    sp2 3393   2.210   2.675   6.987 -0.1294 -0.1457  0.4505
   19MET    c=0 3394   2.379   2.534   5.685  0.8255 -0.2233  0.3027
   19MET    c=1 3395   2.495   2.595   5.644  0.1741 -0.0691 -0.7709
   19MET    c=0 3396   2.127   2.685   7.267  0.4268  0.0030  0.0368
   19MET    c=1 3397   2.234   2.701   7.351  0.0312 -0.0606  0.0513
   19MET     c2 3398   2.374   2.495   6.338  0.3432  0.2316 -0.4389
   19MET     c2 3399   2.290   2.644   6.639 -0.3960 -0.0275  0.3568
   19MET     c2 3400   1.844   2.586   7.165  0.7432 -0.2864 -0.2285
   19MET     c2 3401   2.079   2.471   5.695  0.2065  0.7715  0.3089
   19MET    c=2 3402   2.541   2.606   5.504 -0.5132  0.3144 -0.5992
   19MET    c55 3403   2.680   2.664   5.513 -0.4620  0.0393  0.6133
   19MET    c56 3404   2.715   2.684   5.645  0.0032 -0.3562  0.1508
   19MET     c' 3405   2.604   2.653   5.735 -1.0426 -0.0328 -0.1238
   19MET    c=2 3406   2.220   2.739   7.498 -0.8780  0.0275  0.5545
   19MET    c55 3407   2.365   2.739   7.545 -0.2158 -0.1015  0.1719
   19MET    c56 3408   2.452   2.706   7.442 -0.5559 -0.1024  0.2541
   19MET     c' 3409   2.378   2.683   7.315 -0.3096 -0.0699 -0.3728
   19MET    cp3 3410   2.838   2.733   5.695  0.1770  0.0852  0.1646
   19MET    cp2 3411   2.935   2.757   5.606 -0.0564 -0.1633  0.5425
   19MET    cp1 3412   2.906   2.738   5.467  0.5034  0.5716 -0.2151
   19MET    cp0 3413   2.779   2.695   5.421  0.3114  0.2577 -0.6866
   19MET    cp3 3414   2.589   2.680   7.454  0.0959 -0.7114 -0.0780
   19MET    cp2 3415   2.650   2.722   7.565 -0.3532  0.2227 -0.5852
   19MET    cp1 3416   2.571   2.784   7.666  0.2465  0.0743 -0.4229
   19MET    cp0 3417   2.433   2.783   7.661  0.2370  0.2759  0.5833
   19MET     o' 3418   2.614   2.653   5.856  0.6496 -0.1399  0.2076
   19MET     o' 3419   2.426   2.650   7.213  0.1058 -0.6454  0.1934
   19MET      f 3420   3.003   2.749   5.373  0.5906  0.4355 -0.1014
   19MET      f 3421   3.047   2.816   5.644 -0.2152  0.5714 -0.1325
   19MET      f 3422   2.778   2.698   7.588  0.1152  0.2848 -0.3036
   19MET      f 3423   2.635   2.829   7.772 -0.6690  0.4978  0.2464
   19MET    c=3 3424   2.479   2.580   5.383 -0.2051  0.2133 -0.9546
   19MET    ct1 3425   2.549   2.590   5.257  0.6299  0.8530  0.2358
   19MET    nt1 3426   2.608   2.612   5.159  0.0436 -0.2706  0.5551
   19MET    ct0 3427   2.353   2.519   5.364  0.6957 -0.4132 -0.7002
   19MET    nt0 3428   2.251   2.466   5.357 -0.1391  0.3451  0.8811
   19MET    c=3 3429   2.115   2.768   7.583  0.0495  0.5008  0.1981
   19MET    ct0 3430   1.976   2.761   7.545 -0.0090 -0.5649  0.7820
   19MET    nt0 3431   1.868   2.761   7.509 -0.3427  0.7463 -0.1408
   19MET    ct1 3432   2.136   2.789   7.719 -0.2189  0.2335 -0.1410
   19MET    nt1 3433   2.148   2.809   7.833  0.0532 -0.4750 -0.8593
   19MET      h 3434   2.314   2.507   5.603 -0.6953  2.3515  0.6001
   19MET      h 3435   2.029   2.700   7.311  0.0367 -1.3739 -0.3083
   19MET      h 3436   2.399   2.582   6.399 -0.8717 -0.2142  0.7366
   19MET      h 3437   2.426   2.518   6.245  0.4117  1.6415 -0.0548
   19MET      h 3438   2.370   2.575   6.611  0.6808  0.9894  0.9098
   19MET      h 3439   2.324   2.657   6.741  2.3335 -0.1644 -0.4948
   19MET      h 3440   1.870   2.559   7.268  0.3930 -1.0932 -0.3495
   19MET      h 3441   1.793   2.494   7.138  0.8738 -0.5087  0.2737
   19MET      h 3442   2.093   2.568   5.646 -1.7652  0.8120 -0.2366
   19MET      h 3443   1.978   2.493   5.730 -0.4068 -1.9816  0.3883
   19MET     ha 3444   2.856   2.749   5.800 -1.2334  0.5779  0.3436
   19MET     ha 3445   2.783   2.679   5.314 -3.8753  1.4387 -1.1047
   19MET     ha 3446   2.639   2.635   7.369  0.1518 -0.7976 -0.0003
   19MET     ha 3447   2.387   2.823   7.751  1.4689  0.4453  1.1542
   19MET     c1 3448   2.413   2.360   6.406  0.5340  0.5870  0.2753
   19MET      h 3449   2.366   2.338   6.502 -0.4116 -1.6085 -0.6640
   19MET     c2 3450   2.566   2.346   6.427 -0.7176 -0.3163  0.7131
   19MET      h 3451   2.586   2.258   6.488  0.4523  1.7064  3.3384
   19MET      h 3452   2.604   2.331   6.326 -0.1807  0.7794  0.7519
   19MET     c2 3453   2.634   2.461   6.488  0.4838 -0.1183 -0.0405
   19MET      h 3454   2.628   2.555   6.433  0.1700 -0.3017 -0.3242
   19MET      h 3455   2.588   2.468   6.587  0.6722  1.2920 -0.0422
   19MET     c2 3456   2.773   2.434   6.527 -0.3156  0.6144 -0.6981
   19MET      h 3457   2.787   2.468   6.629  1.6309 -0.0428 -0.7232
   19MET      h 3458   2.786   2.326   6.533 -1.7197  0.5347  1.1150
   19MET     c3 3459   2.880   2.496   6.441 -0.0239 -0.5204 -0.0756
   19MET      h 3460   2.979   2.494   6.487 -1.1398 -2.2854  2.3326
   19MET      h 3461   2.881   2.447   6.344 -2.1560  1.0061 -0.9201
   19MET      h 3462   2.849   2.600   6.426 -1.0685 -0.8146  0.0009
   19MET     c1 3463   2.300   2.786   6.577  0.6430  0.0675  0.5264
   19MET      h 3464   2.254   2.785   6.478 -0.1804 -0.5656  0.9092
   19MET     c2 3465   2.446   2.845   6.560 -0.1740 -0.3450 -0.3881
   19MET      h 3466   2.495   2.778   6.489 -0.1777  0.5401 -1.2388
   19MET      h 3467   2.442   2.943   6.512 -0.4743 -0.0668  0.1984
   19MET     c2 3468   2.533   2.845   6.692  0.2359  0.2906  0.0575
   19MET      h 3469   2.501   2.928   6.755  2.2594 -0.3062  1.9566
   19MET      h 3470   2.528   2.757   6.756  0.3648 -0.3968 -0.8714
   19MET     c2 3471   2.679   2.865   6.654 -0.0330  0.2395 -0.7076
   19MET      h 3472   2.697   2.962   6.607  0.0035  1.7839  2.3759
   19MET      h 3473   2.740   2.787   6.608  1.0659  0.3760  0.4758
   19MET     c3 3474   2.780   2.841   6.758 -0.4087  0.3187 -0.3499
   19MET      h 3475   2.881   2.862   6.721  0.0541 -1.8719 -0.4208
   19MET      h 3476   2.753   2.906   6.840 -2.5878 -2.0137  0.8181
   19MET      h 3477   2.772   2.737   6.789  4.0028 -0.1756 -0.5133
   19MET     c2 3478   2.382   2.246   6.300 -0.4044  0.0913 -0.5670
   19MET      h 3479   2.273   2.250   6.292 -0.3847  0.5845 -0.6520
   19MET      h 3480   2.412   2.278   6.200  0.2876  0.6501 -0.1874
   19MET     c3 3481   2.435   2.109   6.332 -0.3404  0.6177  0.1585
   19MET      h 3482   2.540   2.092   6.308 -0.3409 -1.7306  1.6168
   19MET      h 3483   2.414   2.070   6.432 -0.2253  2.9271  1.1257
   19MET      h 3484   2.386   2.044   6.260  0.6213  1.7767 -1.5726
   19MET     c2 3485   2.217   2.879   6.657  0.7648 -0.2199 -0.1315
   19MET      h 3486   2.127   2.831   6.695  0.5873 -1.2360 -1.8212
   19MET      h 3487   2.278   2.902   6.745  0.0736  1.0555  0.0265
   19MET     c3 3488   2.178   3.002   6.574 -0.0136 -0.2219  0.2741
   19MET      h 3489   2.256   3.037   6.507 -1.8128  0.8509 -1.3166
   19MET      h 3490   2.091   2.975   6.513 -0.3135  1.4099 -0.0335
   19MET      h 3491   2.146   3.086   6.635 -2.2821 -0.2779 -0.7971
   19MET     c2 3492   1.760   2.710   7.157  0.6719  0.4590  0.4387
   19MET      h 3493   1.809   2.799   7.196  0.2956  0.6679  0.4423
   19MET      h 3494   1.742   2.724   7.050 -1.3071 -1.6518  0.4558
   19MET     c2 3495   1.638   2.684   7.239  0.3954  0.3157  0.8182
   19MET      h 3496   1.585   2.601   7.192  1.9627 -0.3122  0.1206
   19MET      h 3497   1.660   2.647   7.339 -0.0874 -0.6904  0.5620
   19MET     c2 3498   1.546   2.810   7.231  0.2367 -0.1743 -0.8805
   19MET      h 3499   1.586   2.884   7.300  1.7668 -1.8912  0.1334
   19MET      h 3500   1.539   2.858   7.134  1.4264  0.1804 -0.7895
   19MET     c2 3501   1.413   2.771   7.287  0.1311 -0.4969 -0.0367
   19MET      h 3502   1.363   2.694   7.229 -0.0789 -2.2198  2.3835
   19MET      h 3503   1.424   2.728   7.386 -1.3317 -1.6106 -0.3471
   19MET     c2 3504   1.331   2.903   7.296 -0.4183  0.0615  0.2378
   19MET      h 3505   1.331   2.950   7.198 -0.0688  2.2006  1.2302
   19MET      h 3506   1.388   2.980   7.348  0.0160  0.7956 -1.2883
   19MET     c2 3507   1.195   2.899   7.359  0.2679 -0.1561 -0.2060
   19MET      h 3508   1.144   2.806   7.334 -1.9655  0.8060  0.6125
   19MET      h 3509   1.194   2.913   7.467 -0.3773  1.7475 -0.4386
   19MET     c2 3510   1.097   3.014   7.299  0.3933 -0.0237 -0.3812
   19MET      h 3511   1.076   2.995   7.193  1.2258 -1.4656 -0.3062
   19MET      h 3512   1.162   3.100   7.318 -0.8808  0.7797  0.3637
   19MET     c2 3513   0.967   3.035   7.376  0.1997 -0.3596  0.2957
   19MET      h 3514   0.915   2.939   7.365 -1.3021  0.5434 -0.7095
   19MET      h 3515   0.970   3.049   7.484 -1.9382 -0.0315  0.3379
   19MET     c2 3516   0.876   3.147   7.323  0.1184  0.0414 -0.5447
   19MET      h 3517   0.924   3.243   7.305  0.2595  0.1819  0.5289
   19MET      h 3518   0.802   3.176   7.398 -0.0118  0.7531 -0.9484
   19MET     c3 3519   0.807   3.095   7.197  0.4864  0.7791  0.3159
   19MET      h 3520   0.720   3.155   7.169 -0.0807 -0.4709 -0.6638
   19MET      h 3521   0.865   3.086   7.106 -3.5132  1.1487 -2.4271
   19MET      h 3522   0.773   2.991   7.200  2.4031  0.1737  1.5557
   19MET     c2 3523   2.086   2.336   5.611  0.0355  0.6083  0.7646
   19MET      h 3524   2.058   2.359   5.508 -0.7146 -0.1140  0.7959
   19MET      h 3525   2.189   2.302   5.620 -0.0540  0.4107  1.0322
   19MET     c2 3526   2.007   2.214   5.663 -0.0978 -0.7634  0.0378
   19MET      h 3527   2.045   2.164   5.752  0.6858 -0.7699 -0.2882
   19MET      h 3528   1.908   2.252   5.685  0.7426  0.9054  1.0495
   19MET     c2 3529   2.000   2.098   5.559  0.4786  0.1183 -0.1201
   19MET      h 3530   1.986   2.144   5.461 -0.6505  0.7797  0.3460
   19MET      h 3531   2.101   2.057   5.551 -0.3644 -1.8743 -0.7878
   19MET     c2 3532   1.896   1.998   5.606 -0.3502 -0.5828 -0.3178
   19MET      h 3533   1.911   1.979   5.713 -1.0282  1.1858  0.1098
   19MET      h 3534   1.915   1.905   5.552 -1.5667  0.2975 -2.3015
   19MET     c2 3535   1.749   2.044   5.607  0.1694  0.1818 -0.1386
   19MET      h 3536   1.748   2.125   5.679 -0.4055  0.7423 -0.7783
   19MET      h 3537   1.713   2.091   5.516  0.8370  3.4805  1.2338
   19MET     c2 3538   1.651   1.923   5.652  0.1349  0.5905 -0.0004
   19MET      h 3539   1.626   1.868   5.562  2.1824  0.4351 -0.5010
   19MET      h 3540   1.703   1.855   5.720  3.0025  0.0438 -2.6140
   19MET     c2 3541   1.533   1.989   5.713  0.2564  0.4712  0.3094
   19MET      h 3542   1.579   2.059   5.783 -0.0653  0.5650  0.4292
   19MET      h 3543   1.483   2.046   5.635  1.8648  1.3780 -0.0916
   19MET     c2 3544   1.432   1.891   5.771 -0.1580  0.5197  0.2256
   19MET      h 3545   1.419   1.814   5.695  1.0030  2.5676 -2.1214
   19MET      h 3546   1.471   1.836   5.856 -0.5675  0.4087  0.3449
   19MET     c2 3547   1.304   1.970   5.801  0.2095  0.5075  0.2339
   19MET      h 3548   1.334   2.073   5.821 -1.2100  0.9255  0.2509
   19MET      h 3549   1.260   1.987   5.702  1.0720 -1.7402 -0.5771
   19MET     c3 3550   1.198   1.906   5.892 -0.5129  0.4729 -1.0493
   19MET      h 3551   1.199   1.824   5.820  0.5129  0.4131 -0.9684
   19MET      h 3552   1.293   1.959   5.900 -1.3395  1.6514  1.3858
   19MET      h 3553   1.183   1.871   5.994  0.1828  3.7600  0.2290
   20MET    c51 3554   4.876   7.786   9.579 -0.6393 -0.6157  0.3534
   20MET    c52 3555   4.844   7.648   9.550  0.1402 -0.0402  0.5378
   20MET    c52 3556   4.913   7.551   9.639 -0.0934  0.1397 -0.0201
   20MET    c51 3557   4.991   7.590   9.753  0.3298  0.0483  0.3025
   20MET    c50 3558   5.021   7.725   9.770 -0.1461 -0.1877 -0.7122
   20MET    c50 3559   4.968   7.819   9.677  0.3600  0.3242 -0.0752
   20MET    np0 3560   5.016   7.940   9.701  0.0245 -0.6997  0.0144
   20MET    sp0 3561   5.112   7.940   9.831  0.1088 -0.0243 -0.2830
   20MET    np0 3562   5.097   7.781   9.866  0.3229 -0.6231 -0.2390
   20MET    cs0 3563   4.812   7.869   9.483  0.7029 -0.4469 -0.7568
   20MET    c53 3564   4.742   7.784   9.399  0.1356 -0.1017  0.5032
   20MET    np1 3565   4.769   7.650   9.434 -0.4000  0.4516 -0.0706
   20MET    cs0 3566   5.030   7.475   9.820 -0.4538 -0.5527  0.3245
   20MET    c53 3567   4.992   7.367   9.744  0.5021 -0.2227  0.1121
   20MET    np1 3568   4.926   7.412   9.630  0.1681 -0.7413  0.7284
   20MET    cs2 3569   4.669   7.858   9.302 -0.4124  0.6187  0.3585
   20MET    cs1 3570   4.694   7.994   9.304  0.2935  0.2961 -0.9855
   20MET    sp1 3571   4.806   8.036   9.438  0.0716 -0.2390  0.3108
   20MET    cs2 3572   5.046   7.249   9.797  1.2032  0.1351 -0.6617
   20MET    cs1 3573   5.109   7.275   9.914 -0.0880  0.5818  0.5917
   20MET    sp1 3574   5.118   7.445   9.964  0.1179 -0.4323  0.1646
   20MET    c54 3575   4.629   8.078   9.214 -0.1732 -0.5078 -0.5494
   20MET    cs3 3576   4.550   7.995   9.127 -0.2969  0.1054 -0.4130
   20MET    sp2 3577   4.569   7.825   9.165  0.2655  0.1147 -0.0818
   20MET    c54 3578   5.171   7.158   9.972 -0.3080 -0.5786 -0.2489
   20MET    cs3 3579   5.163   7.047   9.891  0.8137  0.5568 -0.5003
   20MET    sp2 3580   5.063   7.084   9.746 -0.1132 -0.1540 -0.3072
   20MET    c=0 3581   4.481   8.062   9.012 -0.0468 -0.3494  0.5135
   20MET    c=1 3582   4.430   8.028   8.891 -0.5548  0.3339  0.1919
   20MET    c=0 3583   5.212   6.922   9.933  0.0145 -0.2642  0.3758
   20MET    c=1 3584   5.196   6.790   9.902 -0.4312  0.5470  0.5832
   20MET     c2 3585   4.710   7.548   9.352 -0.4153  0.0856 -0.3457
   20MET     c2 3586   4.897   7.314   9.527 -0.1396  0.4743  0.2989
   20MET     c2 3587   5.267   7.175  10.086  0.4686  0.2109  1.2670
   20MET     c2 3588   4.654   8.225   9.222 -0.0044  0.1031  0.5587
   20MET    c=2 3589   4.359   8.114   8.802 -0.4099  0.5088 -0.2875
   20MET    c55 3590   4.318   8.031   8.681  0.5879  0.5452  0.0908
   20MET    c56 3591   4.369   7.901   8.700  0.1709 -0.1560 -0.3055
   20MET     c' 3592   4.433   7.893   8.835 -0.2025  0.0719  0.5867
   20MET    c=2 3593   5.255   6.674   9.976 -0.3530  0.0512  0.1124
   20MET    c55 3594   5.202   6.550   9.909 -0.0073  0.1562 -0.1675
   20MET    c56 3595   5.120   6.588   9.802  0.1464 -0.2569  0.7404
   20MET     c' 3596   5.107   6.736   9.797  0.4302 -0.1385 -0.0477
   20MET    cp3 3597   4.348   7.803   8.617 -0.1695  0.2471 -0.0636
   20MET    cp2 3598   4.289   7.833   8.497  0.6105 -0.2234  0.4049
   20MET    cp1 3599   4.224   7.955   8.477  1.1368  0.0024 -0.1871
   20MET    cp0 3600   4.234   8.064   8.571 -0.1033  0.4463 -0.1054
   20MET    cp3 3601   5.075   6.494   9.708 -0.0595 -0.8077  0.3370
   20MET    cp2 3602   5.108   6.361   9.729  0.3800  0.1321  0.5268
   20MET    cp1 3603   5.172   6.324   9.843  0.2333  0.2699  0.5172
   20MET    cp0 3604   5.218   6.418   9.939  0.1660 -0.3177  0.5362
   20MET     o' 3605   4.483   7.787   8.879 -0.0213  0.0743  0.2594
   20MET     o' 3606   5.038   6.793   9.719 -0.3196  0.6973  0.1544
   20MET      f 3607   4.156   7.984   8.361  0.0469  0.5342 -0.3007
   20MET      f 3608   4.285   7.739   8.404 -0.0897 -0.0734 -0.1693
   20MET      f 3609   5.058   6.267   9.643  0.2817 -0.0229 -0.3814
   20MET      f 3610   5.199   6.195   9.853  0.1787  0.0337  0.4465
   20MET    c=3 3611   4.321   8.242   8.814 -0.4661 -0.1565 -0.1808
   20MET    ct1 3612   4.246   8.313   8.720 -0.0215 -0.0247  0.6081
   20MET    nt1 3613   4.185   8.371   8.639  0.1551 -0.7570 -0.0414
   20MET    ct0 3614   4.343   8.333   8.920 -0.0657 -0.1893 -0.5357
   20MET    nt0 3615   4.359   8.404   9.014  0.6633 -0.7820  0.2329
   20MET    c=3 3616   5.336   6.675  10.088  0.0165  0.3030  0.5152
   20MET    ct0 3617   5.393   6.788  10.162  0.5783  0.0724  0.4437
   20MET    nt0 3618   5.440   6.882  10.220  0.7990  0.1570 -0.2404
   20MET    ct1 3619   5.390   6.552  10.149  0.3652 -0.4848  0.0606
   20MET    nt1 3620   5.421   6.458  10.204  0.8546  0.1446  0.5225
   20MET      h 3621   4.465   8.166   9.037 -0.5925 -0.8812  2.4446
   20MET      h 3622   5.273   6.933  10.021  1.9372 -2.0786 -0.6616
   20MET      h 3623   4.772   7.458   9.357 -2.0519 -1.0079  1.0885
   20MET      h 3624   4.712   7.584   9.250  1.7482  0.8987 -0.0469
   20MET      h 3625   4.793   7.319   9.493  0.6400 -1.1253 -2.5509
   20MET      h 3626   4.918   7.213   9.564 -1.2024  0.0236 -0.3040
   20MET      h 3627   5.314   7.273  10.081 -2.4992  1.5994 -0.8647
   20MET      h 3628   5.360   7.118  10.092  0.3152 -0.2168 -0.4139
   20MET      h 3629   4.657   8.264   9.120 -0.7302  0.6866  0.7545
   20MET      h 3630   4.754   8.250   9.258 -1.1713  0.1160  3.9783
   20MET     ha 3631   4.402   7.708   8.619 -0.3961  0.1206  0.0058
   20MET     ha 3632   4.182   8.156   8.550 -0.9400  0.2943  1.1824
   20MET     ha 3633   5.011   6.521   9.625  1.1474 -2.2845 -1.1038
   20MET     ha 3634   5.281   6.384  10.020 -2.4002 -1.5936  2.0740
   20MET     c1 3635   4.569   7.517   9.385 -0.1826  0.0401 -0.5081
   20MET      h 3636   4.523   7.616   9.388  1.4361  0.7555  1.4550
   20MET     c2 3637   4.556   7.448   9.523  0.0830  0.1295  0.2162
   20MET      h 3638   4.592   7.345   9.525 -0.3499  0.0041  1.6837
   20MET      h 3639   4.601   7.513   9.597 -0.8371  0.2159  0.7088
   20MET     c2 3640   4.403   7.455   9.560 -0.5394 -0.6734  0.0867
   20MET      h 3641   4.347   7.535   9.512  2.2794  1.1773 -0.1680
   20MET      h 3642   4.352   7.377   9.503 -2.3158 -0.5013  1.3856
   20MET     c2 3643   4.384   7.423   9.707  0.3416 -0.5568 -0.6362
   20MET      h 3644   4.450   7.341   9.735 -0.0123 -0.1292  1.4980
   20MET      h 3645   4.400   7.511   9.770 -2.0613 -1.8891  1.9470
   20MET     c3 3646   4.240   7.392   9.746  0.5950 -0.9114 -0.2279
   20MET      h 3647   4.237   7.371   9.853  0.4482 -0.0547 -0.0589
   20MET      h 3648   4.184   7.481   9.715  1.2278 -0.7795 -1.0120
   20MET      h 3649   4.205   7.301   9.696 -0.3349 -0.0423 -1.1923
   20MET     c1 3650   4.999   7.323   9.414 -0.0717 -0.3447 -0.7129
   20MET      h 3651   5.024   7.427   9.393  3.1111 -0.8237  0.4065
   20MET     c2 3652   4.952   7.246   9.291  0.3914 -0.8326 -0.4647
   20MET      h 3653   4.851   7.287   9.280 -0.0122 -0.9731  2.4036
   20MET      h 3654   5.006   7.273   9.200  1.2028  1.2427  0.5900
   20MET     c2 3655   4.947   7.097   9.308 -0.2694  0.2514 -0.0356
   20MET      h 3656   5.031   7.046   9.355 -0.6680 -1.0587 -0.7402
   20MET      h 3657   4.868   7.080   9.382  0.4453 -1.1123  0.4243
   20MET     c2 3658   4.923   7.023   9.174 -0.6816  0.2966  0.2407
   20MET      h 3659   4.880   7.099   9.108 -0.9574  0.4769  0.6281
   20MET      h 3660   4.869   6.930   9.188 -0.0478 -0.0630  0.3107
   20MET     c3 3661   5.053   6.962   9.115 -0.1270 -0.5681  0.4111
   20MET      h 3662   5.019   6.889   9.043 -2.5728  0.4175  0.5080
   20MET      h 3663   5.117   7.039   9.073 -1.9368  1.0317  0.5002
   20MET      h 3664   5.107   6.911   9.194  0.0319 -0.7634  0.1733
   20MET     c2 3665   4.500   7.440   9.273 -0.4894 -0.4173 -0.5221
   20MET      h 3666   4.394   7.463   9.269 -0.5080 -0.6667 -1.6897
   20MET      h 3667   4.529   7.474   9.173  1.5428 -0.2790  0.0969
   20MET     c3 3668   4.522   7.294   9.278 -0.0014 -0.4782  0.7316
   20MET      h 3669   4.468   7.249   9.195  0.2108 -0.7495  0.7389
   20MET      h 3670   4.627   7.266   9.279  0.0316 -0.3647  0.1866
   20MET      h 3671   4.483   7.249   9.370  0.3914  1.2893  1.7893
   20MET     c2 3672   5.141   7.278   9.449 -0.3752  0.2509 -0.9526
   20MET      h 3673   5.169   7.335   9.538 -0.0887 -0.2735 -0.7083
   20MET      h 3674   5.150   7.172   9.471 -0.0901  0.7982  1.8724
   20MET     c3 3675   5.245   7.312   9.346  0.0499 -0.5236 -0.3257
   20MET      h 3676   5.345   7.290   9.385  0.0487  0.4185  0.2331
   20MET      h 3677   5.235   7.242   9.263 -0.2594  0.7813 -1.4050
   20MET      h 3678   5.242   7.415   9.308 -0.5018  0.0096  1.1470
   20MET     c2 3679   5.204   7.163  10.224 -0.3509  0.4112  0.4409
   20MET      h 3680   5.126   7.239  10.234 -2.1608 -1.3512  0.0199
   20MET      h 3681   5.139   7.076  10.228 -0.6885  0.5172 -2.0555
   20MET     c2 3682   5.294   7.160  10.346  0.4646 -0.6185  0.3519
   20MET      h 3683   5.317   7.061  10.385  1.9339  0.4354  2.2700
   20MET      h 3684   5.391   7.201  10.320  0.6060 -0.5766  0.9364
   20MET     c2 3685   5.247   7.250  10.460 -0.3401  0.0933 -0.0884
   20MET      h 3686   5.320   7.250  10.541 -0.8026  3.1273  0.3990
   20MET      h 3687   5.254   7.353  10.424 -0.7844 -0.1432 -0.8640
   20MET     c2 3688   5.115   7.208  10.515  0.1961 -0.3433  0.8706
   20MET      h 3689   5.033   7.196  10.444 -0.2021  1.1140  1.0600
   20MET      h 3690   5.123   7.115  10.572 -0.5828 -0.9656 -0.0236
   20MET     c2 3691   5.083   7.311  10.626  0.2385  0.4232 -0.4806
   20MET      h 3692   5.095   7.408  10.578 -1.8397  0.7118 -0.4732
   20MET      h 3693   5.153   7.304  10.709  0.7065  0.6966 -0.8498
   20MET     c2 3694   4.947   7.286  10.682 -0.2835 -0.0340  0.0202
   20MET      h 3695   4.878   7.259  10.602 -1.0312  1.3038  0.1975
   20MET      h 3696   4.949   7.194  10.741 -1.3598 -0.8627 -1.2031
   20MET     c2 3697   4.894   7.398  10.777 -0.3205  0.0297  0.4996
   20MET      h 3698   4.890   7.493  10.724 -0.7972  0.4748  1.3254
   20MET      h 3699   4.973   7.415  10.850 -2.2222  0.8823  2.4140
   20MET     c2 3700   4.760   7.358  10.832 -0.6195 -0.3560  0.5474
   20MET      h 3701   4.694   7.362  10.745  2.5518 -0.2250 -1.9627
   20MET      h 3702   4.768   7.257  10.873 -0.3837 -0.0965  1.1290
   20MET     c2 3703   4.711   7.444  10.945 -1.1089  1.0633 -0.1554
   20MET      h 3704   4.713   7.551  10.922  0.0142  1.0027 -0.3797
   20MET      h 3705   4.776   7.432  11.031  1.7138  0.4793 -2.3017
   20MET     c3 3706   4.566   7.420  10.992 -0.0559 -0.5138 -0.2064
   20MET      h 3707   4.545   7.508  11.052 -0.5215 -1.3975  0.9545
   20MET      h 3708   4.498   7.403  10.908  0.7563  1.1088 -1.2177
   20MET      h 3709   4.572   7.334  11.058 -0.2122 -1.4067 -1.3305
   20MET     c2 3710   4.545   8.315   9.282 -0.4730  0.7564 -0.0323
   20MET      h 3711   4.451   8.292   9.231 -0.4401 -0.4290  0.4393
   20MET      h 3712   4.527   8.277   9.383 -1.2065 -1.8384 -1.1035
   20MET     c2 3713   4.590   8.460   9.288 -0.5395  0.6266  0.1800
   20MET      h 3714   4.677   8.469   9.353 -0.0486 -2.7550  0.1058
   20MET      h 3715   4.617   8.503   9.191  0.5989  1.2930  0.7830
   20MET     c2 3716   4.477   8.548   9.354 -0.2641  0.4488 -0.1693
   20MET      h 3717   4.380   8.552   9.305 -0.4271 -0.9815  0.0118
   20MET      h 3718   4.447   8.510   9.452  2.1054 -0.7062  0.1571
   20MET     c2 3719   4.525   8.695   9.368  0.4774 -0.5829 -0.7932
   20MET      h 3720   4.548   8.727   9.266  0.9294 -2.5298 -1.3275
   20MET      h 3721   4.613   8.697   9.433  1.4294 -1.2407 -2.0270
   20MET     c2 3722   4.422   8.797   9.417 -0.9160  0.2701 -0.6812
   20MET      h 3723   4.427   8.904   9.397  1.5401  0.0607 -1.3337
   20MET      h 3724   4.329   8.768   9.367  0.6622  1.7678 -4.7212
   20MET     c2 3725   4.393   8.771   9.563 -0.1287 -0.3134 -0.0806
   20MET      h 3726   4.436   8.678   9.600  1.8450  0.5757 -0.1123
   20MET      h 3727   4.437   8.850   9.624 -0.9477 -0.3328  0.5403
   20MET     c2 3728   4.243   8.767   9.590 -0.2489 -0.6778 -0.4126
   20MET      h 3729   4.184   8.825   9.519 -1.1397 -3.2660 -1.8591
   20MET      h 3730   4.194   8.670   9.580 -1.8847 -0.0620  1.2794
   20MET     c2 3731   4.210   8.806   9.740  0.0839 -0.0060 -0.4326
   20MET      h 3732   4.249   8.726   9.803 -2.4244  0.3720  1.7073
   20MET      h 3733   4.258   8.896   9.778  1.8128 -1.6469  1.4041
   20MET     c2 3734   4.059   8.810   9.757 -0.1790  0.6471  0.0509
   20MET      h 3735   4.019   8.884   9.688  0.6533  1.4697  0.4403
   20MET      h 3736   4.017   8.712   9.733  2.5558 -0.6791  0.4033
   20MET     c3 3737   4.013   8.845   9.902  0.3391 -0.4182  0.4831
   20MET      h 3738   3.911   8.840   9.941 -0.7377 -0.7510 -2.2784
   20MET      h 3739   4.072   8.929   9.939  0.3869 -0.4651  0.5083
   20MET      h 3740   4.018   8.826   9.795  1.4125  0.5202  0.3598
   21MET    c51 3741   6.762   3.451   1.323 -0.0642  0.8133 -0.2191
   21MET    c52 3742   6.682   3.388   1.420 -0.2277 -0.2697 -1.1179
   21MET    c52 3743   6.731   3.266   1.483 -0.1101  0.0645  0.2187
   21MET    c51 3744   6.869   3.236   1.473 -0.0530 -0.6315  0.7553
   21MET    c50 3745   6.952   3.300   1.381  0.1590  0.0762 -0.0814
   21MET    c50 3746   6.894   3.401   1.302 -0.7780 -0.0324  0.5746
   21MET    np0 3747   6.980   3.458   1.220 -0.2746 -0.4224 -0.9991
   21MET    sp0 3748   7.123   3.375   1.242 -0.6327 -0.4114  0.0084
   21MET    np0 3749   7.078   3.265   1.356 -0.7143 -0.0408 -0.4289
   21MET    cs0 3750   6.681   3.556   1.267  0.3070  0.9707 -0.4179
   21MET    c53 3751   6.562   3.559   1.343 -0.0463 -0.5100  0.2818
   21MET    np1 3752   6.566   3.460   1.441 -0.5286 -0.3935  0.5958
   21MET    cs0 3753   6.900   3.127   1.548 -1.1852  0.2024  0.6741
   21MET    c53 3754   6.781   3.092   1.609  0.1931 -0.1512  0.7413
   21MET    np1 3755   6.677   3.171   1.566  0.3537 -0.0981  0.2292
   21MET    cs2 3756   6.475   3.663   1.299  0.2179 -0.2754 -0.3826
   21MET    cs1 3757   6.526   3.725   1.185  0.0486 -0.3696  0.3406
   21MET    sp1 3758   6.682   3.665   1.134 -0.1844 -0.2066  0.0927
   21MET    cs2 3759   6.802   2.997   1.710 -0.0402  0.2092  0.9403
   21MET    cs1 3760   6.930   2.950   1.708 -0.2298 -0.1735  0.2488
   21MET    sp1 3761   7.028   3.019   1.584 -0.1124  0.1852 -0.1550
   21MET    c54 3762   6.452   3.841   1.148  0.0618  0.2998 -0.2309
   21MET    cs3 3763   6.339   3.862   1.233  0.2485 -0.2481  0.1282
   21MET    sp2 3764   6.342   3.746   1.364 -0.5978 -0.2564 -0.3510
   21MET    c54 3765   6.962   2.864   1.810  0.0591 -0.5207  0.2595
   21MET    cs3 3766   6.845   2.837   1.887 -0.1974  0.3952  0.1851
   21MET    sp2 3767   6.703   2.920   1.821 -0.3112  0.6512  0.4501
   21MET    c=0 3768   6.255   3.978   1.221 -1.1186 -0.1740 -0.0248
   21MET    c=1 3769   6.164   4.054   1.290 -0.1109 -0.0988  0.1470
   21MET    c=0 3770   6.841   2.734   1.988 -0.5721 -0.4841  0.1093
   21MET    c=1 3771   6.747   2.644   2.044  0.0530  0.5609 -0.6175
   21MET     c2 3772   6.446   3.451   1.530 -0.2918  0.4317  0.1477
   21MET     c2 3773   6.543   3.133   1.607  1.2749  0.4245  0.4928
   21MET     c2 3774   7.103   2.814   1.834  0.2928  0.6080  0.2975
   21MET     c2 3775   6.493   3.929   1.033  1.0716 -0.2015 -0.3916
   21MET    c=2 3776   6.086   4.167   1.230 -0.1234 -0.3696 -0.5896
   21MET    c55 3777   5.991   4.206   1.346 -0.0654 -0.0357  0.5746
   21MET    c56 3778   6.026   4.129   1.459  0.3411 -0.7779  0.3264
   21MET     c' 3779   6.133   4.034   1.428  1.5399  0.0579  0.2809
   21MET    c=2 3780   6.766   2.564   2.169 -0.6817 -0.6628  0.2799
   21MET    c55 3781   6.641   2.481   2.185 -0.0710  0.0893  0.4583
   21MET    c56 3782   6.556   2.506   2.079 -0.3902 -0.7400  0.5256
   21MET     c' 3783   6.614   2.615   1.993  0.5900  0.4544  0.2749
   21MET    cp3 3784   5.964   4.132   1.586 -0.2764  0.4789 -0.2548
   21MET    cp2 3785   5.873   4.229   1.602 -0.5060  0.2707  0.1407
   21MET    cp1 3786   5.829   4.301   1.489  0.6518  0.4283 -0.2685
   21MET    cp0 3787   5.885   4.294   1.363  0.6523 -0.0386  0.4499
   21MET    cp3 3788   6.435   2.442   2.062  0.0363 -0.3652  1.3443
   21MET    cp2 3789   6.405   2.351   2.155 -0.1321  0.2667 -0.3035
   21MET    cp1 3790   6.484   2.315   2.260 -0.3796  0.2897 -0.6557
   21MET    cp0 3791   6.598   2.394   2.286  0.0969  1.4653 -0.6282
   21MET     o' 3792   6.176   3.951   1.504  0.3560 -0.3143  0.3784
   21MET     o' 3793   6.548   2.659   1.895  0.1680 -0.1994 -0.0154
   21MET      f 3794   5.722   4.374   1.508 -0.1586 -0.8590 -0.4028
   21MET      f 3795   5.806   4.250   1.710 -0.5013 -0.4173  0.1772
   21MET      f 3796   6.289   2.291   2.152 -0.4715 -0.1420  0.5175
   21MET      f 3797   6.430   2.245   2.355  0.1866  0.3677  0.3381
   21MET    c=3 3798   6.087   4.225   1.102 -0.1903  0.4720 -1.2038
   21MET    ct1 3799   6.009   4.347   1.075  0.0480  0.6351  0.0227
   21MET    nt1 3800   5.949   4.446   1.061 -0.4473 -0.8238  0.3965
   21MET    ct0 3801   6.168   4.185   0.990 -0.1983  0.1312 -0.4291
   21MET    nt0 3802   6.234   4.152   0.901  0.4494 -0.2637 -0.2945
   21MET    c=3 3803   6.861   2.578   2.265 -0.1487 -0.1918 -0.1495
   21MET    ct0 3804   6.971   2.671   2.273  0.7229 -0.1928 -0.4617
   21MET    nt0 3805   7.059   2.749   2.280  0.4880 -0.3848  0.2003
   21MET    ct1 3806   6.876   2.493   2.378  0.5653 -0.5329  0.3233
   21MET    nt1 3807   6.879   2.427   2.475 -0.5253  0.2309  0.2581
   21MET      h 3808   6.260   4.009   1.118 -0.7296 -0.6126 -0.1355
   21MET      h 3809   6.937   2.738   2.039 -1.2988  0.7725  1.4165
   21MET      h 3810   6.436   3.346   1.556 -1.4217  0.7725  1.0985
   21MET      h 3811   6.355   3.464   1.471 -0.8055  0.7835  1.0135
   21MET      h 3812   6.507   3.208   1.677  0.0550  2.8917 -2.6388
   21MET      h 3813   6.539   3.043   1.668  0.5108 -0.6694 -1.1253
   21MET      h 3814   7.164   2.843   1.748 -0.0888 -2.3191 -1.0231
   21MET      h 3815   7.091   2.706   1.843  1.3710  0.1387 -3.0462
   21MET      h 3816   6.601   3.939   1.030  1.0786  1.1594  2.4669
   21MET      h 3817   6.463   4.030   1.060 -0.9326 -0.3289 -2.0272
   21MET     ha 3818   5.993   4.056   1.658  1.6591  2.8738  1.6063
   21MET     ha 3819   5.838   4.362   1.292  0.4870 -1.6886 -1.0645
   21MET     ha 3820   6.378   2.451   1.970  0.8936 -0.4750  0.7988
   21MET     ha 3821   6.645   2.363   2.378 -3.3007 -0.4559  0.5737
   21MET     c1 3822   6.471   3.551   1.643  0.0535  0.2342  0.2203
   21MET      h 3823   6.495   3.651   1.606  0.0283  0.1798  0.0548
   21MET     c2 3824   6.587   3.507   1.740 -0.4725 -0.1816  0.5125
   21MET      h 3825   6.539   3.472   1.832  1.9169 -1.6747  1.2404
   21MET      h 3826   6.653   3.430   1.702 -0.1040  0.1972  0.3817
   21MET     c2 3827   6.691   3.620   1.781 -0.7938  0.1122 -0.6636
   21MET      h 3828   6.637   3.711   1.807  0.6703  1.0574 -0.8858
   21MET      h 3829   6.714   3.568   1.874 -1.1459  1.4898  0.2055
   21MET     c2 3830   6.811   3.632   1.693  0.3023 -0.0674 -0.0909
   21MET      h 3831   6.905   3.644   1.747 -0.3764 -0.4800  1.2069
   21MET      h 3832   6.813   3.535   1.643  0.9623 -0.8966  1.4983
   21MET     c3 3833   6.791   3.733   1.578  0.2680 -0.2001 -0.7044
   21MET      h 3834   6.757   3.829   1.617  1.6068 -0.3339  0.8217
   21MET      h 3835   6.885   3.740   1.524  0.4454  0.6272 -0.2984
   21MET      h 3836   6.715   3.704   1.506  0.6998  3.4406 -2.7278
   21MET     c1 3837   6.455   3.110   1.480 -0.0164  0.2644  0.8275
   21MET      h 3838   6.465   3.189   1.405  0.7058 -1.0415 -0.4697
   21MET     c2 3839   6.306   3.101   1.513  0.8313 -0.6843 -0.2451
   21MET      h 3840   6.287   3.012   1.572 -2.3982  0.0900 -0.0575
   21MET      h 3841   6.268   3.186   1.570  2.9289 -0.1321  0.3794
   21MET     c2 3842   6.218   3.097   1.390  0.2881 -1.0282  0.0211
   21MET      h 3843   6.230   3.188   1.331 -3.4650 -0.2911  0.2224
   21MET      h 3844   6.231   3.020   1.315  0.2921 -0.6565 -0.3640
   21MET     c2 3845   6.070   3.108   1.417  0.4548  0.4007 -0.0825
   21MET      h 3846   6.045   3.201   1.468 -0.3956  0.5821 -0.8266
   21MET      h 3847   6.011   3.108   1.325  1.3066 -2.8731 -0.7093
   21MET     c3 3848   6.021   2.991   1.503 -0.5448  0.1777 -0.0437
   21MET      h 3849   5.913   3.003   1.504 -0.8604 -2.3378 -0.0025
   21MET      h 3850   6.048   2.896   1.456 -0.0656 -0.0599  0.6946
   21MET      h 3851   6.065   2.984   1.602  0.1737 -0.5233 -0.3933
   21MET     c2 3852   6.335   3.556   1.727 -0.6909  0.2337  0.3615
   21MET      h 3853   6.291   3.457   1.730  1.2374 -0.6583 -0.4486
   21MET      h 3854   6.356   3.589   1.828  0.3613  0.7713 -0.0217
   21MET     c3 3855   6.235   3.646   1.670  0.8899  0.1876  0.0797
   21MET      h 3856   6.269   3.749   1.659  0.0604  0.3618 -0.9491
   21MET      h 3857   6.196   3.600   1.579  2.1708 -2.4738  0.8263
   21MET      h 3858   6.159   3.653   1.748  1.9300  1.5573  0.9939
   21MET     c2 3859   6.502   2.984   1.409 -0.5347 -0.3357 -0.3526
   21MET      h 3860   6.457   2.984   1.309 -0.2479  0.4198 -0.4831
   21MET      h 3861   6.608   2.988   1.386 -0.6231  0.7943 -0.5761
   21MET     c3 3862   6.460   2.847   1.474 -0.4430 -0.2664  0.1113
   21MET      h 3863   6.358   2.810   1.460  0.4162 -3.1917  1.2593
   21MET      h 3864   6.537   2.772   1.459 -1.2544 -1.0662 -0.0792
   21MET      h 3865   6.465   2.858   1.582 -1.1076 -0.3442  0.1541
   21MET     c2 3866   7.171   2.871   1.964 -0.3940 -0.5148  0.0255
   21MET      h 3867   7.118   2.833   2.051 -1.8283 -0.3774 -0.7772
   21MET      h 3868   7.271   2.832   1.985  0.3825  1.6915  0.6676
   21MET     c2 3869   7.157   3.025   1.984 -0.3448 -0.1958  0.0835
   21MET      h 3870   7.051   3.050   1.983 -0.5790 -1.1909 -1.0882
   21MET      h 3871   7.181   3.049   2.088 -0.3363  1.9296 -0.3886
   21MET     c2 3872   7.246   3.106   1.894  0.1579 -0.1798  0.1694
   21MET      h 3873   7.351   3.087   1.915  0.2205 -0.1210 -0.0903
   21MET      h 3874   7.237   3.074   1.790 -3.5794  1.3845 -0.0839
   21MET     c2 3875   7.204   3.253   1.904 -0.2168  0.0646  0.2208
   21MET      h 3876   7.098   3.253   1.878 -0.1670  1.0734  0.0058
   21MET      h 3877   7.217   3.295   2.004 -0.6560 -0.1071  0.3508
   21MET     c2 3878   7.276   3.352   1.812  0.4114  0.4650 -0.6338
   21MET      h 3879   7.330   3.286   1.744  0.9759  1.1105 -0.8226
   21MET      h 3880   7.354   3.410   1.862  0.6840  0.4563 -1.0466
   21MET     c2 3881   7.176   3.430   1.734  0.2273 -0.2807  0.1120
   21MET      h 3882   7.094   3.381   1.680  0.1588 -1.0649  0.9009
   21MET      h 3883   7.128   3.496   1.806  0.2339 -0.3457  0.1766
   21MET     c2 3884   7.249   3.506   1.628  0.2498 -0.4826 -0.5568
   21MET      h 3885   7.301   3.445   1.554  0.2632 -0.6042 -0.4479
   21MET      h 3886   7.329   3.562   1.676  0.2186  0.5152 -1.6396
   21MET     c2 3887   7.157   3.603   1.565 -0.1014 -0.0984  0.4763
   21MET      h 3888   7.070   3.558   1.517 -0.0130  0.3327 -0.1062
   21MET      h 3889   7.115   3.668   1.641 -3.3948  0.6631 -1.8788
   21MET     c2 3890   7.243   3.671   1.456 -0.5503  0.4003 -0.2591
   21MET      h 3891   7.264   3.582   1.397  0.4222  1.4517 -1.5280
   21MET      h 3892   7.342   3.710   1.478  0.5374 -2.3275 -0.1655
   21MET     c3 3893   7.151   3.759   1.365  0.4537  0.0728  0.3048
   21MET      h 3894   7.073   3.813   1.417 -0.8055 -1.1290 -0.3107
   21MET      h 3895   7.211   3.832   1.311  1.9136 -1.8496 -0.7741
   21MET      h 3896   7.103   3.683   1.303  0.4469  0.0715  0.3121
   21MET     c2 3897   6.445   3.883   0.892  0.4257 -0.8795 -0.1259
   21MET      h 3898   6.339   3.906   0.881  0.6664  0.8947  1.0575
   21MET      h 3899   6.483   3.954   0.819 -0.1318  0.1173  0.5400
   21MET     c2 3900   6.474   3.739   0.846 -0.8621  0.1466  0.1283
   21MET      h 3901   6.581   3.727   0.858 -0.8042  2.2646  2.1102
   21MET      h 3902   6.433   3.654   0.900  3.1194 -2.3591 -0.6081
   21MET     c2 3903   6.432   3.737   0.696 -0.2605  0.0078 -0.0128
   21MET      h 3904   6.329   3.773   0.683 -0.3880  0.2579  1.5638
   21MET      h 3905   6.504   3.793   0.636 -1.6911  0.8927 -0.9698
   21MET     c2 3906   6.451   3.594   0.639  0.2437 -0.3421 -0.8371
   21MET      h 3907   6.413   3.516   0.705  1.5230 -0.1930  0.0809
   21MET      h 3908   6.557   3.572   0.649  0.0901 -0.5698  0.3369
   21MET     c2 3909   6.413   3.581   0.490 -0.0186 -0.1445 -0.7696
   21MET      h 3910   6.307   3.603   0.477 -0.4591 -2.1015 -0.6565
   21MET      h 3911   6.464   3.662   0.438  0.8858 -0.8297 -0.9617
   21MET     c2 3912   6.440   3.443   0.425 -0.5322  0.2434  0.6066
   21MET      h 3913   6.519   3.379   0.465 -2.3378 -3.2526 -1.1498
   21MET      h 3914   6.348   3.388   0.442 -1.1585  0.6813 -1.1697
   21MET     c2 3915   6.455   3.464   0.277 -0.1416  0.3103 -0.4375
   21MET      h 3916   6.397   3.391   0.221 -0.8204 -0.0198  0.6830
   21MET      h 3917   6.423   3.561   0.241  0.7868  0.0841 -1.9340
   21MET     c2 3918   6.603   3.445   0.240  0.9318 -0.2920 -0.0537
   21MET      h 3919   6.662   3.485   0.323 -0.5958 -1.0195  1.3929
   21MET      h 3920   6.606   3.337   0.243  0.6552 -0.3114 -0.5111
   21MET     c2 3921   6.648   3.474   0.089  0.1209  0.0901  0.2198
   21MET      h 3922   6.638   3.383   0.030  2.6077  0.2258 -0.4744
   21MET      h 3923   6.590   3.549   0.035 -0.6149 -0.3163  0.4352
   21MET     c3 3924   6.793   3.504   0.093  0.0733  0.3782 -0.3219
   21MET      h 3925   6.848   3.427   0.147 -2.5341 -2.0162 -0.9477
   21MET      h 3926   6.716   3.458   0.031  0.1197  2.0794 -1.6517
   21MET      h 3927   6.862   3.551   0.023 -1.4908  2.2191 -0.6824
   22MET    c51 3928   3.715   1.983   0.248 -0.3896 -0.0392 -0.6237
   22MET    c52 3929   3.730   2.032   0.381  0.4506  0.3768 -0.3903
   22MET    c52 3930   3.608   2.041   0.465 -0.6017  0.1513  1.0526
   22MET    c51 3931   3.492   1.972   0.424 -0.3318 -0.1863 -0.1180
   22MET    c50 3932   3.482   1.929   0.291 -0.2352 -0.1054 -0.5504
   22MET    c50 3933   3.592   1.940   0.195  0.0652 -0.1388 -0.8660
   22MET    np0 3934   3.565   1.907   0.072  1.0606 -0.0618  0.2407
   22MET    sp0 3935   3.405   1.853   0.080  0.0276  0.3938 -0.0091
   22MET    np0 3936   3.368   1.896   0.237  0.3005  0.0342 -0.5030
   22MET    cs0 3937   3.842   1.985   0.194 -0.1612 -0.5821  0.3481
   22MET    c53 3938   3.934   2.024   0.294 -0.0692  0.4976  0.9939
   22MET    np1 3939   3.863   2.065   0.407  0.6892 -0.2381 -0.0368
   22MET    cs0 3940   3.399   1.983   0.531  0.0059 -0.7259  0.1342
   22MET    c53 3941   3.453   2.075   0.622 -0.8832  0.8853  0.2314
   22MET    np1 3942   3.579   2.120   0.572  0.1048 -0.2652 -0.6950
   22MET    cs2 3943   4.066   1.995   0.253  0.9660 -0.5334  0.2589
   22MET    cs1 3944   4.078   1.937   0.129 -0.5018 -0.4059 -0.0707
   22MET    sp1 3945   3.924   1.942   0.045 -0.0406  0.4530 -0.0524
   22MET    cs2 3946   3.373   2.101   0.737 -0.2634 -0.0969 -1.0814
   22MET    cs1 3947   3.255   2.034   0.724  0.1139 -0.1150 -0.1708
   22MET    sp1 3948   3.232   1.939   0.575 -0.1320  0.1633 -0.2431
   22MET    c54 3949   4.209   1.907   0.082  0.5976 -0.4873  0.3020
   22MET    cs3 3950   4.312   1.954   0.175  0.6130  0.4390 -0.2085
   22MET    sp2 3951   4.224   2.008   0.320  0.1960  0.2628  0.6029
   22MET    c54 3952   3.164   2.060   0.831 -0.3502 -0.0871 -0.0693
   22MET    cs3 3953   3.217   2.150   0.923  0.4419 -0.1790 -0.2991
   22MET    sp2 3954   3.372   2.208   0.866  0.0002 -0.2804 -0.0277
   22MET    c=0 3955   4.455   1.931   0.153  0.1388  0.4281 -0.3214
   22MET    c=1 3956   4.577   1.917   0.221 -0.3442  0.6944 -0.4281
   22MET    c=0 3957   3.118   2.213   1.008  0.4101 -0.4823 -0.4607
   22MET    c=1 3958   3.089   2.341   1.060 -0.2242 -0.2423 -0.2792
   22MET     c2 3959   3.924   2.104   0.540  0.0184  0.4539 -0.3107
   22MET     c2 3960   3.637   2.254   0.604  0.0005 -0.8339 -0.3012
   22MET     c2 3961   3.028   1.998   0.835  0.2123  1.3703  0.0053
   22MET     c2 3962   4.233   1.858  -0.059 -0.2076 -0.0791  0.4327
   22MET    c=2 3963   4.711   1.902   0.163 -0.8307 -0.7301 -0.3438
   22MET    c55 3964   4.811   1.881   0.269  0.8088 -0.6869 -0.4629
   22MET    c56 3965   4.745   1.900   0.390  0.3432  0.2901 -0.3721
   22MET     c' 3966   4.595   1.908   0.370 -0.1407  0.0270  0.4749
   22MET    c=2 3967   2.973   2.374   1.145  0.3992  1.0276  0.1394
   22MET    c55 3968   2.977   2.520   1.163 -0.1711 -0.2385  0.4418
   22MET    c56 3969   3.082   2.576   1.090  0.7339 -0.4496  0.6617
   22MET     c' 3970   3.162   2.468   1.024  1.1601  0.4162  0.1481
   22MET    cp3 3971   4.807   1.889   0.513  0.1918 -0.2319  0.6262
   22MET    cp2 3972   4.942   1.864   0.515 -0.1411  0.2516  0.4713
   22MET    cp1 3973   5.003   1.843   0.397  0.0211  0.1444  0.4528
   22MET    cp0 3974   4.944   1.844   0.275  0.0968 -0.2958 -0.1761
   22MET    cp3 3975   3.115   2.712   1.084  0.2102  0.0847 -0.9486
   22MET    cp2 3976   3.037   2.802   1.157  0.2426  0.0199 -0.8068
   22MET    cp1 3977   2.917   2.755   1.215 -0.1196  0.0624 -0.1379
   22MET    cp0 3978   2.885   2.616   1.224 -0.6760 -0.8153  0.4261
   22MET     o' 3979   4.512   1.906   0.456 -0.2442  0.1814  0.2368
   22MET     o' 3980   3.258   2.486   0.956 -0.6240  0.5927 -0.0428
   22MET      f 3981   5.131   1.812   0.404 -0.4146 -0.2626 -0.0223
   22MET      f 3982   5.024   1.867   0.619 -0.3642  0.2998 -0.3817
   22MET      f 3983   3.073   2.926   1.170  0.0008  0.1003 -0.3773
   22MET      f 3984   2.833   2.842   1.271  0.0224  0.5143  0.1150
   22MET    c=3 3985   4.748   1.891   0.030 -0.3160  0.5950 -0.2232
   22MET    ct1 3986   4.885   1.874  -0.024  0.6713 -0.5630 -0.4544
   22MET    nt1 3987   4.992   1.862  -0.066 -0.0995  0.1993 -0.1924
   22MET    ct0 3988   4.659   1.906  -0.081  0.3559  0.3962 -0.2770
   22MET    nt0 3989   4.594   1.918  -0.176 -0.1124 -0.6116 -0.1071
   22MET    c=3 3990   2.869   2.301   1.199  1.1893 -0.0384  0.0349
   22MET    ct0 3991   2.842   2.162   1.187 -0.1209  0.3221 -0.0149
   22MET    nt0 3992   2.816   2.049   1.169  0.2947 -0.7148  0.4523
   22MET    ct1 3993   2.766   2.358   1.282  0.5580  0.0047 -0.2100
   22MET    nt1 3994   2.684   2.397   1.352  0.0703 -0.3909 -0.4776
   22MET      h 3995   4.461   1.914   0.046  1.3114 -1.7675  0.0631
   22MET      h 3996   3.051   2.139   1.049 -0.8860  2.1455  2.3655
   22MET      h 3997   3.843   2.120   0.612 -0.1203 -2.1368  0.1412
   22MET      h 3998   3.991   2.190   0.539 -1.1436  1.4149  0.9762
   22MET      h 3999   3.727   2.287   0.552  1.0742 -1.4734  1.1105
   22MET      h 4000   3.655   2.248   0.712 -2.0664  1.1163  0.2041
   22MET      h 4001   3.007   1.978   0.730  0.0236  3.2045 -0.3270
   22MET      h 4002   2.953   2.070   0.867 -1.7464 -1.6002  2.3476
   22MET      h 4003   4.329   1.890  -0.099  0.9711 -2.9472  0.8168
   22MET      h 4004   4.161   1.905  -0.126  0.3140 -0.4455 -0.3941
   22MET     ha 4005   4.741   1.909   0.597 -0.4404 -1.0878  0.3404
   22MET     ha 4006   5.007   1.837   0.188 -1.1397 -1.2336 -1.0045
   22MET     ha 4007   3.196   2.750   1.023  1.5111  1.8598  1.7511
   22MET     ha 4008   2.792   2.596   1.276 -0.9298  3.4823  1.8858
   22MET     c1 4009   4.013   1.991   0.598 -0.1337  0.1044 -0.5742
   22MET      h 4010   4.108   2.002   0.544  1.2305 -2.4594  1.1970
   22MET     c2 4011   3.947   1.850   0.591  0.2592 -0.4563  0.2785
   22MET      h 4012   3.904   1.817   0.686  0.2247 -0.1849  0.3571
   22MET      h 4013   3.861   1.846   0.524  1.2993  1.9216 -1.2820
   22MET     c2 4014   4.043   1.741   0.549 -0.1710 -0.9869 -0.8804
   22MET      h 4015   4.097   1.769   0.458  0.3222 -0.7433 -0.5133
   22MET      h 4016   4.113   1.735   0.632 -0.8950 -0.8311 -0.2544
   22MET     c2 4017   3.974   1.609   0.524  0.2873 -0.6173  0.2414
   22MET      h 4018   3.897   1.597   0.600 -1.3730  1.0960 -1.1060
   22MET      h 4019   3.923   1.626   0.429 -0.8454  0.2759  0.9902
   22MET     c3 4020   4.083   1.502   0.522  0.0523 -0.2111  0.2388
   22MET      h 4021   4.164   1.527   0.454  0.6957  1.0564  1.4422
   22MET      h 4022   4.112   1.502   0.627  1.3431  0.9531 -0.1166
   22MET      h 4023   4.042   1.402   0.503 -0.1863 -0.1376  0.3645
   22MET     c1 4024   3.526   2.358   0.580  0.3282  0.3920 -0.5250
   22MET      h 4025   3.442   2.317   0.635  1.0077 -1.6132 -0.9225
   22MET     c2 4026   3.479   2.373   0.433 -1.0260  0.3475 -0.7048
   22MET      h 4027   3.520   2.467   0.396 -1.3249  0.8137  0.1097
   22MET      h 4028   3.506   2.293   0.365 -0.7169  0.2122 -0.4208
   22MET     c2 4029   3.333   2.389   0.421  0.7257  0.0086 -0.5364
   22MET      h 4030   3.291   2.289   0.433  0.4361 -0.0337 -1.8576
   22MET      h 4031   3.292   2.442   0.507  1.0009 -2.2249  1.0249
   22MET     c2 4032   3.287   2.438   0.287 -0.0692  0.9063  0.3326
   22MET      h 4033   3.320   2.384   0.198  0.2097  1.3063  0.1956
   22MET      h 4034   3.178   2.434   0.286 -0.0560 -0.0776  1.2440
   22MET     c3 4035   3.306   2.586   0.261 -0.3115  0.4531  0.0815
   22MET      h 4036   3.281   2.644   0.350  0.7773  2.4541 -0.8829
   22MET      h 4037   3.410   2.606   0.235 -0.3876 -3.1802 -3.4315
   22MET      h 4038   3.241   2.628   0.185  0.7479 -0.5488 -1.3996
   22MET     c2 4039   4.049   2.034   0.742 -0.4802 -0.4381  0.2936
   22MET      h 4040   3.961   2.079   0.790 -1.2117 -1.3764 -0.1515
   22MET      h 4041   4.067   1.942   0.797  0.4722 -0.0053  0.7275
   22MET     c3 4042   4.175   2.128   0.754  0.6708  0.5141 -0.3247
   22MET      h 4043   4.222   2.116   0.851 -0.2083 -1.2081 -0.1018
   22MET      h 4044   4.249   2.106   0.677  2.5091  2.6787  0.7685
   22MET      h 4045   4.142   2.231   0.745 -0.5516  0.0748 -1.0552
   22MET     c2 4046   3.558   2.484   0.652  0.4308 -0.6958 -0.3054
   22MET      h 4047   3.475   2.551   0.627  0.3811 -0.1862  1.1740
   22MET      h 4048   3.561   2.477   0.761  0.9822 -3.1711 -0.4619
   22MET     c3 4049   3.682   2.555   0.596  0.4763  0.3409  0.5319
   22MET      h 4050   3.759   2.492   0.550  1.4930  1.0498  1.2253
   22MET      h 4051   3.655   2.633   0.526 -1.3377 -1.6502 -1.0521
   22MET      h 4052   3.727   2.601   0.684 -2.1142  0.0455  2.0712
   22MET     c2 4053   3.018   1.874   0.923  0.5699  0.3751 -0.3670
   22MET      h 4054   3.085   1.799   0.880  0.3748 -0.7613  1.2736
   22MET      h 4055   3.043   1.914   1.021  0.3262  0.1334 -0.2060
   22MET     c2 4056   2.875   1.825   0.919 -0.3515 -0.7928 -0.3520
   22MET      h 4057   2.821   1.902   0.973 -1.9037 -2.4820  0.5776
   22MET      h 4058   2.820   1.828   0.825  0.9777 -0.9664 -1.1446
   22MET     c2 4059   2.857   1.691   0.988 -0.0246  0.1026  0.2846
   22MET      h 4060   2.951   1.637   0.982 -0.3673 -0.5506  0.7370
   22MET      h 4061   2.831   1.690   1.094 -0.4301  0.8199  0.1962
   22MET     c2 4062   2.728   1.628   0.939 -0.3349  0.3137 -0.8553
   22MET      h 4063   2.637   1.667   0.986 -0.4288  1.4456 -1.9725
   22MET      h 4064   2.726   1.635   0.831  1.4032 -0.6121 -0.9609
   22MET     c2 4065   2.752   1.477   0.971 -0.8135 -0.1233 -0.6542
   22MET      h 4066   2.789   1.474   1.073 -0.1630 -0.3354 -0.8960
   22MET      h 4067   2.822   1.436   0.898  0.0620 -2.6025  1.4915
   22MET     c2 4068   2.621   1.406   0.958  0.5183  0.8788  0.0478
   22MET      h 4069   2.552   1.440   1.036  1.0247  0.9841  0.4563
   22MET      h 4070   2.565   1.428   0.867  2.0305  0.0231 -1.1105
   22MET     c2 4071   2.635   1.251   0.967 -0.5511  0.0883 -0.4213
   22MET      h 4072   2.703   1.223   1.047  0.5967 -1.3425 -1.8441
   22MET      h 4073   2.692   1.221   0.879  1.4255 -0.5487  1.0293
   22MET     c2 4074   2.494   1.183   0.966  0.7996  0.9322 -0.0122
   22MET      h 4075   2.506   1.080   0.999 -1.1206  0.2635 -1.2660
   22MET      h 4076   2.440   1.218   1.054  1.9033 -2.0402  1.9314
   22MET     c2 4077   2.423   1.177   0.826 -0.0659  0.2647  1.0550
   22MET      h 4078   2.476   1.117   0.752 -1.2740  1.2003 -0.6075
   22MET      h 4079   2.434   1.275   0.781 -1.5324  0.2200  0.5728
   22MET     c3 4080   2.273   1.145   0.830 -0.4855  0.5459  0.2706
   22MET      h 4081   2.222   1.214   0.763  2.1385  0.2923 -2.1077
   22MET      h 4082   2.242   1.046   0.799  1.1881  0.4105 -1.0762
   22MET      h 4083   2.244   1.142   0.935  0.7387 -1.9044  0.5565
   22MET     c2 4084   4.210   1.705  -0.082  0.1962  0.5086 -0.1792
   22MET      h 4085   4.112   1.671  -0.047  0.8690  1.3527  2.6732
   22MET      h 4086   4.228   1.681  -0.187  1.1881  1.1546 -0.1662
   22MET     c2 4087   4.315   1.616  -0.007  0.3150  0.1736 -0.1095
   22MET      h 4088   4.356   1.540  -0.073  0.4432 -0.9586  1.2335
   22MET      h 4089   4.396   1.678   0.031  0.5308  0.6710 -1.3928
   22MET     c2 4090   4.254   1.552   0.114  0.1012 -0.0441  0.1014
   22MET      h 4091   4.222   1.634   0.179  0.7520  1.1133 -1.0142
   22MET      h 4092   4.167   1.495   0.083 -0.1228  0.5144 -0.2963
   22MET     c2 4093   4.348   1.466   0.203  0.7237 -0.8795  0.2107
   22MET      h 4094   4.389   1.384   0.144 -0.4533 -0.5567 -1.0962
   22MET      h 4095   4.275   1.426   0.274 -0.6190  1.0078 -0.0580
   22MET     c2 4096   4.471   1.544   0.271 -0.3813 -0.0972 -0.5195
   22MET      h 4097   4.515   1.619   0.206 -1.0467  0.1978 -0.6260
   22MET      h 4098   4.446   1.582   0.369  2.2198  5.0831 -1.7053
   22MET     c2 4099   4.587   1.443   0.301 -0.5580  0.2558  0.3900
   22MET      h 4100   4.543   1.358   0.353  1.1112 -1.5110 -1.0163
   22MET      h 4101   4.633   1.402   0.212 -0.8403 -1.6051  1.0824
   22MET     c2 4102   4.704   1.505   0.380 -0.4332 -0.5202 -0.4507
   22MET      h 4103   4.766   1.568   0.316 -0.7678 -0.6210 -0.8761
   22MET      h 4104   4.661   1.565   0.461 -0.7244  1.1846 -1.8482
   22MET     c2 4105   4.798   1.401   0.448  1.0413  0.2964  0.9173
   22MET      h 4106   4.757   1.331   0.520 -0.3788 -1.3891 -1.4812
   22MET      h 4107   4.850   1.340   0.374 -0.4461  1.5810 -1.2426
   22MET     c2 4108   4.893   1.477   0.539 -0.3057 -0.2566  0.6312
   22MET      h 4109   4.959   1.405   0.585  0.0084 -1.1646 -1.1942
   22MET      h 4110   4.970   1.531   0.484  0.8412  1.2416  3.6272
   22MET     c3 4111   4.834   1.572   0.641  0.2744 -0.1791 -0.0279
   22MET      h 4112   4.916   1.509   0.607 -0.1206 -0.3179 -0.7489
   22MET      h 4113   4.762   1.498   0.679 -0.3791 -1.0659 -2.8642
   22MET      h 4114   4.866   1.617   0.735  2.5984  0.5282 -1.1487
   23MET    c51 4115   0.194  10.345   9.424  0.2145 -0.7188  0.4048
   23MET    c52 4116   0.239  10.248   9.336  0.3112  0.3015  0.5355
   23MET    c52 4117   0.271  10.291   9.196 -0.1548  0.6590  0.0002
   23MET    c51 4118   0.252  10.432   9.164  0.5609 -0.1783 -0.3474
   23MET    c50 4119   0.222  10.529   9.257 -0.5884 -0.0370  0.0571
   23MET    c50 4120   0.195  10.485   9.387 -0.2325  0.7959  0.3156
   23MET    np0 4121   0.183  10.585   9.473 -0.3520 -0.0892 -0.0738
   23MET    sp0 4122   0.196  10.725   9.385 -0.2235  0.5059  0.0582
   23MET    np0 4123   0.223  10.659   9.241 -0.2578 -0.0252 -0.0759
   23MET    cs0 4124   0.141  10.285   9.540  0.2817 -0.9110 -0.3670
   23MET    c53 4125   0.155  10.147   9.519 -0.0310 -0.7766 -0.1754
   23MET    np1 4126   0.224  10.126   9.404  0.2784  0.0757  0.3632
   23MET    cs0 4127   0.273  10.452   9.029 -0.1111 -0.7372 -0.1428
   23MET    c53 4128   0.297  10.325   8.980 -0.6376 -0.5769 -0.1707
   23MET    np1 4129   0.294  10.229   9.077 -0.4757  0.7784  1.1017
   23MET    cs2 4130   0.097  10.063   9.619 -0.0303 -0.6108 -0.2410
   23MET    cs1 4131   0.049  10.143   9.726 -0.0638 -0.3842 -0.2301
   23MET    sp1 4132   0.056  10.318   9.691  0.4061 -0.0246  0.4663
   23MET    cs2 4133   0.330  10.326   8.838 -0.9393  1.0105 -0.1567
   23MET    cs1 4134   0.307  10.452   8.783 -0.2455  0.6402  0.6155
   23MET    sp1 4135   0.272  10.576   8.909 -0.1794  0.0218 -0.4518
   23MET    c54 4136   0.019  10.071   9.845  0.4949 -0.8913  0.4752
   23MET    cs3 4137   0.033   9.935   9.816  0.6026  0.0496  0.8918
   23MET    sp2 4138   0.094   9.899   9.655  0.2301  0.5103 -0.3816
   23MET    c54 4139   0.324  10.463   8.646 -0.1279 -0.1543  0.1117
   23MET    cs3 4140   0.370  10.345   8.586  0.0945  0.1028  0.5093
   23MET    sp2 4141   0.373  10.215   8.713  0.0216 -0.2279 -0.0957
   23MET    c=0 4142   0.018   9.837   9.919 -0.1982 -1.0299  0.2244
   23MET    c=1 4143   0.050   9.703   9.947  0.1326  0.0047 -0.2693
   23MET    c=0 4144   0.398  10.332   8.450  0.0318 -0.1270  0.2592
   23MET    c=1 4145   0.422  10.237   8.352  0.2275  1.0684  0.0627
   23MET     c2 4146   0.270   9.996   9.366 -0.6523 -0.2783 -0.5256
   23MET     c2 4147   0.320  10.090   9.042  0.0093  0.9169 -0.3202
   23MET     c2 4148   0.265  10.585   8.580  1.3560 -0.3161 -0.5586
   23MET     c2 4149  -0.051  10.133   9.962 -0.6391  1.1859  0.3792
   23MET    c=2 4150  -0.010   9.622  10.055 -1.2251  0.2923 -0.2386
   23MET    c55 4151   0.064   9.493  10.064  0.0551 -0.7073 -0.0827
   23MET    c56 4152   0.151   9.498   9.953  0.5447  0.4710  0.2410
   23MET     c' 4153   0.158   9.626   9.884  0.0040  0.4577  0.5036
   23MET    c=2 4154   0.457  10.260   8.211  0.0962  0.8407 -0.4720
   23MET    c55 4155   0.462  10.132   8.149 -0.9738  0.0165  0.0875
   23MET    c56 4156   0.439  10.031   8.249 -0.0218  0.3321 -0.1914
   23MET     c' 4157   0.410  10.094   8.375 -0.1249  0.0680 -0.4840
   23MET    cp3 4158   0.238   9.394   9.933 -1.0948 -0.5508  0.8148
   23MET    cp2 4159   0.241   9.287  10.017 -0.6547 -0.5721  0.5196
   23MET    cp1 4160   0.131   9.272  10.108  0.6930 -0.8363 -0.1055
   23MET    cp0 4161   0.051   9.379  10.144  0.5407 -0.4485  0.1502
   23MET    cp3 4162   0.447   9.902   8.221  0.4814 -0.1813 -0.3002
   23MET    cp2 4163   0.477   9.861   8.094 -0.6334  0.6513 -0.0332
   23MET    cp1 4164   0.492   9.948   7.996  0.0654 -0.6547  0.0229
   23MET    cp0 4165   0.485  10.082   8.019  0.4033 -0.9493 -0.0270
   23MET     o' 4166   0.237   9.642   9.789  0.1628 -0.0069 -0.2469
   23MET     o' 4167   0.370  10.032   8.472  0.5359 -0.3661 -0.2146
   23MET      f 4168   0.128   9.168  10.190 -0.3945  0.2362 -0.1849
   23MET      f 4169   0.318   9.176   9.993  0.0059 -0.0612  0.3758
   23MET      f 4170   0.496   9.735   8.080 -0.6095  0.0523 -0.6841
   23MET      f 4171   0.535   9.903   7.886 -0.1661  0.8199 -0.1893
   23MET    c=3 4172  -0.119   9.646  10.134  0.0519 -0.1252 -0.3159
   23MET    ct1 4173  -0.160   9.558  10.240  1.3390  0.2244  0.1227
   23MET    nt1 4174  -0.203   9.488  10.327 -0.2478  0.9913 -0.6220
   23MET    ct0 4175  -0.212   9.755  10.114  0.7386  0.4971 -0.1501
   23MET    nt0 4176  -0.292   9.834  10.088 -0.1578  0.4337  0.3745
   23MET    c=3 4177   0.481  10.375   8.141 -0.7214 -0.1029  0.7919
   23MET    ct0 4178   0.479  10.515   8.189  0.0119 -0.2870  1.0533
   23MET    nt0 4179   0.475  10.624   8.231 -0.0967 -0.4513 -0.1276
   23MET    ct1 4180   0.512  10.374   8.000  0.2931  0.4349  0.6463
   23MET    nt1 4181   0.544  10.375   7.887 -0.6892  0.3371  0.4458
   23MET      h 4182  -0.064   9.875   9.980 -0.0506  1.1029 -0.8456
   23MET      h 4183   0.418  10.434   8.421  1.6192  0.5405  3.4534
   23MET      h 4184   0.258   9.967   9.261  0.6913 -2.2402 -0.1754
   23MET      h 4185   0.219   9.919   9.424  1.0405 -1.5778 -0.7121
   23MET      h 4186   0.392  10.052   9.115  1.2575  0.8077 -1.5809
   23MET      h 4187   0.369  10.073   8.946 -1.2928  2.1294 -1.2171
   23MET      h 4188   0.174  10.610   8.634  1.0402 -0.6019 -0.9655
   23MET      h 4189   0.237  10.569   8.476 -1.3100 -0.4943  0.1455
   23MET      h 4190  -0.139  10.074   9.987  1.7203 -2.1999  1.0221
   23MET      h 4191  -0.084  10.226   9.914 -0.7031  0.5032 -0.9157
   23MET     ha 4192   0.314   9.412   9.858 -1.5251 -0.9167  0.2845
   23MET     ha 4193  -0.004   9.362  10.235  0.3024 -0.9095 -0.0775
   23MET     ha 4194   0.442   9.837   8.308  0.3869  1.3865  0.8973
   23MET     ha 4195   0.520  10.136   7.931 -1.1227 -0.5108 -0.3835
   23MET     c1 4196   0.417   9.985   9.403  0.2294 -0.8550 -0.1492
   23MET      h 4197   0.482  10.053   9.347  1.0775  0.8367  2.7823
   23MET     c2 4198   0.458   9.845   9.362 -0.1259  0.6505  0.7830
   23MET      h 4199   0.456   9.776   9.446 -3.4684  2.1153  2.0058
   23MET      h 4200   0.372   9.802   9.310 -1.9051  0.4576  3.7621
   23MET     c2 4201   0.582   9.826   9.276  0.0363 -0.0372 -0.6771
   23MET      h 4202   0.586   9.892   9.190  1.0709  3.0595  1.6644
   23MET      h 4203   0.672   9.838   9.336 -0.4665  0.3576  0.0154
   23MET     c2 4204   0.603   9.678   9.232  0.1661 -0.7416 -0.2075
   23MET      h 4205   0.536   9.653   9.150 -0.2442 -2.1430  0.5474
   23MET      h 4206   0.701   9.680   9.184 -0.3545  3.2410 -1.2593
   23MET     c3 4207   0.591   9.573   9.343  0.3109  0.0647 -0.7733
   23MET      h 4208   0.653   9.488   9.315 -0.8556 -1.0524 -0.0137
   23MET      h 4209   0.635   9.591   9.441  0.3862  0.1575 -0.8245
   23MET      h 4210   0.491   9.532   9.359  0.4945  1.0902  3.4559
   23MET     c1 4211   0.188  10.013   9.027 -0.5103  0.7620  1.7169
   23MET      h 4212   0.122  10.025   9.112 -2.2283 -1.2482  0.7173
   23MET     c2 4213   0.225   9.863   9.037 -0.3251  0.5631 -0.3208
   23MET      h 4214   0.253   9.823   8.940 -0.7545  1.1272 -0.6837
   23MET      h 4215   0.323   9.842   9.080 -0.7194  1.1253  0.8756
   23MET     c2 4216   0.118   9.776   9.099 -0.6859  0.0660 -0.4571
   23MET      h 4217   0.139   9.783   9.205  1.6612 -2.6970 -0.6913
   23MET      h 4218   0.012   9.800   9.085 -0.3250  0.9870 -1.6734
   23MET     c2 4219   0.135   9.627   9.049  0.3273 -1.1207 -0.9151
   23MET      h 4220   0.047   9.580   9.093 -2.3485  0.2868 -4.5779
   23MET      h 4221   0.215   9.581   9.108  2.0119  1.3203 -1.2201
   23MET     c3 4222   0.263   9.549   9.090  0.5413 -0.1961  0.3682
   23MET      h 4223   0.257   9.442   9.072  0.6532  0.4535 -4.1038
   23MET      h 4224   0.359   9.585   9.053  0.5242  1.0181  1.4710
   23MET      h 4225   0.283   9.548   9.197 -1.1022 -0.1073  0.6863
   23MET     c2 4226   0.440  10.005   9.551  0.1627 -0.8062  0.4165
   23MET      h 4227   0.453  10.102   9.598 -0.3382  0.1290 -1.3364
   23MET      h 4228   0.368   9.941   9.602  2.7244 -3.2991  1.0795
   23MET     c3 4229   0.588   9.961   9.582 -0.2188 -0.2240  0.1687
   23MET      h 4230   0.652   9.990   9.498  0.0284  0.5312  0.6079
   23MET      h 4231   0.628  10.007   9.673  0.0329 -0.5597  0.2266
   23MET      h 4232   0.605   9.854   9.583  2.2104  0.1035  3.0382
   23MET     c2 4233   0.104  10.042   8.899  0.2926  0.3271  0.0244
   23MET      h 4234   0.072  10.146   8.905 -0.2001  0.3208 -2.0432
   23MET      h 4235   0.168  10.043   8.811  2.0005 -1.5494  1.1922
   23MET     c3 4236  -0.019   9.957   8.858  0.6029 -0.3622 -0.1159
   23MET      h 4237  -0.067   9.999   8.769  0.4443 -0.1975  0.0484
   23MET      h 4238   0.022   9.857   8.845 -0.6719 -0.7768 -0.9313
   23MET      h 4239  -0.078   9.953   8.949  0.0710  0.6490 -0.4019
   23MET     c2 4240   0.367  10.706   8.574 -0.6811 -0.1399 -0.3143
   23MET      h 4241   0.410  10.743   8.667 -2.6868  2.6790 -0.4729
   23MET      h 4242   0.453  10.674   8.514  1.5986  1.1621  2.1556
   23MET     c2 4243   0.323  10.837   8.510  0.0116 -0.2806 -0.0423
   23MET      h 4244   0.290  10.818   8.408 -0.7322  0.2759  0.0877
   23MET      h 4245   0.237  10.881   8.561 -0.1209  1.4626 -1.7012
   23MET     c2 4246   0.425  10.953   8.503 -0.2718 -0.0047  0.7771
   23MET      h 4247   0.419  10.989   8.606 -0.5051  0.7760  0.4927
   23MET      h 4248   0.530  10.927   8.492 -0.7038 -2.0542  1.4187
   23MET     c2 4249   0.390  11.073   8.415  0.0722  0.7521  0.7589
   23MET      h 4250   0.284  11.094   8.401  0.8205  2.0843 -4.1701
   23MET      h 4251   0.430  11.163   8.462 -0.1680  0.2937  1.8536
   23MET     c2 4252   0.439  11.062   8.269  0.2643 -0.3555  0.0791
   23MET      h 4253   0.362  11.004   8.218  0.5482 -0.2392 -0.4883
   23MET      h 4254   0.541  11.023   8.256 -0.4484 -2.1014 -0.4233
   23MET     c2 4255   0.427  11.194   8.194  0.1671  0.2868 -0.0969
   23MET      h 4256   0.335  11.185   8.136  0.5345  1.6809 -0.9267
   23MET      h 4257   0.430  11.274   8.268  1.5621  1.2186 -1.1473
   23MET     c2 4258   0.552  11.231   8.102 -0.4149 -0.2245 -0.7886
   23MET      h 4259   0.562  11.155   8.024 -0.9221 -0.0879 -0.9928
   23MET      h 4260   0.641  11.240   8.164  0.5253 -1.5556 -1.9159
   23MET     c2 4261   0.522  11.359   8.012  0.0560 -0.0466  0.2947
   23MET      h 4262   0.431  11.338   7.956 -1.4346  3.4665  1.2798
   23MET      h 4263   0.508  11.432   8.091 -1.0637 -2.1966  2.1533
   23MET     c2 4264   0.633  11.387   7.907  0.2989  0.1902 -0.1898
   23MET      h 4265   0.659  11.308   7.837  2.4311  1.7770 -1.2387
   23MET      h 4266   0.725  11.410   7.961  0.6187 -1.1018 -0.1543
   23MET     c3 4267   0.595  11.508   7.821  0.5353 -0.1863 -0.0082
   23MET      h 4268   0.544  11.585   7.879 -2.7408 -0.0810 -2.8848
   23MET      h 4269   0.688  11.550   7.783  0.6015 -0.8652 -0.6147
   23MET      h 4270   0.527  11.467   7.746 -2.4245  3.0885  0.7437
   23MET     c2 4271   0.029  10.142  10.087  0.1560  0.1938 -0.3673
   23MET      h 4272  -0.037  10.203  10.149  0.0022 -1.7068  1.3968
   23MET      h 4273   0.047  10.044  10.132 -2.0193 -1.5083 -3.0554
   23MET     c2 4274   0.160  10.222  10.075  0.0030 -0.0619  0.3389
   23MET      h 4275   0.139  10.302  10.004 -0.8780  1.1477  1.9146
   23MET      h 4276   0.174  10.277  10.167  0.0926  3.3371 -1.6401
   23MET     c2 4277   0.282  10.138  10.055  0.8820  0.5110  0.6035
   23MET      h 4278   0.289  10.076  10.145  0.1794  1.9470  1.6639
   23MET      h 4279   0.298  10.076   9.967 -0.3294  3.1742 -1.5465
   23MET     c2 4280   0.414  10.221  10.052  0.4557 -0.4892 -0.3429
   23MET      h 4281   0.504  10.159  10.062  0.0027 -1.0593  0.2456
   23MET      h 4282   0.413  10.283  10.141  0.1745  0.5635 -1.0710
   23MET     c2 4283   0.417  10.291   9.919  0.2412 -0.0417 -0.5908
   23MET      h 4284   0.448  10.229   9.835  2.2566  0.4420 -0.2148
   23MET      h 4285   0.314  10.325   9.904 -0.1945 -0.9031  0.3682
   23MET     c2 4286   0.506  10.422   9.917 -0.5315 -0.0623  0.1479
   23MET      h 4287   0.455  10.484   9.843 -0.9142  0.7184  1.0552
   23MET      h 4288   0.482  10.469  10.012  2.0517  0.2481  0.6752
   23MET     c2 4289   0.657  10.410   9.918  0.0113  0.0778 -0.2444
   23MET      h 4290   0.688  10.321   9.973  0.1389  0.3673  0.1522
   23MET      h 4291   0.695  10.367   9.825  0.3157 -2.6390  1.0706
   23MET     c2 4292   0.715  10.551   9.946  0.1281  0.4490  0.5496
   23MET      h 4293   0.675  10.626   9.878 -0.0470  1.0528  1.3170
   23MET      h 4294   0.669  10.580  10.040 -1.7905 -1.7169  0.3291
   23MET     c2 4295   0.866  10.550   9.947  0.3788  0.1836  0.6562
   23MET      h 4296   0.897  10.518  10.046 -1.1763 -2.5983  0.3008
   23MET      h 4297   0.915  10.489   9.872 -2.0221  0.2112 -1.0056
   23MET     c3 4298   0.929  10.685   9.942  0.5025 -0.0489  0.0441
   23MET      h 4299   0.851  10.748   9.900 -0.7778 -1.2106  0.6331
   23MET      h 4300   0.957  10.594   9.888  0.4872 -0.9208  1.4561
   23MET      h 4301   1.013  10.751   9.964  0.2445  0.2279  0.2018
   24MET    c51 4302   3.824   2.543   7.187  0.4405  0.3517  0.3607
   24MET    c52 4303   3.841   2.619   7.067 -0.2147 -0.2019  0.2230
   24MET    c52 4304   3.767   2.581   6.951  0.1010 -0.0460 -0.1163
   24MET    c51 4305   3.669   2.479   6.963 -0.2645 -0.0144  0.3191
   24MET    c50 4306   3.649   2.406   7.082  0.1899  0.4237 -0.3675
   24MET    c50 4307   3.728   2.436   7.195  0.7320  0.0257  0.3626
   24MET    np0 4308   3.707   2.360   7.298  0.4010 -0.1369  0.9197
   24MET    sp0 4309   3.602   2.249   7.244 -0.0227  0.1706  0.2752
   24MET    np0 4310   3.560   2.313   7.097  0.3967  0.3527 -0.2931
   24MET    cs0 4311   3.893   2.608   7.287  1.8177 -0.4501 -0.4478
   24MET    c53 4312   3.960   2.716   7.235 -0.1025 -0.0694 -0.5856
   24MET    np1 4313   3.933   2.724   7.102 -0.1805 -0.4209  0.4207
   24MET    cs0 4314   3.611   2.463   6.843 -0.5538 -0.1977  0.6740
   24MET    c53 4315   3.677   2.547   6.752  0.4107 -0.1595  0.3296
   24MET    np1 4316   3.783   2.611   6.813 -0.2663  0.1947 -0.4565
   24MET    cs2 4317   4.027   2.799   7.334 -0.7444  0.4798 -0.1007
   24MET    cs1 4318   4.021   2.738   7.459  0.6177  0.5490  0.2707
   24MET    sp1 4319   3.924   2.589   7.465  0.0221 -0.0078  0.6345
   24MET    cs2 4320   3.612   2.548   6.624 -0.2985 -0.1410  0.8277
   24MET    cs1 4321   3.508   2.458   6.616 -0.6484  0.7056 -0.3570
   24MET    sp1 4322   3.484   2.372   6.765  0.2671 -0.1735  0.2285
   24MET    c54 4323   4.104   2.797   7.553  0.0970  0.6802 -0.4230
   24MET    cs3 4324   4.176   2.906   7.504  0.2534 -0.3879 -0.4511
   24MET    sp2 4325   4.124   2.948   7.341 -0.1437  0.0780  0.0893
   24MET    c54 4326   3.451   2.456   6.491  0.2923 -0.4050 -0.0103
   24MET    cs3 4327   3.519   2.535   6.399 -0.0612  0.4103 -0.3538
   24MET    sp2 4328   3.642   2.633   6.480 -0.0716 -0.2233  0.1467
   24MET    c=0 4329   4.277   2.966   7.586 -0.0554 -0.4419  0.4820
   24MET    c=1 4330   4.385   3.047   7.560 -0.5224 -0.2462 -0.2068
   24MET    c=0 4331   3.477   2.538   6.260  0.1588  0.0084 -0.3394
   24MET    c=1 4332   3.503   2.611   6.145 -0.4443  0.2939  0.3429
   24MET     c2 4333   3.998   2.834   7.027  0.3626  1.3846  0.2442
   24MET     c2 4334   3.883   2.690   6.727 -0.1211 -0.3079 -0.3532
   24MET     c2 4335   3.317   2.383   6.478  0.1966  0.4912 -0.5213
   24MET     c2 4336   4.114   2.744   7.695  0.3341 -0.2953 -0.0593
   24MET    c=2 4337   4.484   3.076   7.665  0.0675 -0.3043  0.0847
   24MET    c55 4338   4.597   3.147   7.591  0.2358  0.6816 -0.4248
   24MET    c56 4339   4.564   3.158   7.458 -0.2245 -0.2391  0.0615
   24MET     c' 4340   4.436   3.093   7.427 -0.3300  0.1475 -0.8028
   24MET    c=2 4341   3.431   2.599   6.018 -0.2480  1.3007 -0.2576
   24MET    c55 4342   3.500   2.691   5.922 -0.0142 -0.4582 -0.4745
   24MET    c56 4343   3.603   2.751   5.991 -0.2910  0.1925 -0.2828
   24MET     c' 4344   3.606   2.716   6.132  0.4893 -0.5562 -0.1254
   24MET    cp3 4345   4.648   3.215   7.367 -0.4032  1.0260 -0.1228
   24MET    cp2 4346   4.775   3.249   7.409  0.3358  0.0038  0.2698
   24MET    cp1 4347   4.807   3.240   7.542 -0.6096  0.1894  0.1120
   24MET    cp0 4348   4.718   3.197   7.641  0.3353 -0.0634 -0.4647
   24MET    cp3 4349   3.694   2.846   5.938  0.2227  0.8787  0.6188
   24MET    cp2 4350   3.676   2.878   5.806  0.1785 -0.1220 -0.1124
   24MET    cp1 4351   3.571   2.822   5.727  0.4349  0.0790 -0.0446
   24MET    cp0 4352   3.480   2.736   5.789  0.3188  0.0726 -0.5845
   24MET     o' 4353   4.401   3.067   7.316  0.2600 -0.1895 -0.2593
   24MET     o' 4354   3.692   2.767   6.207 -0.6754 -0.3003  0.7496
   24MET      f 4355   4.930   3.268   7.577 -0.0463  0.8493  0.7028
   24MET      f 4356   4.869   3.292   7.326 -0.4281 -0.5756  0.1763
   24MET      f 4357   3.759   2.957   5.740  0.1116  0.4777  0.5599
   24MET      f 4358   3.565   2.852   5.596 -0.0394 -0.6273 -0.4100
   24MET    c=3 4359   4.489   3.066   7.801  0.0701 -0.7234  0.3110
   24MET    ct1 4360   4.605   3.084   7.885  0.0385 -0.2333 -0.3191
   24MET    nt1 4361   4.693   3.097   7.960  0.6913  0.6092 -0.9437
   24MET    ct0 4362   4.382   3.019   7.887 -0.5256 -0.0021  0.5468
   24MET    nt0 4363   4.297   2.987   7.951  0.7468 -0.1196  0.1063
   24MET    c=3 4364   3.332   2.509   5.983 -0.1471  0.0551  0.1943
   24MET    ct0 4365   3.267   2.410   6.065  0.6256  0.2829  0.4665
   24MET    nt0 4366   3.215   2.333   6.133 -0.1364 -0.1339  0.1279
   24MET    ct1 4367   3.277   2.518   5.856  0.5160  0.7692 -0.6732
   24MET    nt1 4368   3.234   2.525   5.748  0.5675 -0.0036 -0.8141
   24MET      h 4369   4.271   2.942   7.691  0.4454 -1.4380  0.2862
   24MET      h 4370   3.404   2.458   6.252  1.1827 -0.9484 -0.3393
   24MET      h 4371   4.022   2.816   6.922 -0.1767  0.0785  0.3334
   24MET      h 4372   4.090   2.823   7.085 -0.3430 -1.7171  0.8791
   24MET      h 4373   3.893   2.796   6.748 -0.3020 -0.5800  1.1899
   24MET      h 4374   3.848   2.692   6.624  0.3512  2.7923 -0.5113
   24MET      h 4375   3.243   2.426   6.410 -1.2871 -0.1809  0.6268
   24MET      h 4376   3.266   2.404   6.572 -1.3017  1.0902 -1.4407
   24MET      h 4377   4.021   2.692   7.720  0.9031 -1.0280  0.5772
   24MET      h 4378   4.110   2.830   7.761  0.9053 -0.9955  0.9011
   24MET     ha 4379   4.606   3.215   7.268 -0.7690 -1.6249  0.0037
   24MET     ha 4380   4.774   3.182   7.732 -0.7391  0.6328  0.3112
   24MET     ha 4381   3.781   2.884   5.990  0.7984 -0.3271  0.5678
   24MET     ha 4382   3.407   2.692   5.723  1.0132 -1.9540 -0.0249
   24MET     c1 4383   3.914   2.958   7.051  0.0840 -0.0823 -0.5332
   24MET      h 4384   3.901   2.968   7.158  1.0762  2.2222 -0.5898
   24MET     c2 4385   3.773   2.954   6.984  0.1233  1.0904 -0.0561
   24MET      h 4386   3.748   3.052   6.943 -1.1771  1.6401  1.9688
   24MET      h 4387   3.778   2.887   6.898  1.7238 -0.1671  0.9892
   24MET     c2 4388   3.658   2.911   7.068 -0.2571 -0.5260 -0.4260
   24MET      h 4389   3.687   2.816   7.112 -0.6728  0.1030  1.2338
   24MET      h 4390   3.658   2.989   7.144 -1.5375  0.5438 -1.4889
   24MET     c2 4391   3.530   2.873   6.991 -0.4296  0.0760 -0.0725
   24MET      h 4392   3.483   2.945   6.924  0.8168 -0.2016 -1.2785
   24MET      h 4393   3.555   2.793   6.921  1.7330  0.5941  0.0751
   24MET     c3 4394   3.416   2.818   7.081 -0.5782 -0.3160 -0.0866
   24MET      h 4395   3.438   2.717   7.117  0.9056 -0.7078 -2.0229
   24MET      h 4396   3.389   2.880   7.166 -1.3211 -1.5522  0.6018
   24MET      h 4397   3.328   2.810   7.017 -0.3419 -0.5077 -0.3889
   24MET     c1 4398   4.019   2.614   6.721 -0.3106 -0.1558  0.3775
   24MET      h 4399   4.072   2.617   6.816 -2.0023  1.9360  1.3033
   24MET     c2 4400   4.121   2.693   6.636 -0.2907  0.0708  0.1166
   24MET      h 4401   4.145   2.792   6.675  3.2190 -0.6935  0.0748
   24MET      h 4402   4.215   2.647   6.664 -2.0219 -1.3449  3.9422
   24MET     c2 4403   4.083   2.727   6.488 -0.2149 -0.1240 -0.2210
   24MET      h 4404   4.063   2.634   6.435  0.6350  0.2871 -1.2699
   24MET      h 4405   3.998   2.796   6.484  1.7998  2.3392 -1.7825
   24MET     c2 4406   4.205   2.789   6.415 -0.0608  0.7758  0.0942
   24MET      h 4407   4.278   2.708   6.406 -1.2634 -0.3250  0.1346
   24MET      h 4408   4.243   2.866   6.482  1.3818 -1.5937  2.0578
   24MET     c3 4409   4.153   2.807   6.271 -0.1667  0.0239  0.3464
   24MET      h 4410   4.136   2.713   6.218  0.5208  1.1308 -1.8804
   24MET      h 4411   4.061   2.865   6.268  0.3055  0.7248 -0.9121
   24MET      h 4412   4.218   2.881   6.223 -1.4567  1.4696  0.8021
   24MET     c2 4413   3.990   3.082   7.000 -0.3250  0.5916 -0.8381
   24MET      h 4414   4.092   3.073   7.038 -0.0624  1.2457 -1.3690
   24MET      h 4415   3.990   3.088   6.891 -0.4768  0.0152 -0.8687
   24MET     c3 4416   3.944   3.216   7.059  0.7503  0.5271  0.0278
   24MET      h 4417   3.986   3.308   7.018 -0.1526  1.0285  0.2025
   24MET      h 4418   3.836   3.227   7.065  0.5339 -1.5680  0.5729
   24MET      h 4419   3.991   3.221   7.157  1.9883 -1.2830 -0.4353
   24MET     c2 4420   3.996   2.470   6.678  0.1291  0.2433 -0.1647
   24MET      h 4421   3.935   2.419   6.753 -1.3696 -0.2129 -1.6774
   24MET      h 4422   3.939   2.471   6.586  1.2184 -0.2823 -0.8587
   24MET     c3 4423   4.123   2.385   6.657  0.0020  0.2202  0.0874
   24MET      h 4424   4.193   2.398   6.740  1.2584 -3.9115 -0.1939
   24MET      h 4425   4.098   2.281   6.636  0.5284  0.6572 -2.8636
   24MET      h 4426   4.177   2.421   6.569 -1.2352  1.1005 -0.3246
   24MET     c2 4427   3.323   2.232   6.447  0.9978  0.6629 -0.1546
   24MET      h 4428   3.374   2.213   6.352 -1.1286  1.3402 -1.4563
   24MET      h 4429   3.384   2.173   6.515 -1.2169 -0.8451  0.5608
   24MET     c2 4430   3.172   2.186   6.447 -0.1205  0.2523  0.5212
   24MET      h 4431   3.135   2.174   6.548 -0.4717 -0.1565  0.3483
   24MET      h 4432   3.106   2.254   6.394 -0.5548  0.1800  0.9682
   24MET     c2 4433   3.151   2.042   6.388  0.6365 -0.1464  0.5339
   24MET      h 4434   3.050   2.008   6.413  1.0365 -0.5061  1.6938
   24MET      h 4435   3.158   2.036   6.280 -2.0548 -0.7838  0.3625
   24MET     c2 4436   3.220   1.925   6.465 -0.3134  0.3517  0.7161
   24MET      h 4437   3.197   1.833   6.412  1.1798 -0.3877  1.3055
   24MET      h 4438   3.328   1.935   6.448  0.3513 -1.8958  3.3697
   24MET     c2 4439   3.189   1.912   6.613 -0.2956  0.3291 -0.3393
   24MET      h 4440   3.082   1.905   6.632 -0.6712  1.1748 -2.0010
   24MET      h 4441   3.209   1.999   6.674 -1.8424  1.0716 -0.8709
   24MET     c2 4442   3.278   1.800   6.671 -0.3041 -0.3999  0.0924
   24MET      h 4443   3.279   1.720   6.597 -1.6332  0.7089 -1.1546
   24MET      h 4444   3.383   1.829   6.666 -0.1253 -0.8470  1.0456
   24MET     c2 4445   3.247   1.752   6.812  0.1016 -0.6703  0.4213
   24MET      h 4446   3.176   1.670   6.807  0.3457 -0.8108 -1.0537
   24MET      h 4447   3.202   1.832   6.870 -0.7191 -0.7360 -0.1107
   24MET     c2 4448   3.369   1.697   6.876  0.1336  0.0341  0.4132
   24MET      h 4449   3.398   1.613   6.813  0.3380 -1.6579  2.6922
   24MET      h 4450   3.450   1.768   6.869  0.0068  0.1430  0.0668
   24MET     c2 4451   3.353   1.649   7.025  0.0701 -0.0872  0.5539
   24MET      h 4452   3.272   1.577   7.035  1.4598 -1.5714  1.2773
   24MET      h 4453   3.325   1.728   7.096  0.1595 -1.5503  2.2552
   24MET     c3 4454   3.478   1.584   7.076  0.2185  0.7668 -0.3991
   24MET      h 4455   3.529   1.502   7.025  1.4963  0.1599  1.7890
   24MET      h 4456   3.560   1.655   7.090  0.6459  0.4958 -1.5062
   24MET      h 4457   3.459   1.542   7.174 -1.8343 -0.8941 -1.4719
   24MET     c2 4458   4.236   2.658   7.723 -0.0453 -0.0444  0.4745
   24MET      h 4459   4.216   2.573   7.657  0.8549 -0.8200  1.1694
   24MET      h 4460   4.329   2.712   7.703  0.6547 -0.9076  1.2935
   24MET     c2 4461   4.230   2.618   7.866 -0.1575 -0.4600  0.0435
   24MET      h 4462   4.237   2.705   7.932 -0.9125 -0.6955  0.4415
   24MET      h 4463   4.127   2.585   7.882  0.2125 -2.3958 -1.4592
   24MET     c2 4464   4.332   2.519   7.904 -0.1620 -0.2267 -0.0667
   24MET      h 4465   4.305   2.471   7.997 -4.4790  0.8641 -0.6623
   24MET      h 4466   4.334   2.445   7.824  2.5787 -1.1948  0.8382
   24MET     c2 4467   4.461   2.590   7.936  0.1154  0.1537 -0.4596
   24MET      h 4468   4.452   2.675   8.004  0.2305  0.4868 -0.8609
   24MET      h 4469   4.505   2.629   7.844  0.9892 -0.3304 -0.2597
   24MET     c2 4470   4.555   2.480   7.984 -0.1886  0.6848  0.2486
   24MET      h 4471   4.514   2.441   8.078 -0.5614 -0.6889 -0.4682
   24MET      h 4472   4.559   2.400   7.910 -0.0702  1.8326 -0.9929
   24MET     c2 4473   4.696   2.531   8.009 -0.5035 -0.0654  0.4266
   24MET      h 4474   4.765   2.507   7.929 -1.3499 -1.3303  0.0537
   24MET      h 4475   4.697   2.640   8.013 -2.3385  0.0328 -1.0956
   24MET     c2 4476   4.769   2.488   8.132  0.0304 -0.2228 -0.2220
   24MET      h 4477   4.695   2.511   8.208  1.0989 -0.8903  1.0259
   24MET      h 4478   4.782   2.380   8.135 -2.2153 -0.5180 -0.1724
   24MET     c2 4479   4.895   2.574   8.162  0.6844 -0.7883  0.7398
   24MET      h 4480   4.963   2.583   8.078 -0.7314  2.9887 -0.0889
   24MET      h 4481   4.870   2.678   8.184  0.9690 -0.2960 -1.2408
   24MET     c2 4482   4.970   2.511   8.283 -0.0254 -0.2907 -0.4825
   24MET      h 4483   5.053   2.578   8.305  0.6116 -1.7143  1.6450
   24MET      h 4484   4.906   2.510   8.371 -1.1372  0.1556 -1.2815
   24MET     c3 4485   5.008   2.363   8.250  0.8076 -0.2029  0.8286
   24MET      h 4486   5.007   2.472   8.245 -1.9658 -0.2749 -1.7419
   24MET      h 4487   5.055   2.311   8.167 -1.0945  0.9072 -1.0060
   24MET      h 4488   5.069   2.330   8.334  1.7325 -0.2669  0.1339
   25MET    c51 4489   5.138   2.290   1.415  0.0478 -0.1462 -0.3964
   25MET    c52 4490   5.251   2.274   1.502 -0.0557  0.2536 -0.0555
   25MET    c52 4491   5.269   2.151   1.575 -0.2979 -0.5440  1.3786
   25MET    c51 4492   5.179   2.043   1.548  0.2724 -0.1013 -0.6866
   25MET    c50 4493   5.077   2.055   1.448  0.3973 -0.8519  0.4884
   25MET    c50 4494   5.052   2.180   1.384  0.1327 -0.0673  0.0456
   25MET    np0 4495   4.945   2.182   1.310  0.1996 -0.1275  0.3219
   25MET    sp0 4496   4.879   2.029   1.299 -0.3168 -0.0223 -0.0503
   25MET    np0 4497   4.998   1.966   1.403 -0.4867  0.2124  0.6358
   25MET    cs0 4498   5.129   2.420   1.376  0.5868 -0.0084  0.3147
   25MET    c53 4499   5.243   2.486   1.423  0.9178  0.1694 -0.6174
   25MET    np1 4500   5.319   2.396   1.497 -0.5123 -0.1037 -0.1440
   25MET    cs0 4501   5.213   1.929   1.630 -0.5700 -0.5609  0.7294
   25MET    c53 4502   5.319   1.972   1.712  0.0211 -0.9717 -0.7270
   25MET    np1 4503   5.351   2.108   1.689  0.4034 -0.3692 -0.1381
   25MET    cs2 4504   5.245   2.618   1.384  0.4220 -0.1833  0.8263
   25MET    cs1 4505   5.126   2.653   1.319  0.3589  0.3343 -0.1236
   25MET    sp1 4506   5.010   2.525   1.308 -0.3638 -0.0933  0.0147
   25MET    cs2 4507   5.346   1.868   1.803  0.4149 -0.6923  0.7653
   25MET    cs1 4508   5.264   1.754   1.783 -0.4685 -0.1074  0.0095
   25MET    sp1 4509   5.161   1.764   1.645 -0.0881  0.5771  0.2261
   25MET    c54 4510   5.116   2.786   1.286  0.7856  0.5127 -0.7435
   25MET    cs3 4511   5.242   2.858   1.296 -0.4941 -0.6899  0.2242
   25MET    sp2 4512   5.353   2.756   1.387 -0.0417  0.0326 -0.3358
   25MET    c54 4513   5.283   1.655   1.877  0.3081 -0.9442  0.9129
   25MET    cs3 4514   5.379   1.694   1.971 -0.0947  0.2041  0.1603
   25MET    sp2 4515   5.449   1.852   1.935 -0.0979 -0.1090  0.2094
   25MET    c=0 4516   5.263   2.987   1.231  0.1808 -0.0262  1.1976
   25MET    c=1 4517   5.361   3.081   1.225 -0.8752 -0.1259  0.1934
   25MET    c=0 4518   5.413   1.602   2.079  0.3389 -0.9344  0.4175
   25MET    c=1 4519   5.517   1.577   2.165  0.5978  0.1568  0.1003
   25MET     c2 4520   5.447   2.440   1.545 -0.0300 -0.4460  1.3835
   25MET     c2 4521   5.447   2.176   1.784 -0.5134  0.0934 -0.6031
   25MET     c2 4522   5.211   1.519   1.861 -0.3532 -0.2924  0.6637
   25MET     c2 4523   4.989   2.844   1.212  0.0803  0.6342  0.0063
   25MET    c=2 4524   5.361   3.202   1.146 -0.7008  0.1070 -0.1844
   25MET    c55 4525   5.499   3.267   1.163 -0.0326 -0.9750 -0.2348
   25MET    c56 4526   5.573   3.192   1.252  0.2210 -0.3490  0.9872
   25MET     c' 4527   5.495   3.075   1.299  0.0485 -0.0044  0.4740
   25MET    c=2 4528   5.525   1.474   2.271 -0.1956  0.8173  0.0972
   25MET    c55 4529   5.655   1.485   2.340  0.4988 -0.2906 -0.0455
   25MET    c56 4530   5.718   1.597   2.290 -0.1485  0.5389  0.3627
   25MET     c' 4531   5.634   1.663   2.185  0.7054 -0.3156 -0.1114
   25MET    cp3 4532   5.703   3.230   1.290 -0.7338 -0.2305 -0.2557
   25MET    cp2 4533   5.760   3.337   1.226 -0.0362 -0.2663  0.0468
   25MET    cp1 4534   5.688   3.410   1.133  0.6530  0.0041 -0.7837
   25MET    cp0 4535   5.560   3.377   1.102 -0.1793  0.3214 -0.9358
   25MET    cp3 4536   5.839   1.645   2.330 -0.2823 -0.3097 -0.7233
   25MET    cp2 4537   5.907   1.564   2.419 -0.0809 -0.1792 -0.6354
   25MET    cp1 4538   5.847   1.449   2.472 -0.1722 -0.0766 -0.9711
   25MET    cp0 4539   5.723   1.414   2.435  0.0462  0.7074  0.3433
   25MET     o' 4540   5.546   2.984   1.355  0.1599 -0.0463 -0.4484
   25MET     o' 4541   5.662   1.773   2.134 -0.3446 -0.5382  0.5364
   25MET      f 4542   5.749   3.519   1.094  0.0419  0.1308 -0.4147
   25MET      f 4543   5.875   3.396   1.258 -0.1833  0.0842  0.5035
   25MET      f 4544   6.019   1.611   2.473  0.7103 -0.3922 -0.0297
   25MET      f 4545   5.907   1.380   2.572  0.3722 -0.9293  0.0810
   25MET    c=3 4546   5.268   3.272   1.061  0.3122  0.0242  0.4030
   25MET    ct1 4547   5.293   3.403   1.002  0.0665 -0.5526  0.2901
   25MET    nt1 4548   5.306   3.506   0.955 -0.4912 -0.3811 -0.0623
   25MET    ct0 4549   5.138   3.235   1.024 -0.5751  0.8256 -0.0581
   25MET    nt0 4550   5.038   3.189   0.985  0.2105 -0.3803  0.3916
   25MET    c=3 4551   5.426   1.375   2.291 -0.0270 -0.5065  0.7578
   25MET    ct0 4552   5.303   1.352   2.228  0.7885 -0.7739  0.1707
   25MET    nt0 4553   5.204   1.324   2.173  0.1822  0.3404 -0.5111
   25MET    ct1 4554   5.452   1.282   2.400 -0.0822 -0.7595  0.3858
   25MET    nt1 4555   5.470   1.202   2.486  0.1552  0.2165 -0.2298
   25MET      h 4556   5.175   3.029   1.183  0.9101  2.4965  1.9455
   25MET      h 4557   5.333   1.530   2.071  0.8723 -1.2472 -2.9521
   25MET      h 4558   5.453   2.398   1.645 -0.3590 -3.2075  0.2719
   25MET      h 4559   5.452   2.548   1.558 -0.7181 -0.2812  0.3618
   25MET      h 4560   5.520   2.250   1.753  0.1388  0.6715  2.2015
   25MET      h 4561   5.514   2.098   1.821  0.9367  0.5289 -2.2798
   25MET      h 4562   5.284   1.442   1.885 -1.6126 -1.3503  1.1574
   25MET      h 4563   5.181   1.482   1.763  2.4346  0.7185 -0.6341
   25MET      h 4564   4.964   2.939   1.259  0.1743 -0.0509  1.4797
   25MET      h 4565   4.899   2.785   1.230 -0.0793  1.1065  0.7609
   25MET     ha 4566   5.758   3.174   1.365 -0.9629  0.1650  0.2087
   25MET     ha 4567   5.512   3.447   1.036  0.9163  1.5639 -0.4351
   25MET     ha 4568   5.882   1.738   2.295  0.7300 -0.1149  0.9935
   25MET     ha 4569   5.688   1.324   2.483  1.8854 -1.4631 -2.2510
   25MET     c1 4570   5.567   2.400   1.453  0.7472  0.7007 -0.0230
   25MET      h 4571   5.538   2.406   1.348 -0.6620  0.6900  0.3525
   25MET     c2 4572   5.604   2.256   1.492 -0.2785  0.2490 -0.3303
   25MET      h 4573   5.656   2.264   1.588 -0.7855 -0.3867  0.0074
   25MET      h 4574   5.522   2.188   1.515 -0.3043  0.4130  0.0793
   25MET     c2 4575   5.682   2.189   1.384  0.2879  0.5428 -0.6154
   25MET      h 4576   5.610   2.152   1.310 -0.7489  0.6523  0.3212
   25MET      h 4577   5.751   2.261   1.341 -1.5060  2.1135 -0.9595
   25MET     c2 4578   5.757   2.072   1.442 -0.2257  0.8317  0.0833
   25MET      h 4579   5.812   2.026   1.360 -0.6471  1.9458 -0.8492
   25MET      h 4580   5.837   2.099   1.511  0.6832 -3.2586  0.7419
   25MET     c3 4581   5.659   1.971   1.511  0.5787 -0.3042 -0.2850
   25MET      h 4582   5.566   1.954   1.455  0.3891  1.4857 -0.5460
   25MET      h 4583   5.706   1.873   1.507 -4.0333 -2.6355 -1.1490
   25MET      h 4584   5.639   1.999   1.614 -1.7022  1.3077 -1.1129
   25MET     c1 4585   5.381   2.222   1.909 -0.6257 -0.7562 -0.3911
   25MET      h 4586   5.326   2.135   1.944  1.2292 -1.4145  0.9244
   25MET     c2 4587   5.284   2.343   1.906 -0.0726  0.1361 -0.2467
   25MET      h 4588   5.280   2.399   2.000  0.6942  0.6109 -0.4938
   25MET      h 4589   5.314   2.425   1.841 -0.1885 -1.5198 -2.4502
   25MET     c2 4590   5.136   2.310   1.873 -0.4837  0.0319 -0.0681
   25MET      h 4591   5.135   2.282   1.767  1.7821  0.0096 -0.1010
   25MET      h 4592   5.099   2.238   1.945 -0.7613  0.0252 -0.2178
   25MET     c2 4593   5.048   2.438   1.881 -0.4666  0.5300  0.3504
   25MET      h 4594   5.058   2.500   1.970 -0.4454  1.7474 -0.4894
   25MET      h 4595   4.945   2.434   1.845 -0.0275  2.5103 -1.2825
   25MET     c3 4596   5.053   2.516   1.749 -0.0903 -0.7369  0.7323
   25MET      h 4597   5.156   2.542   1.724 -0.9299  1.1606 -0.8746
   25MET      h 4598   5.003   2.465   1.666 -0.1199 -0.5118  0.6138
   25MET      h 4599   5.003   2.613   1.749  1.1705 -0.0333 -2.1746
   25MET     c2 4600   5.693   2.484   1.479  0.2407 -0.3009  0.1164
   25MET      h 4601   5.683   2.534   1.575 -0.9395  1.8335 -1.0710
   25MET      h 4602   5.786   2.430   1.467  1.2222  0.9172  2.0497
   25MET     c3 4603   5.697   2.585   1.361  0.6474  0.0530 -0.8802
   25MET      h 4604   5.752   2.672   1.399 -1.1059  1.0327 -0.5043
   25MET      h 4605   5.740   2.537   1.273  0.6768  0.5703 -1.1545
   25MET      h 4606   5.597   2.620   1.336  0.0375 -0.9129  0.2147
   25MET     c2 4607   5.489   2.252   2.010 -0.4635  0.3772 -0.6970
   25MET      h 4608   5.584   2.202   1.992  1.4488  3.8642 -0.8210
   25MET      h 4609   5.519   2.356   2.001  4.5081 -0.7227  1.5702
   25MET     c3 4610   5.452   2.233   2.158  0.1308  0.6728  0.1918
   25MET      h 4611   5.432   2.126   2.162  0.3120  0.6877  2.0274
   25MET      h 4612   5.529   2.260   2.231 -0.7589  1.8391  0.7053
   25MET      h 4613   5.364   2.291   2.182  0.4752  1.0624  0.5293
   25MET     c2 4614   5.078   1.506   1.934  0.3915  0.2047 -0.1959
   25MET      h 4615   5.091   1.513   2.041  1.0598 -1.6790 -0.1415
   25MET      h 4616   5.011   1.589   1.908  0.6660  1.1382  2.0117
   25MET     c2 4617   5.010   1.379   1.900 -0.5047  0.0746 -0.5316
   25MET      h 4618   4.963   1.407   1.805 -0.5892  1.0467 -0.2072
   25MET      h 4619   5.080   1.296   1.889 -1.9594 -0.9379 -2.4365
   25MET     c2 4620   4.909   1.337   2.005 -0.1432 -0.0343  0.7933
   25MET      h 4621   4.963   1.321   2.098  0.6900  1.4016  0.5744
   25MET      h 4622   4.837   1.418   2.019 -0.5286 -0.4243  1.0796
   25MET     c2 4623   4.831   1.218   1.956 -0.0237 -0.2071 -0.6107
   25MET      h 4624   4.781   1.251   1.865  1.1246  0.4504 -1.0179
   25MET      h 4625   4.900   1.137   1.932 -1.1284 -1.0292 -1.0363
   25MET     c2 4626   4.744   1.153   2.064  0.3853  0.1671  0.2595
   25MET      h 4627   4.675   1.232   2.091 -0.6772  0.7462 -3.8852
   25MET      h 4628   4.794   1.128   2.158  0.0738  0.1514  0.4210
   25MET     c2 4629   4.668   1.025   2.015 -0.1398  0.1288  0.3292
   25MET      h 4630   4.599   1.035   1.931  0.7922 -0.2228 -0.4876
   25MET      h 4631   4.750   0.955   1.994 -0.2662 -0.2534  1.1112
   25MET     c2 4632   4.579   0.968   2.127  0.3376  0.0893  0.3865
   25MET      h 4633   4.495   1.034   2.147  0.4149  0.6104 -0.9654
   25MET      h 4634   4.639   0.962   2.218 -0.0564  0.8406  0.7004
   25MET     c2 4635   4.538   0.830   2.088  0.8732 -0.3543  0.1731
   25MET      h 4636   4.448   0.801   2.142  1.1814 -0.3623  0.6804
   25MET      h 4637   4.512   0.820   1.983 -2.2563 -2.5560  1.0858
   25MET     c2 4638   4.648   0.727   2.121 -0.0777  0.9330 -0.0087
   25MET      h 4639   4.668   0.738   2.227  1.5393 -0.1047 -0.1944
   25MET      h 4640   4.735   0.750   2.058 -0.7489  3.5940 -0.0502
   25MET     c3 4641   4.603   0.583   2.096 -0.2033  0.0310 -0.1422
   25MET      h 4642   4.679   0.525   2.149 -1.2036 -0.8246  0.3603
   25MET      h 4643   4.510   0.575   2.151 -1.0572 -0.2501 -1.6025
   25MET      h 4644   4.593   0.564   1.989  0.0344  0.9519 -0.3354
   25MET     c2 4645   4.991   2.857   1.059  1.1590 -0.3655 -0.5469
   25MET      h 4646   5.068   2.927   1.025  0.2419  0.6587 -0.5471
   25MET      h 4647   5.008   2.757   1.019  0.9290 -1.5646  2.2329
   25MET     c2 4648   4.856   2.912   1.007  0.8079  0.0804 -0.0648
   25MET      h 4649   4.771   2.857   1.048  2.0907 -2.2057 -0.3711
   25MET      h 4650   4.847   3.012   1.048  3.1645  0.2408  0.1131
   25MET     c2 4651   4.831   2.908   0.852  0.4988  0.1033  0.0535
   25MET      h 4652   4.890   2.986   0.804 -0.1675  0.0062 -0.9189
   25MET      h 4653   4.883   2.821   0.810  0.1961 -0.6100  1.1372
   25MET     c2 4654   4.686   2.915   0.825 -0.3612 -0.7394  0.3599
   25MET      h 4655   4.648   3.008   0.868 -0.5971 -0.9666  0.6435
   25MET      h 4656   4.626   2.851   0.890 -0.6786  0.7423  1.5588
   25MET     c2 4657   4.652   2.905   0.678  0.1018  0.0631 -0.0379
   25MET      h 4658   4.689   2.994   0.626 -0.7599  1.7443  2.1291
   25MET      h 4659   4.714   2.828   0.634 -0.0351  0.1383 -0.3672
   25MET     c2 4660   4.506   2.885   0.662 -0.6658 -0.2841 -0.2814
   25MET      h 4661   4.479   2.788   0.705 -0.0997  0.4271  1.7427
   25MET      h 4662   4.457   2.960   0.724 -0.3113  0.1502 -0.5279
   25MET     c2 4663   4.464   2.890   0.507 -0.2228 -0.3504 -0.5657
   25MET      h 4664   4.356   2.890   0.496 -0.3752 -2.7287  0.5367
   25MET      h 4665   4.509   2.973   0.453 -2.2192  1.2485  0.1834
   25MET     c2 4666   4.494   2.757   0.443 -0.0268 -0.1101 -0.1907
   25MET      h 4667   4.595   2.730   0.473  0.3078  0.7571 -0.5287
   25MET      h 4668   4.445   2.673   0.492  2.6328 -0.1596  2.5658
   25MET     c2 4669   4.477   2.756   0.292 -0.6396  0.5948  0.6302
   25MET      h 4670   4.378   2.780   0.254  1.4518  3.3722 -3.4256
   25MET      h 4671   4.530   2.836   0.241 -0.6204  0.1545 -0.0424
   25MET     c3 4672   4.509   2.610   0.230 -0.0179 -0.9397 -0.2574
   25MET      h 4673   4.516   2.579   0.125  1.8098  1.2433 -0.8180
   25MET      h 4674   4.457   2.539   0.293 -3.3366  0.4818 -1.3062
   25MET      h 4675   4.613   2.622   0.260  0.3845 -0.8443 -1.6581
   26MET    c51 4676   9.884   4.204   5.074 -0.5277  0.1934 -0.2193
   26MET    c52 4677   9.967   4.099   5.025 -0.6125 -0.6476 -0.9396
   26MET    c52 4678  10.111   4.108   5.043  0.3650 -1.2159  0.2022
   26MET    c51 4679  10.170   4.208   5.128  0.1882  0.2204 -0.1849
   26MET    c50 4680  10.083   4.315   5.185  0.0238  0.1158  0.2057
   26MET    c50 4681   9.944   4.307   5.159 -0.5898  0.4407  0.6460
   26MET    np0 4682   9.874   4.410   5.213  0.1198  0.1346  0.1183
   26MET    sp0 4683   9.988   4.508   5.269  0.2101  0.3614 -0.0490
   26MET    np0 4684  10.121   4.407   5.268  0.0360  0.1140  0.3447
   26MET    cs0 4685   9.751   4.186   5.040  0.2760  0.1805  0.0536
   26MET    c53 4686   9.750   4.073   4.963  0.3964  0.1966  0.1729
   26MET    np1 4687   9.872   4.011   4.971 -0.1177 -0.5409  0.0241
   26MET    cs0 4688  10.311   4.198   5.134 -0.1413  0.4442  0.1435
   26MET    c53 4689  10.338   4.090   5.044  0.2834 -0.1802 -0.3777
   26MET    np1 4690  10.214   4.036   5.000 -0.4004  0.3805  0.1962
   26MET    cs2 4691   9.625   4.044   4.909  0.8450 -0.6180 -0.2576
   26MET    cs1 4692   9.533   4.142   4.945 -0.0052 -0.4752 -0.3192
   26MET    sp1 4693   9.595   4.258   5.061 -0.0306  0.3821 -0.2887
   26MET    cs2 4694  10.476   4.066   5.034  1.1158  0.0621 -0.3835
   26MET    cs1 4695  10.544   4.152   5.116  0.1993 -0.4470  0.3732
   26MET    sp1 4696  10.446   4.261   5.214  0.3588 -0.4452  0.1070
   26MET    c54 4697   9.406   4.135   4.893 -0.0225 -0.6531  0.4030
   26MET    cs3 4698   9.397   4.021   4.804  0.6703 -0.5335  0.1867
   26MET    sp2 4699   9.550   3.932   4.801  0.3441 -0.0129  0.0695
   26MET    c54 4700  10.683   4.140   5.093  0.3740  0.3853  0.0580
   26MET    cs3 4701  10.716   4.027   5.012 -0.6113 -0.5909 -0.6042
   26MET    sp2 4702  10.573   3.950   4.950  0.1688  0.1164  0.1583
   26MET    c=0 4703   9.266   3.970   4.765  0.0192  0.4350 -0.0218
   26MET    c=1 4704   9.148   4.010   4.707 -0.4087 -0.2800 -0.4283
   26MET    c=0 4705  10.846   3.981   4.986  0.5064 -1.0256  0.4661
   26MET    c=1 4706  10.910   3.881   4.920  0.0807 -0.3333  0.2424
   26MET     c2 4707   9.877   3.881   4.916 -0.0026 -0.0193 -0.0112
   26MET     c2 4708  10.227   3.927   4.895  0.0513 -0.0620  0.6838
   26MET     c2 4709  10.784   4.248   5.155 -0.2454  0.9473 -0.1876
   26MET     c2 4710   9.301   4.223   4.952 -0.2262 -0.3519 -0.3123
   26MET    c=2 4711   9.026   3.923   4.694 -0.0098  0.5052  0.4288
   26MET    c55 4712   8.940   3.997   4.593 -0.3002  0.6163  0.8982
   26MET    c56 4713   9.000   4.115   4.561 -0.0849 -0.5350 -0.3544
   26MET     c' 4714   9.126   4.132   4.631  0.0787  0.2890 -0.3787
   26MET    c=2 4715  11.064   3.858   4.922  0.1308  0.0691 -0.3457
   26MET    c55 4716  11.081   3.735   4.838  0.5942  0.3118 -0.6782
   26MET    c56 4717  10.957   3.693   4.783 -0.4819 -0.0545  0.0129
   26MET     c' 4718  10.850   3.774   4.837  0.2999  0.1255 -0.6628
   26MET    cp3 4719   8.954   4.205   4.468 -0.0417  0.3533 -0.2320
   26MET    cp2 4720   8.836   4.172   4.405  0.7098 -0.7563 -1.0162
   26MET    cp1 4721   8.763   4.057   4.441  0.4129  0.5992 -0.5971
   26MET    cp0 4722   8.816   3.964   4.536  0.1800 -0.3605 -0.5448
   26MET    cp3 4723  10.935   3.591   4.690  0.0136 -0.5537 -0.5281
   26MET    cp2 4724  11.055   3.520   4.661  0.1449 -0.4670 -0.1625
   26MET    cp1 4725  11.182   3.551   4.717 -0.2532  0.1435 -0.3038
   26MET    cp0 4726  11.195   3.658   4.805  0.6687 -0.3121  0.0890
   26MET     o' 4727   9.206   4.225   4.612 -0.5121  0.5788  0.3602
   26MET     o' 4728  10.736   3.763   4.798  0.3054 -0.1529 -0.2497
   26MET      f 4729   8.648   4.034   4.374 -0.1119  0.5017  0.1111
   26MET      f 4730   8.784   4.246   4.306  0.0344  0.3479 -0.1830
   26MET      f 4731  11.046   3.418   4.578  0.1331  0.6627 -0.1664
   26MET      f 4732  11.292   3.481   4.682 -0.3760  0.6148 -0.3851
   26MET    c=3 4733   8.996   3.793   4.743 -0.9207  0.6685 -1.0814
   26MET    ct1 4734   8.876   3.716   4.715 -0.0017 -0.4680 -0.3936
   26MET    nt1 4735   8.785   3.652   4.694  0.6241  0.1292  0.9925
   26MET    ct0 4736   9.073   3.720   4.831 -0.2813 -0.6696  0.0434
   26MET    nt0 4737   9.132   3.650   4.901  0.6164  0.4822 -0.8606
   26MET    c=3 4738  11.162   3.919   4.999 -0.0432  0.0855 -1.0092
   26MET    ct0 4739  11.143   4.039   5.084 -0.0362  1.0093  0.6594
   26MET    nt0 4740  11.126   4.137   5.145 -0.3418 -0.3281  1.1367
   26MET    ct1 4741  11.297   3.866   5.022 -0.3211 -0.0043  0.6926
   26MET    nt1 4742  11.397   3.818   5.037  0.6813  0.2372 -0.2541
   26MET      h 4743   9.257   3.873   4.812  1.4077 -0.0787 -0.7680
   26MET      h 4744  10.921   4.038   5.040  1.5737 -1.5875 -0.4095
   26MET      h 4745   9.976   3.848   4.886  0.0116  0.5296 -0.5847
   26MET      h 4746   9.818   3.874   4.825 -0.9065  0.2189  0.5490
   26MET      h 4747  10.173   3.832   4.906  1.2015 -0.9433 -1.1053
   26MET      h 4748  10.327   3.883   4.906  0.5705  0.6319 -1.1665
   26MET      h 4749  10.848   4.195   5.225  0.6903  3.5750  1.0239
   26MET      h 4750  10.724   4.323   5.207 -0.0043  0.7113  0.4414
   26MET      h 4751   9.258   4.275   4.866  0.2083  1.7810  0.7225
   26MET      h 4752   9.332   4.310   5.010  2.7700  0.9835 -3.7297
   26MET     ha 4753   9.008   4.296   4.448 -2.9911  1.6899 -2.5597
   26MET     ha 4754   8.766   3.869   4.548 -2.1206  0.9635  0.7292
   26MET     ha 4755  10.838   3.563   4.649  0.5055 -0.3594 -1.8360
   26MET     ha 4756  11.292   3.679   4.848 -0.1400  0.1793  1.7277
   26MET     c1 4757   9.845   3.776   5.024 -0.5046 -1.2742  0.2270
   26MET      h 4758   9.768   3.820   5.086  0.9398  3.6505 -1.2463
   26MET     c2 4759   9.974   3.759   5.107 -0.1801  0.6862 -0.6048
   26MET      h 4760  10.002   3.655   5.086 -2.5645 -0.3554  1.0447
   26MET      h 4761  10.053   3.831   5.087  3.4416 -2.2549  2.2027
   26MET     c2 4762   9.951   3.785   5.261  0.0610  0.0518  0.0371
   26MET      h 4763   9.903   3.882   5.279  0.8825  0.7891 -1.6150
   26MET      h 4764   9.877   3.713   5.296  1.5072 -1.2852  0.4058
   26MET     c2 4765  10.080   3.777   5.350 -0.0422  0.2407  1.1005
   26MET      h 4766  10.065   3.801   5.455  1.4488  3.5826  0.6296
   26MET      h 4767  10.113   3.674   5.361 -0.5813  0.0370  0.7929
   26MET     c3 4768  10.195   3.866   5.303 -0.9682 -0.0699  0.9070
   26MET      h 4769  10.168   3.970   5.281  2.6632  0.5566 -1.1301
   26MET      h 4770  10.259   3.878   5.390  0.0950 -0.6702  0.2168
   26MET      h 4771  10.257   3.820   5.226 -1.0264 -0.5734  1.1631
   26MET     c1 4772  10.213   3.988   4.760 -0.1321 -0.2942  0.5836
   26MET      h 4773  10.280   4.074   4.757  1.6203 -1.6552 -0.2208
   26MET     c2 4774  10.081   4.035   4.703 -0.2835 -0.1328  0.4177
   26MET      h 4775  10.012   3.952   4.691  0.6093 -1.0210  1.4561
   26MET      h 4776  10.037   4.107   4.772  1.2871  1.2440  0.0222
   26MET     c2 4777  10.087   4.110   4.572 -0.8197 -0.7212  0.1133
   26MET      h 4778  10.173   4.176   4.565 -0.6214 -0.8858  0.9447
   26MET      h 4779  10.114   4.038   4.495  0.6629  0.9442 -0.9628
   26MET     c2 4780   9.953   4.179   4.538 -0.5210 -0.0968 -0.0197
   26MET      h 4781   9.921   4.243   4.620 -2.4468  1.4511 -1.9342
   26MET      h 4782   9.990   4.230   4.449  4.6697 -2.1458  0.7967
   26MET     c3 4783   9.841   4.073   4.514  0.4080  0.1429  0.2783
   26MET      h 4784   9.863   3.991   4.446 -0.0654  0.4369 -0.2388
   26MET      h 4785   9.824   4.042   4.618  0.8800  2.3396  1.0399
   26MET      h 4786   9.751   4.119   4.473 -1.0308  0.5986  3.7333
   26MET     c2 4787   9.798   3.649   4.970  0.1440  0.2464  0.2028
   26MET      h 4788   9.724   3.675   4.894 -1.3261  2.9935  2.4781
   26MET      h 4789   9.880   3.599   4.919 -0.6927 -0.8410 -0.0979
   26MET     c3 4790   9.715   3.571   5.076  0.0481 -0.5164  0.1740
   26MET      h 4791   9.620   3.619   5.100  0.4954  0.2733  0.3994
   26MET      h 4792   9.688   3.474   5.035 -3.3008  0.0141  0.9549
   26MET      h 4793   9.769   3.552   5.169  0.0747  0.8584  0.4575
   26MET     c2 4794  10.277   3.896   4.657  0.8240 -1.0990  0.4623
   26MET      h 4795  10.300   3.954   4.567  0.7662  2.3343  2.5658
   26MET      h 4796  10.373   3.862   4.697  0.1461 -2.3208  1.0712
   26MET     c3 4797  10.192   3.770   4.634  0.0373  0.4743 -0.3140
   26MET      h 4798  10.219   3.710   4.721  0.4081 -0.2351 -0.9126
   26MET      h 4799  10.083   3.780   4.629  0.1011  0.6755 -1.4622
   26MET      h 4800  10.235   3.712   4.552  2.2142  0.6063  0.7225
   26MET     c2 4801  10.861   4.341   5.054  0.3404  0.7352  0.0171
   26MET      h 4802  10.911   4.417   5.113  2.3544 -0.4021 -0.1763
   26MET      h 4803  10.948   4.293   5.009 -0.6678 -0.4061 -0.7694
   26MET     c2 4804  10.771   4.406   4.941 -0.6736 -0.3313  0.2649
   26MET      h 4805  10.751   4.327   4.868 -1.9483  0.7674 -0.6097
   26MET      h 4806  10.676   4.440   4.981  0.1879  0.6353  1.5114
   26MET     c2 4807  10.839   4.515   4.860  0.3877  0.1669  0.2773
   26MET      h 4808  10.858   4.600   4.926 -0.6383  1.3765 -0.9638
   26MET      h 4809  10.934   4.480   4.821 -0.0900 -0.4951 -0.2992
   26MET     c2 4810  10.757   4.561   4.744  0.1381  0.3308  0.0523
   26MET      h 4811  10.720   4.478   4.685  4.0019 -0.1627 -1.7844
   26MET      h 4812  10.665   4.606   4.783 -0.5058 -0.7536 -0.1980
   26MET     c2 4813  10.830   4.651   4.649 -0.5415  0.4035  0.1227
   26MET      h 4814  10.933   4.619   4.641 -0.5903  0.1407  0.5739
   26MET      h 4815  10.826   4.757   4.676  0.4558 -0.2182  2.8275
   26MET     c2 4816  10.759   4.659   4.512  0.5982 -0.1029 -0.1785
   26MET      h 4817  10.773   4.565   4.458 -1.6024 -1.1749  1.0295
   26MET      h 4818  10.651   4.657   4.525  0.4964 -2.0663 -1.1543
   26MET     c2 4819  10.805   4.765   4.416 -0.2292  0.3379 -0.5249
   26MET      h 4820  10.910   4.745   4.397  0.4935  1.7121  1.8816
   26MET      h 4821  10.802   4.863   4.463 -2.2801 -0.1399  0.3934
   26MET     c2 4822  10.727   4.760   4.289 -0.0141 -0.1387  0.6536
   26MET      h 4823  10.752   4.666   4.241 -0.2962 -1.4133  2.9307
   26MET      h 4824  10.619   4.756   4.296 -0.1371  1.8630  0.1650
   26MET     c2 4825  10.766   4.880   4.198  0.1674 -0.4773  0.5902
   26MET      h 4826  10.866   4.852   4.164  0.4811 -1.2495  2.1078
   26MET      h 4827  10.767   4.974   4.254  0.0188  0.3330 -0.7494
   26MET     c3 4828  10.661   4.884   4.080 -0.5443 -0.4364 -0.3506
   26MET      h 4829  10.683   4.949   3.995  2.3747  0.2600  0.8839
   26MET      h 4830  10.653   4.788   4.029 -0.3212 -1.0112  0.6889
   26MET      h 4831  10.559   4.901   4.113  0.1863 -2.1253  2.9732
   26MET     c2 4832   9.180   4.163   5.028  0.1560  0.1407 -0.4027
   26MET      h 4833   9.118   4.251   5.047  0.8385  0.7280 -0.9025
   26MET      h 4834   9.121   4.085   4.980 -0.3062  0.3628 -0.2063
   26MET     c2 4835   9.222   4.102   5.169 -0.2951 -0.7844 -0.0764
   26MET      h 4836   9.286   4.176   5.216 -1.7763  0.1345  0.5282
   26MET      h 4837   9.141   4.096   5.242  0.8457  1.7104  1.4744
   26MET     c2 4838   9.283   3.968   5.158 -0.0560  0.5226  0.2243
   26MET      h 4839   9.214   3.901   5.107  0.0751 -0.6433  1.5330
   26MET      h 4840   9.377   3.962   5.104 -1.8951 -0.2004 -3.0443
   26MET     c2 4841   9.304   3.898   5.294  0.0911  0.2990 -0.3344
   26MET      h 4842   9.308   3.789   5.286  2.4493  0.3674 -0.3345
   26MET      h 4843   9.211   3.912   5.350 -0.3161  0.1074 -0.9489
   26MET     c2 4844   9.422   3.958   5.365  0.1034  0.0070 -1.0726
   26MET      h 4845   9.510   3.917   5.314 -0.2389 -2.6222  0.3901
   26MET      h 4846   9.422   4.067   5.363 -0.5693  0.0704  1.2291
   26MET     c2 4847   9.436   3.906   5.506 -0.6149  0.4302  0.2086
   26MET      h 4848   9.516   3.959   5.558  0.0109  0.2334 -0.5462
   26MET      h 4849   9.340   3.941   5.543 -0.0795  0.9841  1.1000
   26MET     c2 4850   9.438   3.753   5.523  0.1922 -0.5082 -0.0079
   26MET      h 4851   9.416   3.715   5.623 -0.8280  1.3884  0.5124
   26MET      h 4852   9.366   3.698   5.462 -1.3365  1.0704  0.3261
   26MET     c2 4853   9.576   3.704   5.489 -0.3096  1.1441 -0.0867
   26MET      h 4854   9.594   3.691   5.382  3.2073 -1.8536  0.7761
   26MET      h 4855   9.647   3.783   5.513  1.3266 -1.0793  2.6214
   26MET     c2 4856   9.606   3.567   5.551  0.6432  0.3893  0.0799
   26MET      h 4857   9.619   3.574   5.659 -0.6845  1.9012  0.1625
   26MET      h 4858   9.523   3.498   5.533  2.3163 -0.7422 -3.7902
   26MET     c3 4859   9.733   3.504   5.498  0.3523  0.8233  0.5954
   26MET      h 4860   9.828   3.522   5.449  0.5301 -0.5651  0.4111
   26MET      h 4861   9.742   3.418   5.564  1.1992  0.6849  0.2942
   26MET      h 4862   9.663   3.473   5.420  0.3800  0.5734  0.6706
   27MET    c51 4863   4.036   5.248   6.047 -0.4820  0.1731  0.4894
   27MET    c52 4864   4.062   5.162   5.941  0.1095  0.2263 -0.9115
   27MET    c52 4865   4.040   5.214   5.803  0.2641  0.2408 -0.5452
   27MET    c51 4866   4.003   5.350   5.786 -0.5104  0.1744  0.1287
   27MET    c50 4867   3.986   5.436   5.898 -0.2431 -0.1834  0.3510
   27MET    c50 4868   3.992   5.381   6.030 -0.5878  0.8983  0.4332
   27MET    np0 4869   3.951   5.464   6.127  0.4602 -0.0711 -0.3651
   27MET    sp0 4870   3.899   5.598   6.046  0.0435 -0.0482  0.0948
   27MET    np0 4871   3.940   5.559   5.892 -0.6327  0.9847 -0.2424
   27MET    cs0 4872   4.054   5.171   6.167  0.3422 -0.0897  0.0244
   27MET    c53 4873   4.089   5.045   6.129  0.5781 -0.2574  0.5715
   27MET    np1 4874   4.113   5.041   5.989  0.6918 -0.2215  0.2698
   27MET    cs0 4875   3.978   5.376   5.650 -0.1696  0.8316  0.2369
   27MET    c53 4876   4.000   5.254   5.584  0.4463 -0.0735  0.0059
   27MET    np1 4877   4.025   5.151   5.677  0.1712 -0.1461  0.5012
   27MET    cs2 4878   4.109   4.960   6.246  0.0111 -0.5618 -0.5243
   27MET    cs1 4879   4.092   5.033   6.366  0.4020 -0.5155 -0.0778
   27MET    sp1 4880   4.028   5.195   6.338  0.5801  0.4085  0.3549
   27MET    cs2 4881   3.981   5.259   5.441 -0.0715  0.7139  0.1646
   27MET    cs1 4882   3.954   5.392   5.409  0.0894 -0.1872  0.0785
   27MET    sp1 4883   3.938   5.503   5.547 -0.0292 -0.0194 -0.2687
   27MET    c54 4884   4.119   4.963   6.483 -0.0229  0.2535  0.8713
   27MET    cs3 4885   4.157   4.824   6.457  0.3552 -0.6423  0.8125
   27MET    sp2 4886   4.174   4.802   6.284 -0.4788  0.1613  0.1252
   27MET    c54 4887   3.924   5.409   5.272 -0.9705 -0.5964 -0.0433
   27MET    cs3 4888   3.937   5.290   5.197  0.0210 -0.7959  0.4196
   27MET    sp2 4889   3.978   5.158   5.303 -0.3371 -0.0747  0.0430
   27MET    c=0 4890   4.198   4.739   6.568  0.1526 -0.3273  0.2661
   27MET    c=1 4891   4.264   4.616   6.597  0.2407  0.1834 -0.0887
   27MET    c=0 4892   3.907   5.285   5.057  0.1206 -0.3222  0.5535
   27MET    c=1 4893   3.892   5.194   4.958  0.5660  0.4754  0.0369
   27MET     c2 4894   4.178   4.926   5.933 -0.4649 -0.6405 -0.4724
   27MET     c2 4895   4.050   5.017   5.639  0.2911  1.3718  0.2085
   27MET     c2 4896   3.891   5.547   5.217 -0.7302 -0.8415  0.0104
   27MET     c2 4897   4.096   5.028   6.618 -0.1393 -0.3850  0.2407
   27MET    c=2 4898   4.274   4.553   6.730  0.5193 -0.0041 -0.4205
   27MET    c55 4899   4.339   4.417   6.702 -0.1384  0.4150  0.6194
   27MET    c56 4900   4.368   4.399   6.567 -0.8373  0.1922  0.1687
   27MET     c' 4901   4.335   4.528   6.494  0.5676  0.1849  0.0844
   27MET    c=2 4902   3.848   5.226   4.822  0.3443  0.9313 -0.1434
   27MET    c55 4903   3.852   5.101   4.747  0.5341 -0.3594  0.9051
   27MET    c56 4904   3.868   4.993   4.836 -0.2506 -0.0546  0.0798
   27MET     c' 4905   3.905   5.047   4.969 -1.0147  0.0325  0.5281
   27MET    cp3 4906   4.415   4.281   6.509 -0.3410 -0.6429 -0.4535
   27MET    cp2 4907   4.439   4.175   6.590 -0.0813 -1.0772 -0.1214
   27MET    cp1 4908   4.422   4.189   6.731  0.1340  0.4835  0.7293
   27MET    cp0 4909   4.369   4.307   6.778  0.5629  0.0840 -0.0114
   27MET    cp3 4910   3.871   4.861   4.804  0.5332 -0.5474 -0.0141
   27MET    cp2 4911   3.859   4.836   4.670  0.0961  0.5819  0.4797
   27MET    cp1 4912   3.843   4.939   4.574 -0.1457 -0.0093 -0.6958
   27MET    cp0 4913   3.833   5.070   4.611 -0.9031 -0.0534  0.2814
   27MET     o' 4914   4.354   4.553   6.379  0.2713 -0.2547  0.1086
   27MET     o' 4915   3.919   4.976   5.068  0.1477 -0.1498  0.8849
   27MET      f 4916   4.478   4.105   6.814  0.1912  0.4881 -0.1180
   27MET      f 4917   4.486   4.059   6.540 -0.6034 -0.7373 -0.2803
   27MET      f 4918   3.862   4.708   4.630  0.1596  0.0398  0.9173
   27MET      f 4919   3.840   4.910   4.448 -0.5424 -0.2063  0.0526
   27MET    c=3 4920   4.221   4.592   6.853  0.2041  0.0444  0.0437
   27MET    ct1 4921   4.253   4.507   6.973 -0.3099 -0.2701 -0.2851
   27MET    nt1 4922   4.274   4.442   7.070  0.8305  0.2456 -0.1457
   27MET    ct0 4923   4.145   4.716   6.884  0.4855  0.7420  0.0601
   27MET    nt0 4924   4.088   4.809   6.911 -0.6287  0.4299 -0.4752
   27MET    c=3 4925   3.809   5.343   4.770 -0.1428 -0.2014 -0.6833
   27MET    ct0 4926   3.805   5.472   4.831  0.4028 -0.2804  0.2681
   27MET    nt0 4927   3.796   5.573   4.888  0.2443  0.7356 -0.1172
   27MET    ct1 4928   3.746   5.353   4.648  0.1360  0.1914  0.1453
   27MET    nt1 4929   3.695   5.356   4.539 -0.4391  0.1861  0.1214
   27MET      h 4930   4.143   4.784   6.650 -0.9191 -1.2149  0.0446
   27MET      h 4931   3.910   5.388   5.024 -1.2636 -0.5020 -0.2025
   27MET      h 4932   4.125   4.873   5.855 -2.3539  1.1879 -0.4624
   27MET      h 4933   4.196   4.853   6.012  1.0568  1.3424  1.0939
   27MET      h 4934   4.143   4.976   5.677 -1.1022 -1.3468  0.8352
   27MET      h 4935   4.062   5.029   5.531 -2.1563  1.1259 -0.1259
   27MET      h 4936   3.830   5.585   5.299  1.0721  2.2733  0.0039
   27MET      h 4937   3.826   5.547   5.130  0.3473 -3.8835 -0.8509
   27MET      h 4938   4.030   4.969   6.680 -0.0589  1.5976  2.2894
   27MET      h 4939   4.036   5.117   6.599 -2.4065 -2.1731 -1.1602
   27MET     ha 4940   4.428   4.272   6.402 -2.1019  0.0194 -0.7545
   27MET     ha 4941   4.357   4.317   6.884 -1.4585  2.5185 -0.4378
   27MET     ha 4942   3.883   4.785   4.879  2.2372 -0.8265 -0.5430
   27MET     ha 4943   3.812   5.138   4.530 -0.0991  0.0117  0.1169
   27MET     c1 4944   4.320   4.964   5.882  0.1190 -1.0245  0.2233
   27MET      h 4945   4.304   5.072   5.874 -0.1341 -0.9280  1.7551
   27MET     c2 4946   4.366   4.887   5.753  0.1548  0.5055  0.6803
   27MET      h 4947   4.443   4.814   5.778 -1.3265 -1.3090 -0.0088
   27MET      h 4948   4.289   4.817   5.723  1.7908 -0.4009 -1.6005
   27MET     c2 4949   4.409   4.979   5.643  0.5828 -0.0680 -0.3695
   27MET      h 4950   4.357   5.075   5.636 -0.7757 -0.7553  0.0613
   27MET      h 4951   4.517   4.992   5.643  0.6672  0.0263  4.2181
   27MET     c2 4952   4.382   4.926   5.505  1.1719 -0.5639  0.6217
   27MET      h 4953   4.276   4.928   5.479  1.5397  1.7892 -0.7444
   27MET      h 4954   4.438   4.985   5.433  0.8378 -0.1953  0.6608
   27MET     c3 4955   4.422   4.778   5.486  0.1350  0.2034 -0.8251
   27MET      h 4956   4.527   4.755   5.504  0.5469  1.8087 -1.1002
   27MET      h 4957   4.377   4.708   5.556 -1.1614  2.2078  0.3847
   27MET      h 4958   4.416   4.743   5.383  2.2950  2.1827 -1.6729
   27MET     c1 4959   3.936   4.919   5.680  0.3332 -0.3365  0.1475
   27MET      h 4960   3.944   4.929   5.788 -0.4537  1.1963  0.0805
   27MET     c2 4961   3.971   4.780   5.635  0.5497 -0.0544 -0.4915
   27MET      h 4962   3.904   4.756   5.553 -0.1708 -0.6799  0.2655
   27MET      h 4963   4.076   4.769   5.609  0.6990  0.7013 -0.2227
   27MET     c2 4964   3.936   4.670   5.741  0.1236  0.7842  0.3628
   27MET      h 4965   3.989   4.681   5.835 -0.7242 -1.1887  1.0881
   27MET      h 4966   3.837   4.685   5.784  0.2862 -1.3836  1.5424
   27MET     c2 4967   3.955   4.534   5.680  0.1413  0.3569 -0.5838
   27MET      h 4968   3.911   4.526   5.581  0.2233 -2.9998 -0.3971
   27MET      h 4969   3.908   4.458   5.742 -2.3992  0.0354 -2.8218
   27MET     c3 4970   4.105   4.496   5.664  0.1995 -0.1408 -0.5394
   27MET      h 4971   4.158   4.540   5.579 -1.2692  1.9712 -0.4134
   27MET      h 4972   4.160   4.527   5.753 -1.9181  1.4051  0.2500
   27MET      h 4973   4.117   4.388   5.652 -1.2700 -0.3965  0.2897
   27MET     c2 4974   4.414   4.944   5.994 -0.3993 -0.9506 -0.1453
   27MET      h 4975   4.368   4.982   6.086 -1.5752 -1.3592 -0.5594
   27MET      h 4976   4.434   4.838   6.010  1.2172 -0.7383 -0.6929
   27MET     c3 4977   4.541   5.021   5.975  1.0787 -0.3569  0.2938
   27MET      h 4978   4.602   4.998   6.063  2.6084  0.3951 -0.5662
   27MET      h 4979   4.577   5.000   5.875 -0.7029 -0.9841 -0.2359
   27MET      h 4980   4.525   5.128   5.990 -0.4960 -0.5895  0.3978
   27MET     c2 4981   3.796   4.970   5.634  0.1385 -0.5816  0.1796
   27MET      h 4982   3.771   5.073   5.659  1.7801 -0.3602  0.9889
   27MET      h 4983   3.794   4.983   5.526 -2.6525 -0.8823  0.1534
   27MET     c3 4984   3.677   4.878   5.672 -0.3122 -0.0789  0.2490
   27MET      h 4985   3.580   4.922   5.647 -0.9951 -2.0642 -0.6970
   27MET      h 4986   3.683   4.783   5.620 -2.4563  0.2501 -0.6584
   27MET      h 4987   3.680   4.852   5.778 -0.4389 -1.1097 -0.0007
   27MET     c2 4988   4.013   5.644   5.210 -0.8975  0.1233  0.7965
   27MET      h 4989   3.982   5.748   5.203  3.0901  1.3820  0.8968
   27MET      h 4990   4.061   5.639   5.307  3.0287  0.3082 -1.0601
   27MET     c2 4991   4.099   5.624   5.080 -0.1865 -0.0139  0.7930
   27MET      h 4992   4.123   5.518   5.074  0.4754  0.1479  0.5533
   27MET      h 4993   4.045   5.651   4.989 -1.3691  0.5765  1.6492
   27MET     c2 4994   4.235   5.705   5.081 -0.0400  0.5092  0.2551
   27MET      h 4995   4.217   5.811   5.067 -0.1156  0.6674  1.4507
   27MET      h 4996   4.289   5.699   5.176 -1.9677 -2.1827  1.2497
   27MET     c2 4997   4.326   5.656   4.964  0.1082 -0.1807 -0.3098
   27MET      h 4998   4.366   5.560   4.995  1.8759  0.3021 -1.0419
   27MET      h 4999   4.266   5.645   4.874 -0.0198  0.0030 -0.2466
   27MET     c2 5000   4.449   5.743   4.931 -0.3947  0.4234 -0.3376
   27MET      h 5001   4.526   5.692   4.873 -0.3475 -1.4583  1.3128
   27MET      h 5002   4.499   5.768   5.024 -0.8756  2.3302 -0.5784
   27MET     c2 5003   4.405   5.862   4.849 -0.0429  0.4499  0.3233
   27MET      h 5004   4.350   5.818   4.766  0.6712 -0.4611  0.3261
   27MET      h 5005   4.330   5.925   4.898 -1.1415 -1.0193  0.5520
   27MET     c2 5006   4.517   5.946   4.797 -0.7307 -0.0779  0.2568
   27MET      h 5007   4.596   5.883   4.757 -1.2685 -1.1526  0.8670
   27MET      h 5008   4.553   6.011   4.877  1.0480  0.7585 -1.2084
   27MET     c2 5009   4.471   6.031   4.684 -0.0948 -0.9460  0.2450
   27MET      h 5010   4.428   5.973   4.603 -1.9074  0.4645  0.1478
   27MET      h 5011   4.400   6.103   4.726 -0.0829 -0.7151 -0.1326
   27MET     c2 5012   4.582   6.099   4.617 -0.1720 -0.8348 -0.5859
   27MET      h 5013   4.663   6.027   4.603  0.8068 -0.4033  2.3773
   27MET      h 5014   4.620   6.183   4.674 -1.6028 -0.6420  0.1061
   27MET     c3 5015   4.554   6.150   4.481 -0.4967  0.6557  0.7093
   27MET      h 5016   4.647   6.177   4.431 -0.4103  1.7608  1.4412
   27MET      h 5017   4.492   6.077   4.429 -0.0767  1.4186 -0.8708
   27MET      h 5018   4.487   6.236   4.491  0.3087  1.6774 -2.2121
   27MET     c2 5019   4.225   5.081   6.679 -0.6908  0.2130  0.1584
   27MET      h 5020   4.214   5.085   6.787 -2.0616 -0.0225  0.0410
   27MET      h 5021   4.295   4.999   6.666  1.0830  2.0971 -2.6712
   27MET     c2 5022   4.279   5.216   6.616  0.1935 -0.3472 -0.1288
   27MET      h 5023   4.385   5.217   6.643  0.2190 -0.5894 -0.2194
   27MET      h 5024   4.274   5.223   6.507  1.8290  1.6598 -0.0932
   27MET     c2 5025   4.204   5.336   6.663 -0.3903 -0.1136 -0.1765
   27MET      h 5026   4.100   5.332   6.698 -0.1778  0.4388  0.5411
   27MET      h 5027   4.247   5.354   6.762 -2.0653 -0.0627  0.5677
   27MET     c2 5028   4.240   5.455   6.573  0.0733 -0.4249  0.4397
   27MET      h 5029   4.205   5.443   6.470  0.4212  3.5006 -0.1922
   27MET      h 5030   4.349   5.457   6.571  0.0720 -0.8199 -0.1827
   27MET     c2 5031   4.191   5.591   6.618  0.0083  0.2457 -0.0334
   27MET      h 5032   4.087   5.594   6.651 -0.1812 -0.7018 -0.5342
   27MET      h 5033   4.244   5.632   6.705 -0.1090 -1.3271  0.7965
   27MET     c2 5034   4.214   5.707   6.524  0.2189  0.2134  0.0429
   27MET      h 5035   4.320   5.725   6.509  0.4851 -1.4660 -0.1590
   27MET      h 5036   4.176   5.679   6.426  0.6584 -1.4316  0.3355
   27MET     c2 5037   4.154   5.834   6.585  0.6678 -0.2351  0.2965
   27MET      h 5038   4.046   5.821   6.593  0.9258 -2.3970  0.6551
   27MET      h 5039   4.197   5.846   6.685  0.8534  3.0356 -0.1446
   27MET     c2 5040   4.186   5.951   6.499 -0.4816 -0.1819  0.1504
   27MET      h 5041   4.293   5.954   6.480 -0.8546  0.7358 -1.9385
   27MET      h 5042   4.141   5.944   6.400  0.1054  0.9164 -0.1971
   27MET     c2 5043   4.126   6.069   6.581  0.0586  0.1461  1.0249
   27MET      h 5044   4.022   6.039   6.597 -0.4368  1.1654 -0.1539
   27MET      h 5045   4.183   6.073   6.673 -0.3775  1.4553  1.2414
   27MET     c3 5046   4.148   6.205   6.527  0.3152  0.2409  1.2466
   27MET      h 5047   4.102   6.214   6.625 -4.4375 -0.7195 -0.7364
   27MET      h 5048   4.140   6.299   6.473  0.7205  0.4596  1.5709
   27MET      h 5049   4.255   6.195   6.542  0.3692  0.1774  0.8389
   28MET    c51 5050  10.201   0.781   9.591 -0.1601  0.6107 -0.1393
   28MET    c52 5051  10.302   0.881   9.559  0.8523  0.7660  0.4346
   28MET    c52 5052  10.270   0.975   9.452  0.1261 -0.3538 -0.5481
   28MET    c51 5053  10.149   0.966   9.380  0.5024 -0.0551 -0.5323
   28MET    c50 5054  10.052   0.868   9.417 -1.0612 -0.4351  0.0706
   28MET    c50 5055  10.078   0.775   9.521  0.6729 -0.2157 -0.6535
   28MET    np0 5056   9.986   0.694   9.547  0.6974 -0.4491 -0.5885
   28MET    sp0 5057   9.865   0.729   9.441 -0.0141  0.2816  0.8701
   28MET    np0 5058   9.936   0.853   9.368  0.9751 -0.0936 -0.2918
   28MET    cs0 5059  10.254   0.687   9.681 -0.5236 -0.8159 -0.3100
   28MET    c53 5060  10.381   0.736   9.715 -0.0137 -0.1704  0.2320
   28MET    np1 5061  10.408   0.858   9.648 -0.3770 -0.3910  0.1045
   28MET    cs0 5062  10.144   1.063   9.280 -0.0150  0.5317 -0.4087
   28MET    c53 5063  10.261   1.131   9.289 -0.0544 -0.2027  0.7484
   28MET    np1 5064  10.353   1.067   9.375 -0.2365  0.8186  0.3772
   28MET    cs2 5065  10.450   0.651   9.806 -0.1065  0.7449  0.2622
   28MET    cs1 5066  10.368   0.540   9.844  0.2609  0.2634 -0.4988
   28MET    sp1 5067  10.216   0.536   9.749  0.2894 -0.1418 -0.2714
   28MET    cs2 5068  10.260   1.245   9.204  0.4264  0.2603  0.4142
   28MET    cs1 5069  10.141   1.251   9.131  0.1801  0.0900 -0.2565
   28MET    sp1 5070  10.025   1.120   9.170 -0.1377 -0.2581  0.2567
   28MET    c54 5071  10.423   0.456   9.937  0.2654  0.1183 -0.0219
   28MET    cs3 5072  10.544   0.505   9.983  0.1811  0.4361  0.0713
   28MET    sp2 5073  10.603   0.643   9.892  0.1494  0.0323  0.1547
   28MET    c54 5074  10.136   1.354   9.038 -0.7931  0.8128 -0.6153
   28MET    cs3 5075  10.253   1.429   9.037 -0.2549  0.2175 -0.1369
   28MET    sp2 5076  10.368   1.372   9.157 -0.0284 -0.3805 -0.5218
   28MET    c=0 5077  10.628   0.434  10.072  0.7712  0.3037  0.2392
   28MET    c=1 5078  10.763   0.418  10.109  0.2109 -0.1266  0.2530
   28MET    c=0 5079  10.275   1.533   8.941  0.2422  0.5659 -0.3175
   28MET    c=1 5080  10.375   1.617   8.903 -0.2887 -0.1872  0.4995
   28MET     c2 5081  10.526   0.931   9.694 -0.9086 -0.1561 -0.5804
   28MET     c2 5082  10.492   1.102   9.368  0.1104 -0.1001 -0.1108
   28MET     c2 5083  10.022   1.359   8.943 -0.1343 -0.1015 -0.4722
   28MET     c2 5084  10.348   0.338   9.984  0.0542  0.7812 -0.2832
   28MET    c=2 5085  10.825   0.319  10.203 -0.4207 -0.1970  0.3308
   28MET    c55 5086  10.969   0.350  10.211 -0.9052  0.3840  0.3884
   28MET    c56 5087  10.996   0.456  10.126  0.6151  0.5910 -0.2652
   28MET     c' 5088  10.875   0.497  10.059 -0.5602  0.1064  0.4730
   28MET    c=2 5089  10.361   1.722   8.791 -0.2344  0.6489 -0.9669
   28MET    c55 5090  10.490   1.791   8.786 -0.1409  0.6825  0.2874
   28MET    c56 5091  10.574   1.738   8.882 -0.9535 -0.4040 -0.2377
   28MET     c' 5092  10.515   1.621   8.947 -0.2970 -0.3573  0.0038
   28MET    cp3 5093  11.124   0.500  10.095  0.6854 -1.0488  0.2353
   28MET    cp2 5094  11.227   0.442  10.157  0.6387  0.4727  0.4514
   28MET    cp1 5095  11.205   0.335  10.245 -0.2395 -0.0080 -0.2786
   28MET    cp0 5096  11.078   0.293  10.277 -0.1123  0.0257 -0.4006
   28MET    cp3 5097  10.701   1.786   8.906 -0.3774  0.8396  0.2757
   28MET    cp2 5098  10.750   1.888   8.822  0.4358  0.7257 -0.7120
   28MET    cp1 5099  10.667   1.938   8.726  0.7026 -1.0270  0.3139
   28MET    cp0 5100  10.539   1.895   8.710  0.0350 -0.7623  0.2972
   28MET     o' 5101  10.876   0.582   9.973 -0.5437 -0.0629 -0.6221
   28MET     o' 5102  10.573   1.557   9.031 -0.2722 -0.0687  0.1438
   28MET      f 5103  11.314   0.284  10.309 -0.0941  0.0825  0.1900
   28MET      f 5104  11.349   0.489  10.144  0.1965 -0.4348 -0.1313
   28MET      f 5105  10.866   1.942   8.846  0.1574  0.0023  0.2740
   28MET      f 5106  10.715   2.036   8.645 -0.5561  0.0541  0.8504
   28MET    c=3 5107  10.770   0.216  10.278 -0.1788  0.5036 -0.0764
   28MET    ct1 5108  10.840   0.126  10.363 -0.2219  0.1518  0.0647
   28MET    nt1 5109  10.893   0.052  10.430  0.9187 -0.3340  0.1293
   28MET    ct0 5110  10.639   0.165  10.260 -0.3257  0.4411 -0.5672
   28MET    nt0 5111  10.533   0.119  10.241 -0.3544 -0.0664 -0.1926
   28MET    c=3 5112  10.246   1.766   8.721  0.0745  0.6791  1.1834
   28MET    ct0 5113  10.114   1.716   8.741  0.5549  0.6672  0.5645
   28MET    nt0 5114  10.001   1.685   8.757 -0.3553  0.1283  0.2052
   28MET    ct1 5115  10.242   1.870   8.631 -0.6119 -0.7399  1.0258
   28MET    nt1 5116  10.242   1.965   8.561 -0.2140  0.2424 -0.2162
   28MET      h 5117  10.563   0.364  10.122 -0.0233  0.4074 -0.6250
   28MET      h 5118  10.193   1.539   8.870  0.6564  0.1236 -0.8342
   28MET      h 5119  10.603   0.950   9.619  0.0691  1.4857  0.8054
   28MET      h 5120  10.567   0.867   9.772 -1.6060 -3.0924 -2.5572
   28MET      h 5121  10.547   1.090   9.462  0.4260 -2.1657 -0.5505
   28MET      h 5122  10.493   1.209   9.348  1.6204 -0.2592 -1.0053
   28MET      h 5123   9.975   1.456   8.957 -0.6937 -0.7767  2.5657
   28MET      h 5124   9.952   1.284   8.981 -1.2430  1.5326  0.7810
   28MET      h 5125  10.430   0.267   9.992  1.2414  2.2701  1.2124
   28MET      h 5126  10.287   0.311   9.898  1.0671 -0.3018 -0.6848
   28MET     ha 5127  11.136   0.583  10.027  2.6070 -1.2899  0.2524
   28MET     ha 5128  11.069   0.211  10.347  0.4713 -1.0486 -1.5765
   28MET     ha 5129  10.769   1.734   8.973  0.0668  1.2756  0.1643
   28MET     ha 5130  10.485   1.951   8.635  2.4691 -1.2061 -1.8532
   28MET     c1 5131  10.480   1.062   9.752 -0.0257  0.1202  1.2002
   28MET      h 5132  10.444   1.132   9.677 -1.2380 -0.7656  0.9365
   28MET     c2 5133  10.595   1.132   9.824  0.0713 -0.0540  0.7255
   28MET      h 5134  10.552   1.200   9.898 -3.0222 -0.1335 -0.9180
   28MET      h 5135  10.654   1.051   9.867 -2.2435 -1.6646  0.9505
   28MET     c2 5136  10.686   1.222   9.735  0.0929 -0.4488  0.1571
   28MET      h 5137  10.730   1.169   9.651 -2.4222 -0.8532 -0.9740
   28MET      h 5138  10.630   1.298   9.679 -0.3168 -0.0838  1.0452
   28MET     c2 5139  10.796   1.300   9.810 -0.0338  0.8535 -0.2542
   28MET      h 5140  10.864   1.238   9.868 -2.2278  0.8440  2.3618
   28MET      h 5141  10.842   1.349   9.724  0.1909  0.9104 -0.1026
   28MET     c3 5142  10.751   1.420   9.881  0.1368 -0.1880 -0.2854
   28MET      h 5143  10.736   1.406   9.988  0.7501 -1.7828 -0.3798
   28MET      h 5144  10.810   1.511   9.874 -0.4444  0.2131  0.0441
   28MET      h 5145  10.658   1.446   9.830  1.5166  0.4025 -2.5901
   28MET     c1 5146  10.562   1.023   9.255  0.2868  0.1542  0.2067
   28MET      h 5147  10.492   1.028   9.172  1.4900 -2.1192 -1.0133
   28MET     c2 5148  10.614   0.877   9.288  0.1258 -0.9399  0.7272
   28MET      h 5149  10.660   0.846   9.194  0.0781  0.6653  0.1719
   28MET      h 5150  10.684   0.875   9.371  0.7060  2.2759  0.3800
   28MET     c2 5151  10.507   0.780   9.309 -0.1666  0.1531  0.4508
   28MET      h 5152  10.487   0.780   9.417  2.1537 -1.0289  0.9043
   28MET      h 5153  10.411   0.815   9.271  1.6246  2.4760 -2.1789
   28MET     c2 5154  10.536   0.634   9.278 -0.0468  0.0253  0.4165
   28MET      h 5155  10.641   0.603   9.281 -0.5579 -2.1161 -1.7311
   28MET      h 5156  10.510   0.628   9.173  0.2595 -0.8234  0.3855
   28MET     c3 5157  10.451   0.524   9.347 -0.3348  0.3496 -0.2191
   28MET      h 5158  10.506   0.488   9.434  0.8342  2.0934 -0.2200
   28MET      h 5159  10.356   0.571   9.376 -0.5246 -0.1787  0.0255
   28MET      h 5160  10.428   0.443   9.279  1.1825  0.3061 -0.6929
   28MET     c2 5161  10.364   1.051   9.854 -0.4838 -0.9380 -0.1199
   28MET      h 5162  10.284   0.982   9.824  0.3495 -1.4103 -1.2833
   28MET      h 5163  10.404   1.001   9.942  0.1489 -0.2871 -0.0362
   28MET     c3 5164  10.295   1.192   9.876  0.4848  0.1864  0.5250
   28MET      h 5165  10.230   1.216   9.791  1.2930  1.4892  0.2585
   28MET      h 5166  10.229   1.178   9.961  0.5887  0.2248  0.6124
   28MET      h 5167  10.353   1.279   9.907 -0.1477  0.9723 -0.4322
   28MET     c2 5168  10.671   1.114   9.196  0.0327 -0.2778  0.0487
   28MET      h 5169  10.692   1.075   9.096 -1.7449 -1.2354  0.0291
   28MET      h 5170  10.627   1.208   9.162 -1.4444 -1.5468 -1.7071
   28MET     c3 5171  10.795   1.126   9.286 -0.1311  0.0886  0.5946
   28MET      h 5172  10.764   1.119   9.390  0.8850  1.2975  1.0083
   28MET      h 5173  10.856   1.037   9.270 -2.2506 -1.2520 -0.2350
   28MET      h 5174  10.844   1.224   9.282 -0.9196  0.4771  0.3775
   28MET     c2 5175  10.039   1.326   8.787 -0.7850 -0.7550 -0.8554
   28MET      h 5176   9.951   1.274   8.749 -1.2040 -1.0926  0.5373
   28MET      h 5177  10.051   1.418   8.730 -0.7372  2.1274  3.5437
   28MET     c2 5178  10.162   1.242   8.745  1.1220  0.3353  0.2715
   28MET      h 5179  10.194   1.239   8.641  0.7659  0.8221  0.1435
   28MET      h 5180  10.251   1.279   8.796  1.5450  0.0251 -0.2282
   28MET     c2 5181  10.149   1.103   8.794 -0.1325  0.2423  0.7956
   28MET      h 5182  10.089   1.104   8.885 -1.8287  1.5153 -0.2954
   28MET      h 5183  10.095   1.047   8.717  1.2808 -1.0347  0.7154
   28MET     c2 5184  10.285   1.047   8.838  0.1332 -0.4393 -0.7093
   28MET      h 5185  10.352   1.074   8.756  0.9334 -0.3259 -0.0191
   28MET      h 5186  10.310   1.094   8.933 -2.7446 -0.9569  0.3642
   28MET     c2 5187  10.285   0.900   8.857  0.4758  0.7769  0.0137
   28MET      h 5188  10.386   0.869   8.883 -0.1835 -0.8088  0.7305
   28MET      h 5189  10.262   0.847   8.765  1.8918  1.7144 -0.9019
   28MET     c2 5190  10.192   0.852   8.970 -0.7277 -0.1199  0.1095
   28MET      h 5191  10.194   0.917   9.057 -4.4193  0.3346 -0.0872
   28MET      h 5192  10.090   0.855   8.932 -0.0446  0.3941 -1.7392
   28MET     c2 5193  10.222   0.707   9.018  0.8333  0.1736 -0.7308
   28MET      h 5194  10.328   0.704   9.047  0.8428  0.3136 -0.7544
   28MET      h 5195  10.220   0.632   8.938 -0.7710 -0.4353 -0.1386
   28MET     c2 5196  10.134   0.658   9.129 -0.1790 -0.3018  0.0928
   28MET      h 5197  10.176   0.694   9.223  0.1342 -2.0303  0.6224
   28MET      h 5198  10.036   0.706   9.130  0.2826  0.7981 -2.3727
   28MET     c2 5199  10.126   0.503   9.127 -0.3471 -0.1326 -0.0374
   28MET      h 5200  10.228   0.471   9.105 -0.0710  1.9122 -1.9507
   28MET      h 5201  10.058   0.468   9.050 -0.9373  1.4378 -0.2455
   28MET     c3 5202  10.075   0.461   9.260  0.1019  0.1648 -0.7652
   28MET      h 5203  10.144   0.492   9.339  1.0812 -0.3530 -1.4135
   28MET      h 5204   9.975   0.496   9.286  0.8514 -0.0831  2.7713
   28MET      h 5205  10.089   0.353   9.266  2.2496  0.1449 -4.7250
   28MET     c2 5206  10.260   0.354  10.110  0.3242  0.7213 -0.4080
   28MET      h 5207  10.196   0.267  10.124  1.2807  0.3077  1.5181
   28MET      h 5208  10.320   0.366  10.200 -0.3894  0.7239  0.0665
   28MET     c2 5209  10.156   0.458  10.105  0.0537 -0.1601 -0.2961
   28MET      h 5210  10.123   0.488  10.204  1.4233  0.6273 -0.0570
   28MET      h 5211  10.193   0.552  10.064 -0.0289 -0.2213 -0.5146
   28MET     c2 5212  10.033   0.422  10.018  0.2991  0.2710  0.5995
   28MET      h 5213  10.063   0.374   9.924 -0.9034  0.3147  0.1823
   28MET      h 5214   9.961   0.353  10.062  1.5973 -1.1850  0.5059
   28MET     c2 5215   9.963   0.539   9.980  0.6429 -0.3251  0.9479
   28MET      h 5216  10.035   0.611   9.941 -0.6877 -0.8423 -2.6250
   28MET      h 5217   9.904   0.582  10.061 -1.0315  0.4268 -0.6228
   28MET     c2 5218   9.858   0.509   9.873 -0.4298  0.5348 -0.6146
   28MET      h 5219   9.908   0.474   9.783  0.2177  0.7067 -0.3225
   28MET      h 5220   9.801   0.419   9.895  0.1088  0.0044 -1.3358
   28MET     c2 5221   9.774   0.633   9.842 -0.2027  0.0066  0.2132
   28MET      h 5222   9.742   0.629   9.738 -0.3603 -2.6900  0.3313
   28MET      h 5223   9.681   0.638   9.898  0.1687 -0.3668  0.8811
   28MET     c2 5224   9.848   0.769   9.868 -0.1695  0.2895  0.1587
   28MET      h 5225   9.865   0.781   9.976  0.9811  1.3620 -0.1242
   28MET      h 5226   9.947   0.760   9.823 -0.4301  0.1386 -0.3776
   28MET     c2 5227   9.770   0.894   9.817  0.0781 -0.4435 -0.2129
   28MET      h 5228   9.737   0.868   9.716 -0.2254  2.4907 -0.9296
   28MET      h 5229   9.675   0.900   9.869 -0.0254  0.0312 -0.4540
   28MET     c2 5230   9.839   1.029   9.824 -0.6442 -0.4784  0.0047
   28MET      h 5231   9.761   1.103   9.802 -0.6768  0.0905  1.8882
   28MET      h 5232   9.865   1.040   9.929  0.4557 -0.8025 -0.2321
   28MET     c3 5233   9.978   1.036   9.756  0.2003 -0.6434 -0.5540
   28MET      h 5234   9.896   1.076   9.815  0.3079 -3.0420  1.3364
   28MET      h 5235  10.037   0.977   9.826 -0.4326  1.3520  1.7468
   28MET      h 5236   9.921   0.965   9.696 -0.4515  0.1255 -0.8538
   29MET    c51 5237   5.605   5.191   8.554  0.1737 -0.3538  0.3861
   29MET    c52 5238   5.493   5.134   8.616 -0.4030  0.2165 -0.1942
   29MET    c52 5239   5.476   4.987   8.604 -0.7825  0.1526  0.4855
   29MET    c51 5240   5.584   4.908   8.546  0.5411  0.0254 -0.2702
   29MET    c50 5241   5.687   4.981   8.480  0.3308  0.2950  0.0986
   29MET    c50 5242   5.698   5.121   8.475 -0.7992 -0.4271 -0.1676
   29MET    np0 5243   5.801   5.166   8.398 -0.2891 -0.5546 -0.3992
   29MET    sp0 5244   5.892   5.030   8.364  0.1258 -0.3775  0.3474
   29MET    np0 5245   5.794   4.920   8.425  0.3193 -0.4369 -0.5144
   29MET    cs0 5246   5.599   5.329   8.573  0.7887 -0.2819 -0.1599
   29MET    c53 5247   5.484   5.358   8.643 -0.0824 -0.4133 -0.3180
   29MET    np1 5248   5.420   5.242   8.677  0.3380  0.8489 -0.0910
   29MET    cs0 5249   5.548   4.771   8.553  0.5562 -0.2441  0.4520
   29MET    c53 5250   5.421   4.769   8.604 -0.4664  0.4291  0.2268
   29MET    np1 5251   5.380   4.895   8.645  0.6589 -0.5922 -0.8552
   29MET    cs2 5252   5.466   5.494   8.668 -0.0166 -0.7404  0.5742
   29MET    cs1 5253   5.577   5.573   8.625 -0.1693  0.3853  0.2483
   29MET    sp1 5254   5.688   5.472   8.536  0.1203  0.1189 -0.4269
   29MET    cs2 5255   5.369   4.637   8.614 -0.8165 -1.0976 -0.3779
   29MET    cs1 5256   5.458   4.544   8.557 -0.0070  0.0852 -0.3775
   29MET    sp1 5257   5.610   4.613   8.504 -0.1805 -0.1329 -0.3712
   29MET    c54 5258   5.568   5.712   8.654 -0.1052 -0.4860  0.1416
   29MET    cs3 5259   5.459   5.744   8.737 -0.2018 -0.7715  0.9415
   29MET    sp2 5260   5.357   5.605   8.746  0.7148  0.1303 -0.1114
   29MET    c54 5261   5.412   4.408   8.567 -0.9243 -0.5254 -0.0950
   29MET    cs3 5262   5.288   4.392   8.630  0.8152 -0.1204 -1.1504
   29MET    sp2 5263   5.231   4.559   8.671 -0.2132 -0.1889 -0.1701
   29MET    c=0 5264   5.439   5.876   8.791 -0.1312  0.5902  0.0860
   29MET    c=1 5265   5.397   5.934   8.910  0.0812 -0.0610  0.5052
   29MET    c=0 5266   5.212   4.274   8.641  0.3218  0.0294 -0.1475
   29MET    c=1 5267   5.083   4.232   8.669 -0.1130  0.5055 -0.6232
   29MET     c2 5268   5.289   5.252   8.748 -1.1787 -0.3798  0.3681
   29MET     c2 5269   5.245   4.911   8.709 -0.6386  0.2373 -0.7765
   29MET     c2 5270   5.507   4.294   8.529 -0.0982 -0.2738 -0.1347
   29MET     c2 5271   5.680   5.800   8.617 -0.3447  0.0343 -0.5821
   29MET    c=2 5272   5.374   6.082   8.947  0.3846  0.5167 -0.0783
   29MET    c55 5273   5.312   6.085   9.079  0.0309 -0.4606  0.1565
   29MET    c56 5274   5.300   5.954   9.123  0.1155  0.3840 -0.0465
   29MET     c' 5275   5.355   5.853   9.026  0.1411 -0.5961  0.1184
   29MET    c=2 5276   5.034   4.091   8.675  0.8929  0.4969  0.0159
   29MET    c55 5277   4.894   4.095   8.717  0.0208  0.1552 -0.5975
   29MET    c56 5278   4.859   4.231   8.736 -0.4266 -0.0514 -0.5765
   29MET     c' 5279   4.969   4.319   8.706 -0.1291 -0.5673 -0.3759
   29MET    cp3 5280   5.242   5.919   9.244  0.2572  0.7313  0.3781
   29MET    cp2 5281   5.205   6.022   9.329 -0.1509  0.0006  0.2666
   29MET    cp1 5282   5.221   6.158   9.289  1.0892 -0.0513  0.5243
   29MET    cp0 5283   5.268   6.188   9.162  0.2078  0.6232 -0.1853
   29MET    cp3 5284   4.734   4.268   8.778 -0.2147  0.3064 -0.0140
   29MET    cp2 5285   4.637   4.169   8.800  0.5962 -0.1203  0.4530
   29MET    cp1 5286   4.667   4.034   8.777  0.5910 -0.3272  0.5859
   29MET    cp0 5287   4.791   4.002   8.731  0.1431  0.7598  0.0631
   29MET     o' 5288   5.365   5.730   9.047  0.1769 -0.3718 -0.5021
   29MET     o' 5289   4.964   4.442   8.710 -0.3806  0.3307 -0.1816
   29MET      f 5290   5.191   6.269   9.356  0.3878  0.1099 -0.0960
   29MET      f 5291   5.150   5.997   9.445  0.6779 -0.0639  0.3701
   29MET      f 5292   4.518   4.198   8.858 -0.2838 -0.0210 -0.2181
   29MET      f 5293   4.577   3.947   8.835  0.0619 -0.1647  0.9557
   29MET    c=3 5294   5.404   6.193   8.869  0.1929  0.8462 -0.0501
   29MET    ct1 5295   5.403   6.329   8.914  0.4828 -0.0888 -0.1696
   29MET    nt1 5296   5.402   6.441   8.952 -0.1403  0.2146  0.3126
   29MET    ct0 5297   5.473   6.192   8.743  0.0771 -0.2079 -0.2269
   29MET    nt0 5298   5.540   6.195   8.651 -0.6091 -0.0683 -0.1464
   29MET    c=3 5299   5.104   3.971   8.658 -0.2355 -0.0094  0.4655
   29MET    ct0 5300   5.242   3.963   8.637 -0.1281  0.4954 -0.3073
   29MET    nt0 5301   5.358   3.956   8.615  0.3103 -0.2042 -0.2985
   29MET    ct1 5302   5.052   3.847   8.701  0.1538  0.3922  0.5851
   29MET    nt1 5303   5.012   3.738   8.722 -0.4662 -0.1936  0.3833
   29MET      h 5304   5.448   5.949   8.712  1.4339 -0.1900 -0.4798
   29MET      h 5305   5.283   4.195   8.620 -1.2682 -2.0014  1.8315
   29MET      h 5306   5.226   5.185   8.691  1.3334 -1.2859 -1.4666
   29MET      h 5307   5.244   5.344   8.710  1.9528  0.9574 -0.3278
   29MET      h 5308   5.243   4.988   8.787 -1.8683 -0.5607 -0.0017
   29MET      h 5309   5.218   4.822   8.766 -1.3050 -0.4894 -2.2247
   29MET      h 5310   5.539   4.237   8.616  1.2678 -0.6951 -0.8952
   29MET      h 5311   5.606   4.336   8.511 -0.6227  0.5530 -1.1989
   29MET      h 5312   5.646   5.903   8.606  1.6897  0.4435 -3.6993
   29MET      h 5313   5.711   5.757   8.522  0.4563 -0.2207 -0.2108
   29MET     ha 5314   5.239   5.814   9.270 -0.9427  0.6867  0.1079
   29MET     ha 5315   5.278   6.294   9.143 -0.7641  0.7468 -0.0285
   29MET     ha 5316   4.706   4.369   8.807  0.0997  1.3366 -3.1295
   29MET     ha 5317   4.809   3.896   8.716 -1.4374  0.7840 -2.2585
   29MET     c1 5318   5.294   5.235   8.900 -0.0651 -0.1248  0.0320
   29MET      h 5319   5.359   5.148   8.907  1.1516  0.5943 -1.7609
   29MET     c2 5320   5.150   5.207   8.946  0.3736  0.3967 -0.9091
   29MET      h 5321   5.119   5.104   8.925  2.3899 -0.5487  0.5784
   29MET      h 5322   5.147   5.219   9.054 -0.9523  0.6907 -0.9698
   29MET     c2 5323   5.047   5.306   8.890  0.4266  0.6135  1.0967
   29MET      h 5324   5.097   5.402   8.905 -0.2528  0.7746  2.4113
   29MET      h 5325   5.014   5.285   8.788  0.1048 -0.8638  1.4948
   29MET     c2 5326   4.916   5.309   8.966 -0.4926 -0.1915  0.9551
   29MET      h 5327   4.937   5.338   9.070  0.7014  0.0388  0.6553
   29MET      h 5328   4.855   5.386   8.919 -1.2551  0.2719  2.6414
   29MET     c3 5329   4.843   5.181   8.974 -0.5246 -1.2458 -0.6732
   29MET      h 5330   4.824   5.144   8.873 -0.4152 -1.2919 -0.6760
   29MET      h 5331   4.909   5.113   9.028  0.4685  0.8604  0.8562
   29MET      h 5332   4.753   5.179   9.036 -0.9980  0.1289 -1.3103
   29MET     c1 5333   5.146   4.935   8.601 -0.2536  0.2854 -0.6414
   29MET      h 5334   5.171   5.031   8.556  0.2812  1.7405  2.6577
   29MET     c2 5335   5.013   4.963   8.668 -0.2716  0.9647 -0.0190
   29MET      h 5336   5.024   5.060   8.715  0.4473  0.2617  1.2805
   29MET      h 5337   4.935   4.973   8.591 -1.5819 -0.2939  1.1076
   29MET     c2 5338   4.961   4.872   8.778 -0.8498  0.4374 -0.0395
   29MET      h 5339   4.955   4.770   8.739  0.4844  0.0942  0.6298
   29MET      h 5340   5.028   4.865   8.863 -0.1247 -1.0704 -0.7120
   29MET     c2 5341   4.820   4.897   8.830  0.2045 -0.4526 -0.5661
   29MET      h 5342   4.773   4.894   8.731  0.6334 -2.3792 -0.7245
   29MET      h 5343   4.806   4.803   8.882  0.7778 -0.0774  0.2785
   29MET     c3 5344   4.758   4.792   8.925  0.7405  0.6277 -0.3619
   29MET      h 5345   4.736   4.701   8.870 -0.6337 -0.5030  1.9864
   29MET      h 5346   4.824   4.774   9.010 -0.3730  1.1660  0.6470
   29MET      h 5347   4.660   4.826   8.960  0.4679 -1.3381  0.8200
   29MET     c2 5348   5.350   5.358   8.977  0.8265  0.5561 -0.6558
   29MET      h 5349   5.428   5.397   8.912  2.1378  1.0167  1.1500
   29MET      h 5350   5.279   5.440   8.988  0.0857 -0.1560 -0.0113
   29MET     c3 5351   5.407   5.306   9.108 -0.6988  0.1512 -0.0800
   29MET      h 5352   5.354   5.217   9.142 -1.4146  0.8690  0.7114
   29MET      h 5353   5.515   5.293   9.105 -0.8501 -1.3907  0.8602
   29MET      h 5354   5.411   5.383   9.184 -2.2082 -0.5849  0.7588
   29MET     c2 5355   5.116   4.830   8.488  0.0256 -0.1474 -0.0080
   29MET      h 5356   5.210   4.782   8.461 -0.7736 -2.0604  0.5633
   29MET      h 5357   5.067   4.751   8.545 -1.1120  0.6113  0.0771
   29MET     c3 5358   5.025   4.863   8.366 -0.4141  0.5794 -1.0107
   29MET      h 5359   5.090   4.887   8.282  1.8821  1.7747  1.0219
   29MET      h 5360   4.947   4.790   8.344 -1.2928  0.3695  2.3743
   29MET      h 5361   4.966   4.953   8.383 -1.3290  0.0508 -1.3526
   29MET     c2 5362   5.465   4.209   8.403  0.1184 -0.4109 -0.3020
   29MET      h 5363   5.363   4.174   8.422 -0.4808  1.3089 -0.2169
   29MET      h 5364   5.469   4.274   8.316  0.9799 -1.3464 -0.9645
   29MET     c2 5365   5.569   4.099   8.382 -0.3993 -1.0230  0.7856
   29MET      h 5366   5.666   4.150   8.380 -1.0737  0.2152 -1.3623
   29MET      h 5367   5.578   4.020   8.456  1.3391 -1.7204 -0.1305
   29MET     c2 5368   5.541   4.020   8.251 -0.5153 -1.0186 -0.4202
   29MET      h 5369   5.567   4.076   8.160  1.4244  0.1861  0.8376
   29MET      h 5370   5.606   3.933   8.243  1.8931  0.7644 -1.1563
   29MET     c2 5371   5.401   3.971   8.236  0.5522  0.2904 -0.2175
   29MET      h 5372   5.383   3.924   8.333  1.2420 -1.3685 -0.8784
   29MET      h 5373   5.334   4.056   8.223  0.3603 -0.0659 -1.6187
   29MET     c2 5374   5.379   3.871   8.120 -0.3555 -0.5149  0.4003
   29MET      h 5375   5.273   3.847   8.121 -0.8572  1.5630  1.0811
   29MET      h 5376   5.445   3.789   8.146  1.3899  0.7816  0.1967
   29MET     c2 5377   5.402   3.919   7.976  0.7817 -0.4890  0.1969
   29MET      h 5378   5.346   4.012   7.968 -0.1726 -1.0429  0.3026
   29MET      h 5379   5.505   3.952   7.969  0.8438 -0.9304 -1.1396
   29MET     c2 5380   5.349   3.817   7.871  0.3187 -0.4167 -0.2719
   29MET      h 5381   5.260   3.854   7.821 -0.8314 -1.7569  0.7544
   29MET      h 5382   5.326   3.725   7.925  1.7360 -0.5216  0.1796
   29MET     c2 5383   5.442   3.804   7.754 -0.5566  0.0283 -0.4437
   29MET      h 5384   5.546   3.813   7.788 -1.4880  3.6080  1.6492
   29MET      h 5385   5.425   3.700   7.726 -1.3871  0.1471 -0.3959
   29MET     c2 5386   5.419   3.897   7.641 -0.2545 -0.1022  0.2833
   29MET      h 5387   5.366   3.987   7.674  0.3351  0.9395 -1.4859
   29MET      h 5388   5.349   3.856   7.568 -3.4233  1.5937  2.2313
   29MET     c3 5389   5.543   3.936   7.565 -0.1058 -0.0293  0.1413
   29MET      h 5390   5.520   4.007   7.485 -0.7646  0.0543  0.4095
   29MET      h 5391   5.626   3.976   7.624  0.6266  1.2255 -1.6974
   29MET      h 5392   5.574   3.854   7.500 -1.2766 -0.5572  0.2388
   29MET     c2 5393   5.797   5.788   8.713 -0.5519  0.5598  0.3966
   29MET      h 5394   5.832   5.685   8.717  1.5484  1.2298 -0.2016
   29MET      h 5395   5.878   5.846   8.668  0.4673 -1.3953 -0.3212
   29MET     c2 5396   5.776   5.863   8.846 -0.3462 -0.4983 -0.4878
   29MET      h 5397   5.779   5.968   8.820 -1.1468  0.0425  1.5160
   29MET      h 5398   5.683   5.843   8.900 -0.4894 -2.5295 -1.4422
   29MET     c2 5399   5.892   5.846   8.941 -0.1978 -0.3108 -0.1708
   29MET      h 5400   5.844   5.830   9.038  2.5253  0.1757  1.3236
   29MET      h 5401   5.959   5.762   8.921  0.3148  0.2489 -0.8148
   29MET     c2 5402   5.968   5.978   8.955  0.8882 -0.3083  0.6450
   29MET      h 5403   5.910   6.061   8.997  0.7583 -1.0569  1.9934
   29MET      h 5404   6.016   6.002   8.861 -1.7668  0.7126 -0.4986
   29MET     c2 5405   6.087   5.951   9.046 -0.1577 -0.5499  0.6481
   29MET      h 5406   6.131   5.854   9.019 -1.4531 -0.8791 -0.3488
   29MET      h 5407   6.150   6.039   9.033 -0.0998 -0.3114  2.4916
   29MET     c2 5408   6.055   5.946   9.191 -0.4689  0.0937  0.0458
   29MET      h 5409   6.011   6.032   9.242 -0.5216  0.4249 -0.5460
   29MET      h 5410   5.985   5.865   9.209 -1.6868  0.8383 -1.2849
   29MET     c2 5411   6.190   5.917   9.262  0.4060  0.2250 -0.0214
   29MET      h 5412   6.206   5.812   9.237  1.9096 -0.2007  2.5496
   29MET      h 5413   6.267   5.990   9.238 -2.5011  3.3165 -0.3995
   29MET     c2 5414   6.182   5.917   9.415  0.5070 -0.1659 -0.0128
   29MET      h 5415   6.111   5.991   9.450  0.9932  0.0013  0.6227
   29MET      h 5416   6.151   5.817   9.446  0.5022 -0.1541  0.0189
   29MET     c2 5417   6.327   5.936   9.478 -0.4501  0.0352 -0.6382
   29MET      h 5418   6.365   6.036   9.459 -0.5746  0.1247 -0.4170
   29MET      h 5419   6.314   5.951   9.585  3.1662 -1.5561  0.0773
   29MET     c3 5420   6.431   5.822   9.451 -0.1131  0.2312 -0.1542
   29MET      h 5421   6.437   5.851   9.346  1.5676  1.1379  0.1777
   29MET      h 5422   6.398   5.918   9.492 -0.4589  1.8908 -4.1453
   29MET      h 5423   6.534   5.808   9.483  0.0625  0.5454 -0.5900
   30MET    c51 5424   5.660   4.644   8.950 -0.3519 -0.2861 -0.2770
   30MET    c52 5425   5.602   4.721   9.056  0.0382 -0.0386  0.0371
   30MET    c52 5426   5.655   4.858   9.082 -0.4824  0.6214  0.5341
   30MET    c51 5427   5.737   4.922   8.986  0.9230  0.1760  0.9503
   30MET    c50 5428   5.793   4.843   8.883 -0.2456  0.0401 -0.0429
   30MET    c50 5429   5.761   4.705   8.867  0.2006 -0.3989  0.1491
   30MET    np0 5430   5.818   4.638   8.767  0.5511 -0.3663  0.5366
   30MET    sp0 5431   5.897   4.755   8.682 -0.3063 -0.1601  0.1377
   30MET    np0 5432   5.860   4.882   8.773 -0.2099 -0.4305 -0.2083
   30MET    cs0 5433   5.609   4.514   8.957  0.9047  0.0293  0.4870
   30MET    c53 5434   5.509   4.518   9.049  0.3285  0.6142  0.5567
   30MET    np1 5435   5.505   4.641   9.114 -0.5825  0.1058  1.0098
   30MET    cs0 5436   5.755   5.062   9.023 -0.4288 -0.2228 -0.4813
   30MET    c53 5437   5.709   5.069   9.153 -0.8951  0.7975 -0.0509
   30MET    np1 5438   5.653   4.944   9.190  0.7593 -0.2541 -0.1790
   30MET    cs2 5439   5.443   4.396   9.051 -0.5554  0.6157  0.2692
   30MET    cs1 5440   5.492   4.306   8.952 -0.3130  0.2877 -0.6041
   30MET    sp1 5441   5.629   4.371   8.865  0.1189 -0.0718 -0.2489
   30MET    cs2 5442   5.734   5.192   9.210 -0.6008 -0.2048 -0.2961
   30MET    cs1 5443   5.795   5.280   9.116 -0.0930 -0.3985  0.0805
   30MET    sp1 5444   5.826   5.207   8.958  0.1371  0.5125 -0.1412
   30MET    c54 5445   5.423   4.183   8.950  0.2150 -0.3123  0.6727
   30MET    cs3 5446   5.316   4.179   9.045 -0.3595  0.0608  0.2797
   30MET    sp2 5447   5.306   4.333   9.132 -0.0245  0.2937 -0.2090
   30MET    c54 5448   5.819   5.410   9.171  0.4993 -0.2993  0.2078
   30MET    cs3 5449   5.770   5.419   9.303 -0.0548 -0.0857 -0.2957
   30MET    sp2 5450   5.701   5.272   9.357  0.4477 -0.5420 -0.1953
   30MET    c=0 5451   5.216   4.076   9.046 -0.2454 -0.5061 -0.0912
   30MET    c=1 5452   5.083   4.065   9.069  1.2470 -1.1268 -0.2095
   30MET    c=0 5453   5.771   5.530   9.386 -0.2348  0.3330 -0.2685
   30MET    c=1 5454   5.758   5.668   9.387 -0.0096 -0.1309  0.3510
   30MET     c2 5455   5.409   4.666   9.225 -0.6121 -0.3516 -0.3526
   30MET     c2 5456   5.618   4.924   9.329 -0.2051  0.8841 -0.3536
   30MET     c2 5457   5.893   5.517   9.089 -0.4978  0.5019  0.1500
   30MET     c2 5458   5.460   4.062   8.879 -0.6290  0.8945 -0.5145
   30MET    c=2 5459   5.005   3.942   9.067  0.0405 -0.4292  0.0977
   30MET    c55 5460   4.861   3.978   9.101 -0.6758  0.0861 -0.2565
   30MET    c56 5461   4.854   4.112   9.121 -0.3173 -0.2047 -0.2128
   30MET     c' 5462   4.994   4.173   9.123  0.1863  0.0902  0.8125
   30MET    c=2 5463   5.789   5.763   9.503 -0.3242 -1.0209  0.0983
   30MET    c55 5464   5.770   5.907   9.445 -0.4789  0.3294  0.1985
   30MET    c56 5465   5.715   5.886   9.316 -0.5433 -0.0038 -0.1440
   30MET     c' 5466   5.709   5.747   9.275 -0.8689 -0.6469  0.4012
   30MET    cp3 5467   4.735   4.180   9.148  0.1464 -0.6543 -0.3791
   30MET    cp2 5468   4.617   4.112   9.145 -0.8294  0.4162  0.4959
   30MET    cp1 5469   4.624   3.972   9.132 -0.5269  0.9682  0.0353
   30MET    cp0 5470   4.743   3.907   9.111 -0.1454 -0.3088 -0.0281
   30MET    cp3 5471   5.670   5.992   9.244 -0.1290 -0.9742  0.9533
   30MET    cp2 5472   5.682   6.120   9.293 -0.1802  0.5335  0.4407
   30MET    cp1 5473   5.733   6.143   9.419  0.0669  0.0926 -0.8401
   30MET    cp0 5474   5.791   6.036   9.493  0.1003 -0.7060  0.7429
   30MET     o' 5475   5.018   4.295   9.136 -0.0352  0.9866 -0.3016
   30MET     o' 5476   5.656   5.702   9.173  0.3554 -0.2000 -0.7207
   30MET      f 5477   4.510   3.908   9.131 -0.3786  0.2106  0.2053
   30MET      f 5478   4.508   4.185   9.141 -0.0623  0.3437  0.4445
   30MET      f 5479   5.646   6.221   9.213  0.0040  0.0587 -0.2170
   30MET      f 5480   5.766   6.271   9.448  0.4006 -0.4565  0.6306
   30MET    c=3 5481   5.049   3.818   9.025  0.4158  0.4247 -0.9587
   30MET    ct1 5482   4.955   3.711   9.014 -0.4799  0.2428  0.2135
   30MET    nt1 5483   4.882   3.626   9.015 -0.0597  0.5206  0.4781
   30MET    ct0 5484   5.184   3.775   8.982  0.0514  0.7246 -1.2341
   30MET    nt0 5485   5.295   3.744   8.948  0.1789  0.1444  0.2564
   30MET    c=3 5486   5.842   5.734   9.624  0.1397  0.3591 -0.9840
   30MET    ct0 5487   5.862   5.598   9.677 -1.3831 -0.5068 -0.3832
   30MET    nt0 5488   5.881   5.496   9.724  0.2960  0.1828 -0.7278
   30MET    ct1 5489   5.874   5.836   9.724  0.2810  0.6844 -0.3410
   30MET    nt1 5490   5.911   5.919   9.802  0.3984 -0.1873  0.4491
   30MET      h 5491   5.267   3.986   9.014  0.4033  0.6710 -2.4628
   30MET      h 5492   5.796   5.493   9.485 -0.4775  1.1454  0.1007
   30MET      h 5493   5.446   4.707   9.318 -0.6281 -0.7779 -0.1586
   30MET      h 5494   5.377   4.567   9.258 -0.1409 -0.6691 -0.8418
   30MET      h 5495   5.511   4.905   9.330  0.5566 -4.2396 -0.9786
   30MET      h 5496   5.633   5.012   9.392  0.3341 -0.6690  1.7340
   30MET      h 5497   5.892   5.614   9.138  0.0729  0.7542 -0.3373
   30MET      h 5498   5.844   5.528   8.992  1.3789  3.0326 -0.5447
   30MET      h 5499   5.497   4.089   8.780 -1.4410 -1.3900 -1.4789
   30MET      h 5500   5.381   3.991   8.853  0.4535  0.9626 -4.1905
   30MET     ha 5501   4.742   4.287   9.138 -0.9178 -0.3270  2.1247
   30MET     ha 5502   4.731   3.802   9.089  1.6079 -0.5574  0.2007
   30MET     ha 5503   5.625   5.975   9.146  2.1300 -1.1994 -0.0874
   30MET     ha 5504   5.832   6.060   9.590  1.1233 -1.3598  0.4781
   30MET     c1 5505   5.304   4.755   9.166 -0.1004  1.0612 -1.0843
   30MET      h 5506   5.353   4.839   9.116  2.0626  0.8034  0.5249
   30MET     c2 5507   5.228   4.825   9.276 -0.3006 -0.2272  0.0770
   30MET      h 5508   5.161   4.759   9.330 -0.4015 -0.5390 -0.4311
   30MET      h 5509   5.302   4.866   9.344 -0.4996 -0.2360  0.2993
   30MET     c2 5510   5.135   4.933   9.230  0.1012 -0.8760 -0.2209
   30MET      h 5511   5.176   5.011   9.166 -0.0286  0.3654  1.1573
   30MET      h 5512   5.051   4.894   9.174 -0.1957  0.8559 -1.0092
   30MET     c2 5513   5.072   5.000   9.351 -0.1571  0.1506 -0.1566
   30MET      h 5514   4.986   5.051   9.307  1.1044  1.5286 -1.0719
   30MET      h 5515   5.034   4.925   9.420  2.6443 -0.2200  1.0380
   30MET     c3 5516   5.179   5.083   9.426 -0.2499  0.8182 -0.4024
   30MET      h 5517   5.245   5.141   9.360  1.1537 -1.0394 -0.6865
   30MET      h 5518   5.140   5.153   9.499  1.2104  0.6177  0.5804
   30MET      h 5519   5.247   5.025   9.489 -1.3829  0.1596  0.2122
   30MET     c1 5520   5.693   4.813   9.401  0.2741  0.5907  0.3984
   30MET      h 5521   5.672   4.717   9.353 -1.3853 -1.1215  4.3470
   30MET     c2 5522   5.639   4.777   9.539  0.1699 -0.0620  0.4595
   30MET      h 5523   5.667   4.861   9.603  0.5352 -0.4276  0.7794
   30MET      h 5524   5.532   4.780   9.519  0.7179  0.9400 -2.6986
   30MET     c2 5525   5.666   4.636   9.578  0.3613 -0.3588  0.7791
   30MET      h 5526   5.668   4.560   9.500  1.2938  1.4404 -0.9936
   30MET      h 5527   5.764   4.637   9.627  0.5458  5.4983  0.6205
   30MET     c2 5528   5.569   4.571   9.676  1.1436 -0.3279 -0.5479
   30MET      h 5529   5.607   4.470   9.691 -0.1251 -0.8333 -0.6608
   30MET      h 5530   5.572   4.616   9.776  1.5345  0.0911 -0.7469
   30MET     c3 5531   5.423   4.571   9.643 -0.3478  0.1244 -0.3083
   30MET      h 5532   5.355   4.516   9.708 -3.1764  1.6437 -1.8922
   30MET      h 5533   5.405   4.677   9.663 -0.5391 -0.1351  0.9706
   30MET      h 5534   5.400   4.535   9.543  0.7824  0.0539 -0.5532
   30MET     c2 5535   5.213   4.682   9.062  0.1641 -0.7160  0.1596
   30MET      h 5536   5.167   4.755   8.995 -1.8386 -1.7188  0.4075
   30MET      h 5537   5.263   4.628   8.982 -0.2272 -1.4584  0.4178
   30MET     c3 5538   5.107   4.607   9.125  0.3582  0.3601 -0.2451
   30MET      h 5539   5.122   4.581   9.230 -2.6937  3.0219  0.9093
   30MET      h 5540   5.006   4.649   9.124  0.9070  1.7614  1.3457
   30MET      h 5541   5.088   4.523   9.057 -1.1348 -0.4163  1.0911
   30MET     c2 5542   5.835   4.851   9.418  1.0133 -0.7095 -0.9592
   30MET      h 5543   5.845   4.959   9.409  0.4638 -0.6130 -0.3997
   30MET      h 5544   5.853   4.842   9.525 -0.9449  0.0121 -0.5565
   30MET     c3 5545   5.948   4.762   9.350  0.5039 -0.8041 -0.2669
   30MET      h 5546   5.915   4.729   9.252 -0.6299 -1.9942  0.4888
   30MET      h 5547   6.042   4.816   9.354  0.8894 -1.5391  0.7941
   30MET      h 5548   5.960   4.667   9.401 -0.9603 -2.1132 -2.2866
   30MET     c2 5549   6.031   5.475   9.054  0.1057 -0.0876  0.0652
   30MET      h 5550   6.033   5.368   9.033 -0.2545  0.2712 -1.9113
   30MET      h 5551   6.056   5.533   8.965 -0.1283 -0.5839 -0.3231
   30MET     c2 5552   6.135   5.516   9.161 -1.0534 -0.6203  0.6186
   30MET      h 5553   6.233   5.548   9.126 -0.1990 -0.7037  2.8536
   30MET      h 5554   6.100   5.607   9.209 -0.8256  0.3277 -0.9631
   30MET     c2 5555   6.155   5.406   9.260  0.6442  0.6053  0.0226
   30MET      h 5556   6.063   5.356   9.288  2.3786 -0.8998  3.3264
   30MET      h 5557   6.223   5.337   9.211 -1.8924 -0.6606 -1.8682
   30MET     c2 5558   6.199   5.474   9.394  0.5335 -0.2577  0.3469
   30MET      h 5559   6.276   5.551   9.394  1.7061 -1.4264 -0.0257
   30MET      h 5560   6.105   5.515   9.433  1.2158  1.0542  0.6341
   30MET     c2 5561   6.236   5.376   9.504 -0.1435 -0.1913 -0.4650
   30MET      h 5562   6.302   5.298   9.467  0.0682  0.3080 -1.1437
   30MET      h 5563   6.142   5.331   9.537 -1.4937 -0.1913 -4.1374
   30MET     c2 5564   6.299   5.452   9.625 -0.2205 -0.1768  0.5287
   30MET      h 5565   6.394   5.503   9.604 -1.1462  1.0177 -0.8409
   30MET      h 5566   6.227   5.530   9.650 -0.9491 -1.5493  2.8471
   30MET     c2 5567   6.306   5.381   9.760 -0.2033  0.3924  0.5229
   30MET      h 5568   6.395   5.318   9.747 -1.8865 -1.3769 -3.0815
   30MET      h 5569   6.216   5.323   9.781 -0.9964  1.2841 -0.3823
   30MET     c2 5570   6.334   5.467   9.881 -0.6812 -0.2414  0.1856
   30MET      h 5571   6.362   5.402   9.964  0.3892  0.8959  0.7270
   30MET      h 5572   6.422   5.525   9.854  0.3803 -2.0043 -0.1931
   30MET     c2 5573   6.219   5.561   9.929  0.1356  0.2920 -0.7339
   30MET      h 5574   6.120   5.516   9.922  0.9291 -1.3891 -1.2586
   30MET      h 5575   6.214   5.646   9.860  1.1218 -0.0414 -1.2250
   30MET     c3 5576   6.254   5.632  10.057 -0.4040 -0.8331  0.0248
   30MET      h 5577   6.356   5.667  10.042 -0.7366  0.0916 -0.0593
   30MET      h 5578   6.188   5.718  10.055  1.8349  0.9466 -4.7123
   30MET      h 5579   6.245   5.568  10.145  2.0651  0.6739  1.4273
   30MET     c2 5580   5.567   3.979   8.951  0.0479  0.3688 -0.3076
   30MET      h 5581   5.517   3.945   9.042 -0.0759 -0.6769 -0.7629
   30MET      h 5582   5.590   3.896   8.885 -1.9781 -0.7324  0.3432
   30MET     c2 5583   5.700   4.047   8.976 -0.8947  1.1412 -0.2918
   30MET      h 5584   5.731   4.079   8.877 -1.3636  0.4725 -0.6555
   30MET      h 5585   5.687   4.134   9.041  0.9505 -0.0472  1.7391
   30MET     c2 5586   5.816   3.951   9.018 -0.0131  0.6594 -0.6255
   30MET      h 5587   5.818   3.850   8.975  0.3260 -0.3209  1.5966
   30MET      h 5588   5.914   3.995   9.006 -1.2850  3.3713 -1.4298
   30MET     c2 5589   5.796   3.947   9.173  0.0265  0.3072  0.2580
   30MET      h 5590   5.690   3.936   9.196 -0.5953  1.7710 -1.7908
   30MET      h 5591   5.832   4.039   9.219 -1.7518  0.7562  0.7674
   30MET     c2 5592   5.872   3.828   9.237 -0.1921  0.1618 -0.1112
   30MET      h 5593   5.969   3.828   9.188  0.1518 -0.6643  0.5479
   30MET      h 5594   5.878   3.855   9.343 -1.7170 -0.4771  0.1520
   30MET     c2 5595   5.802   3.697   9.206 -0.1339 -0.0789  0.0025
   30MET      h 5596   5.770   3.657   9.302 -1.2674 -2.8352 -1.4721
   30MET      h 5597   5.713   3.725   9.151  0.0277 -0.9598 -0.7125
   30MET     c2 5598   5.895   3.601   9.134  0.1655 -0.5313 -0.0633
   30MET      h 5599   5.933   3.644   9.042 -0.4493  0.1239 -0.0137
   30MET      h 5600   5.978   3.581   9.202 -1.8699  0.6673  2.9088
   30MET     c2 5601   5.812   3.473   9.106 -0.6521  0.0806  0.2044
   30MET      h 5602   5.889   3.397   9.092 -1.4810 -0.3877 -1.9871
   30MET      h 5603   5.763   3.446   9.199 -1.7985 -1.2374 -0.7569
   30MET     c2 5604   5.715   3.468   8.981 -0.2740  0.1565 -0.3988
   30MET      h 5605   5.779   3.482   8.894  1.0921  0.8208  0.6994
   30MET      h 5606   5.675   3.370   8.956 -1.9953  0.8732 -0.5453
   30MET     c3 5607   5.606   3.572   8.977 -0.7127 -0.5809 -0.1036
   30MET      h 5608   5.524   3.544   9.043  0.7791 -1.7007  1.3421
   30MET      h 5609   5.599   3.680   8.966 -1.2401 -0.5855  0.1878
   30MET      h 5610   5.596   3.534   8.876 -0.4163 -0.8895 -0.0225
   31MET    c51 5611   7.297  10.241   8.236 -0.7493  0.1335  0.2265
   31MET    c52 5612   7.205  10.186   8.328 -0.1848  0.2605  0.2829
   31MET    c52 5613   7.247  10.065   8.403 -0.3905  0.5322 -0.1282
   31MET    c51 5614   7.371   9.999   8.374  0.6944 -0.1130  0.3607
   31MET    c50 5615   7.460  10.057   8.282  0.3745 -0.2846 -0.2565
   31MET    c50 5616   7.426  10.177   8.210  0.8097 -0.3575  0.6985
   31MET    np0 5617   7.512  10.206   8.116 -0.0533  0.6919 -0.0554
   31MET    sp0 5618   7.623  10.086   8.124 -0.0941  0.3394  0.3998
   31MET    np0 5619   7.573  10.003   8.249  0.1637 -0.2675 -0.2473
   31MET    cs0 5620   7.245  10.361   8.182 -0.6188  0.7060  0.0543
   31MET    c53 5621   7.125  10.376   8.240  0.7068  0.0301  0.7539
   31MET    np1 5622   7.095  10.271   8.329 -0.0190 -0.2167 -0.2810
   31MET    cs0 5623   7.380   9.879   8.446 -0.2440  0.1345 -0.0725
   31MET    c53 5624   7.272   9.883   8.531  0.3742  0.3441 -0.1730
   31MET    np1 5625   7.187   9.987   8.507  0.4046  0.5251 -0.1151
   31MET    cs2 5626   7.059  10.486   8.191  0.6988 -0.0048 -0.9233
   31MET    cs1 5627   7.134  10.561   8.102  0.4917 -0.5789 -0.3269
   31MET    sp1 5628   7.292  10.492   8.075  0.4348 -0.1276 -0.1622
   31MET    cs2 5629   7.282   9.781   8.629 -0.2941 -0.3212  0.0595
   31MET    cs1 5630   7.394   9.700   8.607 -0.9271 -0.1526 -0.2261
   31MET    sp1 5631   7.490   9.748   8.475 -0.0789  0.1176 -0.1452
   31MET    c54 5632   7.077  10.685   8.062  0.0844 -0.7126 -0.3553
   31MET    cs3 5633   6.942  10.698   8.107  1.0527  0.5530  0.5022
   31MET    sp2 5634   6.906  10.557   8.208 -0.0025 -0.0925  0.3320
   31MET    c54 5635   7.406   9.591   8.699  0.9072  1.1061 -0.4023
   31MET    cs3 5636   7.294   9.594   8.786  1.0438  0.1478 -0.0063
   31MET    sp2 5637   7.176   9.720   8.751 -0.1859  0.2201 -0.2059
   31MET    c=0 5638   6.863  10.815   8.097 -0.2583  0.1682  0.8926
   31MET    c=1 5639   6.747  10.871   8.146  0.2090  0.5263  0.5855
   31MET    c=0 5640   7.284   9.491   8.885 -0.1420 -0.2805  0.6225
   31MET    c=1 5641   7.190   9.439   8.974 -0.0756 -0.9615  0.2064
   31MET     c2 5642   6.968  10.273   8.399  0.4707 -0.5123 -0.0183
   31MET     c2 5643   7.071  10.011   8.591  0.2248  0.2391 -0.2606
   31MET     c2 5644   7.510   9.484   8.685  0.5695  0.2421 -0.5979
   31MET     c2 5645   7.156  10.784   7.989 -0.1312  0.2625 -0.3385
   31MET    c=2 5646   6.690  10.996   8.103  0.1554 -0.1106  0.5318
   31MET    c55 5647   6.568  11.019   8.186  0.2220 -0.4929  0.0948
   31MET    c56 5648   6.546  10.912   8.271 -1.1952  0.1226 -0.3741
   31MET     c' 5649   6.653  10.811   8.246 -0.0399 -0.1280 -0.0176
   31MET    c=2 5650   7.209   9.341   9.090  0.6100 -0.3352 -0.0421
   31MET    c55 5651   7.079   9.323   9.161  0.2482  0.4661 -0.4699
   31MET    c56 5652   6.988   9.404   9.092  0.3913 -0.3865  0.4171
   31MET     c' 5653   7.048   9.470   8.972  0.6344  0.6616 -0.6554
   31MET    cp3 5654   6.448  10.912   8.365 -0.4414  0.5403 -0.2522
   31MET    cp2 5655   6.350  11.009   8.352 -0.3872  0.5374  0.6794
   31MET    cp1 5656   6.373  11.121   8.269 -0.0672  0.4414 -0.0774
   31MET    cp0 5657   6.483  11.135   8.194  0.1459 -0.4406  0.0815
   31MET    cp3 5658   6.855   9.416   9.127  0.2757  0.6664  0.2232
   31MET    cp2 5659   6.816   9.357   9.247 -0.3893 -1.1267  0.4480
   31MET    cp1 5660   6.907   9.286   9.326  0.1328  0.0487  0.5467
   31MET    cp0 5661   7.040   9.258   9.283 -0.7856  0.2637 -0.6638
   31MET     o' 5662   6.640  10.698   8.299  0.0170 -0.2932 -0.5222
   31MET     o' 5663   6.982   9.527   8.892  0.1120 -0.4886  0.1844
   31MET      f 5664   6.285  11.218   8.273  0.1255 -0.3764  0.4387
   31MET      f 5665   6.247  11.019   8.435  0.5169  0.0417  0.1135
   31MET      f 5666   6.702   9.381   9.296 -0.3259  0.1849  0.1803
   31MET      f 5667   6.866   9.232   9.441  0.5076  0.2424  0.2569
   31MET    c=3 5668   6.728  11.091   8.010 -0.6435  0.3536  0.1837
   31MET    ct1 5669   6.673  11.220   7.986  0.3338  0.0236 -0.2386
   31MET    nt1 5670   6.632  11.327   7.964 -0.5553 -0.7374  0.1139
   31MET    ct0 5671   6.831  11.076   7.912 -0.2368 -0.0159  0.1906
   31MET    nt0 5672   6.912  11.053   7.827  0.0212 -0.3411 -0.2962
   31MET    c=3 5673   7.321   9.273   9.128 -0.9108  0.0026  0.0411
   31MET    ct0 5674   7.452   9.283   9.068 -0.0287 -0.1742  0.5350
   31MET    nt0 5675   7.557   9.294   9.019  0.4216 -0.5003  0.3251
   31MET    ct1 5676   7.322   9.181   9.241  0.3161 -0.3981 -0.4466
   31MET    nt1 5677   7.332   9.102   9.327 -0.3272 -0.3249  0.6964
   31MET      h 5678   6.904  10.867   8.011 -0.3924 -1.6506 -0.3047
   31MET      h 5679   7.383   9.460   8.917 -0.9578 -0.6268  2.8746
   31MET      h 5680   6.956  10.179   8.452  0.4699  0.2241  1.3127
   31MET      h 5681   6.883  10.283   8.331  0.0110 -1.4141  0.4120
   31MET      h 5682   7.047  10.115   8.613  0.9119 -0.0613  2.0556
   31MET      h 5683   7.116   9.993   8.688 -0.3577 -2.3172 -0.4391
   31MET      h 5684   7.550   9.454   8.782 -0.2436  1.6771  0.1866
   31MET      h 5685   7.599   9.523   8.636  1.1812  0.0619  0.3538
   31MET      h 5686   7.257  10.774   8.028 -0.3097 -1.4020 -0.2359
   31MET      h 5687   7.125  10.884   8.018 -0.3702 -0.1989  1.0689
   31MET     ha 5688   6.442  10.832   8.438  1.9243 -1.1654 -1.8530
   31MET     ha 5689   6.488  11.227   8.137  2.3849 -0.5454  0.0677
   31MET     ha 5690   6.787   9.474   9.064  0.4520  1.5857  0.8616
   31MET     ha 5691   7.099   9.196   9.348 -0.7521 -0.6758 -1.5853
   31MET     c1 5692   6.973  10.386   8.505 -0.5135 -0.2933 -0.2557
   31MET      h 5693   6.982  10.480   8.451  1.2307  1.4679  2.8895
   31MET     c2 5694   7.093  10.373   8.602  0.3047 -0.2860  0.3243
   31MET      h 5695   7.052  10.367   8.703  0.1610  0.0429  0.2869
   31MET      h 5696   7.155  10.285   8.589 -1.6505 -1.7963  1.0705
   31MET     c2 5697   7.190  10.488   8.590  0.2200 -0.6453  0.2482
   31MET      h 5698   7.207  10.506   8.484 -2.6444 -2.3408 -0.5352
   31MET      h 5699   7.139  10.573   8.635 -0.1455 -0.2959 -0.8176
   31MET     c2 5700   7.311  10.474   8.673 -0.4486 -0.3390 -0.0083
   31MET      h 5701   7.354  10.572   8.691 -0.1220 -0.7381  1.4069
   31MET      h 5702   7.286  10.440   8.773  0.5868 -0.4223  0.2249
   31MET     c3 5703   7.412  10.389   8.596 -0.4900 -0.2507 -0.1125
   31MET      h 5704   7.407  10.380   8.488  0.4710  0.0344 -0.1872
   31MET      h 5705   7.512  10.427   8.618  0.1903 -1.6564 -0.7512
   31MET      h 5706   7.401  10.294   8.647  0.9124 -1.8975 -2.8044
   31MET     c1 5707   6.952   9.910   8.558  0.3714  0.3043 -0.0995
   31MET      h 5708   6.981   9.806   8.572  1.9903  0.9387  1.4737
   31MET     c2 5709   6.897   9.918   8.417  0.3428 -0.3123  1.0388
   31MET      h 5710   6.804   9.974   8.424  0.4900  0.4627 -2.4252
   31MET      h 5711   6.978   9.973   8.368  1.4456 -0.5287  2.5720
   31MET     c2 5712   6.882   9.781   8.359 -0.4659 -0.1452 -0.4858
   31MET      h 5713   6.849   9.703   8.428  2.3085  0.1977  1.2947
   31MET      h 5714   6.806   9.776   8.281 -0.3910 -1.0948 -0.5062
   31MET     c2 5715   7.016   9.733   8.284  0.5694  0.2215 -0.6021
   31MET      h 5716   6.979   9.706   8.186 -3.8417  0.8749  0.7982
   31MET      h 5717   7.055   9.639   8.324  0.1223  0.1721 -0.2766
   31MET     c3 5718   7.067   9.602   8.343  0.0810  0.4585 -0.5022
   31MET      h 5719   7.174   9.583   8.344 -0.2556 -1.7192 -1.8285
   31MET      h 5720   7.050   9.586   8.450 -1.3075  2.4917 -0.3874
   31MET      h 5721   7.020   9.514   8.298  1.3798  0.1258 -1.2103
   31MET     c2 5722   6.845  10.395   8.577 -0.0892  0.1099 -0.0707
   31MET      h 5723   6.765  10.375   8.505 -0.0571  1.0008 -0.3508
   31MET      h 5724   6.825  10.321   8.655  0.4334 -0.6611 -0.6618
   31MET     c3 5725   6.838  10.525   8.656  0.1089 -0.6562 -0.5434
   31MET      h 5726   6.859  10.500   8.760  1.1951 -1.1035 -0.8719
   31MET      h 5727   6.902  10.609   8.632  1.3455 -1.5377 -0.3655
   31MET      h 5728   6.736  10.563   8.648 -0.6504 -2.4805  0.0155
   31MET     c2 5729   6.838   9.938   8.663  1.0230  0.1303  0.3445
   31MET      h 5730   6.867   9.917   8.766 -1.4174 -2.2730  0.5762
   31MET      h 5731   6.803  10.041   8.660  1.6934  0.3379 -0.9206
   31MET     c3 5732   6.715   9.849   8.654 -0.2028  0.3606  0.1284
   31MET      h 5733   6.667   9.847   8.752  1.2963  1.9490  0.9271
   31MET      h 5734   6.636   9.874   8.583 -0.9799 -2.4545 -0.0486
   31MET      h 5735   6.746   9.750   8.620  0.4154  0.8942 -0.8816
   31MET     c2 5736   7.478   9.365   8.605  0.3155  0.4257  0.4906
   31MET      h 5737   7.572   9.309   8.607  0.8784  1.2465 -1.8413
   31MET      h 5738   7.406   9.298   8.652 -1.4079  1.3325 -0.8088
   31MET     c2 5739   7.429   9.392   8.463  0.3649  0.3608  0.0398
   31MET      h 5740   7.322   9.414   8.469 -0.2669 -2.0457 -1.4050
   31MET      h 5741   7.496   9.463   8.415  1.4528  0.5443  1.8134
   31MET     c2 5742   7.430   9.261   8.383 -0.0582 -0.1322  0.0439
   31MET      h 5743   7.532   9.228   8.360  0.1554  0.4002  0.2312
   31MET      h 5744   7.378   9.186   8.442 -2.1877  0.2235 -1.3452
   31MET     c2 5745   7.354   9.276   8.254  0.2231 -0.5377  0.7058
   31MET      h 5746   7.258   9.324   8.273  0.5221  1.0828 -1.6640
   31MET      h 5747   7.402   9.335   8.176 -0.6531 -1.6925 -0.7403
   31MET     c2 5748   7.323   9.136   8.195 -0.0414 -0.3651 -0.1138
   31MET      h 5749   7.263   9.082   8.268 -1.4714  0.6196 -0.5276
   31MET      h 5750   7.414   9.079   8.183 -1.5049 -2.9428  0.6874
   31MET     c2 5751   7.258   9.158   8.061 -0.3292  0.2913 -0.2746
   31MET      h 5752   7.172   9.222   8.080 -2.1072 -1.2887 -2.7024
   31MET      h 5753   7.311   9.205   7.979 -1.5618  0.3235 -1.0750
   31MET     c2 5754   7.202   9.032   8.003  0.1394 -0.6326  0.1944
   31MET      h 5755   7.114   8.997   8.057  0.9995  0.8674  2.6244
   31MET      h 5756   7.282   8.963   8.028 -0.1423 -0.6379  1.0872
   31MET     c2 5757   7.175   9.035   7.856  0.7334  0.2911  0.7266
   31MET      h 5758   7.101   9.113   7.836 -0.9325 -1.4794 -0.1105
   31MET      h 5759   7.267   9.058   7.803  1.3260 -0.3907  1.4478
   31MET     c2 5760   7.116   8.900   7.800 -0.8083  0.8691  0.6351
   31MET      h 5761   7.046   8.856   7.871  0.8032 -0.7269  1.2586
   31MET      h 5762   7.194   8.827   7.781 -1.7436  0.1274 -0.4139
   31MET     c3 5763   7.051   8.902   7.660 -0.3529 -0.0857  0.7775
   31MET      h 5764   7.015   8.804   7.629  1.2072  0.0479 -1.5204
   31MET      h 5765   6.974   8.979   7.655 -0.5108 -0.3848 -2.0075
   31MET      h 5766   7.133   8.918   7.590  0.4020 -0.2715  1.6102
   31MET     c2 5767   7.142  10.777   7.834  0.0888 -0.2529  0.1005
   31MET      h 5768   7.201  10.691   7.804  1.5127  1.4963 -2.2575
   31MET      h 5769   7.041  10.778   7.792 -1.0289  0.3056  2.6689
   31MET     c2 5770   7.215  10.888   7.762 -0.0353 -0.0212 -0.1089
   31MET      h 5771   7.186  10.977   7.818 -0.0098 -1.4316  2.2139
   31MET      h 5772   7.322  10.885   7.786 -0.4341  1.2071  1.9209
   31MET     c2 5773   7.179  10.913   7.618  0.1802 -0.1945  0.6814
   31MET      h 5774   7.208  10.815   7.581 -2.1906 -0.5671 -0.2916
   31MET      h 5775   7.071  10.925   7.608  0.2720 -0.7089 -0.9500
   31MET     c2 5776   7.257  11.027   7.565 -0.2073  0.4893 -0.6517
   31MET      h 5777   7.359  11.014   7.600  0.0172  3.3467 -0.0898
   31MET      h 5778   7.211  11.110   7.618  1.1885 -0.4235  2.0446
   31MET     c2 5779   7.247  11.030   7.412 -0.2200  0.0815 -0.5099
   31MET      h 5780   7.306  10.947   7.372  1.7988  0.6392  1.1730
   31MET      h 5781   7.144  11.021   7.379 -0.7816 -1.3823  1.6077
   31MET     c2 5782   7.318  11.160   7.371 -0.2460 -0.5663  0.4248
   31MET      h 5783   7.294  11.176   7.266  0.6529 -0.5588  0.2143
   31MET      h 5784   7.275  11.243   7.428  0.9442  0.5828 -0.3248
   31MET     c2 5785   7.468  11.157   7.386  0.1934 -0.0802  0.5582
   31MET      h 5786   7.515  11.253   7.367  0.5309 -0.1387  1.0958
   31MET      h 5787   7.489  11.121   7.487 -2.6516  1.1739  1.6373
   31MET     c2 5788   7.539  11.061   7.291  0.7014  0.0246  0.1284
   31MET      h 5789   7.507  10.958   7.303  1.6513 -0.4172 -0.9686
   31MET      h 5790   7.515  11.096   7.190  0.2575 -0.3023  0.1214
   31MET     c2 5791   7.687  11.074   7.301  0.4999 -0.0932  0.0556
   31MET      h 5792   7.714  11.172   7.261 -0.3101  0.2225  0.2541
   31MET      h 5793   7.725  11.075   7.404 -0.7589 -3.3731  0.5908
   31MET     c3 5794   7.747  10.964   7.217  0.3269 -0.4234  0.6874
   31MET      h 5795   7.848  10.925   7.205  0.5165  0.0827  0.6474
   31MET      h 5796   7.696  10.969   7.121  0.9769 -1.6641  0.2578
[truncated: 6,840,968 more chars]
