# Supplementary material for: Deuteration-enhanced neutron contrasts to probe amorphous domain sizes in organic photovoltaic bulk heterojunction films
Source: Nat Commun. 2024 Mar 30;15:2784. doi: 10.1038/s41467-024-47052-7 (PMC10981694; doi:10.1038/s41467-024-47052-7)
Supplement: Supplementary file 6 — Supplementary Data 3 [file 41467_2024_47052_MOESM6_ESM.txt]

Great Red Owns Many ACres of Sand in water
111210
    1ASP    CAI    1  19.183  13.186  13.401  1.1745 -0.3552  0.8991
    1ASP    CBI    2  19.195  13.294  13.321  0.3295  0.7250 -0.6144
    1ASP    CBr    3  19.175  13.413  13.395 -0.1439 -1.0956  0.7476
    1ASP    CAr    4  19.156  13.395  13.528  0.9229 -0.4584  0.0628
    1ASP      S    5  19.170  13.223  13.566 -0.2239  0.0556 -0.1977
    1ASP    CR1    6  19.211  13.298  13.167 -0.0302  0.1846 -0.5425
    1ASP     CR    7  19.182  13.422  13.089 -0.3754 -0.4261  0.0775
    1ASP     CR    8  19.168  13.421  12.930 -0.0564  0.1392  0.3350
    1ASP     CR    9  19.023  13.366  12.885 -0.2068 -0.5438  0.1292
    1ASP     CR   10  18.993  13.385  12.731 -0.0574  0.0600 -0.3672
    1ASP   CR11   11  18.844  13.357  12.716 -0.0958  0.6964 -0.8685
    1ASP     HR   12  19.314  13.267  13.151 -0.1380 -0.8410  0.6871
    1ASP     HR   13  19.155  13.218  13.118 -1.4016  1.1704 -0.6201
    1ASP     HR   14  19.097  13.467  13.140 -0.2098 -0.4633  0.3834
    1ASP     HR   15  19.259  13.494  13.115 -1.1587 -0.3643  2.3747
    1ASP     HR   16  19.244  13.368  12.873  0.1832  0.1932  0.6044
    1ASP     HR   17  19.174  13.527  12.905  3.2784 -0.4940 -1.8389
    1ASP     HR   18  19.020  13.260  12.911 -3.1504 -0.4860  0.1982
    1ASP     HR   19  18.948  13.420  12.944 -1.6405 -2.6253  0.2854
    1ASP     HR   20  19.048  13.317  12.667 -1.0768 -0.9833 -0.1280
    1ASP     HR   21  19.035  13.482  12.703 -0.7252  0.9385  1.5289
    1ASP     HR   22  18.833  13.333  12.610 -0.6204 -0.1141 -0.6342
    1ASP     HR   23  18.805  13.274  12.774  2.1528  0.0545 -0.2242
    1ASP     HR   24  18.779  13.442  12.736  0.0683  0.1610  2.1166
    1ASP      H   25  19.174  13.511  13.349 -0.3226  0.1139  3.2178
    1ASP    CAI   26  19.153  13.477  13.644 -0.3931 -0.2252 -0.3912
    1ASP    CBI   27  19.063  13.482  13.747 -0.3204  0.1180 -0.1127
    1ASP    CBr   28  19.096  13.578  13.851 -0.9793 -0.4919  0.5649
    1ASP    CAr   29  19.216  13.644  13.828 -0.8666  0.5825 -0.2905
    1ASP      S   30  19.286  13.592  13.677  0.1857 -0.0185 -0.2575
    1ASP    CR1   31  18.943  13.391  13.747  0.5142 -1.1590  0.2408
    1ASP     CR   32  18.961  13.282  13.853 -0.5902  0.2406 -0.5220
    1ASP     CR   33  18.876  13.153  13.830  0.5047 -0.2652 -0.0882
    1ASP     CR   34  18.902  13.047  13.940  0.2254  0.3836 -0.6676
    1ASP     CR   35  18.810  12.929  13.928 -0.3305  0.4016 -0.0265
    1ASP   CR11   36  18.810  12.829  14.047  0.2692 -0.6947 -0.1783
    1ASP     HR   37  18.845  13.436  13.765  1.1633  0.4722 -0.2513
    1ASP     HR   38  18.940  13.341  13.650 -0.4942 -0.7025  0.0291
    1ASP     HR   39  19.069  13.272  13.865 -0.5430  0.3017 -0.9080
    1ASP     HR   40  18.925  13.332  13.943  3.7503  1.4280  0.6648
    1ASP     HR   41  18.918  13.125  13.733  1.4030 -0.8116  0.4581
    1ASP     HR   42  18.774  13.185  13.808 -0.1729 -1.2997  1.5169
    1ASP     HR   43  19.010  13.041  13.927  0.2472  3.3381 -2.3603
    1ASP     HR   44  18.896  13.088  14.041 -0.4089  1.2439 -1.0433
    1ASP     HR   45  18.807  12.876  13.833 -3.2986  0.4121  0.0259
    1ASP     HR   46  18.713  12.979  13.927 -0.8437 -0.5564  1.3390
    1ASP     HR   47  18.838  12.885  14.137  1.3021  0.4085 -1.1697
    1ASP     HR   48  18.707  12.793  14.046 -0.3009  0.8261  0.6910
    1ASP     HR   49  18.876  12.743  14.050  2.8706  1.0930 -3.2003
    1ASP      H   50  19.033  13.603  13.935  1.0531  1.8825  1.4362
    1ASP    CAI   51  19.272  13.743  13.920 -0.6290 -0.2177 -1.3164
    1ASP    CBI   52  19.333  13.855  13.874  0.3829  0.0140 -0.2597
    1ASP    CBr   53  19.312  13.973  13.962  0.2725 -0.3958 -0.0591
    1ASP    CAr   54  19.237  13.941  14.075  0.7781 -0.2681  0.4003
    1ASP      S   55  19.210  13.774  14.074  0.1293  0.1700 -0.0009
    1ASP    CR1   56  19.422  13.871  13.748  0.9656 -0.0370  0.5383
    1ASP     CR   57  19.352  13.977  13.667 -0.1754 -0.0543 -0.6937
    1ASP     CR   58  19.438  14.016  13.548  0.3382 -0.1276 -0.0425
    1ASP     CR   59  19.442  13.917  13.434  0.7194 -0.0949  2.0638
    1ASP     CR   60  19.308  13.874  13.356  0.8064  0.5710  0.5619
    1ASP   CR11   61  19.344  13.762  13.255 -0.0715  0.6624  0.5639
    1ASP     HR   62  19.513  13.913  13.791  1.3980  1.1255 -1.4418
    1ASP     HR   63  19.458  13.785  13.692  0.6820  0.7392 -0.8733
    1ASP     HR   64  19.248  13.953  13.647 -0.3072 -0.4389  0.4124
    1ASP     HR   65  19.348  14.070  13.723 -2.5983  0.3213 -1.4553
    1ASP     HR   66  19.545  14.031  13.559  0.0924  1.9888 -0.3583
    1ASP     HR   67  19.393  14.111  13.519 -1.0404 -0.3275  1.4034
    1ASP     HR   68  19.502  13.966  13.357 -2.3288 -0.0504 -0.3928
    1ASP     HR   69  19.511  13.836  13.461  0.6739 -0.7132  0.3864
    1ASP     HR   70  19.257  13.957  13.308  0.7095 -0.4395 -1.1160
    1ASP     HR   71  19.231  13.835  13.423 -0.2573 -1.1196 -1.6009
    1ASP     HR   72  19.390  13.791  13.160 -1.1291 -1.7853 -0.7320
    1ASP     HR   73  19.413  13.698  13.309 -0.0589 -1.8386 -2.3064
    1ASP     HR   74  19.257  13.704  13.225 -0.1355  1.7182 -1.4326
    1ASP      H   75  19.358  14.070  13.948  1.3595 -0.9242 -0.2407
    1ASP    CAI   76  19.172  14.035  14.166 -0.6476 -0.0431 -0.5744
    1ASP    CBI   77  19.107  14.029  14.288 -0.8709 -0.1145  0.5490
    1ASP    CBr   78  19.114  14.150  14.359  0.2037 -0.6197 -0.4250
    1ASP    CAr   79  19.177  14.255  14.301 -0.5580 -1.3412  0.6673
    1ASP      S   80  19.230  14.189  14.143 -0.7812  0.2353  0.3226
    1ASP    CR1   81  19.030  13.910  14.324  0.3332  0.5563 -0.1727
    1ASP     CR   82  18.917  13.894  14.225 -0.0594  0.9952  0.4348
    1ASP     CR   83  18.808  13.790  14.265  0.1255  0.2556  0.0453
    1ASP     CR   84  18.719  13.743  14.143 -0.3101 -0.1967 -0.9429
    1ASP     CR   85  18.611  13.636  14.174  0.4999 -0.6888 -0.1198
    1ASP   CR11   86  18.676  13.505  14.229  0.0716 -0.2450  0.2959
    1ASP     HR   87  19.103  13.830  14.312 -1.0712 -1.3706  3.4001
    1ASP     HR   88  18.977  13.913  14.419  0.2997  2.2544 -0.2392
    1ASP     HR   89  18.853  13.981  14.215  0.4530  1.2963 -0.2036
    1ASP     HR   90  18.956  13.865  14.127 -1.0978 -2.5444  1.0028
    1ASP     HR   91  18.744  13.834  14.341  0.9851 -0.5687  1.2655
    1ASP     HR   92  18.845  13.704  14.321 -0.9330  0.8791  1.7195
    1ASP     HR   93  18.680  13.834  14.096 -1.3181 -0.7250 -1.1380
    1ASP     HR   94  18.778  13.696  14.065 -0.6110 -1.8715 -0.1726
    1ASP     HR   95  18.546  13.611  14.090 -2.5089  2.0331  1.2604
    1ASP     HR   96  18.543  13.669  14.253  0.0296 -1.5944 -0.1310
    1ASP     HR   97  18.696  13.439  14.144 -1.9972  2.3241 -2.2697
    1ASP     HR   98  18.767  13.513  14.290 -1.4854 -0.4440  2.7208
    1ASP     HR   99  18.598  13.450  14.282 -0.1819  0.0271  0.2032
    1ASP      H  100  19.090  14.159  14.464  1.7596  1.7218 -0.2403
    1ASP    CAI  101  19.166  14.393  14.337 -0.0704 -0.7509 -0.5480
    1ASP    CBI  102  19.083  14.483  14.276 -0.5144  0.4615 -0.8825
    1ASP    CBr  103  19.047  14.589  14.361 -0.3377  0.8154  0.7681
    1ASP    CAr  104  19.089  14.571  14.490  0.6147  0.5366 -1.4313
    1ASP      S  105  19.162  14.420  14.511 -0.0970  0.1217  0.0105
    1ASP    CR1  106  19.046  14.485  14.126 -0.0538  0.7979  0.4999
    1ASP     CR  107  19.128  14.575  14.033  0.1661  0.5760 -0.5741
    1ASP     CR  108  19.113  14.546  13.885 -0.4710 -0.2627  1.0297
    1ASP     CR  109  19.201  14.635  13.803 -0.9456 -1.1619  0.1618
    1ASP     CR  110  19.190  14.621  13.649 -0.5260 -0.0222 -0.0581
    1ASP   CR11  111  19.225  14.480  13.599  0.4530 -0.6389 -0.0213
    1ASP     HR  112  19.056  14.379  14.100 -0.1192  1.0224 -0.4444
    1ASP     HR  113  18.939  14.503  14.125  0.1371  2.0486  1.4692
    1ASP     HR  114  19.095  14.678  14.052 -0.1871  0.6367 -1.4864
    1ASP     HR  115  19.231  14.571  14.067 -0.5009  3.2959  1.9286
    1ASP     HR  116  19.009  14.549  13.851  0.4634  0.3448 -1.9836
    1ASP     HR  117  19.142  14.443  13.865  1.3671  0.0271  2.0695
    1ASP     HR  118  19.164  14.736  13.823 -0.7949 -1.4141  1.7357
    1ASP     HR  119  19.308  14.638  13.822 -1.1940 -0.3894  1.4728
    1ASP     HR  120  19.242  14.703  13.599  2.5066 -0.5470  2.0221
    1ASP     HR  121  19.091  14.647  13.612  0.0355  1.7921 -0.3578
    1ASP     HR  122  19.218  14.487  13.490  2.8311 -1.0111 -0.2347
    1ASP     HR  123  19.325  14.451  13.630  0.6671  0.3535  0.2557
    1ASP     HR  124  19.144  14.419  13.638 -0.1281  0.0268 -0.1777
    1ASP      H  125  19.004  14.673  14.308 -2.0835  0.8070  2.1319
    1ASP    CAI  126  19.098  14.674  14.590  0.2095  0.4017  0.3268
    1ASP    CBI  127  19.164  14.694  14.709 -1.2998  0.5620  0.0374
    1ASP    CBr  128  19.152  14.832  14.755  0.6059 -0.8370 -0.0750
    1ASP    CAr  129  19.071  14.908  14.682 -0.4616  0.0428  0.5311
    1ASP      S  130  18.998  14.813  14.568  0.1376 -0.0129  0.1070
    1ASP    CR1  131  19.249  14.597  14.786  0.2573 -0.3382  0.5409
    1ASP     CR  132  19.203  14.606  14.928  0.0771  0.3996 -0.4208
    1ASP     CR  133  19.239  14.494  15.016 -0.4697 -0.1062 -0.9912
    1ASP     CR  134  19.165  14.484  15.153 -0.7635  0.3524  0.6311
    1ASP     CR  135  19.203  14.363  15.231 -0.5726 -0.4871 -0.2067
    1ASP   CR11  136  19.171  14.225  15.168  0.2611 -0.6704 -0.1124
    1ASP     HR  137  19.230  14.495  14.752 -1.3862 -0.0668  0.6198
    1ASP     HR  138  19.352  14.629  14.770 -0.2067  1.1294  0.3932
    1ASP     HR  139  19.239  14.698  14.974  1.8621 -1.1522  1.3799
    1ASP     HR  140  19.094  14.607  14.923  0.0808  2.5833 -0.4809
    1ASP     HR  141  19.345  14.503  15.037 -0.3553  1.4197 -2.1769
    1ASP     HR  142  19.221  14.393  14.977  0.4975 -0.1892 -1.2292
    1ASP     HR  143  19.192  14.576  15.207  0.9680  0.7955 -0.9198
    1ASP     HR  144  19.057  14.491  15.156 -0.8913  0.9399 -3.0613
    1ASP     HR  145  19.155  14.373  15.329  0.9487  3.6823  0.2566
    1ASP     HR  146  19.309  14.366  15.257 -0.3647  2.7522 -1.1573
    1ASP     HR  147  19.154  14.147  15.242  1.0245  0.6821  1.5276
    1ASP     HR  148  19.074  14.249  15.125 -1.4883 -1.8057  3.0597
    1ASP     HR  149  19.241  14.207  15.087 -0.9779  2.8606 -2.0799
    1ASP      H  150  19.185  14.864  14.853  0.2359 -2.9501  0.7726
    1ASP    CAI  151  19.059  15.055  14.687  0.2816  0.1726  0.7200
    1ASP    CBI  152  19.145  15.145  14.627  0.3150  0.0295 -0.5228
    1ASP    CBr  153  19.205  15.238  14.725 -1.0790 -0.5574 -0.7817
    1ASP    CAr  154  19.137  15.243  14.841  0.0376 -0.3654  0.2931
    1ASP      S  155  19.008  15.125  14.837 -0.1828 -0.3378 -0.6609
    1ASP    CR1  156  19.172  15.141  14.477  0.0450 -0.4396  0.6352
    1ASP     CR  157  19.302  15.071  14.440 -0.1969 -0.2270 -0.9490
    1ASP     CR  158  19.329  15.088  14.298 -0.6120 -0.4728 -0.0321
    1ASP     CR  159  19.429  14.976  14.251  1.3504  0.0887 -0.2331
    1ASP     CR  160  19.574  15.006  14.269 -0.2010 -0.1267  0.2334
    1ASP   CR11  161  19.613  15.141  14.198  0.7088 -0.1210 -0.3388
    1ASP     HR  162  19.094  15.074  14.440  0.0971 -1.4182  2.2499
    1ASP     HR  163  19.179  15.237  14.426  0.4807 -0.2323  1.0781
    1ASP     HR  164  19.379  15.116  14.502 -0.3963  1.3925 -1.8552
    1ASP     HR  165  19.300  14.966  14.472 -0.8931  0.4762  1.4018
    1ASP     HR  166  19.362  15.190  14.277 -2.7709 -0.0750 -1.7167
    1ASP     HR  167  19.237  15.081  14.240  0.4364 -1.1550 -1.6367
    1ASP     HR  168  19.417  14.872  14.282  2.4433 -0.0548 -0.2651
    1ASP     HR  169  19.419  14.959  14.144 -1.2617 -0.1691  0.0220
    1ASP     HR  170  19.645  14.936  14.226  0.2695  0.7608 -0.4561
    1ASP     HR  171  19.604  15.016  14.373  1.8846  0.6560 -0.4195
    1ASP     HR  172  19.607  15.114  14.093  0.0790  2.0868 -0.8752
    1ASP     HR  173  19.540  15.219  14.219 -0.6150 -1.2972 -0.4932
    1ASP     HR  174  19.708  15.180  14.235  0.0480  0.5337  0.6876
    1ASP      H  175  19.275  15.315  14.696 -0.0517 -1.6345 -1.2137
    1ASP    CAI  176  19.161  15.326  14.959 -0.3793 -0.2732 -0.2218
    1ASP    CBI  177  19.188  15.289  15.089  0.7013 -0.0422 -0.3055
    1ASP    CBr  178  19.198  15.406  15.175  0.4430  0.3038  0.4609
    1ASP    CAr  179  19.186  15.522  15.115  0.0526 -0.9245  0.1246
    1ASP      S  180  19.177  15.499  14.939  0.2473 -0.0100  0.1542
    1ASP    CR1  181  19.224  15.148  15.137  0.3460 -0.4000 -0.4491
    1ASP     CR  182  19.146  15.094  15.250  0.6011  0.5869 -0.6367
    1ASP     CR  183  19.175  14.948  15.271  0.3812 -0.8990  0.7580
    1ASP     CR  184  19.055  14.856  15.299  0.1197  0.2392 -0.1782
    1ASP     CR  185  18.963  14.831  15.177 -0.5710  0.5871 -0.2177
    1ASP   CR11  186  18.833  14.773  15.221 -0.4633 -0.0401 -0.5223
    1ASP     HR  187  19.199  15.096  15.045  1.1583 -0.2507 -0.7638
    1ASP     HR  188  19.331  15.135  15.155  0.1776  2.0234  2.8534
    1ASP     HR  189  19.177  15.137  15.345 -1.8864 -1.0624  0.9615
    1ASP     HR  190  19.040  15.116  15.242  0.9461  1.5557 -3.1387
    1ASP     HR  191  19.253  14.929  15.345  1.1975 -1.1943 -0.1637
    1ASP     HR  192  19.221  14.921  15.176 -0.8045  2.7018 -0.8929
    1ASP     HR  193  19.101  14.765  15.338 -1.3406 -1.0050 -1.3109
    1ASP     HR  194  18.991  14.904  15.373 -0.7324  1.9069 -1.9648
    1ASP     HR  195  19.023  14.759  15.121 -1.7498  0.4854 -1.3778
    1ASP     HR  196  18.965  14.915  15.109  0.7405  1.1368  0.4862
    1ASP     HR  197  18.833  14.711  15.310  3.1518 -1.8930 -1.7333
    1ASP     HR  198  18.782  14.867  15.244  1.2735  0.5645  0.9716
    1ASP     HR  199  18.789  14.723  15.134 -0.3912 -0.4087 -0.3452
    1ASP      H  200  19.221  15.403  15.281 -3.2229 -2.9760  1.2800
    1ASP    CAI  201  19.205  15.650  15.179 -0.5982 -1.1318  0.1304
    1ASP    CBI  202  19.207  15.782  15.140 -0.3151  0.5024 -0.1260
    1ASP    CBr  203  19.194  15.877  15.251 -0.4073 -0.4749  0.9276
    1ASP    CAr  204  19.198  15.821  15.373  0.3366  0.2502 -0.2946
    1ASP      S  205  19.180  15.652  15.351  0.3496  0.0593 -0.5765
    1ASP    CR1  206  19.217  15.835  14.994  0.0939  0.3336  0.1559
    1ASP     CR  207  19.081  15.856  14.937 -0.6319 -0.2685 -0.0133
    1ASP     CR  208  19.096  15.873  14.785  0.3639  0.8220  1.1550
    1ASP     CR  209  18.960  15.895  14.724  0.9822  0.3477  0.5485
    1ASP     CR  210  18.962  15.821  14.586  0.0462 -0.1505 -0.6725
    1ASP   CR11  211  18.946  15.669  14.604  0.3431 -0.0719 -0.1835
    1ASP     HR  212  19.291  15.776  14.941  0.8264 -2.8447  4.4379
    1ASP     HR  213  19.268  15.931  14.994 -0.7359  0.7818 -0.9649
    1ASP     HR  214  19.020  15.768  14.956  1.4948 -2.1127 -1.4436
    1ASP     HR  215  19.030  15.938  14.988 -1.5922  0.3070 -1.8400
    1ASP     HR  216  19.146  15.785  14.744 -1.9656 -0.4680  1.0256
    1ASP     HR  217  19.158  15.955  14.748 -1.0120  1.1067 -0.5765
    1ASP     HR  218  18.884  15.847  14.785  1.5765 -0.9243  0.3087
    1ASP     HR  219  18.949  16.003  14.715  0.4397  0.0832 -2.4404
    1ASP     HR  220  19.045  15.845  14.519  0.5433  2.3537  0.7481
    1ASP     HR  221  18.870  15.855  14.537  0.1652 -1.2321 -1.6723
    1ASP     HR  222  18.911  15.642  14.505 -0.2563 -0.4076  0.1202
    1ASP     HR  223  19.047  15.626  14.605 -0.2449 -1.4681  1.4644
    1ASP     HR  224  18.885  15.627  14.684 -1.0403 -2.0357 -2.2227
    1ASP      H  225  19.177  15.983  15.239  1.9068 -0.2716 -0.9148
    1ASP    CAI  226  19.233  15.897  15.491  0.0655 -0.2887  0.6395
    1ASP    CBI  227  19.325  15.869  15.590  0.1646 -1.1970 -1.1286
    1ASP    CBr  228  19.348  15.978  15.682 -0.9608 -0.4783 -0.4191
    1ASP    CAr  229  19.279  16.094  15.645  0.6692  1.1976  0.1774
    1ASP      S  230  19.194  16.065  15.500  0.0817  0.3761  0.1446
    1ASP    CR1  231  19.387  15.738  15.622  0.0119 -0.3256 -0.0362
    1ASP     CR  232  19.306  15.649  15.711 -0.0288  0.6795 -0.4234
    1ASP     CR  233  19.327  15.684  15.858 -0.0404 -0.2501 -0.3990
    1ASP     CR  234  19.203  15.683  15.956 -0.5629 -0.6324 -0.4495
    1ASP     CR  235  19.106  15.565  15.942  0.4189  0.3497  0.4415
    1ASP   CR11  236  19.135  15.472  16.057  0.2863  0.0323 -0.6724
    1ASP     HR  237  19.427  15.682  15.537 -0.4925 -0.4219 -0.2125
    1ASP     HR  238  19.480  15.756  15.675  1.7776 -2.2528 -2.3424
    1ASP     HR  239  19.205  15.666  15.674 -0.1045  0.8344 -0.1425
    1ASP     HR  240  19.322  15.541  15.705  3.2993  1.0178  1.1321
    1ASP     HR  241  19.358  15.786  15.878  1.2043 -0.8141  0.6263
    1ASP     HR  242  19.401  15.612  15.894  2.5760  1.9514 -1.2347
    1ASP     HR  243  19.237  15.705  16.057  1.1852 -3.2382 -0.4083
    1ASP     HR  244  19.148  15.771  15.921  0.7181 -0.1231 -1.2375
    1ASP     HR  245  19.129  15.505  15.854  1.1639  2.0079 -0.5053
    1ASP     HR  246  19.001  15.596  15.936 -0.0115 -1.3770 -1.7812
    1ASP     HR  247  19.097  15.370  16.042  0.3677 -0.8411  4.4559
    1ASP     HR  248  19.242  15.460  16.072  0.0884 -1.4179 -0.2955
    1ASP     HR  249  19.100  15.516  16.150  0.3812  2.1999 -1.6436
    1ASP      H  250  19.403  15.974  15.775  1.3840  0.3959 -1.7382
    1ASP    CAI  251  19.275  16.217  15.724  0.5272  0.3168  0.2472
    1ASP    CBI  252  19.302  16.344  15.681  0.4754 -0.6067  0.6340
    1ASP    CBr  253  19.334  16.429  15.797 -0.2693 -0.1025  0.4419
    1ASP    CAr  254  19.331  16.365  15.917 -0.9549  0.0515 -0.6044
    1ASP      S  255  19.287  16.202  15.897  0.3973  0.1303 -0.2327
    1ASP    CR1  256  19.315  16.389  15.539  0.5527  0.8996  0.1803
    1ASP     CR  257  19.206  16.476  15.489 -0.6346 -0.3757  0.2445
    1ASP     CR  258  19.242  16.519  15.340  0.0184 -0.8068 -0.6112
    1ASP     CR  259  19.215  16.423  15.219  0.3121  0.4242  0.8081
    1ASP     CR  260  19.072  16.364  15.202  0.0475  0.9553  0.4015
    1ASP   CR11  261  18.966  16.459  15.157 -0.4115 -0.3031 -0.5521
    1ASP     HR  262  19.412  16.437  15.551  0.0093  2.7962 -2.5110
    1ASP     HR  263  19.327  16.302  15.473  0.0993  0.8687  0.1370
    1ASP     HR  264  19.109  16.427  15.499  0.0526 -1.9961 -0.8217
    1ASP     HR  265  19.201  16.563  15.554 -2.7252 -1.3724  1.4631
    1ASP     HR  266  19.342  16.558  15.356  0.5212 -2.3323  0.0075
    1ASP     HR  267  19.185  16.605  15.302  0.1911 -0.8999 -1.0780
    1ASP     HR  268  19.244  16.485  15.135  0.3956 -0.1829  0.3913
    1ASP     HR  269  19.277  16.336  15.239 -1.8668 -1.6475 -1.2334
    1ASP     HR  270  19.031  16.316  15.290  0.0853 -0.4236 -0.3156
    1ASP     HR  271  19.087  16.290  15.124 -1.2218  0.6303  0.4558
    1ASP     HR  272  18.921  16.407  15.072 -0.0664 -0.5362 -0.5906
    1ASP     HR  273  18.884  16.491  15.222  0.7335  1.8114 -0.1216
    1ASP     HR  274  19.016  16.547  15.118 -0.5790  0.2366  0.4439
    1ASP      H  275  19.362  16.531  15.776 -3.4523  0.7398  0.0932
    1ASP    CAI  276  19.344  16.431  16.044  0.0400 -0.2197 -0.6411
    1ASP    CBI  277  19.264  16.426  16.157 -0.2409  0.0110 -0.3443
    1ASP    CBr  278  19.257  16.551  16.234  0.2396  0.6747 -0.8818
    1ASP    CAr  279  19.323  16.654  16.184 -0.1446  0.1371 -0.0509
    1ASP      S  280  19.401  16.599  16.044 -0.1534  0.3155  0.2506
    1ASP    CR1  281  19.183  16.302  16.193  0.3314 -0.3308  0.6611
    1ASP     CR  282  19.101  16.313  16.313  0.6222  0.1065  0.2900
    1ASP     CR  283  19.022  16.186  16.343  0.0974 -0.3417  0.2549
    1ASP     CR  284  18.986  16.171  16.499 -0.0033 -0.4692  0.7047
    1ASP     CR  285  18.876  16.064  16.535 -0.8435 -0.4396  1.4245
    1ASP   CR11  286  18.827  16.072  16.683 -1.0190  0.2592  0.1170
    1ASP     HR  287  19.119  16.265  16.113 -1.7310  0.6589  1.8078
    1ASP     HR  288  19.254  16.221  16.210 -0.1318 -1.1522 -1.1719
    1ASP     HR  289  19.168  16.322  16.399  0.9891 -1.2872  0.1492
    1ASP     HR  290  19.036  16.401  16.306  1.5622  1.1191  3.3417
    1ASP     HR  291  19.079  16.099  16.309  0.6124 -0.2606  0.9112
    1ASP     HR  292  18.931  16.194  16.283 -0.4768  3.6962  1.5052
    1ASP     HR  293  19.072  16.136  16.556  1.3354  1.6311  0.0342
    1ASP     HR  294  18.961  16.270  16.537  2.4111  0.3085  0.3750
    1ASP     HR  295  18.912  15.968  16.500 -3.0903 -0.9032  0.3212
    1ASP     HR  296  18.799  16.095  16.464  1.3788  0.8700 -0.4879
    1ASP     HR  297  18.909  16.066  16.755  1.3493 -1.1168 -2.5841
    1ASP     HR  298  18.776  16.168  16.697 -2.2419 -0.2391 -0.8360
    1ASP     HR  299  18.769  15.982  16.701 -1.1766  0.4548  0.5956
    1ASP      H  300  19.193  16.562  16.320 -1.6325 -0.3137 -2.1249
    1ASP    CAI  301  19.315  16.795  16.227  0.0206  0.5767 -0.3659
    1ASP    CBI  302  19.395  16.901  16.199  0.6681  0.7633 -0.0686
    1ASP    CBr  303  19.391  17.009  16.293 -0.7363 -0.2320 -0.8252
    1ASP    CAr  304  19.294  16.997  16.392 -0.1060  0.4390  0.5126
    1ASP      S  305  19.229  16.843  16.374 -0.3807  0.0660 -0.0339
    1ASP    CR1  306  19.503  16.922  16.081  0.0621 -0.1846  0.1452
    1ASP     CR  307  19.445  16.981  15.955  0.4403 -0.0434  0.3861
    1ASP     CR  308  19.537  17.009  15.839  0.5024  0.8183 -0.8849
    1ASP     CR  309  19.604  16.878  15.783 -0.1257 -0.5623  0.3722
    1ASP     CR  310  19.666  16.901  15.648 -0.8051  0.2600 -0.7324
    1ASP   CR11  311  19.766  17.020  15.655  0.1475 -0.3636 -0.6424
    1ASP     HR  312  19.577  16.987  16.128 -1.2919  0.3519  1.6068
    1ASP     HR  313  19.552  16.827  16.060 -1.1583 -1.1260  1.4028
    1ASP     HR  314  19.362  16.911  15.944  1.1546 -1.2422  2.3583
    1ASP     HR  315  19.395  17.068  15.996  0.5473 -0.4126  1.3091
    1ASP     HR  316  19.620  17.077  15.858  1.4202 -0.3321 -0.6676
    1ASP     HR  317  19.466  17.045  15.765 -0.6136  2.0620  0.7627
    1ASP     HR  318  19.665  16.827  15.858  0.9458 -1.1559 -0.8834
    1ASP     HR  319  19.519  16.811  15.770  0.1388 -0.6029 -1.2204
    1ASP     HR  320  19.590  16.949  15.587 -0.7504 -3.0759 -3.5376
    1ASP     HR  321  19.703  16.810  15.601 -0.7119 -0.6190  0.9763
    1ASP     HR  322  19.723  17.118  15.635  0.8774  0.3696  1.2770
    1ASP     HR  323  19.805  17.028  15.756 -1.6569 -0.2723  0.0708
    1ASP     HR  324  19.848  17.005  15.585  0.8903 -3.5343  0.8501
    1ASP      H  325  19.440  17.105  16.284  1.8652 -1.1913  2.2332
    1ASP    CAI  326  19.249  17.088  16.499  0.0256  1.0370 -0.0047
    1ASP    CBI  327  19.172  17.066  16.612  0.9415 -0.4682  0.1590
    1ASP    CBr  328  19.180  17.170  16.712  0.1821 -0.4650 -0.0345
    1ASP    CAr  329  19.247  17.283  16.672  0.5482 -0.4045  0.1069
    1ASP      S  330  19.308  17.253  16.507 -0.3741  0.1719  0.0352
    1ASP    CR1  331  19.095  16.942  16.664  0.2395 -0.4395 -0.5333
    1ASP     CR  332  19.111  16.895  16.806  0.0407  0.3352  0.0642
    1ASP     CR  333  19.094  16.739  16.821 -0.4236 -0.6655  0.7088
    1ASP     CR  334  19.216  16.668  16.801 -0.4720 -0.1112 -0.7761
    1ASP     CR  335  19.203  16.517  16.833  0.6358 -0.2647 -0.1599
    1ASP   CR11  336  19.219  16.429  16.709  0.0969  0.4207  0.4722
    1ASP     HR  337  18.987  16.951  16.657  0.0174 -3.6185 -2.0994
    1ASP     HR  338  19.129  16.855  16.608  1.4784 -2.7359  3.5445
    1ASP     HR  339  19.204  16.925  16.853  1.5900 -2.4327 -1.1070
    1ASP     HR  340  19.037  16.946  16.868 -0.3377  1.8033 -1.5616
    1ASP     HR  341  19.011  16.697  16.764 -1.3892  0.4537  1.2635
    1ASP     HR  342  19.066  16.729  16.926 -0.7281  0.8478  0.7828
    1ASP     HR  343  19.273  16.687  16.710  0.0821  3.2434  0.2083
    1ASP     HR  344  19.293  16.704  16.870 -0.8542  1.4369 -1.1329
    1ASP     HR  345  19.111  16.498  16.889 -1.0586  2.7185 -1.8297
    1ASP     HR  346  19.279  16.482  16.904 -1.9889 -3.0047  1.4186
    1ASP     HR  347  19.225  16.322  16.725 -0.3142  0.3515  0.1506
    1ASP     HR  348  19.138  16.448  16.639  2.6093 -0.9032 -2.9094
    1ASP     HR  349  19.312  16.464  16.663 -0.0866 -1.9878 -1.8391
    1ASP      H  350  19.148  17.161  16.815 -0.0320 -0.6157 -0.1156
    1ASP    CAI  351  19.269  17.422  16.729  0.8825 -0.4713  0.2200
    1ASP    CBI  352  19.259  17.548  16.672  0.1538 -0.0864  0.0433
    1ASP    CBr  353  19.235  17.647  16.775  0.8029 -0.7213  0.4016
    1ASP    CAr  354  19.237  17.602  16.900  0.5178  0.1326 -0.0972
    1ASP      S  355  19.261  17.434  16.898  0.3971  0.3956  0.5037
    1ASP    CR1  356  19.279  17.573  16.522 -0.1617 -0.0158 -0.1365
    1ASP     CR  357  19.251  17.711  16.469  0.2589 -0.3460  0.9434
    1ASP     CR  358  19.136  17.692  16.363  1.0489 -0.7860  1.0657
    1ASP     CR  359  19.090  17.819  16.290  0.0811  0.1413  0.3915
    1ASP     CR  360  19.193  17.855  16.169  0.4331 -0.1874  0.2464
    1ASP   CR11  361  19.287  17.973  16.204 -0.1941  0.4480  0.7711
    1ASP     HR  362  19.384  17.553  16.498 -0.4431  0.3143 -1.7310
    1ASP     HR  363  19.226  17.496  16.465  0.3927  0.1651 -0.9126
    1ASP     HR  364  19.246  17.799  16.533 -1.8734  0.0906  0.2058
    1ASP     HR  365  19.336  17.745  16.409  0.5255 -0.9786  0.9630
    1ASP     HR  366  19.046  17.660  16.416  0.6270  0.3892  1.0731
    1ASP     HR  367  19.157  17.610  16.294  2.3621 -0.8033  1.4811
    1ASP     HR  368  18.990  17.794  16.256  0.7012 -1.2104 -0.4757
    1ASP     HR  369  19.088  17.900  16.363 -0.0636  1.8342 -1.4419
    1ASP     HR  370  19.137  17.894  16.084  1.2405 -1.7972 -1.0480
    1ASP     HR  371  19.246  17.764  16.143  2.5886  1.1322 -0.0589
    1ASP     HR  372  19.299  17.988  16.311  2.1149  0.2787  0.5698
    1ASP     HR  373  19.387  17.945  16.169 -1.2845 -2.8101  0.0578
    1ASP     HR  374  19.248  18.064  16.159  3.5759  1.6802 -0.2269
    1ASP      H  375  19.224  17.752  16.751  1.4655 -0.8459 -0.4877
    1ASP    CAI  376  19.238  17.695  17.022 -0.3264  0.7401 -0.0393
    1ASP    CBI  377  19.158  17.691  17.131 -0.2030  0.9798  0.0499
    1ASP    CBr  378  19.142  17.817  17.201 -0.8591  0.4316  1.2833
    1ASP    CAr  379  19.218  17.913  17.139  0.5078 -0.0493 -0.3728
    1ASP      S  380  19.289  17.856  16.997  0.7306 -0.4634  0.6547
    1ASP    CR1  381  19.106  17.570  17.195 -0.3693 -0.5772 -0.4858
    1ASP     CR  382  19.172  17.555  17.332  0.1417 -0.2402 -0.1055
    1ASP     CR  383  19.114  17.424  17.403 -0.9091 -0.5157  0.0497
    1ASP     CR  384  19.190  17.293  17.372 -0.4422 -0.5678 -0.5122
    1ASP     CR  385  19.121  17.170  17.427  0.1559  0.0947 -0.8349
    1ASP   CR11  386  19.055  17.096  17.312  0.1209 -0.4282 -0.4012
    1ASP     HR  387  18.997  17.562  17.194 -0.3996 -0.2469 -3.2246
    1ASP     HR  388  19.130  17.483  17.134 -1.4397 -2.2172  1.3507
    1ASP     HR  389  19.281  17.551  17.339  0.1453 -1.7597 -0.8900
    1ASP     HR  390  19.125  17.638  17.386 -1.4586 -0.9121 -0.4425
    1ASP     HR  391  19.015  17.399  17.363 -1.5803  0.1623  1.2664
    1ASP     HR  392  19.100  17.433  17.510  2.0545  0.3077  0.4070
    1ASP     HR  393  19.207  17.286  17.265  4.3604  2.3685 -0.0888
    1ASP     HR  394  19.290  17.306  17.414 -0.8476 -1.0056  0.6112
    1ASP     HR  395  19.036  17.197  17.489 -0.7567 -3.0668 -0.6576
    1ASP     HR  396  19.182  17.097  17.480 -3.0525 -0.6337  2.0185
    1ASP     HR  397  18.992  17.016  17.349 -0.9943  1.2689  1.4414
    1ASP     HR  398  18.988  17.156  17.251  1.0898  0.4939 -0.5803
    1ASP     HR  399  19.127  17.044  17.249 -0.2806 -1.1661 -0.2539
    1ASP      H  400  19.081  17.827  17.290 -0.2077  1.6709  1.6025
    1ASP    CAI  401  19.258  18.043  17.199  0.8562 -0.2109 -0.4908
    1ASP    CBI  402  19.340  18.140  17.155 -0.3790 -0.7316  0.1406
    1ASP    CBr  403  19.341  18.259  17.244 -0.5821  0.0042 -0.4457
    1ASP    CAr  404  19.266  18.245  17.354 -0.5730  0.2309 -0.6489
    1ASP      S  405  19.175  18.098  17.338 -0.1273 -0.4737 -0.1973
    1ASP    CR1  406  19.446  18.129  17.037  0.4972 -0.7273 -0.0667
    1ASP     CR  407  19.545  18.247  17.014 -0.7724  0.1333  0.4435
    1ASP     CR  408  19.657  18.221  16.914  0.6119 -0.6759  0.4891
    1ASP     CR  409  19.686  18.343  16.824  0.4121  0.0952 -0.1580
    1ASP     CR  410  19.818  18.302  16.754  0.0858  0.1103  0.0777
    1ASP   CR11  411  19.851  18.397  16.639  0.9413 -0.3089  0.8176
    1ASP     HR  412  19.496  18.035  17.059 -1.6376 -1.8210  0.3093
    1ASP     HR  413  19.393  18.109  16.943  0.9845  0.1239 -0.5328
    1ASP     HR  414  19.493  18.336  16.977 -1.4382  0.6432  2.5183
    1ASP     HR  415  19.590  18.284  17.106  3.7775 -0.9066 -1.2731
    1ASP     HR  416  19.620  18.150  16.840 -1.0898  0.0572  0.6326
    1ASP     HR  417  19.745  18.193  16.973  2.1457  2.4637 -0.2285
    1ASP     HR  418  19.612  18.342  16.744  0.0920  0.0894  0.1387
    1ASP     HR  419  19.696  18.437  16.878  0.1459 -0.1815  0.3700
    1ASP     HR  420  19.802  18.204  16.711  1.0900 -0.1359  0.2587
    1ASP     HR  421  19.890  18.294  16.836 -2.2961  0.9129  2.3515
    1ASP     HR  422  19.854  18.503  16.667  1.6321 -0.4994  1.4776
    1ASP     HR  423  19.952  18.379  16.601  0.1003 -1.0010 -1.1845
    1ASP     HR  424  19.791  18.357  16.557 -2.1181  1.2622  2.2124
    1ASP      H  425  19.406  18.346  17.236 -1.8895  1.1422  0.9858
    1ASP    CAI  426  19.267  18.319  17.474 -0.5743  0.5332 -0.4152
    1ASP    CBI  427  19.276  18.289  17.606  0.5936 -0.3308 -0.6003
    1ASP    CBr  428  19.285  18.399  17.686 -0.3030 -0.3963 -0.9615
    1ASP    CAr  429  19.279  18.526  17.627  0.3216 -0.7022 -0.5556
    1ASP      S  430  19.259  18.498  17.459  0.3783 -0.3159  0.7843
    1ASP    CR1  431  19.296  18.143  17.661 -0.8583 -0.2170  1.0073
    1ASP     CR  432  19.201  18.103  17.774 -0.0825  0.6089  0.4257
    1ASP     CR  433  19.059  18.057  17.721  0.0291  0.5242  0.3957
    1ASP     CR  434  18.964  18.035  17.840  0.3661  0.1020 -0.0827
    1ASP     CR  435  18.829  17.954  17.802  0.0789 -0.4811  0.5352
    1ASP   CR11  436  18.711  18.010  17.875  0.0737 -0.1308 -0.3049
    1ASP     HR  437  19.292  18.078  17.574  0.6921  2.6170 -1.2425
    1ASP     HR  438  19.399  18.131  17.693 -1.3843 -2.7134  1.9104
    1ASP     HR  439  19.238  18.024  17.840 -0.4878 -1.3390 -1.5981
    1ASP     HR  440  19.183  18.191  17.835  1.7832  1.6308 -0.4726
    1ASP     HR  441  19.071  17.960  17.672 -1.5916 -0.9814  2.8641
    1ASP     HR  442  19.002  18.126  17.659 -2.6250 -1.4487  0.5380
    1ASP     HR  443  19.020  17.996  17.926 -0.2211  1.2763  0.8504
    1ASP     HR  444  18.933  18.132  17.880  1.2848 -1.5179  4.9519
    1ASP     HR  445  18.833  17.846  17.813 -0.1636 -0.6461 -0.9825
    1ASP     HR  446  18.807  17.974  17.698  0.3200  1.9576  0.9200
    1ASP     HR  447  18.723  18.003  17.983 -0.7561 -2.2495 -0.3417
    1ASP     HR  448  18.699  18.118  17.861 -3.4284 -0.3085  1.0136
    1ASP     HR  449  18.621  17.972  17.828  0.9079 -1.5882 -0.7505
    1ASP      H  450  19.294  18.395  17.794  0.8907  0.7137 -1.0133
    1ASP    CAI  451  19.275  18.644  17.703  0.3200  0.1622 -0.0180
    1ASP    CBI  452  19.258  18.772  17.665 -0.5774 -0.3956 -0.5819
    1ASP    CBr  453  19.288  18.872  17.764 -0.5941 -0.3382  0.4642
    1ASP    CAr  454  19.327  18.826  17.884  0.5783  0.0475 -0.1782
    1ASP      S  455  19.337  18.652  17.870  0.0947  0.0418 -0.1007
    1ASP    CR1  456  19.216  18.829  17.529 -0.1976  0.3313  0.2754
    1ASP     CR  457  19.304  18.931  17.456 -0.3164 -0.2099  0.5157
    1ASP     CR  458  19.285  18.919  17.310  0.1577  0.6882 -0.5801
    1ASP     CR  459  19.367  19.012  17.241  0.3482 -0.1618  0.4794
    1ASP     CR  460  19.374  18.995  17.090  0.1932  0.9721 -0.3360
    1ASP   CR11  461  19.452  18.866  17.059 -0.0743  0.5791 -0.2194
    1ASP     HR  462  19.112  18.863  17.536 -2.0148 -3.3958 -5.2511
    1ASP     HR  463  19.196  18.745  17.463  0.1874  0.4589 -0.0106
    1ASP     HR  464  19.269  19.026  17.496 -3.0897 -0.8504 -0.2891
    1ASP     HR  465  19.409  18.916  17.481 -0.0692 -0.8650 -0.9196
    1ASP     HR  466  19.181  18.927  17.279  0.1634 -0.4384 -0.9101
    1ASP     HR  467  19.316  18.815  17.298 -0.5010  0.1228  2.1260
    1ASP     HR  468  19.330  19.112  17.262 -1.1214 -0.7785  0.9301
    1ASP     HR  469  19.461  19.014  17.295  1.4983 -0.1919 -1.4649
    1ASP     HR  470  19.422  19.074  17.032 -0.1210  3.5921  2.8076
    1ASP     HR  471  19.271  18.981  17.058 -0.1948 -1.6352  1.8522
    1ASP     HR  472  19.469  18.875  16.952 -0.8754  0.8838 -0.3199
    1ASP     HR  473  19.543  18.883  17.117 -0.5465 -0.6974  0.9498
    1ASP     HR  474  19.400  18.774  17.087  0.4539 -0.1244 -1.5180
    1ASP      H  475  19.291  18.979  17.754  0.6451 -0.5668 -1.9163
    1ASP    CAI  476  19.347  18.912  18.004  0.0820  0.4033 -1.2031
    1ASP    CBI  477  19.390  18.877  18.130  0.2954 -0.6007 -0.4197
    1ASP    CBr  478  19.367  18.978  18.233  0.2732  0.1020 -0.3358
    1ASP    CAr  479  19.331  19.096  18.182  0.3568  0.6858  0.8940
    1ASP      S  480  19.315  19.077  18.016 -0.3853  0.8695 -0.0606
    1ASP    CR1  481  19.438  18.739  18.173  0.8115  0.1519  0.0250
    1ASP     CR  482  19.323  18.642  18.219 -0.4549 -0.6268  0.2928
    1ASP     CR  483  19.370  18.533  18.305 -0.3295  0.5823 -1.4522
    1ASP     CR  484  19.471  18.438  18.233 -0.3039  0.3926 -0.7301
    1ASP     CR  485  19.527  18.325  18.317 -0.2436 -0.0250 -0.0348
    1ASP   CR11  486  19.453  18.195  18.299 -0.7430  0.6440  0.2225
    1ASP     HR  487  19.498  18.685  18.099  1.6784 -0.4480  1.1385
    1ASP     HR  488  19.517  18.763  18.245  1.4851  2.3396 -1.3939
    1ASP     HR  489  19.248  18.703  18.270  0.6829  1.6657 -0.6692
    1ASP     HR  490  19.276  18.595  18.133 -1.0391 -0.5940  0.5936
    1ASP     HR  491  19.290  18.474  18.350  0.4943  1.7607  1.6692
    1ASP     HR  492  19.425  18.574  18.389  1.5666 -2.3911 -1.1607
    1ASP     HR  493  19.423  18.389  18.147 -2.2622 -1.5328  1.3804
    1ASP     HR  494  19.555  18.492  18.191 -0.5939 -0.6698 -2.7829
    1ASP     HR  495  19.538  18.357  18.421 -2.1621  1.1202 -0.1597
    1ASP     HR  496  19.628  18.312  18.278 -1.0525 -0.6676 -1.9463
    1ASP     HR  497  19.348  18.207  18.325 -0.3444 -0.8000  2.7189
    1ASP     HR  498  19.466  18.152  18.200 -0.7622 -0.6107  0.7488
    1ASP     HR  499  19.480  18.130  18.383  0.7940  1.6405  0.5235
    1ASP      H  500  19.402  18.961  18.334 -0.8700 -0.2912 -0.0047
    1ASP    CAI  501  19.306  19.226  18.252  0.3610 -0.1650  0.7457
    1ASP    CBI  502  19.314  19.353  18.209  0.1848  0.7442 -0.8417
    1ASP    CBr  503  19.312  19.457  18.312 -0.0338 -0.2243 -1.0124
    1ASP    CAr  504  19.286  19.400  18.435  0.7686  0.6327 -0.6900
    1ASP      S  505  19.249  19.224  18.418  0.0665  0.0073  0.5668
    1ASP    CR1  506  19.329  19.402  18.066 -0.3039  0.4686 -0.0690
    1ASP     CR  507  19.284  19.539  18.043  0.6609 -0.0632  0.1974
    1ASP     CR  508  19.247  19.585  17.900  0.2804 -0.1114  0.4587
    1ASP     CR  509  19.102  19.628  17.885  0.3167  0.1440 -0.4675
    1ASP     CR  510  19.071  19.758  17.962 -0.4882 -0.1548 -0.2079
    1ASP   CR11  511  18.936  19.803  17.922  0.4542 -0.1776 -0.8251
    1ASP     HR  512  19.267  19.344  17.997 -0.9703  0.7753  0.2672
    1ASP     HR  513  19.429  19.398  18.022 -1.3588  0.1878 -2.5540
    1ASP     HR  514  19.198  19.553  18.108 -2.0303  0.1187 -3.2263
    1ASP     HR  515  19.362  19.609  18.072 -1.8180  1.6545  2.9764
    1ASP     HR  516  19.280  19.504  17.834  1.7564  0.3509  0.6138
    1ASP     HR  517  19.319  19.666  17.884  0.7557 -0.4130  1.0693
    1ASP     HR  518  19.069  19.657  17.785 -2.9072  1.3037  0.8755
    1ASP     HR  519  19.030  19.552  17.916 -0.3741  0.1063 -2.1152
    1ASP     HR  520  19.140  19.839  17.935  0.4851 -1.0186 -0.3632
    1ASP     HR  521  19.063  19.754  18.070 -1.5774  1.0958 -0.2287
    1ASP     HR  522  18.869  19.732  17.970  2.7235 -0.0870  2.6241
    1ASP     HR  523  18.915  19.898  17.971 -0.3127 -1.9098  2.3631
    1ASP     HR  524  18.913  19.820  17.817 -0.8395  1.0971 -0.3561
    1ASP      H  525  19.335  19.562  18.295 -0.9975 -0.0919 -1.5309
    1ASP    CAI  526  19.274  19.479  18.554  1.2710 -0.4088 -0.2922
    1ASP    CBI  527  19.314  19.442  18.680  0.6960  0.9544  1.1411
    1ASP    CBr  528  19.361  19.549  18.770  0.0835 -0.1549  1.0031
    1ASP    CAr  529  19.354  19.665  18.707 -0.3476  0.5117 -0.3262
    1ASP      S  530  19.296  19.644  18.545 -0.1762 -0.4427  0.3029
    1ASP    CR1  531  19.296  19.298  18.727  0.0848  0.4203  0.1653
    1ASP     CR  532  19.314  19.265  18.870  0.4271 -0.7237  0.6540
    1ASP     CR  533  19.310  19.114  18.890  0.0029  0.0880 -0.2385
    1ASP     CR  534  19.238  19.081  19.012 -0.2247 -0.0246 -0.2316
    1ASP     CR  535  19.234  18.925  19.035  0.6256 -0.4117 -0.1756
    1ASP   CR11  536  19.129  18.880  19.147  0.0167  1.4306  0.2800
    1ASP     HR  537  19.194  19.274  18.700  0.4444 -1.8417  0.7026
    1ASP     HR  538  19.371  19.245  18.668  0.0062 -0.4511  0.8518
    1ASP     HR  539  19.415  19.297  18.897 -0.3270  0.3939  2.2655
    1ASP     HR  540  19.248  19.326  18.933  0.0513  0.7367 -1.1159
    1ASP     HR  541  19.408  19.066  18.889 -0.4489 -0.8606  0.3832
    1ASP     HR  542  19.270  19.073  18.797  1.5747 -2.9245  0.3435
    1ASP     HR  543  19.287  19.121  19.101 -4.1061 -0.0071  2.0268
    1ASP     HR  544  19.140  19.129  19.008 -0.7922 -1.0620  0.8376
    1ASP     HR  545  19.333  18.882  19.043  1.5192  1.5378 -0.3610
    1ASP     HR  546  19.205  18.900  18.933 -0.1382  1.5072 -0.4413
    1ASP     HR  547  19.177  18.858  19.243 -0.5862 -2.1159 -0.1768
    1ASP     HR  548  19.062  18.965  19.159 -1.6619  0.2990 -0.9359
    1ASP     HR  549  19.068  18.793  19.124  4.1260 -1.4720 -0.2841
    1ASP      H  550  19.420  19.539  18.860  0.3129  2.8619  1.2221
    1ASP    CAI  551  19.376  19.796  18.775 -0.6076  0.8864  0.7204
    1ASP    CBI  552  19.451  19.909  18.727  0.4644  0.2252 -0.3027
    1ASP    CBr  553  19.466  20.004  18.838 -0.8144  0.2264 -0.6034
    1ASP    CAr  554  19.409  19.968  18.961  0.7630  0.7766  0.8598
    1ASP      S  555  19.342  19.812  18.944 -0.2142 -0.2388  0.1353
    1ASP    CR1  556  19.531  19.925  18.602  0.3646 -0.1029  0.3424
    1ASP     CR  557  19.484  20.022  18.504 -0.5798 -1.0394  0.3907
    1ASP     CR  558  19.473  20.168  18.546  0.4885 -0.4671  0.2763
    1ASP     CR  559  19.464  20.264  18.430 -0.4372  0.1744  0.5981
    1ASP     CR  560  19.606  20.319  18.392 -0.2935 -0.1057  0.9983
    1ASP   CR11  561  19.723  20.215  18.377  0.1544  0.2395  0.1498
    1ASP     HR  562  19.630  19.957  18.631 -0.0067  1.1614  0.2159
    1ASP     HR  563  19.542  19.826  18.556  1.4296 -0.3076  1.0327
    1ASP     HR  564  19.546  20.016  18.414  0.5033  0.2085  1.0240
    1ASP     HR  565  19.380  19.992  18.492 -0.0670 -2.5021 -0.4295
    1ASP     HR  566  19.562  20.187  18.606  0.1238 -0.3587  0.7915
    1ASP     HR  567  19.389  20.177  18.614 -1.0385  0.1518 -1.6477
    1ASP     HR  568  19.409  20.225  18.344 -0.1601 -0.3461  0.6603
    1ASP     HR  569  19.402  20.352  18.448 -0.9236 -0.0882  0.2436
    1ASP     HR  570  19.634  20.400  18.460  1.8616  0.0539 -0.0456
    1ASP     HR  571  19.605  20.366  18.294  1.7376  0.9866  1.4728
    1ASP     HR  572  19.755  20.164  18.467  0.1907  0.5866  0.3335
    1ASP     HR  573  19.680  20.136  18.315  2.2516 -0.1984 -0.8147
    1ASP     HR  574  19.815  20.255  18.333  1.0858 -1.7898  0.2009
    1ASP      H  575  19.518  20.099  18.832 -0.5118  0.1655  0.9438
    1ASP    CAI  576  19.408  20.044  19.081  0.3786 -0.8355  0.2576
    1ASP    CBI  577  19.389  20.007  19.211  1.2069 -0.5136 -0.6973
    1ASP    CBr  578  19.399  20.122  19.305  0.0867  0.0142 -0.2727
    1ASP    CAr  579  19.433  20.245  19.249  0.3515 -0.9317 -0.6299
    1ASP      S  580  19.449  20.211  19.081 -0.0575 -0.0205  0.4584
    1ASP    CR1  581  19.353  19.875  19.267  0.7105  0.1803  0.3077
    1ASP     CR  582  19.293  19.883  19.401  0.5943 -0.7337  0.0040
    1ASP     CR  583  19.244  19.747  19.446  0.4456  1.2916 -1.0611
    1ASP     CR  584  19.235  19.745  19.594 -0.1145  0.2131 -0.2452
    1ASP     CR  585  19.170  19.618  19.631  0.5546 -0.1262  0.0488
    1ASP   CR11  586  19.197  19.556  19.769  0.3873  0.1593  0.6431
    1ASP     HR  587  19.284  19.825  19.200  3.8806 -3.5221 -0.3204
    1ASP     HR  588  19.441  19.811  19.277 -1.4391 -3.0136 -0.3619
    1ASP     HR  589  19.363  19.919  19.476 -1.6553  1.8075  0.9575
    1ASP     HR  590  19.212  19.955  19.403  0.7674 -0.5357 -0.0755
    1ASP     HR  591  19.322  19.679  19.413 -1.4929 -1.9712  0.7867
    1ASP     HR  592  19.157  19.700  19.400 -2.2130  2.5611  2.4430
    1ASP     HR  593  19.340  19.736  19.624 -0.1456  0.9594  0.1160
    1ASP     HR  594  19.166  19.822  19.630  1.7910  2.1550 -0.6039
    1ASP     HR  595  19.233  19.555  19.568  1.2500  1.0303 -0.4332
    1ASP     HR  596  19.062  19.615  19.615  0.6769  0.6105 -0.9178
    1ASP     HR  597  19.210  19.448  19.766  1.7801  0.3563 -1.0639
    1ASP     HR  598  19.290  19.591  19.814  0.0119 -3.3204  4.3412
    1ASP     HR  599  19.130  19.584  19.851  0.6054 -0.8755  1.1703
    1ASP      H  600  19.394  20.127  19.413  0.7230 -0.3256 -0.2293
    1ASP    CAI  601  19.462  20.374  19.307 -0.7404  0.8309 -0.2338
    1ASP    CBI  602  19.544  20.482  19.268 -0.2588  0.1279  1.1781
    1ASP    CBr  603  19.566  20.581  19.369 -0.1836 -0.3925 -0.3405
    1ASP    CAr  604  19.513  20.546  19.489 -0.0424 -0.0115  0.0374
    1ASP      S  605  19.445  20.382  19.477 -0.2387 -0.4161  0.4736
    1ASP    CR1  606  19.607  20.510  19.130 -0.0172  0.3979  0.2117
    1ASP     CR  607  19.552  20.629  19.064 -0.6780 -0.2157 -0.4450
    1ASP     CR  608  19.607  20.663  18.922  0.2531 -0.2671 -0.5891
    1ASP     CR  609  19.703  20.783  18.927 -0.0443 -0.1968 -0.2679
    1ASP     CR  610  19.618  20.906  18.911 -0.4949  0.0994  0.4691
    1ASP   CR11  611  19.710  21.026  18.927 -0.3774 -0.2395 -0.2830
    1ASP     HR  612  19.716  20.518  19.129  0.4061 -4.0792 -0.5058
    1ASP     HR  613  19.574  20.426  19.069 -0.8406  0.0016  1.2010
    1ASP     HR  614  19.445  20.612  19.053  0.1530 -4.4616 -3.1861
    1ASP     HR  615  19.566  20.716  19.128  0.9778  0.1288 -1.2640
    1ASP     HR  616  19.530  20.665  18.844  0.0991 -2.7527 -0.5434
    1ASP     HR  617  19.673  20.578  18.901  1.0273  0.2776 -0.3487
    1ASP     HR  618  19.776  20.794  19.007  1.5399 -1.0137 -1.5839
    1ASP     HR  619  19.766  20.769  18.839  0.1017  1.6385 -0.4560
    1ASP     HR  620  19.540  20.910  18.987  0.8498  0.3231  1.8793
    1ASP     HR  621  19.563  20.897  18.818 -3.8931 -1.5629  2.5279
    1ASP     HR  622  19.657  21.112  18.886  1.5646  0.5684 -1.1495
    1ASP     HR  623  19.723  21.052  19.032 -0.3417 -4.4865  0.8473
    1ASP     HR  624  19.807  21.022  18.876  0.0444  4.0632  0.0370
    1ASP      H  625  19.636  20.662  19.352  0.2085 -0.9211 -1.2901
    1ASP    CAI  626  19.530  20.623  19.614  0.2629  0.0642 -0.2512
    1ASP    CBI  627  19.548  20.598  19.742 -0.5776 -0.1531  0.0505
    1ASP    CBr  628  19.547  20.708  19.833  0.1183  0.2615  0.5975
    1ASP    CAr  629  19.525  20.819  19.771 -1.0223  0.1123  0.1644
    1ASP      S  630  19.505  20.791  19.599  0.3416 -0.0506  0.5709
    1ASP    CR1  631  19.576  20.457  19.792 -0.2971 -0.4630  0.3667
    1ASP     CR  632  19.683  20.443  19.901 -0.2489 -0.8030 -0.0134
    1ASP     CR  633  19.651  20.323  19.994  0.5879 -1.0362  0.4235
    1ASP     CR  634  19.738  20.319  20.115 -0.3598 -0.3629 -0.1786
    1ASP     CR  635  19.682  20.397  20.230 -0.3532 -0.0909  0.1678
    1ASP   CR11  636  19.766  20.385  20.352 -0.4435  0.3298 -0.6110
    1ASP     HR  637  19.477  20.446  19.836 -1.8570  0.8900 -2.6690
    1ASP     HR  638  19.593  20.378  19.720  0.8334  0.2891 -0.2184
    1ASP     HR  639  19.783  20.437  19.858 -0.0215 -2.7280  0.7134
    1ASP     HR  640  19.693  20.537  19.955 -0.8685 -0.8358  0.1672
    1ASP     HR  641  19.670  20.235  19.934  1.0369 -0.2845 -0.5475
    1ASP     HR  642  19.550  20.332  20.034  0.1341 -3.0336 -0.2457
    1ASP     HR  643  19.733  20.214  20.144 -3.5983 -0.2971 -0.3894
    1ASP     HR  644  19.843  20.344  20.102 -0.1061 -0.6550  1.1969
    1ASP     HR  645  19.580  20.372  20.259  0.2874 -1.4853  1.3243
    1ASP     HR  646  19.683  20.500  20.196  3.9614  0.8304  2.8017
    1ASP     HR  647  19.798  20.284  20.378 -1.7204  0.3762  1.3075
    1ASP     HR  648  19.855  20.446  20.343  0.4715 -0.7100  1.0576
    1ASP     HR  649  19.701  20.426  20.430 -2.8868  0.7212 -2.8052
    1ASP      H  650  19.562  20.708  19.940 -2.5030  1.5714  1.0131
    1ASP    CAI  651  19.518  20.947  19.838  0.0407  0.2880  0.2725
    1ASP    CBI  652  19.560  21.072  19.798  0.2363 -0.6217 -0.3388
    1ASP    CBr  653  19.508  21.172  19.885  0.8841  0.2391 -0.6906
    1ASP    CAr  654  19.454  21.119  20.000 -0.5850  0.2595 -0.3559
    1ASP      S  655  19.448  20.940  19.992 -0.1682 -0.8937  0.2707
    1ASP    CR1  656  19.661  21.099  19.688  0.1042 -0.0863  0.7221
    1ASP     CR  657  19.658  21.245  19.635  0.0091  0.1856 -0.1630
    1ASP     CR  658  19.735  21.252  19.497 -0.4069 -0.2352  0.1424
    1ASP     CR  659  19.740  21.398  19.460 -0.7594 -0.5722 -0.9765
    1ASP     CR  660  19.851  21.429  19.365 -0.5465  0.1951 -0.1416
    1ASP   CR11  661  19.887  21.583  19.348  0.6366  0.5993  0.5388
    1ASP     HR  662  19.764  21.086  19.720  1.0643  5.0459  0.0047
    1ASP     HR  663  19.643  21.037  19.600 -0.8693  4.1700 -2.2324
    1ASP     HR  664  19.553  21.269  19.615 -0.1142 -1.1850 -1.2236
    1ASP     HR  665  19.701  21.313  19.708  1.3932  0.6764 -1.4312
    1ASP     HR  666  19.681  21.205  19.415 -3.6151  3.4572 -0.0228
    1ASP     HR  667  19.837  21.212  19.495 -0.6535 -0.8234 -0.7479
    1ASP     HR  668  19.647  21.434  19.415 -1.2605 -3.9203 -2.7427
    1ASP     HR  669  19.779  21.436  19.554 -0.6634  0.0331 -1.2616
    1ASP     HR  670  19.839  21.379  19.269 -4.3167  2.2588 -0.8668
    1ASP     HR  671  19.940  21.381  19.404  0.7246  0.3047 -2.8208
    1ASP     HR  672  19.924  21.619  19.445  0.7043  1.7203  0.1032
    1ASP     HR  673  19.970  21.584  19.278 -1.7704  2.7032 -2.3825
    1ASP     HR  674  19.794  21.634  19.323  0.6202  1.4058  2.1570
    1ASP      H  675  19.531  21.276  19.868  1.2149  0.6611  2.0157
    1ASP    CAI  676  19.401  21.183  20.120 -0.4957  0.1049 -0.2623
    1ASP    CBI  677  19.452  21.174  20.249 -0.6511 -0.3440 -1.0404
    1ASP    CBr  678  19.454  21.299  20.310  0.4672  0.7096  0.4313
    1ASP    CAr  679  19.405  21.410  20.240  0.5257  0.6398  0.6157
    1ASP      S  680  19.344  21.344  20.095 -0.0270  0.0008  0.8000
    1ASP    CR1  681  19.506  21.049  20.313  0.3044  0.8552 -0.3304
    1ASP     CR  682  19.497  21.056  20.470 -0.5127 -0.8168 -0.8709
    1ASP     CR  683  19.355  21.068  20.531 -0.7194 -0.3498 -0.2362
    1ASP     CR  684  19.361  21.075  20.680 -0.9184  0.3857  0.4288
    1ASP     CR  685  19.304  21.217  20.739  0.4961  0.2393  0.4653
    1ASP   CR11  686  19.262  21.196  20.878  0.5034  0.6921  0.4203
    1ASP     HR  687  19.436  20.968  20.293 -2.1248  2.5679  0.9746
    1ASP     HR  688  19.607  21.011  20.294  0.4267 -0.7788  3.2671
    1ASP     HR  689  19.537  20.968  20.520 -0.1101 -0.5627 -0.7356
    1ASP     HR  690  19.560  21.142  20.496 -1.8617 -0.2559  0.6188
    1ASP     HR  691  19.299  20.985  20.487 -0.4402 -0.5591 -0.1999
    1ASP     HR  692  19.302  21.155  20.493 -0.1154 -0.1814 -0.6935
    1ASP     HR  693  19.310  20.990  20.726  0.5524 -0.0240  1.3348
    1ASP     HR  694  19.463  21.068  20.717 -1.2187 -0.3406  1.1307
    1ASP     HR  695  19.216  21.245  20.681 -0.8044 -1.5235  1.5613
    1ASP     HR  696  19.374  21.300  20.724  1.6804 -0.7605  0.3488
    1ASP     HR  697  19.348  21.193  20.944  1.4506  3.7813 -0.5903
    1ASP     HR  698  19.180  21.257  20.918  0.5003  1.0268 -0.0855
    1ASP     HR  699  19.220  21.096  20.875  1.0012  0.4845  0.4833
    1ASP      H  700  19.494  21.321  20.408  0.3754  2.9253  0.0045
    1ASP    CAI  701  19.406  21.546  20.279  0.2645 -0.2269 -0.0585
    1ASP    CBI  702  19.411  21.664  20.208  0.7685 -0.1195 -0.4028
    1ASP    CBr  703  19.415  21.779  20.287 -0.3603 -0.1898  0.1311
    1ASP    CAr  704  19.428  21.751  20.416 -0.0114 -0.8578  0.0110
    1ASP      S  705  19.447  21.574  20.444  0.1249 -0.2463  0.3406
    1ASP    CR1  706  19.403  21.676  20.058  0.8878 -0.4356  0.2146
    1ASP     CR  707  19.547  21.682  19.997  0.3122  0.2029 -0.6919
    1ASP     CR  708  19.578  21.743  19.860  0.4434  0.6428 -0.0399
    1ASP     CR  709  19.536  21.888  19.851 -0.4866  0.1434 -0.4590
    1ASP     CR  710  19.523  21.927  19.704  0.8280 -0.1330  0.7317
    1ASP   CR11  711  19.449  22.069  19.679 -0.1270  1.4393  0.3111
    1ASP     HR  712  19.341  21.758  20.022  1.6886  0.4924  0.9371
    1ASP     HR  713  19.359  21.585  20.016  1.4724 -1.0437  0.9006
    1ASP     HR  714  19.614  21.722  20.072 -0.0460  0.2195 -0.3785
    1ASP     HR  715  19.576  21.577  19.988 -1.2879 -0.4397  1.1058
    1ASP     HR  716  19.533  21.683  19.782  2.8327  0.5630 -1.4148
    1ASP     HR  717  19.687  21.741  19.852  0.5564  0.1279  1.4714
    1ASP     HR  718  19.439  21.904  19.899  0.2302  1.3327  0.6420
    1ASP     HR  719  19.603  21.951  19.909 -0.9134 -0.0239  0.2286
    1ASP     HR  720  19.467  21.852  19.648 -1.7459  1.6414  0.8391
    1ASP     HR  721  19.631  21.934  19.694  0.7890 -0.4609  0.0784
    1ASP     HR  722  19.341  22.057  19.676  0.2294 -2.1796 -0.1481
    1ASP     HR  723  19.465  22.126  19.770  0.5041  0.6804  0.6788
    1ASP     HR  724  19.476  22.119  19.585  1.2634 -1.3815 -0.8312
    1ASP      H  725  19.416  21.882  20.252  1.9563 -0.0050  0.6834
    1ASP    CAI  726  19.414  21.858  20.524  0.3606 -0.4564  0.2507
    1ASP    CBI  727  19.345  21.856  20.636 -0.5678 -0.8229  0.6577
    1ASP    CBr  728  19.353  21.985  20.696  0.4579  1.0188 -0.3897
    1ASP    CAr  729  19.422  22.085  20.636 -0.2365  0.0815 -0.2415
    1ASP      S  730  19.460  22.022  20.480  0.2855  0.3101 -0.0406
    1ASP    CR1  731  19.272  21.753  20.704  0.5515 -0.4931 -0.6051
    1ASP     CR  732  19.319  21.727  20.845 -0.0850  0.0800  0.4348
    1ASP     CR  733  19.475  21.692  20.861 -0.2360  0.0334  0.0300
    1ASP     CR  734  19.512  21.618  20.989 -0.1158  0.1146 -0.8114
    1ASP     CR  735  19.661  21.577  20.978 -0.8848  0.1938 -0.1529
    1ASP   CR11  736  19.723  21.590  21.121  0.4787  0.1894  0.1002
    1ASP     HR  737  19.169  21.785  20.719 -0.1233 -3.3704  1.2080
    1ASP     HR  738  19.256  21.661  20.648 -0.6387 -0.3740 -0.4678
    1ASP     HR  739  19.286  21.804  20.914 -3.8699 -4.4337  4.0262
    1ASP     HR  740  19.259  21.650  20.893  3.6747 -1.0703  3.4333
    1ASP     HR  741  19.532  21.784  20.851  1.0627 -0.8453 -0.7231
    1ASP     HR  742  19.496  21.634  20.771 -1.0260  0.4962 -0.4671
    1ASP     HR  743  19.509  21.680  21.078 -1.9639 -2.2415  0.8258
    1ASP     HR  744  19.448  21.533  21.012 -0.7887  0.0003 -2.9575
    1ASP     HR  745  19.711  21.644  20.908 -0.0757  0.2315  0.4391
    1ASP     HR  746  19.682  21.481  20.930 -0.1333 -0.8646  2.2229
    1ASP     HR  747  19.823  21.552  21.144  1.1268  1.6904 -0.1679
    1ASP     HR  748  19.721  21.694  21.154 -1.2419 -0.8919  3.6454
    1ASP     HR  749  19.659  21.552  21.200 -0.2206 -0.3438 -0.7181
    1ASP      H  750  19.297  22.017  20.783 -0.5198 -0.1826 -0.5554
    1ASP    CAI  751  19.482  22.200  20.693 -0.0227  0.8330  0.7788
    1ASP    CBI  752  19.482  22.322  20.641  0.7889  0.0226  1.1022
    1ASP    CBr  753  19.504  22.416  20.739 -0.0167 -0.0910 -0.2130
    1ASP    CAr  754  19.506  22.366  20.869  0.2510 -0.3230  0.0502
    1ASP      S  755  19.476  22.199  20.869 -0.1474 -0.1904  0.1743
    1ASP    CR1  756  19.462  22.364  20.494  0.5070 -0.2054  0.4059
    1ASP     CR  757  19.421  22.507  20.459  0.7693 -0.1989 -0.6467
    1ASP     CR  758  19.439  22.517  20.306  0.8886 -0.4126 -1.2721
    1ASP     CR  759  19.310  22.494  20.219 -0.0520 -0.0718 -0.4172
    1ASP     CR  760  19.326  22.427  20.077  0.5624 -0.3461 -0.0874
    1ASP   CR11  761  19.387  22.531  19.975 -0.5528  0.0322  1.0652
    1ASP     HR  762  19.562  22.343  20.456 -0.6994 -0.1516 -2.9384
    1ASP     HR  763  19.405  22.282  20.452  0.3180  1.0483 -1.8316
    1ASP     HR  764  19.321  22.544  20.484  1.5239  1.0637  0.5672
    1ASP     HR  765  19.498  22.564  20.511  0.8204  1.1808 -2.1853
    1ASP     HR  766  19.520  22.454  20.268  1.7157 -0.3526  0.3225
    1ASP     HR  767  19.478  22.616  20.285  3.2418 -0.7871  1.0102
    1ASP     HR  768  19.240  22.439  20.282 -1.1372  0.4165 -1.1818
    1ASP     HR  769  19.250  22.583  20.200  0.5675  0.8809  1.9556
    1ASP     HR  770  19.228  22.394  20.042  1.1173 -2.8025  0.5488
    1ASP     HR  771  19.389  22.338  20.085 -2.7890 -3.0037 -1.6502
    1ASP     HR  772  19.333  22.510  19.883  0.1320  2.3548  0.0851
    1ASP     HR  773  19.362  22.632  20.008 -0.1883  1.7601 -3.6179
    1ASP     HR  774  19.495  22.540  19.970 -0.5665 -0.9035 -1.9543
    1ASP      H  775  19.515  22.523  20.728 -2.3269  0.2327  0.2912
    1ASP    CAI  776  19.552  22.438  20.978 -1.0166  0.6065  0.0011
    1ASP    CBI  777  19.517  22.419  21.109  0.1953  0.0132  0.2852
    1ASP    CBr  778  19.522  22.532  21.194 -0.3364 -0.5119 -0.0090
    1ASP    CAr  779  19.562  22.648  21.135 -0.2105  0.5567  0.2670
    1ASP      S  780  19.591  22.606  20.962  0.2275 -0.0135  0.1909
    1ASP    CR1  781  19.451  22.290  21.164 -0.1962  0.5907 -0.2209
    1ASP     CR  782  19.417  22.267  21.319 -0.8709 -0.2528  0.1530
    1ASP     CR  783  19.364  22.116  21.336  0.2901  0.5000 -0.3482
    1ASP     CR  784  19.335  22.078  21.480 -0.0940 -0.4185 -0.4925
    1ASP     CR  785  19.251  21.949  21.511  0.2566  0.4690 -0.6493
    1ASP   CR11  786  19.341  21.820  21.486  0.2024  0.0162  0.1110
    1ASP     HR  787  19.366  22.257  21.104  0.7892 -0.4411 -1.0885
    1ASP     HR  788  19.525  22.212  21.146  0.4202  0.9183  0.8698
    1ASP     HR  789  19.504  22.267  21.385  0.8844 -1.5596 -2.0406
    1ASP     HR  790  19.343  22.341  21.348 -2.4357 -1.9866  0.6924
    1ASP     HR  791  19.444  22.050  21.304  1.1249  1.8291 -1.0377
    1ASP     HR  792  19.275  22.093  21.276  1.2366  2.5602 -2.6628
    1ASP     HR  793  19.428  22.079  21.536 -1.3944 -2.1272  1.7662
    1ASP     HR  794  19.275  22.156  21.527 -0.1543 -1.8174  1.8629
    1ASP     HR  795  19.164  21.956  21.445  0.6135 -1.3165 -1.3430
    1ASP     HR  796  19.211  21.950  21.613 -1.0712 -3.1133 -1.0712
    1ASP     HR  797  19.278  21.733  21.471 -1.2820  0.7864  1.7822
    1ASP     HR  798  19.391  21.826  21.389 -2.0201 -1.4148 -1.1556
    1ASP     HR  799  19.412  21.787  21.562  0.2375 -1.5951 -0.6205
    1ASP      H  800  19.499  22.538  21.300  3.3039 -1.1519  0.8990
    1ASP    CAI  801  19.570  22.776  21.194  0.4056  0.7385  1.0404
    1ASP    CBI  802  19.620  22.892  21.142  0.3017 -0.4657 -0.1405
    1ASP    CBr  803  19.615  23.006  21.236  0.7725  0.0338  0.6776
    1ASP    CAr  804  19.567  22.967  21.358 -0.7399  0.5281  0.4853
    1ASP      S  805  19.529  22.794  21.356  0.0727  0.3035  0.3027
    1ASP    CR1  806  19.672  22.907  21.003  0.1292 -1.0945  0.7796
    1ASP     CR  807  19.742  23.046  20.983  0.6524 -0.0122  0.4031
    1ASP     CR  808  19.804  23.056  20.846 -0.9054  0.0222  0.3795
    1ASP     CR  809  19.912  23.158  20.842 -0.5376  0.0229  0.1293
    1ASP     CR  810  19.864  23.301  20.781 -0.6709 -0.1380  0.6683
    1ASP   CR11  811  19.976  23.409  20.766  0.0989 -0.0378  0.2135
    1ASP     HR  812  19.738  22.820  21.000  1.7621  0.1606 -3.4355
    1ASP     HR  813  19.587  22.896  20.934  2.3476  0.2435 -2.2683
    1ASP     HR  814  19.667  23.124  20.995 -2.2123 -2.7471  1.0320
    1ASP     HR  815  19.815  23.064  21.061 -1.2749  3.0117  1.6003
    1ASP     HR  816  19.732  23.082  20.768 -1.2338  0.0388  0.6897
    1ASP     HR  817  19.838  22.963  20.801 -2.7529 -0.6639  0.3555
    1ASP     HR  818  19.951  23.176  20.942 -0.9248 -0.5001  0.3726
    1ASP     HR  819  19.998  23.119  20.787  0.6211  0.5087  1.5655
    1ASP     HR  820  19.776  23.333  20.836 -1.7952 -1.9974 -0.0072
    1ASP     HR  821  19.819  23.287  20.682  0.3665  1.2345 -0.0169
    1ASP     HR  822  20.027  23.423  20.861 -2.8871 -0.6820  1.9929
    1ASP     HR  823  20.058  23.378  20.702 -0.9573  1.6412 -2.0509
    1ASP     HR  824  19.943  23.501  20.717 -0.1253  0.6314  1.5992
    1ASP      H  825  19.650  23.106  21.218 -1.6308  0.5420 -1.4522
    1ASP    CAI  826  19.582  23.041  21.483  0.7319  0.0871  0.4946
    1ASP    CBI  827  19.542  23.014  21.612 -0.3206 -0.1398  0.6749
    1ASP    CBr  828  19.511  23.137  21.683  0.3581 -0.4112 -0.4840
    1ASP    CAr  829  19.545  23.256  21.623 -0.1309 -0.0330  0.4950
    1ASP      S  830  19.580  23.206  21.458  0.0171  0.0028  0.1085
    1ASP    CR1  831  19.532  22.874  21.671  0.0496  1.6384 -0.9719
    1ASP     CR  832  19.507  22.879  21.820  0.1918 -1.2203  0.4740
    1ASP     CR  833  19.508  22.746  21.904  0.0232  0.0477  0.4376
    1ASP     CR  834  19.401  22.641  21.861  0.2094 -0.1106 -0.6943
    1ASP     CR  835  19.437  22.506  21.939 -0.1310 -0.1734 -0.7644
    1ASP   CR11  836  19.338  22.398  21.896 -0.6693  0.9259  0.1940
    1ASP     HR  837  19.455  22.815  21.623  0.5592  0.3808 -0.2584
    1ASP     HR  838  19.628  22.828  21.649  0.6834  2.9077 -0.9180
    1ASP     HR  839  19.591  22.939  21.856 -0.5241  0.9847 -1.4440
    1ASP     HR  840  19.418  22.936  21.850  0.6949 -1.4373  2.4499
    1ASP     HR  841  19.497  22.760  22.011 -4.5143 -0.4304  0.1460
    1ASP     HR  842  19.604  22.696  21.890  0.7498  1.5691 -0.0830
    1ASP     HR  843  19.302  22.687  21.866  0.3885  0.3135 -1.0680
    1ASP     HR  844  19.424  22.634  21.755  2.7247  2.3679 -0.3626
    1ASP     HR  845  19.433  22.521  22.047 -1.8392 -0.5792 -0.7664
    1ASP     HR  846  19.542  22.484  21.919  0.4801  1.5100  0.4331
    1ASP     HR  847  19.323  22.330  21.980 -0.7074  1.1171  0.3451
    1ASP     HR  848  19.236  22.433  21.877  0.2174  2.9145 -1.0462
    1ASP     HR  849  19.369  22.347  21.805  3.2025  1.5187  1.0954
    1ASP      H  850  19.471  23.138  21.783  2.4321 -2.1477  0.3955
    1ASP    CAI  851  19.544  23.399  21.664 -0.4092  0.9002 -0.4235
    1ASP    CBI  852  19.642  23.485  21.631 -0.4402  0.7812  0.0680
    1ASP    CBr  853  19.656  23.593  21.725 -0.1720  0.0183 -0.2204
    1ASP    CAr  854  19.574  23.582  21.832 -0.1763  0.1495  0.0308
    1ASP      S  855  19.465  23.449  21.812 -0.0304 -0.6984 -0.2238
    1ASP    CR1  856  19.741  23.484  21.511  0.1464 -0.5323  1.1497
    1ASP     CR  857  19.783  23.626  21.461  0.2794 -0.5569  0.0403
    1ASP     CR  858  19.864  23.637  21.339 -0.1733  0.5685 -0.3799
    1ASP     CR  859  19.779  23.630  21.214 -0.4157  0.6706  0.0531
    1ASP     CR  860  19.827  23.730  21.108  0.2821  0.2136  0.3856
    1ASP   CR11  861  19.775  23.706  20.969 -0.1180 -0.1229  0.1878
    1ASP     HR  862  19.829  23.422  21.530  0.8601 -0.3330 -1.2359
    1ASP     HR  863  19.699  23.430  21.426  0.5896  1.4091 -0.3318
    1ASP     HR  864  19.691  23.684  21.456 -0.8042 -2.0377  2.2704
    1ASP     HR  865  19.835  23.675  21.543 -2.6078  3.4393 -0.3562
    1ASP     HR  866  19.938  23.556  21.339  1.8993  2.4088  0.3321
    1ASP     HR  867  19.927  23.726  21.343  4.4726 -2.5228  0.6559
    1ASP     HR  868  19.785  23.529  21.173 -0.6594 -0.0876  1.8762
    1ASP     HR  869  19.675  23.648  21.239 -0.4188  0.4108  0.2154
    1ASP     HR  870  19.934  23.729  21.089  1.3362  2.3134  5.5562
    1ASP     HR  871  19.802  23.833  21.134 -1.2034 -0.2747  0.9726
    1ASP     HR  872  19.823  23.611  20.947  1.0415  1.1901 -3.1686
    1ASP     HR  873  19.668  23.685  20.971 -0.0157 -0.9110 -1.8597
    1ASP     HR  874  19.799  23.768  20.883  0.4627 -1.3381 -0.5281
    1ASP      H  875  19.734  23.666  21.708  0.1570 -0.5393 -1.1407
    1ASP    CAI  876  19.578  23.660  21.958 -1.0879 -0.1662 -0.0335
    1ASP    CBI  877  19.531  23.635  22.081  0.2325 -0.2636  0.2319
    1ASP    CBr  878  19.518  23.762  22.150  0.4137 -0.3912  0.6495
    1ASP    CAr  879  19.576  23.874  22.088 -0.0259  0.3282  0.6592
    1ASP      S  880  19.621  23.823  21.924  0.0545 -0.4013  0.0904
    1ASP    CR1  881  19.498  23.504  22.152  0.5903 -0.4627  1.0949
    1ASP     CR  882  19.539  23.509  22.296  0.8238  0.2551  0.2094
    1ASP     CR  883  19.502  23.388  22.382 -0.3197 -0.2722 -0.3369
    1ASP     CR  884  19.537  23.387  22.531  0.2802 -0.5318  0.1966
    1ASP     CR  885  19.451  23.473  22.635  0.3062 -0.2687  1.5734
    1ASP   CR11  886  19.315  23.408  22.647  0.9909 -0.0942  0.4748
    1ASP     HR  887  19.391  23.484  22.147 -0.0116  2.6167  0.1683
    1ASP     HR  888  19.561  23.426  22.110  0.6597 -0.8508  1.9186
    1ASP     HR  889  19.647  23.527  22.293  0.9030 -0.4869 -2.4183
    1ASP     HR  890  19.488  23.589  22.349  0.6117 -0.7481  1.5702
    1ASP     HR  891  19.547  23.301  22.332  0.9455  1.5467 -2.4689
    1ASP     HR  892  19.394  23.374  22.373 -0.1097 -1.4527 -1.1202
    1ASP     HR  893  19.532  23.284  22.565  0.3371 -0.4682  0.3952
    1ASP     HR  894  19.642  23.412  22.547  0.1259  1.5048 -1.7005
    1ASP     HR  895  19.449  23.578  22.607 -0.1384 -0.6480  0.1212
    1ASP     HR  896  19.496  23.466  22.734  0.1157  1.6870  1.8165
    1ASP     HR  897  19.344  23.308  22.678 -3.6202 -2.3084 -1.9342
    1ASP     HR  898  19.259  23.455  22.728  0.5366 -2.2825  1.4642
    1ASP     HR  899  19.259  23.411  22.554 -0.1392 -0.7000  1.1328
    1ASP      H  900  19.470  23.777  22.245 -1.0588 -2.7289  0.3180
    1ASP    CAI  901  19.615  23.989  22.153  0.3722 -0.0778 -0.0795
    1ASP    CBI  902  19.736  24.047  22.158  0.5028  0.1097 -0.4238
    1ASP    CBr  903  19.738  24.163  22.242 -0.1078 -1.1619  0.5964
    1ASP    CAr  904  19.622  24.183  22.308  0.3741  0.4194 -1.3133
    1ASP      S  905  19.502  24.064  22.264 -0.0192 -0.4926 -0.0899
    1ASP    CR1  906  19.863  24.003  22.082  0.8991 -0.9503 -0.4191
    1ASP     CR  907  19.876  24.064  21.940  0.1568  0.8312  0.0791
    1ASP     CR  908  19.952  24.189  21.917  0.0886  0.5692  0.0983
    1ASP     CR  909  19.920  24.259  21.787 -0.0268 -0.4383 -0.3968
    1ASP     CR  910  20.007  24.389  21.750 -0.2408  0.7706 -0.6041
    1ASP   CR11  911  19.990  24.514  21.833  1.0045  0.3912 -0.7078
    1ASP     HR  912  19.958  24.023  22.131  0.6167  3.3964 -1.4498
    1ASP     HR  913  19.865  23.894  22.072  1.7266 -0.9190 -0.5509
    1ASP     HR  914  19.925  23.982  21.888  0.5192  0.0162  1.6857
    1ASP     HR  915  19.774  24.071  21.902  0.6648 -1.7713 -1.9306
    1ASP     HR  916  20.058  24.176  21.937  0.2638  4.1088  1.9177
    1ASP     HR  917  19.915  24.258  21.993 -1.1089 -1.1407  1.1101
    1ASP     HR  918  19.925  24.185  21.708  0.1832 -0.2446 -0.5676
    1ASP     HR  919  19.813  24.276  21.792 -0.1397 -1.0206 -0.8919
    1ASP     HR  920  19.962  24.425  21.657 -0.6316  1.4301 -0.1569
    1ASP     HR  921  20.110  24.353  21.745  0.7778  3.3532  1.1671
    1ASP     HR  922  19.895  24.567  21.823  1.0908  0.6077 -0.3688
    1ASP     HR  923  19.993  24.494  21.940 -1.0967 -0.6213 -0.8146
    1ASP     HR  924  20.055  24.601  21.820  0.9040  0.6515  0.4728
    1ASP      H  925  19.827  24.224  22.237 -0.2996 -0.8332  1.2355
    1ASP    CAI  926  19.596  24.275  22.425  0.9718  0.4432  0.7721
    1ASP    CBI  927  19.513  24.260  22.536 -1.4370 -0.4773  0.1460
    1ASP    CBr  928  19.508  24.381  22.618 -0.2613  0.3537  0.8887
    1ASP    CAr  929  19.586  24.485  22.575  0.4186 -0.2908  0.3418
    1ASP      S  930  19.678  24.433  22.437  0.1625  0.3255 -0.1215
    1ASP    CR1  931  19.435  24.143  22.585  0.4693 -0.0825  0.1096
    1ASP     CR  932  19.492  24.053  22.700  0.2533 -0.1505  0.7341
    1ASP     CR  933  19.608  23.965  22.665  0.3396 -0.1294 -0.3055
    1ASP     CR  934  19.631  23.850  22.759  0.0407 -0.5357 -0.0516
    1ASP     CR  935  19.646  23.884  22.900 -0.1054 -0.1516 -0.8880
    1ASP   CR11  936  19.740  23.787  22.966  0.1153 -0.4881  0.1187
    1ASP     HR  937  19.351  24.196  22.631  1.0259  0.7924  0.1318
    1ASP     HR  938  19.392  24.081  22.506 -1.1857 -2.0210  2.4524
    1ASP     HR  939  19.529  24.118  22.779  1.5399 -0.4661  0.4073
    1ASP     HR  940  19.419  23.989  22.750  1.0446 -0.3049  1.7095
    1ASP     HR  941  19.692  24.033  22.652  1.2380 -1.3583 -1.1249
    1ASP     HR  942  19.610  23.922  22.564 -1.0653 -1.9205  0.3999
    1ASP     HR  943  19.568  23.765  22.732 -0.8507  0.5729 -1.5505
    1ASP     HR  944  19.728  23.803  22.739 -0.3606 -1.1171 -0.6577
    1ASP     HR  945  19.548  23.890  22.948  0.0885  0.9260 -0.6139
    1ASP     HR  946  19.686  23.978  22.936 -0.1184 -0.8901  1.1664
    1ASP     HR  947  19.757  23.697  22.908 -4.1486 -2.9683  2.4942
    1ASP     HR  948  19.838  23.830  22.987 -0.4080  2.1573 -2.4746
    1ASP     HR  949  19.703  23.751  23.062 -1.9857  0.9655 -0.1260
    1ASP      H  950  19.435  24.389  22.697 -1.2932 -1.1354  0.1156
    1ASP    CAI  951  19.582  24.616  22.626  0.0695 -0.2175  0.7687
    1ASP    CBI  952  19.647  24.730  22.596 -0.2897 -0.5083 -0.7143
    1ASP    CBr  953  19.636  24.834  22.700  0.3321 -0.3117  0.5410
    1ASP    CAr  954  19.558  24.801  22.802  0.3573 -0.9929  0.4121
    1ASP      S  955  19.492  24.636  22.772 -0.0629 -0.0314 -0.2061
    1ASP    CR1  956  19.732  24.759  22.475  0.3435 -1.0262 -0.1930
    1ASP     CR  957  19.713  24.901  22.407 -0.2214  1.1053  0.2140
    1ASP     CR  958  19.771  24.915  22.266  0.0483  0.3505  1.1523
    1ASP     CR  959  19.917  24.848  22.258  0.3271 -0.2824  0.0635
    1ASP     CR  960  19.946  24.836  22.110 -0.9934 -0.2265  0.6296
    1ASP   CR11  961  20.096  24.853  22.079 -0.1261  0.2299 -0.2118
    1ASP     HR  962  19.698  24.694  22.395 -2.9530 -2.5628  2.3185
    1ASP     HR  963  19.836  24.731  22.492  0.1598 -0.3293  2.2390
    1ASP     HR  964  19.604  24.906  22.397 -0.2583 -2.3526 -1.5588
    1ASP     HR  965  19.748  24.983  22.471 -0.7110  1.6337 -0.1833
    1ASP     HR  966  19.774  25.023  22.250 -0.0875  0.0238 -1.3626
    1ASP     HR  967  19.709  24.860  22.195  1.0636 -2.5641  2.4421
    1ASP     HR  968  19.989  24.906  22.316 -0.9372 -0.4717  1.8582
    1ASP     HR  969  19.908  24.745  22.292 -1.0973 -0.0759  0.3205
    1ASP     HR  970  19.917  24.932  22.067 -0.1478  0.0883  0.7564
    1ASP     HR  971  19.885  24.768  22.051 -2.2332  0.9502  0.5154
    1ASP     HR  972  20.142  24.928  22.142  0.3790  1.7497 -2.3431
    1ASP     HR  973  20.138  24.756  22.108  2.4599  1.9370  1.9584
    1ASP     HR  974  20.119  24.861  21.973  2.4351 -1.8294  0.1270
    1ASP      H  975  19.690  24.927  22.686  1.2945 -1.4374 -4.5141
    1ASP    CAI  976  19.530  24.877  22.925 -1.0843 -0.7164 -0.3367
    1ASP    CBI  977  19.535  24.839  23.055 -0.0655 -0.5871 -0.0304
    1ASP    CBr  978  19.511  24.944  23.150  0.2978 -0.2612  0.1199
    1ASP    CAr  979  19.488  25.066  23.093 -0.7801 -0.8660  0.2389
    1ASP      S  980  19.514  25.048  22.922  0.0052  0.0344  0.4116
    1ASP    CR1  981  19.571  24.696  23.104 -0.0999 -0.2958  0.2125
    1ASP     CR  982  19.649  24.690  23.238  0.1949  0.0934  0.2355
    1ASP     CR  983  19.731  24.567  23.253  0.4268  0.5837  0.1072
    1ASP     CR  984  19.782  24.556  23.399  0.2917 -0.1046 -0.1488
    1ASP     CR  985  19.670  24.517  23.501  0.3187  0.0132 -0.7969
    1ASP   CR11  986  19.720  24.538  23.650  0.4478 -0.3525 -1.4219
    1ASP     HR  987  19.484  24.631  23.120  0.5577 -2.1355 -3.3564
    1ASP     HR  988  19.617  24.634  23.028  2.1517  0.5796  0.8204
    1ASP     HR  989  19.720  24.772  23.238  0.7590 -0.3733  3.0038
    1ASP     HR  990  19.576  24.706  23.318  0.5541  2.4477  0.1438
    1ASP     HR  991  19.802  24.547  23.173  1.9217  0.8696  1.3497
    1ASP     HR  992  19.667  24.479  23.253  0.9855  0.1667 -0.9143
    1ASP     HR  993  19.848  24.470  23.387  0.1223 -0.5670  2.1026
    1ASP     HR  994  19.833  24.650  23.421  1.4357 -0.4859 -1.1510
    1ASP     HR  995  19.670  24.412  23.475  1.3072  0.0580 -1.0085
    1ASP     HR  996  19.566  24.544  23.482  0.1899  0.0436 -0.0375
    1ASP     HR  997  19.636  24.514  23.716  1.4091 -2.5261 -0.9432
    1ASP     HR  998  19.819  24.503  23.681  0.4418  0.0244 -0.9628
    1ASP     HR  999  19.721  24.647  23.659  0.0809 -0.4807  0.3686
    1ASP      H 1000  19.531  24.936  23.256  2.8106  1.9134 -0.1262
    1ASP      H 1001  19.471  25.162  23.140  1.1701  1.9176 -4.3451
    1ASP      H 1002  19.182  13.082  13.372  2.1967 -0.9157  2.7679
    2ASP    CAI 1003  23.490  10.604  13.958 -0.3823  0.1072 -0.5325
    2ASP    CBI 1004  23.453  10.636  14.084  0.6493  0.0437 -0.3439
    2ASP    CBr 1005  23.547  10.609  14.195  0.2868  0.1605  0.3655
    2ASP    CAr 1006  23.654  10.544  14.148  1.3026  0.1575  0.6093
    2ASP      S 1007  23.637  10.508  13.973  0.1615 -0.0098 -0.5538
    2ASP    CR1 1008  23.332  10.718  14.124  0.3229 -0.8521 -0.7382
    2ASP     CR 1009  23.222  10.711  14.022  0.0076 -0.3732  0.6542
    2ASP     CR 1010  23.082  10.736  14.086  0.2223  0.8059 -0.5276
    2ASP     CR 1011  22.958  10.763  14.002  0.3387 -0.3787 -0.2793
    2ASP     CR 1012  22.940  10.664  13.895  0.4272 -0.7469  0.3680
    2ASP   CR11 1013  22.797  10.679  13.819  0.3724  0.6923  0.1614
    2ASP     HR 1014  23.291  10.670  14.213  1.9896 -0.1013  0.4705
    2ASP     HR 1015  23.349  10.822  14.152 -2.7471 -1.2565  3.1959
    2ASP     HR 1016  23.245  10.772  13.934 -0.6591 -2.5782 -1.1119
    2ASP     HR 1017  23.227  10.610  13.982 -0.6770  0.0766 -0.6196
    2ASP     HR 1018  23.094  10.832  14.136  1.1585 -0.0001  0.7900
    2ASP     HR 1019  23.062  10.652  14.152  0.2673  1.0472 -0.2096
    2ASP     HR 1020  22.870  10.758  14.065 -1.0888  2.7569 -1.9221
    2ASP     HR 1021  22.955  10.864  13.960 -2.9175 -0.8238 -1.2141
    2ASP     HR 1022  22.942  10.562  13.934 -2.5857 -0.7795  0.5114
    2ASP     HR 1023  23.028  10.681  13.832 -1.3576  3.0916 -1.2376
    2ASP     HR 1024  22.776  10.588  13.763 -0.9000 -0.3785  2.3337
    2ASP     HR 1025  22.703  10.701  13.870  0.7806 -0.1850  1.2990
    2ASP     HR 1026  22.802  10.752  13.738 -3.2628 -0.3806 -1.1089
    2ASP      H 1027  23.532  10.632  14.300 -0.5255  2.5815 -0.2215
    2ASP    CAI 1028  23.765  10.488  14.223  0.1506 -0.3450  0.3530
    2ASP    CBI 1029  23.814  10.363  14.226  1.3698 -0.4552 -0.4002
    2ASP    CBr 1030  23.880  10.333  14.353 -0.0798  0.1083  0.4358
    2ASP    CAr 1031  23.893  10.438  14.432  0.4102  0.4999  0.2611
    2ASP      S 1032  23.813  10.574  14.359 -0.1197  0.1884  0.0611
    2ASP    CR1 1033  23.809  10.253  14.124  0.4405  0.2343 -0.5674
    2ASP     CR 1034  23.941  10.164  14.102 -0.0578  0.0442 -0.6860
    2ASP     CR 1035  23.954  10.095  13.956  1.1256 -0.6726  1.4499
    2ASP     CR 1036  24.078  10.017  13.947 -0.0799  0.8574  0.8519
    2ASP     CR 1037  24.059   9.908  13.836  0.4656 -0.0965  0.1267
    2ASP   CR11 1038  24.149   9.931  13.716 -0.7270 -0.1602  0.1690
    2ASP     HR 1039  23.722  10.191  14.145  1.1619 -0.6229 -0.0845
    2ASP     HR 1040  23.788  10.303  14.029 -2.2027 -1.3837 -0.8891
    2ASP     HR 1041  24.032  10.224  14.108  0.2180 -0.4194 -0.2593
    2ASP     HR 1042  23.938  10.085  14.176  1.4835  0.9495  0.3780
    2ASP     HR 1043  23.927  10.155  13.869 -0.8004  0.1756  2.5850
    2ASP     HR 1044  23.873  10.022  13.957  0.3066  0.0269 -3.2122
    2ASP     HR 1045  24.170  10.070  13.922 -0.9989  0.5403 -3.5229
    2ASP     HR 1046  24.085   9.947  14.031  0.2422  0.8049  0.7803
    2ASP     HR 1047  23.955   9.893  13.806  0.8531 -1.1363 -0.7147
    2ASP     HR 1048  24.102   9.814  13.872  0.6009 -0.6289 -1.3893
    2ASP     HR 1049  24.097   9.996  13.645  2.1042 -0.3604 -2.1751
    2ASP     HR 1050  24.250   9.971  13.727 -0.7495  0.2560 -1.0449
    2ASP     HR 1051  24.185   9.840  13.669  0.9438  0.9854 -0.8488
    2ASP      H 1052  23.931  10.238  14.369  0.9064  0.2759 -1.4773
    2ASP    CAI 1053  23.966  10.443  14.559  0.9645  0.8977 -0.2220
    2ASP    CBI 1054  23.965  10.539  14.661 -0.8473  0.4021 -0.1843
    2ASP    CBr 1055  24.030  10.505  14.778 -0.4043  0.7331 -0.0234
    2ASP    CAr 1056  24.097  10.390  14.775  0.3231  0.4053 -0.2303
    2ASP      S 1057  24.069  10.318  14.620 -0.1552 -0.2241 -0.4658
    2ASP    CR1 1058  23.911  10.687  14.649 -0.1428 -0.6463 -0.1020
    2ASP     CR 1059  23.837  10.737  14.778  0.0591  0.1184 -0.7317
    2ASP     CR 1060  23.822  10.892  14.760  0.0447 -0.0372 -0.5061
    2ASP     CR 1061  23.791  10.954  14.889 -0.2166  0.0423 -0.4130
    2ASP     CR 1062  23.665  10.898  14.962 -0.5650  0.3911 -0.1079
    2ASP   CR11 1063  23.547  10.872  14.866 -0.9786 -0.0398  0.7149
    2ASP     HR 1064  23.988  10.764  14.644 -0.0353 -0.6635  1.2266
    2ASP     HR 1065  23.839  10.703  14.569  1.7743 -0.3911 -1.8155
    2ASP     HR 1066  23.746  10.681  14.801 -2.2800  3.0814 -2.3518
    2ASP     HR 1067  23.908  10.730  14.860 -0.3413  0.5218 -0.3477
    2ASP     HR 1068  23.753  10.930  14.684  0.4591  0.4647 -0.6377
    2ASP     HR 1069  23.917  10.933  14.725  0.9549  1.9593  3.9550
    2ASP     HR 1070  23.881  10.947  14.950 -0.6116 -0.3737  0.1270
    2ASP     HR 1071  23.779  11.058  14.858 -0.0500 -0.2225 -1.3881
    2ASP     HR 1072  23.636  10.980  15.028 -1.8793  0.6634 -1.0261
    2ASP     HR 1073  23.697  10.811  15.020  1.1833  0.8911 -0.2816
    2ASP     HR 1074  23.467  10.850  14.937  0.8243 -0.0703  2.7870
    2ASP     HR 1075  23.539  10.965  14.809  0.2415  0.3515  1.1696
    2ASP     HR 1076  23.561  10.775  14.819  1.4333  0.5282  0.2004
    2ASP      H 1077  24.031  10.570  14.865  2.5803 -1.1007  1.3687
    2ASP    CAI 1078  24.184  10.349  14.886 -0.0604 -0.1040  0.2807
    2ASP    CBI 1079  24.308  10.293  14.883  0.0701 -0.5041 -0.0633
    2ASP    CBr 1080  24.354  10.275  15.019 -0.6793  0.5103 -0.5366
    2ASP    CAr 1081  24.271  10.320  15.120  0.0669  0.1812  0.3353
    2ASP      S 1082  24.134  10.396  15.050  0.2038  0.0298  0.2129
    2ASP    CR1 1083  24.373  10.243  14.755  0.0242 -0.4576  0.0424
    2ASP     CR 1084  24.532  10.243  14.762  0.0504  0.1132 -0.6061
    2ASP     CR 1085  24.605  10.247  14.626 -0.4135  0.1256 -1.1061
    2ASP     CR 1086  24.608  10.109  14.551  1.0920  0.0494  0.3996
    2ASP     CR 1087  24.677  10.126  14.416 -0.4117  1.3306 -0.1757
    2ASP   CR11 1088  24.698   9.989  14.345 -0.8233  0.1196 -0.2094
    2ASP     HR 1089  24.331  10.143  14.742 -1.8513 -0.1096  3.0514
    2ASP     HR 1090  24.340  10.310  14.675  3.0455  0.7738 -0.2501
    2ASP     HR 1091  24.555  10.330  14.823 -1.3838  0.1404 -0.0718
    2ASP     HR 1092  24.553  10.149  14.813 -4.2001 -2.2125 -2.7877
    2ASP     HR 1093  24.705  10.268  14.663 -0.5468  0.7136 -1.0642
    2ASP     HR 1094  24.589  10.340  14.571  2.3109  0.8165 -0.8048
    2ASP     HR 1095  24.676  10.039  14.599  0.7399 -0.0834  0.7064
    2ASP     HR 1096  24.514  10.057  14.531  0.0054  2.9655 -2.5863
    2ASP     HR 1097  24.775  10.169  14.432 -0.1025  0.4606  0.3159
    2ASP     HR 1098  24.630  10.201  14.353  0.5524  0.9954 -1.3018
    2ASP     HR 1099  24.605   9.931  14.343 -1.5759  1.2011  1.5450
    2ASP     HR 1100  24.737   9.987  14.244  0.4773 -2.0979  0.3057
    2ASP     HR 1101  24.772   9.926  14.395 -1.0886 -0.8815 -1.0486
    2ASP      H 1102  24.437  10.207  15.033 -1.7269 -1.1762 -2.1049
    2ASP    CAI 1103  24.293  10.300  15.259 -1.2028  0.0230  0.7924
    2ASP    CBI 1104  24.229  10.338  15.372  0.3245  0.7062  0.0352
    2ASP    CBr 1105  24.301  10.315  15.495 -0.0608  0.0713  0.1785
    2ASP    CAr 1106  24.431  10.264  15.478  0.6618 -0.0883 -0.8454
    2ASP      S 1107  24.455  10.251  15.308 -0.6256  0.3103 -0.0103
    2ASP    CR1 1108  24.085  10.400  15.389 -0.3042  0.2730  0.3928
    2ASP     CR 1109  23.974  10.300  15.410 -0.1143  0.4237  0.1031
    2ASP     CR 1110  23.902  10.238  15.289 -0.9918  0.0258 -0.8722
    2ASP     CR 1111  23.798  10.323  15.227 -0.2806  0.2309 -0.0424
    2ASP     CR 1112  23.671  10.314  15.313 -0.2157 -0.3944  0.4136
    2ASP   CR11 1113  23.554  10.403  15.269  0.4523  0.1857  0.7588
    2ASP     HR 1114  24.083  10.457  15.481  2.9283  1.2127 -0.0272
    2ASP     HR 1115  24.073  10.476  15.312 -1.7633 -0.6952 -0.3618
    2ASP     HR 1116  24.020  10.213  15.458 -1.0000 -1.3290 -2.1190
    2ASP     HR 1117  23.914  10.350  15.486 -0.3059  0.3355  0.0107
    2ASP     HR 1118  23.853  10.144  15.315 -1.5053  0.7176  0.6957
    2ASP     HR 1119  23.973  10.215  15.210  2.8079  0.0543  2.4153
    2ASP     HR 1120  23.845  10.421  15.222 -2.8008  1.4491 -1.0361
    2ASP     HR 1121  23.791  10.283  15.126  2.6031 -2.9894  0.9521
    2ASP     HR 1122  23.702  10.344  15.413  1.3758  1.9450 -0.7472
    2ASP     HR 1123  23.642  10.208  15.311  0.1127 -0.5557  2.7885
    2ASP     HR 1124  23.480  10.398  15.349  0.4228  0.3197  0.7425
    2ASP     HR 1125  23.581  10.507  15.252  1.7574 -0.3418 -0.4441
    2ASP     HR 1126  23.515  10.372  15.172  1.6578 -2.6344  1.1313
    2ASP      H 1127  24.257  10.346  15.589 -0.7066 -1.1967  0.2981
    2ASP    CAI 1128  24.516  10.210  15.580  0.8142 -0.1528 -0.2812
    2ASP    CBI 1129  24.570  10.086  15.594 -0.2738  0.2271 -0.2630
    2ASP    CBr 1130  24.626  10.074  15.727 -0.4356  0.6726 -0.3123
    2ASP    CAr 1131  24.613  10.180  15.810 -0.2162  0.9608 -0.9891
    2ASP      S 1132  24.538  10.305  15.725  0.2103 -0.2559  0.2440
    2ASP    CR1 1133  24.565   9.961  15.505 -0.0506 -0.8547 -0.7264
    2ASP     CR 1134  24.652   9.959  15.376 -0.2577  0.0826  0.3042
    2ASP     CR 1135  24.653   9.830  15.286 -0.3667  0.2526  0.9326
    2ASP     CR 1136  24.524   9.789  15.225  0.3300  0.0051 -0.7472
    2ASP     CR 1137  24.457   9.895  15.130 -0.5984 -0.5746 -0.5654
    2ASP   CR11 1138  24.346   9.821  15.043  0.2486  0.1397  0.0722
    2ASP     HR 1139  24.592   9.870  15.559 -2.5899 -1.7567 -0.9125
    2ASP     HR 1140  24.461   9.951  15.477  0.1706 -1.6256 -1.2707
    2ASP     HR 1141  24.616  10.042  15.315  0.0924  2.5937  3.3851
    2ASP     HR 1142  24.752   9.988  15.408  0.4393 -4.1663  2.3667
    2ASP     HR 1143  24.707   9.741  15.320 -1.6748 -0.4426  1.2408
    2ASP     HR 1144  24.705   9.863  15.195  0.6088 -1.1911  0.9467
    2ASP     HR 1145  24.558   9.702  15.168  1.1662 -0.1840  0.0299
    2ASP     HR 1146  24.447   9.744  15.288  0.6379  0.2359 -0.2038
    2ASP     HR 1147  24.533   9.949  15.074 -0.3962  2.0039  2.0989
    2ASP     HR 1148  24.404   9.972  15.186  0.0928 -0.4328 -0.1037
    2ASP     HR 1149  24.266   9.794  15.112  1.1078 -2.1873  0.2203
    2ASP     HR 1150  24.318   9.900  14.974 -1.1557  0.4983  1.0438
    2ASP     HR 1151  24.374   9.730  14.990 -3.1869 -0.6416 -0.4811
    2ASP      H 1152  24.684   9.989  15.761  0.6382  1.2663 -0.6311
    2ASP    CAI 1153  24.639  10.201  15.945  0.1290  0.4141  0.2128
    2ASP    CBI 1154  24.547  10.206  16.043 -0.4610 -0.0816  0.4783
    2ASP    CBr 1155  24.587  10.148  16.162  0.9858 -0.4672  0.1975
    2ASP    CAr 1156  24.716  10.104  16.165  0.3111  0.8173  0.1091
    2ASP      S 1157  24.782  10.125  16.016 -0.2166  0.6855 -0.2871
    2ASP    CR1 1158  24.411  10.267  16.031 -0.7097 -0.9350  0.3190
    2ASP     CR 1159  24.422  10.419  16.026 -0.4768 -0.0449  0.1304
    2ASP     CR 1160  24.288  10.488  16.043 -0.2280 -0.3926  0.3693
    2ASP     CR 1161  24.209  10.466  15.916  0.5628 -0.3846 -1.4392
    2ASP     CR 1162  24.082  10.564  15.893 -0.4252  0.5909  0.2221
    2ASP   CR11 1163  23.981  10.541  16.000 -0.1955 -0.1491  0.3490
    2ASP     HR 1164  24.376  10.229  15.935  0.7583 -0.3052 -0.4831
    2ASP     HR 1165  24.347  10.237  16.113 -0.6599 -0.1107  0.6645
    2ASP     HR 1166  24.498  10.457  16.095  1.7719  0.3012 -2.4507
    2ASP     HR 1167  24.466  10.456  15.933 -2.9057 -0.4561 -1.2173
    2ASP     HR 1168  24.305  10.594  16.063  0.3821 -0.5251  0.5670
    2ASP     HR 1169  24.227  10.449  16.124 -0.6513 -0.4554  0.0188
    2ASP     HR 1170  24.290  10.470  15.844  0.4800  2.2970 -1.4018
    2ASP     HR 1171  24.177  10.361  15.917 -1.5163  0.2278 -1.1658
    2ASP     HR 1172  24.059  10.546  15.788  0.9726 -0.4540  0.0728
    2ASP     HR 1173  24.120  10.664  15.914 -0.2074  0.3559  0.9622
    2ASP     HR 1174  23.921  10.452  15.981 -1.1104  0.6971 -0.8084
    2ASP     HR 1175  24.015  10.520  16.102  1.1075 -0.9862 -0.2483
    2ASP     HR 1176  23.918  10.629  16.012 -1.4213 -0.5035 -2.9823
    2ASP      H 1177  24.518  10.135  16.245 -0.5525  1.4727 -0.7349
    2ASP    CAI 1178  24.798  10.057  16.270  0.6383  0.3571 -0.2103
    2ASP    CBI 1179  24.877   9.946  16.266 -0.2546 -0.4602  0.1978
    2ASP    CBr 1180  24.931   9.907  16.389 -0.8969  0.1962 -0.4723
    2ASP    CAr 1181  24.868   9.976  16.488 -0.0024 -0.3851  0.3595
    2ASP      S 1182  24.751  10.093  16.430 -0.0421 -0.0230  0.0263
    2ASP    CR1 1183  24.933   9.860  16.148  0.0805 -0.2668 -0.0243
    2ASP     CR 1184  25.007   9.723  16.171 -1.5024 -0.5504  0.1603
    2ASP     CR 1185  25.048   9.667  16.036  0.0533  0.6887  0.4186
    2ASP     CR 1186  25.156   9.557  16.053 -0.0445  0.3408  0.7499
    2ASP     CR 1187  25.144   9.457  15.939 -0.4159  0.1930 -0.4079
    2ASP   CR11 1188  25.204   9.514  15.806  0.4421 -1.1162 -0.1967
    2ASP     HR 1189  24.868   9.849  16.061 -2.9135  1.0953  1.9745
    2ASP     HR 1190  25.012   9.930  16.118 -0.0039  0.5542  1.6212
    2ASP     HR 1191  25.095   9.738  16.234  0.8169  2.2137 -3.5363
    2ASP     HR 1192  24.924   9.664  16.212 -3.9411  1.2232 -2.0413
    2ASP     HR 1193  25.104   9.743  15.981 -0.0919 -0.1691 -0.9438
    2ASP     HR 1194  24.958   9.638  15.982  0.5564  0.8335 -0.5089
    2ASP     HR 1195  25.252   9.607  16.060 -0.5438  1.3395  0.6487
    2ASP     HR 1196  25.156   9.506  16.150 -0.7439 -0.3779  0.3815
    2ASP     HR 1197  25.045   9.415  15.922 -0.9448  1.4662 -0.5339
    2ASP     HR 1198  25.195   9.365  15.970 -1.3016  0.5783  2.3195
    2ASP     HR 1199  25.233   9.430  15.742  1.6875 -0.9811  0.1737
    2ASP     HR 1200  25.135   9.575  15.748 -1.6798 -0.9747  2.3790
    2ASP     HR 1201  25.297   9.567  15.826 -1.7166  3.5186 -1.7235
    2ASP      H 1202  25.003   9.830  16.411 -1.5230 -0.7436 -1.6378
    2ASP    CAI 1203  24.899   9.970  16.628  0.3119  0.4627  0.0220
    2ASP    CBI 1204  24.812   9.917  16.723 -0.0670  0.3831 -0.0794
    2ASP    CBr 1205  24.883   9.884  16.844  0.1099 -0.0334 -0.6394
    2ASP    CAr 1206  25.021   9.898  16.840  0.1506 -0.0503  0.2347
    2ASP      S 1207  25.060   9.967  16.688  0.5433 -0.0488  0.2425
    2ASP    CR1 1208  24.664   9.878  16.712 -0.3478 -0.4774  0.5447
    2ASP     CR 1209  24.589   9.926  16.825 -0.0313 -0.4793  0.2853
    2ASP     CR 1210  24.437   9.899  16.787  0.3464  0.7253  0.1956
    2ASP     CR 1211  24.338   9.953  16.884  0.1042  0.8962 -1.1164
    2ASP     CR 1212  24.198   9.956  16.838  0.2901  0.5042  0.1476
    2ASP   CR11 1213  24.133   9.819  16.814 -0.4251  0.1979 -0.3072
    2ASP     HR 1214  24.640   9.774  16.689 -1.5261  0.0794 -0.8384
    2ASP     HR 1215  24.629   9.920  16.617 -1.4301 -2.0341  0.2453
    2ASP     HR 1216  24.615   9.887  16.924 -0.2450  2.2517  1.4611
    2ASP     HR 1217  24.596  10.034  16.820 -1.1380 -0.3516  1.3428
    2ASP     HR 1218  24.427   9.790  16.782 -4.2300  1.1316 -0.9524
    2ASP     HR 1219  24.420   9.941  16.688 -0.0440  0.5236  0.1772
    2ASP     HR 1220  24.351   9.899  16.977  1.5433  1.1377 -1.1638
    2ASP     HR 1221  24.371  10.055  16.905  2.5551 -0.4340  1.8683
    2ASP     HR 1222  24.189  10.024  16.754 -3.4601  0.2124  0.2154
    2ASP     HR 1223  24.140  10.010  16.913  0.5220 -0.5036  1.0615
    2ASP     HR 1224  24.199   9.763  16.748 -0.6951 -0.7888  0.2551
    2ASP     HR 1225  24.109   9.758  16.901 -2.8719 -2.4049 -2.6943
    2ASP     HR 1226  24.034   9.827  16.768  0.2992  0.3671 -1.8757
    2ASP      H 1227  24.827   9.862  16.934  0.4390  2.3760  0.1769
    2ASP    CAI 1228  25.124   9.842  16.923  0.3600  0.2266 -0.3479
    2ASP    CBI 1229  25.191   9.725  16.911  0.5798 -0.2952  0.1513
    2ASP    CBr 1230  25.231   9.668  17.037  0.1048 -0.5387  0.9492
    2ASP    CAr 1231  25.193   9.744  17.146 -1.0472 -0.6648  0.6705
    2ASP      S 1232  25.105   9.883  17.090 -0.1893 -0.2337 -0.2422
    2ASP    CR1 1233  25.219   9.662  16.779 -0.0903 -0.4602 -0.3629
    2ASP     CR 1234  25.348   9.592  16.799 -0.2683  1.0835 -0.5419
    2ASP     CR 1235  25.419   9.539  16.675 -0.1620  0.4227 -0.0262
    2ASP     CR 1236  25.477   9.642  16.579 -0.7160 -0.2428  0.3041
    2ASP     CR 1237  25.602   9.589  16.505  0.4179 -0.3302 -1.3119
    2ASP   CR11 1238  25.721   9.543  16.585  0.0415  0.8160 -0.3935
    2ASP     HR 1239  25.141   9.597  16.740  1.1759 -0.2887 -3.3111
    2ASP     HR 1240  25.249   9.739  16.708  2.5774  0.3094  1.5154
    2ASP     HR 1241  25.413   9.662  16.852  1.9589  0.1198 -1.9266
    2ASP     HR 1242  25.338   9.506  16.866  1.2161  0.4702 -1.0854
    2ASP     HR 1243  25.352   9.479  16.613 -0.1974 -1.3860  1.7165
    2ASP     HR 1244  25.489   9.458  16.698 -0.6339 -0.0558 -0.2551
    2ASP     HR 1245  25.401   9.666  16.505  1.8554  0.0065 -2.3408
    2ASP     HR 1246  25.507   9.720  16.649  1.3772 -0.1573 -0.6456
    2ASP     HR 1247  25.651   9.659  16.436  1.1197  1.1490  0.6444
    2ASP     HR 1248  25.561   9.504  16.450  1.3214 -1.4125 -0.3244
    2ASP     HR 1249  25.777   9.608  16.652 -0.9308  1.4308 -0.1689
    2ASP     HR 1250  25.682   9.462  16.647 -0.2472  1.6056  0.4619
    2ASP     HR 1251  25.794   9.504  16.514 -0.0497 -0.3664  0.1380
    2ASP      H 1252  25.289   9.577  17.047  0.7509  0.0521  2.7749
    2ASP    CAI 1253  25.229   9.725  17.283 -0.6188  0.0639  0.2969
    2ASP    CBI 1254  25.150   9.751  17.398  0.0551  0.2736 -0.1966
    2ASP    CBr 1255  25.219   9.695  17.522 -0.1744 -0.6029  0.2441
    2ASP    CAr 1256  25.330   9.616  17.489  0.0973 -0.8432  0.0991
    2ASP      S 1257  25.355   9.607  17.314  0.5803  0.0232 -0.4609
    2ASP    CR1 1258  25.025   9.843  17.407 -0.2736  0.3694  0.6211
    2ASP     CR 1259  24.893   9.776  17.391  0.1361 -0.6552 -0.8119
    2ASP     CR 1260  24.778   9.879  17.422 -0.7738 -0.1164 -0.3228
    2ASP     CR 1261  24.645   9.840  17.347 -0.6485 -0.4321 -0.7059
    2ASP     CR 1262  24.563   9.759  17.441 -0.3876 -0.7266 -0.3120
    2ASP   CR11 1263  24.422   9.734  17.385 -0.5396 -0.7632 -0.0121
    2ASP     HR 1264  25.037   9.886  17.506  2.7005  0.1857  0.3908
    2ASP     HR 1265  25.042   9.922  17.333  1.0571 -1.4271 -1.0593
    2ASP     HR 1266  24.893   9.748  17.286 -0.1287 -0.4712 -0.8588
    2ASP     HR 1267  24.877   9.682  17.445 -1.9743  2.5149  4.4491
    2ASP     HR 1268  24.808   9.972  17.375 -0.6338 -0.2071 -0.4093
    2ASP     HR 1269  24.764   9.899  17.528 -3.4073  1.0878 -0.8396
    2ASP     HR 1270  24.592   9.935  17.329  0.6215  0.3342 -0.4260
    2ASP     HR 1271  24.673   9.795  17.252 -0.1380  1.5863 -1.5520
    2ASP     HR 1272  24.549   9.810  17.536 -1.1443  0.3715 -0.9947
    2ASP     HR 1273  24.626   9.673  17.464  1.8558  0.7749 -0.6386
    2ASP     HR 1274  24.363   9.694  17.468 -0.2117  2.1375  1.6960
    2ASP     HR 1275  24.378   9.829  17.354 -0.2092  0.2441  2.4839
    2ASP     HR 1276  24.429   9.664  17.301  0.2260 -0.6127 -0.0724
    2ASP      H 1277  25.185   9.708  17.624  0.5301  0.8046  0.3142
    2ASP    CAI 1278  25.406   9.535  17.586 -0.3371 -0.1281 -1.5164
    2ASP    CBI 1279  25.492   9.423  17.575  0.4990 -1.0362  0.0781
    2ASP    CBr 1280  25.527   9.377  17.700  0.3280  0.5157 -0.4919
    2ASP    CAr 1281  25.473   9.445  17.809 -0.7481 -0.6153 -0.5149
    2ASP      S 1282  25.360   9.560  17.752 -0.4825  0.4010 -0.5003
    2ASP    CR1 1283  25.516   9.347  17.449  0.0314  0.2655 -0.0276
    2ASP     CR 1284  25.532   9.195  17.461  0.6031 -0.5515  0.7565
    2ASP     CR 1285  25.597   9.125  17.337 -0.9002  0.2851 -0.0944
    2ASP     CR 1286  25.515   9.132  17.212  0.8224  0.0633  0.3034
    2ASP     CR 1287  25.579   9.073  17.082 -0.8156 -0.5852 -0.1701
    2ASP   CR11 1288  25.493   9.109  16.960 -0.1715 -0.5737 -0.2837
    2ASP     HR 1289  25.454   9.379  17.365  0.7347  0.3630 -0.5091
    2ASP     HR 1290  25.610   9.382  17.407  0.8841 -3.0071 -1.0171
    2ASP     HR 1291  25.585   9.166  17.552 -3.9498 -5.2180  2.1434
    2ASP     HR 1292  25.434   9.161  17.495  0.4880 -2.5823 -1.5032
    2ASP     HR 1293  25.614   9.019  17.357 -0.9711  0.6289  1.9741
    2ASP     HR 1294  25.697   9.161  17.312 -0.3255 -1.8775 -1.0856
    2ASP     HR 1295  25.418   9.082  17.221  0.3834  0.3542 -2.4102
    2ASP     HR 1296  25.485   9.235  17.192 -1.0310 -1.0283 -2.9865
    2ASP     HR 1297  25.597   8.966  17.072  3.9008  0.2340 -2.0369
    2ASP     HR 1298  25.679   9.115  17.073 -0.1204 -2.3779 -1.0852
    2ASP     HR 1299  25.564   9.114  16.877 -0.0514  0.0427 -0.1415
    2ASP     HR 1300  25.430   9.028  16.923 -0.7528 -0.6828  0.9276
    2ASP     HR 1301  25.441   9.201  16.985  1.5023  0.6921 -1.3314
    2ASP      H 1302  25.596   9.294  17.712  0.0763  0.3302 -0.3262
    2ASP    CAI 1303  25.521   9.433  17.951 -0.9651  0.3760  0.6495
    2ASP    CBI 1304  25.486   9.504  18.063 -0.2638  0.6861  0.4980
    2ASP    CBr 1305  25.574   9.482  18.179 -0.4059  0.1327  0.9991
    2ASP    CAr 1306  25.678   9.393  18.154 -0.5837 -0.2737 -0.5373
    2ASP      S 1307  25.663   9.338  17.991 -0.3471 -0.2486 -0.1103
    2ASP    CR1 1308  25.365   9.604  18.086 -1.3736  0.1565 -0.4323
    2ASP     CR 1309  25.399   9.757  18.094 -0.7964  0.3578 -0.5179
    2ASP     CR 1310  25.459   9.811  17.967 -0.3858 -0.5602  0.0150
    2ASP     CR 1311  25.505   9.950  17.982  0.8507  0.4969 -0.0883
    2ASP     CR 1312  25.516  10.022  17.853  0.0391 -0.1445  0.2853
    2ASP   CR11 1313  25.543  10.176  17.876 -0.0008 -0.0024 -0.2636
    2ASP     HR 1314  25.289   9.587  18.009 -2.6813 -3.0810  1.4695
    2ASP     HR 1315  25.323   9.569  18.180  2.2728 -0.9957  0.8423
    2ASP     HR 1316  25.303   9.808  18.084 -1.7596 -1.2564  0.4623
    2ASP     HR 1317  25.469   9.769  18.176  2.4927 -1.2938 -2.9416
    2ASP     HR 1318  25.373   9.819  17.900  0.1932 -2.0868 -0.9338
    2ASP     HR 1319  25.531   9.741  17.926 -0.3708 -1.9856  2.3787
    2ASP     HR 1320  25.443  10.017  18.041  2.2925  2.2401 -0.5041
    2ASP     HR 1321  25.591   9.940  18.048  1.1621 -2.2377 -0.8565
    2ASP     HR 1322  25.440  10.012  17.776  3.1519  0.4312 -3.0173
    2ASP     HR 1323  25.601   9.974  17.806  0.2394 -0.4160  0.9145
    2ASP     HR 1324  25.559  10.233  17.785 -0.8278 -0.2771 -0.5879
    2ASP     HR 1325  25.452  10.219  17.918 -0.0655 -1.0341  0.6858
    2ASP     HR 1326  25.629  10.189  17.941 -0.8952  1.4376  0.6370
    2ASP      H 1327  25.569   9.533  18.274  2.4386 -0.7591  1.6772
    2ASP    CAI 1328  25.778   9.345  18.248 -0.9543  0.1538  0.0867
    2ASP    CBI 1329  25.910   9.305  18.229  0.2928 -0.3502 -0.8999
    2ASP    CBr 1330  25.971   9.262  18.349  1.2107  0.3425 -0.0890
    2ASP    CAr 1331  25.889   9.281  18.461 -0.2230 -1.0083  0.0334
    2ASP      S 1332  25.747   9.365  18.415 -0.3376 -0.4454  0.0913
    2ASP    CR1 1333  25.986   9.313  18.101  0.2803  0.4234  0.0304
    2ASP     CR 1334  25.986   9.179  18.021 -0.0199 -0.1344 -0.6391
    2ASP     CR 1335  26.093   9.183  17.914 -0.3171 -0.0184  0.0945
    2ASP     CR 1336  26.126   9.054  17.848 -0.2147 -0.5162  0.5726
    2ASP     CR 1337  26.219   9.068  17.731 -0.9944  0.0546 -0.0791
    2ASP   CR11 1338  26.146   9.110  17.603 -0.5528  0.9537 -0.1065
    2ASP     HR 1339  25.949   9.384  18.026  1.7939 -0.0092 -1.1671
    2ASP     HR 1340  26.088   9.349  18.119 -0.2580  1.7541  0.4850
    2ASP     HR 1341  26.009   9.116  18.107 -1.4062 -1.2916 -1.1072
    2ASP     HR 1342  25.883   9.155  17.997  0.7989 -2.3416 -2.0657
    2ASP     HR 1343  26.188   9.219  17.954 -0.2481  0.6603 -0.6653
    2ASP     HR 1344  26.076   9.252  17.832  1.2403  2.3269  1.6811
    2ASP     HR 1345  26.190   8.995  17.913 -0.7629 -0.6779  0.9723
    2ASP     HR 1346  26.040   8.997  17.813  0.6108 -1.2899 -0.2235
    2ASP     HR 1347  26.268   8.974  17.707  1.0553  0.8958  0.6527
    2ASP     HR 1348  26.307   9.128  17.754 -1.7998  0.9661  0.6660
    2ASP     HR 1349  26.079   9.033  17.563 -0.4874  0.2140  1.2062
    2ASP     HR 1350  26.092   9.205  17.613  0.4441  1.6826 -1.4147
    2ASP     HR 1351  26.224   9.126  17.528  2.1229  1.0573  2.6219
    2ASP      H 1352  26.074   9.228  18.358  0.8866 -0.3646  0.9812
    2ASP    CAI 1353  25.915   9.249  18.605 -0.1916  0.1888 -0.8455
    2ASP    CBI 1354  25.872   9.300  18.726  0.1975 -0.0325 -0.6817
    2ASP    CBr 1355  25.959   9.270  18.837 -0.3498 -0.2457  0.2203
    2ASP    CAr 1356  26.071   9.192  18.822  0.2754 -0.5501  0.3043
    2ASP      S 1357  26.062   9.166  18.653 -0.0556  0.4184 -0.3696
    2ASP    CR1 1358  25.749   9.379  18.766  0.3320  0.4642  0.1524
    2ASP     CR 1359  25.677   9.363  18.899 -0.0694  0.4637 -0.5196
    2ASP     CR 1360  25.554   9.453  18.905  0.0186 -0.1858  0.0527
    2ASP     CR 1361  25.455   9.419  19.021 -0.2808 -0.1534 -0.2908
    2ASP     CR 1362  25.499   9.500  19.145  0.4454  0.2225 -0.2435
    2ASP   CR11 1363  25.386   9.611  19.160  0.5261 -0.8601 -0.3616
    2ASP     HR 1364  25.770   9.486  18.763  5.2815 -0.3728  0.9038
    2ASP     HR 1365  25.681   9.344  18.688  0.2287 -0.7616  0.7806
    2ASP     HR 1366  25.657   9.256  18.901  2.6541 -0.0751  0.1919
    2ASP     HR 1367  25.740   9.383  18.986  0.1123 -0.6790 -0.3889
    2ASP     HR 1368  25.498   9.436  18.813  1.1211 -1.0244 -0.4735
    2ASP     HR 1369  25.581   9.557  18.891 -1.4671  0.0056 -1.5023
    2ASP     HR 1370  25.353   9.447  18.997 -0.4706 -0.5672  0.0301
    2ASP     HR 1371  25.464   9.311  19.037 -1.6594 -0.2473 -0.1268
    2ASP     HR 1372  25.598   9.544  19.132 -0.9752  3.6294 -0.2192
    2ASP     HR 1373  25.503   9.455  19.244 -2.9258  1.4992  0.5310
    2ASP     HR 1374  25.384   9.683  19.078 -0.9756  0.6665  0.9971
    2ASP     HR 1375  25.286   9.571  19.175 -1.0690  2.8295 -0.6319
    2ASP     HR 1376  25.407   9.665  19.252 -2.9341  2.1164 -1.1996
    2ASP      H 1377  25.943   9.306  18.938 -0.8023  1.5906 -0.4909
    2ASP    CAI 1378  26.164   9.142  18.923  0.2280 -0.4925  0.2981
    2ASP    CBI 1379  26.297   9.130  18.909 -0.2925  0.1159 -0.6552
    2ASP    CBr 1380  26.362   9.127  19.038 -0.2946 -0.0325  0.4018
    2ASP    CAr 1381  26.286   9.137  19.148  0.1028  0.0755 -1.0504
    2ASP      S 1382  26.122   9.162  19.098 -0.1275 -0.6121  0.4908
    2ASP    CR1 1383  26.369   9.089  18.784 -0.3507  0.2241  0.7899
    2ASP     CR 1384  26.462   8.974  18.802  0.9252  1.8151  0.1913
    2ASP     CR 1385  26.520   8.929  18.665  0.0936 -0.3413  0.5461
    2ASP     CR 1386  26.443   8.814  18.595 -0.0855  1.0968  0.0356
    2ASP     CR 1387  26.515   8.737  18.487  0.3275  0.6680 -0.1841
    2ASP   CR11 1388  26.522   8.802  18.344 -0.1911  0.6350 -0.2943
    2ASP     HR 1389  26.308   9.047  18.704  0.4302 -1.2996  0.9605
    2ASP     HR 1390  26.418   9.176  18.742 -1.0461  1.6261  2.8084
    2ASP     HR 1391  26.551   9.003  18.859  2.0674  2.5258 -1.9167
    2ASP     HR 1392  26.412   8.892  18.854  2.0621 -1.3247 -3.4282
    2ASP     HR 1393  26.627   8.911  18.664  0.2798  0.5507 -2.8551
    2ASP     HR 1394  26.511   9.013  18.595  2.1945 -2.0360 -1.8538
    2ASP     HR 1395  26.402   8.765  18.683 -0.1672  1.8155  0.4062
    2ASP     HR 1396  26.347   8.854  18.562 -2.2463 -1.2335  3.2005
    2ASP     HR 1397  26.453   8.652  18.462 -0.8939  1.4520  0.1416
    2ASP     HR 1398  26.608   8.703  18.532  0.8065  1.8204 -0.2666
    2ASP     HR 1399  26.436   8.857  18.308  0.4771  2.5784  1.0115
    2ASP     HR 1400  26.585   8.889  18.362 -0.8400  0.8888  0.7283
    2ASP     HR 1401  26.578   8.753  18.264  4.7130  0.4951  3.0292
    2ASP      H 1402  26.470   9.121  19.047 -0.2139  1.9525  1.2038
    2ASP    CAI 1403  26.331   9.125  19.285 -0.3734  0.5835  0.4558
    2ASP    CBI 1404  26.287   9.192  19.393  0.0987 -0.4277 -0.0107
    2ASP    CBr 1405  26.353   9.148  19.514  0.0727  0.0503  0.3430
    2ASP    CAr 1406  26.465   9.071  19.493  0.5045  0.4825 -0.0650
    2ASP      S 1407  26.491   9.064  19.325  0.1456 -0.5759  0.1218
    2ASP    CR1 1408  26.184   9.294  19.404  0.0480 -0.1231  0.4317
    2ASP     CR 1409  26.226   9.449  19.405  0.1751  0.4212 -0.6832
    2ASP     CR 1410  26.121   9.539  19.325 -1.0271  0.9088  0.6476
    2ASP     CR 1411  26.166   9.692  19.346  0.3466 -0.0096 -0.2760
    2ASP     CR 1412  26.080   9.789  19.264  0.3199  0.0883  0.6459
    2ASP   CR11 1413  25.927   9.779  19.300 -0.0289  0.5100 -0.7561
    2ASP     HR 1414  26.099   9.284  19.336  2.3047  3.0543 -3.0830
    2ASP     HR 1415  26.134   9.251  19.490  0.8289 -4.6643 -1.2418
    2ASP     HR 1416  26.211   9.478  19.509  0.3608  0.6371 -0.7140
    2ASP     HR 1417  26.328   9.461  19.368  0.3555 -0.2979 -0.4140
    2ASP     HR 1418  26.026   9.540  19.379 -0.6113  0.4230  1.4048
    2ASP     HR 1419  26.103   9.504  19.224 -2.8042  2.7975  0.2856
    2ASP     HR 1420  26.152   9.713  19.452 -0.0046  0.8512 -0.4891
    2ASP     HR 1421  26.273   9.701  19.330  0.1652  0.3417 -1.3788
    2ASP     HR 1422  26.084   9.755  19.161 -2.1138  2.3693 -0.2478
    2ASP     HR 1423  26.112   9.892  19.270 -1.1220  0.7552 -2.3860
    2ASP     HR 1424  25.861   9.852  19.255 -1.2256  0.2752  0.5745
    2ASP     HR 1425  25.893   9.685  19.257 -0.0487 -0.4926  1.3811
    2ASP     HR 1426  25.912   9.789  19.408  0.9188 -3.0386 -0.2247
    2ASP      H 1427  26.316   9.152  19.616  0.5677  0.6900  0.5074
    2ASP    CAI 1428  26.546   9.000  19.585  0.1120  0.2306  0.4092
    2ASP    CBI 1429  26.579   8.859  19.594  0.5609 -0.2418  0.1474
    2ASP    CBr 1430  26.614   8.820  19.728 -0.0835 -0.2620 -0.7780
    2ASP    CAr 1431  26.612   8.917  19.816  0.2484  0.3941 -0.2846
    2ASP      S 1432  26.565   9.068  19.742  0.2595 -0.2259  0.2659
    2ASP    CR1 1433  26.572   8.764  19.473  0.2651  0.0807  0.4453
    2ASP     CR 1434  26.682   8.653  19.462  0.1597 -0.1022 -0.0391
    2ASP     CR 1435  26.665   8.561  19.338  0.1113  0.3324 -0.2586
    2ASP     CR 1436  26.712   8.631  19.206  0.4464  0.1974 -0.3350
    2ASP     CR 1437  26.707   8.540  19.075 -0.0126  0.2490  0.1251
    2ASP   CR11 1438  26.578   8.562  19.009  0.6718 -0.2082 -0.1105
    2ASP     HR 1439  26.472   8.723  19.482  0.1851 -0.1164 -1.1359
    2ASP     HR 1440  26.574   8.816  19.377 -0.9920 -0.6545  0.0042
    2ASP     HR 1441  26.777   8.707  19.453 -0.8822  2.1002  1.5445
    2ASP     HR 1442  26.692   8.589  19.549  0.0670  1.2294  0.9796
    2ASP     HR 1443  26.564   8.522  19.331  0.3015 -0.5576  1.6793
    2ASP     HR 1444  26.728   8.472  19.344  1.2314  1.2642  2.2776
    2ASP     HR 1445  26.656   8.719  19.172  1.1030  1.3922  1.5794
    2ASP     HR 1446  26.817   8.659  19.216  0.4109  0.5627 -0.8934
    2ASP     HR 1447  26.712   8.435  19.104  1.5723 -1.0147 -4.2123
    2ASP     HR 1448  26.774   8.559  18.991 -2.6928  3.3949 -1.3779
    2ASP     HR 1449  26.498   8.568  19.082  1.7423 -0.0720  1.0771
    2ASP     HR 1450  26.586   8.652  18.948 -0.4154  1.0772  1.6056
    2ASP     HR 1451  26.554   8.492  18.928 -0.8856  1.3090 -0.9901
    2ASP      H 1452  26.661   8.725  19.748  0.3882 -0.1228 -1.1901
    2ASP    CAI 1453  26.628   8.897  19.964 -0.0775  0.4698 -0.1039
    2ASP    CBI 1454  26.666   9.003  20.056  0.3583 -0.0034  0.4526
    2ASP    CBr 1455  26.715   8.937  20.175  0.3104  0.8355  0.4334
    2ASP    CAr 1456  26.722   8.800  20.180 -0.2116  0.3984  0.2096
    2ASP      S 1457  26.662   8.742  20.038 -0.2120 -0.2190 -0.3076
    2ASP    CR1 1458  26.664   9.155  20.040 -0.1839  0.4372 -0.4742
    2ASP     CR 1459  26.540   9.222  20.095 -0.6383 -0.5050  0.1354
    2ASP     CR 1460  26.523   9.372  20.055  1.0449  1.4230  0.6569
    2ASP     CR 1461  26.395   9.439  20.113  0.4830 -0.2449 -0.8942
    2ASP     CR 1462  26.347   9.556  20.031  0.8244 -0.5337 -0.4909
    2ASP   CR11 1463  26.264   9.516  19.905  0.0125 -0.5909 -0.0914
    2ASP     HR 1464  26.681   9.173  19.934  0.0455  0.5607 -0.4189
    2ASP     HR 1465  26.741   9.197  20.105  0.9136 -1.5231 -0.4699
    2ASP     HR 1466  26.454   9.157  20.080  1.6038 -4.1674  2.4878
    2ASP     HR 1467  26.561   9.218  20.202 -1.2829 -2.2545  0.2080
    2ASP     HR 1468  26.516   9.380  19.946  1.3743  1.3297  0.6289
    2ASP     HR 1469  26.618   9.416  20.084  1.6415 -1.4785  3.4186
    2ASP     HR 1470  26.304   9.379  20.108 -0.5965  1.1825  1.0083
    2ASP     HR 1471  26.409   9.469  20.217  0.0246 -0.3424 -0.8057
    2ASP     HR 1472  26.433   9.617  20.004  0.1757 -0.3917 -2.2669
    2ASP     HR 1473  26.292   9.627  20.094  0.4578 -1.0248 -0.2612
    2ASP     HR 1474  26.237   9.602  19.844 -0.0273 -0.7540 -0.3000
    2ASP     HR 1475  26.325   9.450  19.843 -0.3657  0.5468 -1.6972
    2ASP     HR 1476  26.178   9.451  19.917 -0.5536  0.2550  0.5029
    2ASP      H 1477  26.751   9.005  20.252 -0.7181  2.5378 -0.5750
    2ASP    CAI 1478  26.797   8.719  20.276 -0.2169 -0.4336 -0.6271
    2ASP    CBI 1479  26.930   8.690  20.268  2.0089 -0.7773 -0.2790
    2ASP    CBr 1480  26.995   8.695  20.399 -0.0678 -1.5071 -0.6966
    2ASP    CAr 1481  26.922   8.742  20.499 -0.0997  0.5081  0.9122
    2ASP      S 1482  26.760   8.760  20.441  0.4501  0.5344  0.2403
    2ASP    CR1 1483  26.997   8.642  20.146  0.6367 -1.0121 -0.8594
    2ASP     CR 1484  27.145   8.634  20.152 -0.0623  0.5217  0.0519
    2ASP     CR 1485  27.214   8.568  20.031  0.4239  0.5870  0.7582
    2ASP     CR 1486  27.360   8.609  20.009 -0.2017 -0.1334  0.3612
    2ASP     CR 1487  27.426   8.564  19.878 -0.7649 -0.5565 -0.1454
    2ASP   CR11 1488  27.555   8.634  19.838 -0.0538  0.8516  0.5429
    2ASP     HR 1489  26.963   8.540  20.126  1.5056 -1.6038  0.6319
    2ASP     HR 1490  26.943   8.692  20.066  1.8887 -0.9260 -1.6530
    2ASP     HR 1491  27.182   8.737  20.156 -0.7436  0.7453  0.7820
    2ASP     HR 1492  27.180   8.593  20.247 -0.6470 -0.1788 -0.0264
    2ASP     HR 1493  27.155   8.595  19.944  0.4316  1.4725  1.0286
    2ASP     HR 1494  27.207   8.459  20.035 -0.1824  0.6550  2.1075
    2ASP     HR 1495  27.362   8.718  20.003  1.0776 -0.2169 -1.2470
    2ASP     HR 1496  27.430   8.586  20.090  0.3127  0.6880  0.1569
    2ASP     HR 1497  27.354   8.579  19.798 -0.9678  0.7594  0.2686
    2ASP     HR 1498  27.461   8.460  19.874  0.7798 -0.1338  1.6919
    2ASP     HR 1499  27.565   8.612  19.732  2.4647  0.0501  0.9114
    2ASP     HR 1500  27.538   8.741  19.847 -1.3424  0.7043 -0.0213
    2ASP     HR 1501  27.643   8.591  19.885 -1.6263 -1.5338  1.4288
    2ASP      H 1502  27.094   8.656  20.419 -1.1371 -4.4560 -0.8818
    2ASP    CAI 1503  26.967   8.766  20.628  0.7699 -0.3352 -0.4074
    2ASP    CBI 1504  26.898   8.739  20.744 -0.0163 -0.3366 -0.7716
    2ASP    CBr 1505  26.986   8.703  20.858 -0.1131  0.0036  0.0566
    2ASP    CAr 1506  27.115   8.714  20.822 -0.3570  0.9975 -0.6277
    2ASP      S 1507  27.130   8.772  20.662 -0.2751 -0.0715  0.0030
    2ASP    CR1 1508  26.759   8.788  20.781  0.2206 -0.6344 -0.2087
    2ASP     CR 1509  26.660   8.674  20.825  0.1412 -0.6990  0.5968
    2ASP     CR 1510  26.552   8.727  20.922 -0.3530  0.2578 -0.3339
    2ASP     CR 1511  26.519   8.630  21.023 -0.6639 -0.5798 -0.2443
    2ASP     CR 1512  26.438   8.692  21.139  0.3204  0.2298  0.9680
    2ASP   CR11 1513  26.528   8.762  21.241  1.0739  0.4701  0.6604
    2ASP     HR 1514  26.704   8.833  20.698 -2.4554  0.0517  1.8861
    2ASP     HR 1515  26.778   8.871  20.848 -0.2623 -1.3118  0.7819
    2ASP     HR 1516  26.605   8.630  20.742  0.0147 -1.5159  1.1087
    2ASP     HR 1517  26.712   8.597  20.882 -0.3718  0.3540  2.5462
    2ASP     HR 1518  26.461   8.749  20.866  2.3255  2.3335 -4.1500
    2ASP     HR 1519  26.606   8.811  20.968 -0.2887  0.4335 -0.7274
    2ASP     HR 1520  26.448   8.564  20.973  0.6529 -2.9236  0.9377
    2ASP     HR 1521  26.602   8.571  21.060  0.3578  2.3223  2.3480
    2ASP     HR 1522  26.391   8.618  21.204  0.1865  1.1442  1.9135
    2ASP     HR 1523  26.354   8.755  21.108 -0.3643  0.6505  3.5975
    2ASP     HR 1524  26.476   8.825  21.313  1.6075 -2.5217  3.7987
    2ASP     HR 1525  26.578   8.689  21.304 -0.0277 -2.9521 -2.2516
    2ASP     HR 1526  26.612   8.808  21.189 -0.4764  1.9625 -0.6024
    2ASP      H 1527  26.946   8.687  20.957 -0.2603 -0.0754 -0.0139
    2ASP    CAI 1528  27.222   8.673  20.914  0.3870 -0.6121  0.1002
    2ASP    CBI 1529  27.341   8.615  20.887  0.8530 -0.0518  0.2481
    2ASP    CBr 1530  27.432   8.603  20.999  0.8240  0.4457 -0.6456
    2ASP    CAr 1531  27.368   8.637  21.113  0.2429 -0.0110 -0.5933
    2ASP      S 1532  27.202   8.669  21.082  0.0858 -0.6558 -0.1491
    2ASP    CR1 1533  27.367   8.560  20.748 -1.3583  0.1915 -0.7361
    2ASP     CR 1534  27.472   8.444  20.748  0.3321 -1.2921 -0.2503
    2ASP     CR 1535  27.483   8.353  20.627 -0.2186 -0.6063  0.2608
    2ASP     CR 1536  27.604   8.256  20.640 -0.3147 -0.1705  0.9012
    2ASP     CR 1537  27.595   8.166  20.516  0.4851 -0.5721 -0.0855
    2ASP   CR11 1538  27.704   8.064  20.501 -0.4148  0.0114 -0.4590
    2ASP     HR 1539  27.273   8.533  20.700 -1.5469  1.1340 -0.9135
    2ASP     HR 1540  27.406   8.631  20.674  0.5079  0.6774  0.6712
    2ASP     HR 1541  27.574   8.456  20.785  0.1647  2.9879 -0.9888
    2ASP     HR 1542  27.429   8.376  20.823 -0.4595 -1.0272 -0.4565
    2ASP     HR 1543  27.489   8.407  20.533 -0.0712  0.1991  0.7317
    2ASP     HR 1544  27.388   8.300  20.625  0.5567 -1.9931 -1.6703
    2ASP     HR 1545  27.692   8.320  20.643 -0.5537  0.2132 -0.2346
    2ASP     HR 1546  27.586   8.206  20.736 -2.1150 -0.1011  0.6123
    2ASP     HR 1547  27.596   8.230  20.428 -2.4832 -1.2663 -0.6955
    2ASP     HR 1548  27.501   8.111  20.522 -1.4524  2.4669 -1.2649
    2ASP     HR 1549  27.709   8.007  20.594 -1.9962  0.6247  0.0184
    2ASP     HR 1550  27.680   8.007  20.411  0.4399  1.2106 -1.4579
    2ASP     HR 1551  27.802   8.110  20.485  1.0645 -0.8858  4.8749
    2ASP      H 1552  27.535   8.572  20.995  0.2297 -1.8450  0.6070
    2ASP    CAI 1553  27.427   8.657  21.241  0.8248  1.0081 -0.4744
    2ASP    CBI 1554  27.373   8.725  21.353  0.0544 -0.1750  0.0978
    2ASP    CBr 1555  27.441   8.691  21.476 -0.1502 -0.3858  0.0911
    2ASP    CAr 1556  27.548   8.609  21.467  0.7890  0.3630  0.3186
    2ASP      S 1557  27.568   8.571  21.292  0.5009 -0.5645  0.2736
    2ASP    CR1 1558  27.268   8.837  21.361  0.2356  1.1049  0.0464
    2ASP     CR 1559  27.265   8.925  21.491  0.3418  0.1765  0.3324
    2ASP     CR 1560  27.146   9.029  21.469  0.8352 -0.5861  0.2979
    2ASP     CR 1561  27.157   9.147  21.376 -0.0133 -0.1662  0.2772
    2ASP     CR 1562  27.060   9.258  21.414 -0.6475  0.3204 -0.8977
    2ASP   CR11 1563  26.930   9.223  21.342 -0.5669 -0.0841 -0.0309
    2ASP     HR 1564  27.279   8.908  21.278  0.2008 -1.7966 -2.5222
    2ASP     HR 1565  27.170   8.802  21.329  1.0245 -2.1809  1.0529
    2ASP     HR 1566  27.236   8.855  21.570 -0.0008  0.1157  0.1486
    2ASP     HR 1567  27.363   8.971  21.504 -0.3417  2.2346 -1.6262
    2ASP     HR 1568  27.111   9.070  21.564  1.2117  2.2722 -0.7509
    2ASP     HR 1569  27.059   8.967  21.447  0.3159 -0.6705  2.4292
    2ASP     HR 1570  27.259   9.181  21.397  0.1104  0.6711 -1.6079
    2ASP     HR 1571  27.155   9.113  21.272 -0.4282  0.7616 -0.0144
    2ASP     HR 1572  27.079   9.360  21.382 -1.7311  0.5397 -0.8810
    2ASP     HR 1573  27.048   9.278  21.521  0.2941  0.6945 -0.8589
    2ASP     HR 1574  26.870   9.311  21.365  2.4878  2.1208 -0.0552
    2ASP     HR 1575  26.937   9.227  21.233 -1.9833 -1.1361 -0.1643
    2ASP     HR 1576  26.890   9.127  21.373  4.9784 -2.9599 -1.1049
    2ASP      H 1577  27.409   8.732  21.571  1.5775 -1.0731  0.9937
    2ASP    CAI 1578  27.611   8.541  21.582 -1.4050  0.1266  0.5878
    2ASP    CBI 1579  27.642   8.405  21.601 -0.1601  0.5093  0.5213
    2ASP    CBr 1580  27.688   8.368  21.734 -0.0090  0.2639 -0.0219
    2ASP    CAr 1581  27.682   8.476  21.818 -0.2394  0.4450 -0.4758
    2ASP      S 1582  27.615   8.612  21.745 -0.0601  0.0031 -0.2852
    2ASP    CR1 1583  27.620   8.302  21.488 -0.1852  0.3628  0.3685
    2ASP     CR 1584  27.651   8.161  21.534 -1.0117  0.0267  0.3862
    2ASP     CR 1585  27.687   8.065  21.413  0.3385  0.1667 -1.0415
    2ASP     CR 1586  27.778   7.952  21.469  0.0177 -0.2110 -0.8618
    2ASP     CR 1587  27.882   7.900  21.369  0.3733  0.6980  0.8482
    2ASP   CR11 1588  27.819   7.826  21.251 -0.2347  0.2992 -0.1790
    2ASP     HR 1589  27.521   8.307  21.443 -0.0657 -1.1067 -0.1110
    2ASP     HR 1590  27.690   8.327  21.408  2.1284  0.2767  2.3046
    2ASP     HR 1591  27.754   8.181  21.564 -0.5771 -2.9083  1.0467
    2ASP     HR 1592  27.584   8.132  21.615  0.0221  1.6850  1.8774
    2ASP     HR 1593  27.723   8.127  21.331  0.9362  1.2081 -0.0047
    2ASP     HR 1594  27.603   8.016  21.363  0.6660 -0.6300 -0.8072
    2ASP     HR 1595  27.842   7.992  21.547 -1.0157 -1.2484  0.5608
    2ASP     HR 1596  27.722   7.866  21.507 -0.3689  1.1249  1.7261
    2ASP     HR 1597  27.960   7.846  21.422 -0.6387  2.4094  4.2805
    2ASP     HR 1598  27.920   7.996  21.333  0.2793  1.5242  2.8659
    2ASP     HR 1599  27.888   7.813  21.167  0.8517 -2.2949  1.0495
    2ASP     HR 1600  27.783   7.725  21.272 -0.2002  0.3979  0.3705
    2ASP     HR 1601  27.727   7.867  21.210 -0.4335 -0.3603 -0.4040
    2ASP      H 1602  27.713   8.268  21.766  1.5056  0.6382 -0.0067
    2ASP    CAI 1603  27.704   8.475  21.964  0.3081  0.2709  0.0746
    2ASP    CBI 1604  27.623   8.505  22.074  0.3092 -0.1177  0.4920
    2ASP    CBr 1605  27.679   8.456  22.197  0.3680 -0.5932  0.6014
    2ASP    CAr 1606  27.790   8.372  22.193 -0.0010  0.9030 -0.7238
    2ASP      S 1607  27.817   8.352  22.021 -0.2804  0.0465  0.2844
    2ASP    CR1 1608  27.491   8.580  22.067 -0.0433  0.0289  0.4893
    2ASP     CR 1609  27.518   8.720  22.119 -0.6313 -0.0643  0.3084
    2ASP     CR 1610  27.436   8.837  22.077 -0.2534 -0.6166 -0.3598
    2ASP     CR 1611  27.517   8.967  22.095  0.0886 -0.3749 -0.2632
    2ASP     CR 1612  27.474   9.094  22.016 -0.2848  0.2986  0.9617
    2ASP   CR11 1613  27.336   9.143  22.039 -0.1552  0.0339  0.1232
    2ASP     HR 1614  27.462   8.586  21.962  0.8014  0.3385  0.2700
    2ASP     HR 1615  27.402   8.531  22.108  0.8606 -1.0692  1.1616
    2ASP     HR 1616  27.488   8.704  22.223 -2.6673 -3.1687 -0.6808
    2ASP     HR 1617  27.626   8.735  22.120 -0.5145 -0.8919  1.0837
    2ASP     HR 1618  27.332   8.831  22.111 -1.5825 -0.9688 -4.2866
    2ASP     HR 1619  27.430   8.818  21.970  0.6313 -2.7623 -0.0714
    2ASP     HR 1620  27.515   9.002  22.198  0.3138 -0.4234 -0.2424
    2ASP     HR 1621  27.620   8.954  22.060  0.6571  1.1215  0.7670
    2ASP     HR 1622  27.480   9.075  21.909  0.4818  2.4606  0.5976
    2ASP     HR 1623  27.551   9.168  22.038 -0.3806  0.3254  1.2088
    2ASP     HR 1624  27.271   9.056  22.028  2.5069 -2.1377  1.0873
    2ASP     HR 1625  27.306   9.174  22.139 -0.5372 -2.1804  0.7393
    2ASP     HR 1626  27.310   9.227  21.975 -1.8147 -1.3821 -1.1074
    2ASP      H 1627  27.649   8.493  22.294 -1.9888 -0.9668  0.0323
    2ASP    CAI 1628  27.854   8.289  22.292  0.5913  0.2930  0.3879
    2ASP    CBI 1629  27.893   8.158  22.288 -0.7608 -0.2766  0.1290
    2ASP    CBr 1630  27.977   8.123  22.400  0.1530 -0.3894 -0.4202
    2ASP    CAr 1631  27.998   8.220  22.492 -0.2720 -0.4039  0.0129
    2ASP      S 1632  27.884   8.350  22.456  0.2841  0.0381  0.0071
    2ASP    CR1 1633  27.845   8.050  22.187  0.6704  0.1971  0.5768
    2ASP     CR 1634  27.970   8.020  22.091  0.0661  0.6895  0.1493
    2ASP     CR 1635  28.029   7.880  22.117 -0.6491  0.7779 -0.9937
    2ASP     CR 1636  28.189   7.887  22.123  0.3675 -0.4794 -0.2266
    2ASP     CR 1637  28.259   7.755  22.134 -0.0864  0.4400  0.9667
    2ASP   CR11 1638  28.404   7.749  22.089  0.4480  0.2847 -1.1865
    2ASP     HR 1639  27.816   7.964  22.247 -0.1957 -0.0912 -0.2402
    2ASP     HR 1640  27.762   8.097  22.133  0.3955 -1.4249 -0.4524
    2ASP     HR 1641  27.960   8.026  21.982  0.7175  1.2123  0.1157
    2ASP     HR 1642  28.049   8.093  22.109  1.3921 -1.0933  1.8022
    2ASP     HR 1643  28.002   7.811  22.037  1.1191  0.0697 -0.9944
    2ASP     HR 1644  28.005   7.846  22.218  2.4107 -0.6961 -0.7162
    2ASP     HR 1645  28.218   7.919  22.024 -2.7085  0.8515 -0.7666
    2ASP     HR 1646  28.215   7.954  22.205  2.1875  0.5006 -1.5838
    2ASP     HR 1647  28.196   7.694  22.069  1.6489  1.5239 -1.8006
    2ASP     HR 1648  28.239   7.702  22.227 -2.1472 -1.1659 -0.3495
    2ASP     HR 1649  28.429   7.838  22.031  2.6620  0.0840 -0.5826
    2ASP     HR 1650  28.463   7.774  22.177  2.1279 -3.4606 -1.1224
    2ASP     HR 1651  28.428   7.658  22.033  0.3199 -0.6266  0.2234
    2ASP      H 1652  28.017   8.023  22.399 -0.2764 -0.5577 -1.3948
    2ASP    CAI 1653  28.057   8.213  22.623  0.1194 -0.2664  0.0225
    2ASP    CBI 1654  28.138   8.307  22.681 -1.0451  0.1690  0.8213
    2ASP    CBr 1655  28.213   8.254  22.790  0.3287  0.3243 -0.4532
    2ASP    CAr 1656  28.203   8.115  22.806 -0.3346  0.4262  1.0452
    2ASP      S 1657  28.108   8.059  22.678 -0.6865 -0.0140 -0.0511
    2ASP    CR1 1658  28.130   8.450  22.662 -0.6816 -0.6819  0.6206
    2ASP     CR 1659  28.052   8.523  22.771  0.7198  0.6668 -0.1072
    2ASP     CR 1660  27.995   8.650  22.727  0.1196 -0.0634  0.0280
    2ASP     CR 1661  27.908   8.723  22.826 -0.3256 -0.3255 -0.1256
    2ASP     CR 1662  27.924   8.878  22.788  0.7072  0.5968 -0.3043
    2ASP   CR11 1663  27.851   8.980  22.879 -0.1073  0.0808  0.6589
    2ASP     HR 1664  28.228   8.496  22.651 -0.8072  0.0093  2.2323
    2ASP     HR 1665  28.084   8.464  22.564 -3.5497  0.0397  2.0118
    2ASP     HR 1666  27.980   8.452  22.812  0.9166  1.9663  2.6168
    2ASP     HR 1667  28.126   8.543  22.849 -0.2219  1.6287  0.5563
    2ASP     HR 1668  27.929   8.638  22.641  1.0625  0.0773 -0.7293
    2ASP     HR 1669  28.080   8.709  22.693 -0.5892  1.9072  1.5748
    2ASP     HR 1670  27.809   8.682  22.844 -1.2719  2.1407  0.5692
    2ASP     HR 1671  27.957   8.714  22.924  1.6566  1.9763 -0.8381
    2ASP     HR 1672  27.888   8.880  22.685  0.6632  1.4885 -0.2763
    2ASP     HR 1673  28.031   8.899  22.795  0.8278  0.1421 -0.7045
    2ASP     HR 1674  27.746   8.957  22.892 -0.7231  1.0894 -2.1783
    2ASP     HR 1675  27.895   8.978  22.979  1.0699 -1.4377  0.1349
    2ASP     HR 1676  27.858   9.077  22.830 -0.9680 -0.9227 -1.5125
    2ASP      H 1677  28.265   8.319  22.858  0.5092 -0.6008  0.3147
    2ASP    CAI 1678  28.267   8.021  22.899 -0.0349 -0.0201  1.0932
    2ASP    CBI 1679  28.399   7.980  22.887 -0.3923 -0.7075 -0.3990
    2ASP    CBr 1680  28.466   7.968  23.011  0.8566  0.1361 -0.0453
    2ASP    CAr 1681  28.395   7.979  23.125 -0.4778 -0.4689  0.1174
    2ASP      S 1682  28.227   8.009  23.069  0.0055  0.1928 -0.4024
    2ASP    CR1 1683  28.473   7.950  22.762  0.0691  1.2082  0.1211
    2ASP     CR 1684  28.540   7.805  22.748  0.5471  0.1371 -0.3954
    2ASP     CR 1685  28.612   7.805  22.610 -0.4408  0.4871 -0.3217
    2ASP     CR 1686  28.666   7.663  22.581 -0.7163 -1.5011 -0.6128
    2ASP     CR 1687  28.811   7.655  22.616  0.7965 -0.0110  0.2612
    2ASP   CR11 1688  28.869   7.510  22.594 -0.1011 -0.2921 -0.5255
    2ASP     HR 1689  28.410   7.972  22.676 -0.6060  1.8938  0.7826
    2ASP     HR 1690  28.552   8.024  22.770  2.6839 -1.3763 -1.1888
    2ASP     HR 1691  28.602   7.786  22.835 -1.6750 -0.2646  1.1544
    2ASP     HR 1692  28.451   7.744  22.766  2.0254 -1.8385  0.3127
    2ASP     HR 1693  28.700   7.869  22.612 -1.1749  1.5935 -2.3077
    2ASP     HR 1694  28.540   7.843  22.537 -0.2509 -1.5219 -1.5879
    2ASP     HR 1695  28.617   7.574  22.620 -0.6574 -2.1306 -1.9388
    2ASP     HR 1696  28.676   7.653  22.473 -0.5468 -0.6703 -0.6782
    2ASP     HR 1697  28.820   7.699  22.716 -0.3598 -3.7677  2.1147
    2ASP     HR 1698  28.864   7.722  22.549 -0.4339  0.2994 -0.4139
    2ASP     HR 1699  28.850   7.479  22.492 -1.6692  3.1762 -1.3573
    2ASP     HR 1700  28.973   7.499  22.624 -0.3914 -3.5032 -0.5507
    2ASP     HR 1701  28.828   7.444  22.671 -1.6886 -0.9396 -1.8949
    2ASP      H 1702  28.571   7.945  23.019  0.4334 -1.9586 -0.2498
    2ASP    CAI 1703  28.451   7.972  23.260  0.2396  0.0396 -0.2580
    2ASP    CBI 1704  28.396   8.029  23.376  0.3877  0.9672  0.7699
    2ASP    CBr 1705  28.473   8.006  23.496  0.0707  0.4133 -0.3200
    2ASP    CAr 1706  28.584   7.924  23.471 -0.0052  0.0624 -0.3128
    2ASP      S 1707  28.597   7.881  23.302  0.4696  0.1770  0.2081
    2ASP    CR1 1708  28.272   8.124  23.370 -0.1574  0.2035 -0.2069
    2ASP     CR 1709  28.282   8.217  23.492 -0.5000  0.2854 -0.0681
    2ASP     CR 1710  28.187   8.339  23.501 -0.0630  0.4861 -0.1004
    2ASP     CR 1711  28.186   8.410  23.632  1.0134  0.1976  0.1135
    2ASP     CR 1712  28.111   8.542  23.610 -0.3621  0.2624 -1.2057
    2ASP   CR11 1713  27.962   8.538  23.568 -0.0562 -0.5426 -0.2998
    2ASP     HR 1714  28.179   8.070  23.358  0.8798 -2.4514  3.0434
    2ASP     HR 1715  28.282   8.186  23.281 -0.1197  0.5917  0.0676
    2ASP     HR 1716  28.262   8.159  23.582 -4.1164  0.4718 -0.6626
    2ASP     HR 1717  28.385   8.247  23.510 -0.1939 -0.2411 -0.9627
    2ASP     HR 1718  28.092   8.286  23.495 -1.6078  2.7594  3.3436
    2ASP     HR 1719  28.191   8.410  23.419 -2.0714 -0.6369 -1.2228
    2ASP     HR 1720  28.131   8.349  23.704 -1.3434 -0.2022 -1.9194
    2ASP     HR 1721  28.290   8.426  23.657  0.7048 -0.1133  1.6292
    2ASP     HR 1722  28.154   8.618  23.545 -2.5089  0.9733 -1.8130
    2ASP     HR 1723  28.122   8.596  23.704 -3.4935  1.2676 -1.3642
    2ASP     HR 1724  27.938   8.478  23.480  0.3480 -1.3139  0.1163
    2ASP     HR 1725  27.917   8.486  23.652  1.1832 -2.5311 -0.8229
    2ASP     HR 1726  27.920   8.638  23.551 -0.4601 -1.0965 -2.8966
    2ASP      H 1727  28.458   8.056  23.591  1.5549  1.5821 -0.6897
    2ASP    CAI 1728  28.682   7.880  23.564  0.0502  0.9001  0.6284
    2ASP    CBI 1729  28.753   7.767  23.575 -0.6001 -0.3565 -0.0715
    2ASP    CBr 1730  28.798   7.742  23.706 -0.2013 -0.3446  0.1167
    2ASP    CAr 1731  28.770   7.834  23.795  0.2579 -0.1883 -0.1107
    2ASP      S 1732  28.676   7.961  23.709 -0.6098 -0.2944  0.0845
    2ASP    CR1 1733  28.782   7.662  23.477 -0.0965  0.5711  0.0994
    2ASP     CR 1734  28.911   7.708  23.399 -0.6488  0.0003  0.0379
    2ASP     CR 1735  28.960   7.601  23.298 -0.8317 -0.0370  1.0664
    2ASP     CR 1736  28.975   7.448  23.343  0.2945  0.5885  1.1375
    2ASP     CR 1737  29.114   7.412  23.297  0.7064  0.7647 -0.6534
    2ASP   CR11 1738  29.119   7.393  23.144  0.8182  0.3451  0.3857
    2ASP     HR 1739  28.794   7.563  23.519  1.1176 -0.1016 -1.7867
    2ASP     HR 1740  28.697   7.652  23.409  2.6406 -1.1240 -3.2439
    2ASP     HR 1741  28.901   7.800  23.342 -0.6679 -0.0247  0.0034
    2ASP     HR 1742  28.990   7.725  23.472 -0.6101  1.0195 -0.2372
    2ASP     HR 1743  29.060   7.637  23.274 -1.1804  0.9009  0.9904
    2ASP     HR 1744  28.909   7.608  23.202  2.9910 -2.1192 -1.2468
    2ASP     HR 1745  28.996   7.425  23.448 -0.6373  1.6869  1.5694
    2ASP     HR 1746  28.894   7.381  23.319 -0.5017  2.5250 -1.8471
    2ASP     HR 1747  29.132   7.314  23.342 -3.2219  1.6211  3.1288
    2ASP     HR 1748  29.201   7.465  23.335  1.3519 -1.0918  0.4996
    2ASP     HR 1749  29.168   7.480  23.101 -1.3421  0.5070 -1.7979
    2ASP     HR 1750  29.191   7.319  23.109 -0.4568 -0.1756 -1.1944
    2ASP     HR 1751  29.018   7.380  23.107 -0.4594  0.2747  3.7150
    2ASP      H 1752  28.874   7.668  23.730  2.6881  2.6751  0.6609
    2ASP    CAI 1753  28.802   7.823  23.940 -0.3280 -0.4632  0.2442
    2ASP    CBI 1754  28.733   7.876  24.042  0.4992 -0.6875  0.2322
    2ASP    CBr 1755  28.799   7.857  24.167  1.1594 -0.1763 -0.4657
    2ASP    CAr 1756  28.903   7.773  24.171 -0.1345  0.1135  0.1523
    2ASP      S 1757  28.929   7.724  24.000  0.1685  0.1869  0.2532
    2ASP    CR1 1758  28.598   7.949  24.026  0.1341  0.7069  0.1554
    2ASP     CR 1759  28.527   7.983  24.157 -0.2043  0.0499 -0.3202
    2ASP     CR 1760  28.394   8.043  24.122 -1.1448 -0.0644 -0.0353
    2ASP     CR 1761  28.299   8.054  24.238  0.1378 -0.0226 -0.2848
    2ASP     CR 1762  28.326   8.164  24.331 -1.4892  0.1844  0.2377
    2ASP   CR11 1763  28.268   8.295  24.281 -0.0192 -0.3197 -0.0958
    2ASP     HR 1764  28.609   8.034  23.959  1.8182  1.1453  0.9641
    2ASP     HR 1765  28.526   7.886  23.973  1.2301 -2.2891  2.1036
    2ASP     HR 1766  28.516   7.888  24.210 -0.1039 -0.4514 -1.1923
    2ASP     HR 1767  28.597   8.055  24.200  2.9385 -4.0390  1.7210
    2ASP     HR 1768  28.337   7.980  24.053 -2.4718  0.8363  0.2094
    2ASP     HR 1769  28.407   8.141  24.075  2.3074 -0.5419 -0.1653
    2ASP     HR 1770  28.203   8.062  24.186  0.1929  1.9481 -0.1336
    2ASP     HR 1771  28.286   7.962  24.295 -3.2806  0.1000 -0.7427
    2ASP     HR 1772  28.435   8.160  24.332 -1.4544 -2.7172 -4.4116
    2ASP     HR 1773  28.289   8.135  24.430  2.7868 -0.1343  1.8352
    2ASP     HR 1774  28.297   8.367  24.358 -0.4417  0.4492 -0.6540
    2ASP     HR 1775  28.299   8.325  24.181  0.2175  0.1160  0.1071
    2ASP     HR 1776  28.160   8.298  24.268 -0.2103 -1.3478  1.1107
    2ASP      H 1777  28.754   7.905  24.253  0.0525  0.4169 -1.3567
    2ASP    CAI 1778  28.999   7.758  24.278 -0.1221 -0.1518  0.1302
    2ASP    CBI 1779  29.101   7.667  24.291  0.0868 -0.4931  0.0234
    2ASP    CBr 1780  29.185   7.686  24.401 -1.0912 -0.1652  0.1759
    2ASP    CAr 1781  29.134   7.775  24.490 -0.0263  0.2127  0.0918
    2ASP      S 1782  28.972   7.829  24.435 -0.1459  0.0219  0.4934
    2ASP    CR1 1783  29.134   7.549  24.189  0.1995 -0.4832 -0.8203
    2ASP     CR 1784  29.274   7.567  24.127 -0.1192 -0.0292  0.1352
    2ASP     CR 1785  29.303   7.496  23.994  0.3647  0.0166 -1.2760
    2ASP     CR 1786  29.295   7.339  23.982 -0.0322  0.5030  0.5166
    2ASP     CR 1787  29.330   7.294  23.837  1.2647 -0.4562 -0.7408
    2ASP   CR11 1788  29.290   7.145  23.824 -0.8692 -0.9959  0.7078
    2ASP     HR 1789  29.146   7.453  24.239 -1.1685 -0.6946 -0.8772
    2ASP     HR 1790  29.068   7.526  24.105 -2.0529  0.5701  0.6240
    2ASP     HR 1791  29.288   7.672  24.104  0.0478 -0.2471 -0.8143
    2ASP     HR 1792  29.352   7.529  24.193 -1.1186  4.0990  3.8769
    2ASP     HR 1793  29.407   7.517  23.970  0.2293 -0.0125 -1.8883
    2ASP     HR 1794  29.231   7.536  23.923 -1.6878 -1.2808 -0.0180
    2ASP     HR 1795  29.383   7.296  24.029 -0.1247  1.6808  1.7994
    2ASP     HR 1796  29.214   7.291  24.037  2.0167 -1.7933  1.6516
    2ASP     HR 1797  29.434   7.312  23.812  1.8590 -0.4028  1.6949
    2ASP     HR 1798  29.284   7.364  23.767 -0.4383 -3.0786 -2.3432
    2ASP     HR 1799  29.181   7.154  23.830 -0.7426  0.5276  0.9822
    2ASP     HR 1800  29.278   7.119  23.719  1.0098  1.8326 -0.2656
    2ASP     HR 1801  29.314   7.077  23.906 -0.8380 -1.5761  0.2176
    2ASP      H 1802  29.266   7.620  24.430  0.0726  1.5645  0.9502
    2ASP    CAI 1803  29.174   7.793  24.627  0.3746  0.6547 -0.2445
    2ASP    CBI 1804  29.102   7.779  24.744 -0.2570 -0.7690 -0.6062
    2ASP    CBr 1805  29.179   7.724  24.847  0.3312  0.0535  0.3295
    2ASP    CAr 1806  29.306   7.695  24.813 -0.6277  0.4151 -0.0141
    2ASP      S 1807  29.340   7.745  24.647 -0.2781 -0.1224 -0.5515
    2ASP    CR1 1808  28.953   7.800  24.756 -0.0148 -1.1520 -0.0168
    2ASP     CR 1809  28.904   7.944  24.749  0.2898  0.9456  0.1438
    2ASP     CR 1810  28.893   8.007  24.892  0.3615  0.1550 -0.4832
    2ASP     CR 1811  28.821   8.141  24.901  0.0759 -1.1811  0.0281
    2ASP     CR 1812  28.884   8.242  24.801  0.4968 -0.5835  0.1821
    2ASP   CR11 1813  29.045   8.286  24.823  0.5778  0.5918 -0.2649
    2ASP     HR 1814  28.903   7.746  24.675 -1.8215  1.7545 -0.9111
    2ASP     HR 1815  28.919   7.758  24.851  3.8188 -0.5540  1.6725
    2ASP     HR 1816  28.963   8.015  24.692 -2.2106  2.0839 -1.1241
    2ASP     HR 1817  28.807   7.938  24.698 -0.5534  1.5403  1.6506
    2ASP     HR 1818  28.992   7.997  24.936 -0.0379  0.9086  0.5910
    2ASP     HR 1819  28.837   7.943  24.961 -0.9980  1.8439  0.0224
    2ASP     HR 1820  28.713   8.131  24.885 -0.1369  0.9245 -0.0392
    2ASP     HR 1821  28.821   8.185  25.001 -2.1263 -3.5002  1.1251
    2ASP     HR 1822  28.814   8.325  24.802  1.6929  0.4300  1.3723
    2ASP     HR 1823  28.875   8.215  24.695  1.5400  1.1822 -0.3625
    2ASP     HR 1824  29.128   8.215  24.824  1.3596  1.4734 -1.2488
    2ASP     HR 1825  29.071   8.370  24.758 -1.3397  1.7492  0.3973
    2ASP     HR 1826  29.056   8.326  24.924  1.6811  2.1260 -0.9623
    2ASP      H 1827  29.135   7.703  24.943 -2.3516  0.5374 -0.7707
    2ASP    CAI 1828  29.401   7.646  24.911  0.6607  0.2011 -0.8451
    2ASP    CBI 1829  29.538   7.629  24.908  1.1737 -0.9353 -0.8947
    2ASP    CBr 1830  29.582   7.617  25.047 -0.3376  0.7377  1.4387
    2ASP    CAr 1831  29.497   7.614  25.145  0.9287  0.3780 -0.3657
    2ASP      S 1832  29.340   7.599  25.073  0.5853  0.2158  0.1015
    2ASP    CR1 1833  29.638   7.619  24.798  0.5429  0.0053 -0.7643
    2ASP     CR 1834  29.751   7.513  24.810  0.0837  0.4154  0.4812
    2ASP     CR 1835  29.699   7.366  24.834 -0.5227  0.3521 -0.4364
    2ASP     CR 1836  29.816   7.269  24.850 -0.0141  0.0465 -0.0103
    2ASP     CR 1837  29.776   7.120  24.829  0.3973 -0.3343 -0.2663
    2ASP   CR11 1838  29.895   7.033  24.844 -0.2451  0.3277  0.0567
    2ASP     HR 1839  29.577   7.599  24.710 -1.5686  1.3438  0.3661
    2ASP     HR 1840  29.691   7.714  24.792  2.4484 -0.9547  0.4313
    2ASP     HR 1841  29.816   7.507  24.722 -0.7739  5.2820 -0.6778
    2ASP     HR 1842  29.814   7.535  24.895  2.2556  0.1138 -1.0061
    2ASP     HR 1843  29.655   7.335  24.739  0.8481 -0.3434 -0.8592
    2ASP     HR 1844  29.632   7.361  24.920  0.9453 -0.3634  0.6920
    2ASP     HR 1845  29.902   7.282  24.783 -0.4746  2.2005 -0.2170
    2ASP     HR 1846  29.865   7.283  24.947  0.5374  2.9511 -0.6633
    2ASP     HR 1847  29.751   7.107  24.723 -0.5756 -0.7532  0.0119
    2ASP     HR 1848  29.683   7.094  24.879 -1.2147 -0.8276 -3.3925
    2ASP     HR 1849  29.957   7.064  24.929 -0.6486  0.0558  0.4514
    2ASP     HR 1850  29.858   6.938  24.883  1.3016  0.7743  2.7254
    2ASP     HR 1851  29.954   7.025  24.753 -0.0523 -2.4815  0.3737
    2ASP      H 1852  29.686   7.597  25.069 -0.7241 -0.0925  2.5526
    2ASP    CAI 1853  29.514   7.593  25.288  0.2372  0.4717  0.5501
    2ASP    CBI 1854  29.426   7.585  25.395  0.1095 -0.5878 -0.0914
    2ASP    CBr 1855  29.479   7.530  25.516  0.4693  0.3433 -1.1169
    2ASP    CAr 1856  29.614   7.506  25.507 -0.2025 -0.9032  0.3515
    2ASP      S 1857  29.671   7.558  25.351  0.0669 -0.3456  0.2628
    2ASP    CR1 1858  29.288   7.644  25.395 -0.0077 -0.9163 -0.2144
    2ASP     CR 1859  29.257   7.720  25.519  0.1487  0.3970  0.1888
    2ASP     CR 1860  29.125   7.806  25.524 -0.4087  0.5931  0.3918
    2ASP     CR 1861  29.135   7.946  25.465 -0.1251 -0.2822 -0.5382
    2ASP     CR 1862  29.129   7.951  25.314 -0.5207  0.2429  0.0197
    2ASP   CR11 1863  29.079   8.077  25.256  0.4479  0.0008  0.0259
    2ASP     HR 1864  29.298   7.729  25.328 -3.3382  1.2189  1.8542
    2ASP     HR 1865  29.209   7.571  25.376 -0.9566  0.1140 -0.2575
    2ASP     HR 1866  29.238   7.637  25.586 -0.8417 -0.1980 -0.8053
    2ASP     HR 1867  29.341   7.776  25.560  3.1269 -2.6637 -1.5001
    2ASP     HR 1868  29.087   7.816  25.625  3.2113  0.6554  1.8341
    2ASP     HR 1869  29.040   7.755  25.479 -0.7941  0.8965  0.7792
    2ASP     HR 1870  29.037   7.979  25.499  0.9111  0.8801  1.3409
    2ASP     HR 1871  29.205   8.011  25.517 -0.6769 -1.3009  1.5146
    2ASP     HR 1872  29.072   7.867  25.274  0.6413  0.4902 -2.2049
    2ASP     HR 1873  29.227   7.936  25.269 -0.0891  0.1789  0.9569
    2ASP     HR 1874  29.155   8.154  25.269  0.9060 -0.1778 -1.5530
    2ASP     HR 1875  29.064   8.085  25.149 -0.7400  2.1078  0.3198
    2ASP     HR 1876  28.984   8.115  25.293 -0.7243 -1.9769 -0.8471
    2ASP      H 1877  29.432   7.507  25.611  1.2830 -0.1648 -0.8235
    2ASP    CAI 1878  29.707   7.457  25.596 -0.2942  0.2933 -0.9718
    2ASP    CBI 1879  29.816   7.379  25.581 -0.4873 -0.4676 -0.2963
    2ASP    CBr 1880  29.865   7.316  25.695 -0.7594 -0.0553  0.1036
    2ASP    CAr 1881  29.806   7.356  25.808 -0.6877 -0.5525  0.6355
    2ASP      S 1882  29.682   7.475  25.767 -0.0036 -0.0614 -0.3719
    2ASP    CR1 1883  29.870   7.347  25.447 -0.0109 -0.3086  0.3035
    2ASP     CR 1884  29.970   7.241  25.455  0.1043  0.3853  0.8154
    2ASP     CR 1885  30.022   7.198  25.315  0.1942  0.1259 -0.2939
    2ASP     CR 1886  30.153   7.120  25.312 -0.4658  0.0840 -0.0515
    2ASP     CR 1887  30.182   7.069  25.165  0.1635  0.4157 -0.2574
    2ASP   CR11 1888  30.247   7.170  25.069 -0.0279 -0.4169 -0.8428
    2ASP     HR 1889  29.787   7.288  25.410 -1.1274  1.7152 -0.4899
    2ASP     HR 1890  29.899   7.425  25.377 -1.0892 -0.6471 -0.5276
    2ASP     HR 1891  30.053   7.275  25.516  1.5500 -0.9494 -0.3813
    2ASP     HR 1892  29.932   7.148  25.498 -1.5852 -0.2274 -1.8665
    2ASP     HR 1893  30.017   7.288  25.254 -1.6605  1.6035  1.9394
    2ASP     HR 1894  29.942   7.132  25.281  0.6425  0.1923 -1.4762
    2ASP     HR 1895  30.233   7.188  25.341  0.2480 -0.2262 -1.2586
    2ASP     HR 1896  30.133   7.045  25.389  2.8717 -0.3394  0.4549
    2ASP     HR 1897  30.096   7.020  25.120  0.9942  0.7786 -2.2576
    2ASP     HR 1898  30.246   6.980  25.171 -0.1258  0.0115 -2.6684
    2ASP     HR 1899  30.348   7.210  25.080 -0.0176  0.0159 -2.4737
    2ASP     HR 1900  30.231   7.145  24.965 -0.5543  4.6961 -2.1485
    2ASP     HR 1901  30.185   7.259  25.083  1.5197  0.6278 -0.5596
    2ASP      H 1902  29.942   7.241  25.706  1.1580  2.1636  2.2063
    2ASP    CAI 1903  29.847   7.320  25.939  0.0429 -0.1874 -0.4190
    2ASP    CBI 1904  29.808   7.361  26.062  0.5225  0.2034  0.7493
    2ASP    CBr 1905  29.859   7.287  26.173 -0.3420  0.4506  0.6977
    2ASP    CAr 1906  29.948   7.189  26.140 -0.2740  0.3516  0.0937
    2ASP      S 1907  29.982   7.212  25.964  0.2642 -0.3222  0.6214
    2ASP    CR1 1908  29.727   7.487  26.091  1.0690 -0.0272 -0.0568
    2ASP     CR 1909  29.681   7.518  26.238  0.6452 -0.6223  0.8892
    2ASP     CR 1910  29.597   7.645  26.254  1.2055 -1.0708 -0.0129
    2ASP     CR 1911  29.611   7.683  26.402 -0.2880 -0.2777 -0.0282
    2ASP     CR 1912  29.495   7.779  26.451 -0.5525  0.5320 -1.2071
    2ASP   CR11 1913  29.394   7.698  26.537  0.4852 -0.8025  1.4404
    2ASP     HR 1914  29.756   7.583  26.047 -0.6751  1.3081  1.6359
    2ASP     HR 1915  29.628   7.474  26.047  0.5634 -0.8183  1.3009
    2ASP     HR 1916  29.619   7.433  26.266 -0.1602 -1.4412 -3.0702
    2ASP     HR 1917  29.768   7.524  26.304  0.6284  0.8994  0.7974
    2ASP     HR 1918  29.493   7.616  26.238  0.5924  1.5891 -1.1439
    2ASP     HR 1919  29.606   7.731  26.188 -0.6414 -1.5702 -0.9344
    2ASP     HR 1920  29.622   7.604  26.476  4.2018  0.1138 -0.1261
    2ASP     HR 1921  29.692   7.757  26.406  0.2146 -0.4364 -4.3661
    2ASP     HR 1922  29.449   7.854  26.387  0.8050  1.6689 -0.8584
    2ASP     HR 1923  29.553   7.834  26.524  1.8104 -2.9133 -0.3499
    2ASP     HR 1924  29.340   7.635  26.467  4.3585  0.1431 -2.6137
    2ASP     HR 1925  29.450   7.648  26.616  1.2311  1.4459  2.3862
    2ASP     HR 1926  29.316   7.765  26.573  1.3653  0.3688  1.2353
    2ASP      H 1927  29.838   7.309  26.277 -1.1257 -0.8404  0.8299
    2ASP    CAI 1928  30.036   7.109  26.225  1.1252  0.4156  0.6253
    2ASP    CBI 1929  30.162   7.137  26.262  0.4990 -0.1252 -0.6906
    2ASP    CBr 1930  30.197   7.128  26.401  0.7003 -0.0139 -0.5655
    2ASP    CAr 1931  30.092   7.088  26.477 -0.0655  0.2291  0.3345
    2ASP      S 1932  29.950   7.069  26.363 -0.1785  0.0019  0.6475
    2ASP    CR1 1933  30.261   7.147  26.157 -0.6055  0.6370  0.4337
    2ASP     CR 1934  30.369   7.036  26.144 -0.4694  1.0087  0.6582
    2ASP     CR 1935  30.293   6.896  26.135 -0.0513  0.1143  0.0811
    2ASP     CR 1936  30.388   6.771  26.134 -0.3485  0.1178 -0.1173
    2ASP     CR 1937  30.477   6.764  26.264  0.0653 -0.2509  0.2660
    2ASP   CR11 1938  30.401   6.783  26.394 -0.3164 -0.3242 -0.5505
    2ASP     HR 1939  30.191   7.140  26.074 -1.7562 -1.3669  1.5110
    2ASP     HR 1940  30.295   7.250  26.166  0.7633 -0.0309  3.9235
    2ASP     HR 1941  30.438   7.042  26.060 -1.2426  0.2691 -0.0384
    2ASP     HR 1942  30.428   7.041  26.235 -0.8606  0.6775  0.9305
    2ASP     HR 1943  30.238   6.916  26.043 -0.2311  0.0967  0.1857
    2ASP     HR 1944  30.217   6.882  26.212 -0.8002  1.9707 -0.3057
    2ASP     HR 1945  30.328   6.681  26.124  0.4602 -0.4864  0.4394
    2ASP     HR 1946  30.454   6.765  26.048 -0.7529  0.1799 -0.4317
    2ASP     HR 1947  30.551   6.843  26.255  0.7293 -1.1633 -3.5648
    2ASP     HR 1948  30.530   6.668  26.261  2.1032  0.8770 -1.6807
    2ASP     HR 1949  30.362   6.682  26.409 -2.0074  0.5432  1.1103
    2ASP     HR 1950  30.464   6.796  26.482  0.5320 -2.0317 -0.8829
    2ASP     HR 1951  30.337   6.871  26.397  2.9406  2.2165 -1.8978
    2ASP      H 1952  30.286   7.164  26.451  0.7356 -0.5717 -0.2309
    2ASP    CAI 1953  30.076   7.061  26.620  0.1049  0.2024  0.1336
    2ASP    CBI 1954  29.993   7.113  26.714 -1.2921 -0.0290 -0.4407
    2ASP    CBr 1955  30.028   7.080  26.850  0.5783  0.6547 -0.3657
    2ASP    CAr 1956  30.149   7.014  26.857  0.8771 -0.6146  0.9391
    2ASP      S 1957  30.206   7.002  26.697 -0.1286 -0.0144 -0.4554
    2ASP    CR1 1958  29.861   7.201  26.689 -0.0371  0.1352 -0.9467
    2ASP     CR 1959  29.825   7.302  26.794  0.1503 -0.5489 -0.4794
    2ASP     CR 1960  29.939   7.402  26.843  0.8656 -0.7229  0.4451
    2ASP     CR 1961  29.896   7.555  26.853  0.1210 -0.5474  0.0514
    2ASP     CR 1962  30.005   7.648  26.907  0.4934  0.1330  0.7392
    2ASP   CR11 1963  30.078   7.712  26.789  0.1914 -0.2944 -0.0101
    2ASP     HR 1964  29.790   7.121  26.669 -0.8055  0.1872  1.4051
    2ASP     HR 1965  29.894   7.245  26.596  0.3928 -1.9702 -1.8332
    2ASP     HR 1966  29.749   7.364  26.747 -0.4822 -1.5329 -0.7713
    2ASP     HR 1967  29.771   7.268  26.883  0.1946  2.9403  1.0010
    2ASP     HR 1968  30.006   7.398  26.757 -1.4477 -0.6872 -1.3986
    2ASP     HR 1969  29.996   7.370  26.930  2.2198 -1.3954 -0.6567
    2ASP     HR 1970  29.856   7.600  26.762 -1.6306 -1.7215  0.1969
    2ASP     HR 1971  29.821   7.544  26.931 -0.5022  0.5189 -0.3752
    2ASP     HR 1972  30.075   7.591  26.969  0.4848 -3.5407 -2.4309
    2ASP     HR 1973  29.961   7.728  26.966  2.4110  1.3232  0.6189
    2ASP     HR 1974  30.179   7.733  26.823  0.3822  2.5443 -2.1202
    2ASP     HR 1975  30.105   7.643  26.709  2.1087 -0.4069  0.7099
    2ASP     HR 1976  30.037   7.805  26.750 -3.3605 -1.7421  0.0825
    2ASP      H 1977  29.982   7.118  26.941  0.3219  0.6116 -0.4779
    2ASP    CAI 1978  30.224   6.964  26.975  0.0367 -0.8691  0.1738
    2ASP    CBI 1979  30.358   6.948  27.003 -0.1004 -0.0075 -0.1076
    2ASP    CBr 1980  30.387   6.931  27.143  0.3365 -0.0376 -0.2018
    2ASP    CAr 1981  30.278   6.947  27.225  0.0657 -0.0083 -1.2138
    2ASP      S 1982  30.142   6.955  27.125  0.4060  0.1833 -0.4371
    2ASP    CR1 1983  30.470   6.928  26.895 -0.6040 -0.6547  0.3704
    2ASP     CR 1984  30.601   6.867  26.948 -0.7937 -0.3104 -0.2326
    2ASP     CR 1985  30.705   6.832  26.843 -1.0419  1.1990  0.8404
    2ASP     CR 1986  30.693   6.684  26.801  0.7362  0.0704  0.3951
    2ASP     CR 1987  30.755   6.653  26.669 -0.4133  0.6374  0.5086
    2ASP   CR11 1988  30.905   6.635  26.684 -0.1780 -0.3103 -0.2804
    2ASP     HR 1989  30.447   6.853  26.819 -0.3326  0.8369 -1.2190
    2ASP     HR 1990  30.478   7.023  26.843 -2.8682  0.9704  2.8452
    2ASP     HR 1991  30.644   6.950  27.002  1.0589 -0.3508 -1.5916
    2ASP     HR 1992  30.599   6.772  27.002 -1.6047 -0.5688 -0.7003
    2ASP     HR 1993  30.799   6.850  26.895 -0.0831 -0.9753 -0.0915
    2ASP     HR 1994  30.696   6.896  26.755 -0.1513 -1.1562 -1.0072
    2ASP     HR 1995  30.719   6.608  26.874  1.0568 -0.5654 -0.3844
    2ASP     HR 1996  30.589   6.659  26.783  1.1224 -1.9305  0.8828
    2ASP     HR 1997  30.731   6.734  26.601 -1.2701  0.2016  0.2859
    2ASP     HR 1998  30.708   6.559  26.638 -0.8865  0.9543  0.2646
    2ASP     HR 1999  30.953   6.585  26.600  2.2375  2.7918 -0.8418
    2ASP     HR 2000  30.949   6.733  26.699 -2.0041  0.6300 -0.8509
    2ASP     HR 2001  30.923   6.563  26.764  1.1047  0.9473  0.5677
    2ASP      H 2002  30.482   6.905  27.188 -0.2495 -0.1812  0.9607
    2ASP      H 2003  30.267   6.921  27.329  5.2662 -0.1247 -0.5943
    2ASP      H 2004  23.446  10.610  13.860 -2.2634 -0.6320  0.2377
    3ASP    CAI 2005   2.763   3.207   0.660 -0.5791 -0.6016 -0.0385
    3ASP    CBI 2006   2.740   3.322   0.732  0.6304  0.0735 -0.3706
    3ASP    CBr 2007   2.838   3.338   0.838 -0.2174  0.6208 -0.6267
    3ASP    CAr 2008   2.942   3.251   0.841  1.1586 -0.6083 -0.3567
    3ASP      S 2009   2.925   3.140   0.704 -0.2727  0.0836 -0.0969
    3ASP    CR1 2010   2.623   3.416   0.705 -0.3226 -0.4661 -0.0450
    3ASP     CR 2011   2.554   3.451   0.838 -0.5280  0.7147  0.7663
    3ASP     CR 2012   2.402   3.473   0.804 -0.0734  0.7485  0.1314
    3ASP     CR 2013   2.307   3.479   0.928 -0.4850  1.0750  0.6289
    3ASP     CR 2014   2.162   3.447   0.905 -0.1999 -0.0343  1.2461
    3ASP   CR11 2015   2.085   3.555   0.826 -0.4210 -0.1678  0.4876
    3ASP     HR 2016   2.662   3.502   0.649  3.1583  1.6209  5.1390
    3ASP     HR 2017   2.551   3.357   0.649  0.3121  0.4697 -1.8786
    3ASP     HR 2018   2.568   3.365   0.903  3.0868  0.6279 -0.0057
    3ASP     HR 2019   2.603   3.537   0.884  2.2219 -0.4694  0.1443
    3ASP     HR 2020   2.368   3.382   0.755  2.5540 -0.2876  0.1280
    3ASP     HR 2021   2.388   3.562   0.742 -0.9964 -0.9902 -2.2457
    3ASP     HR 2022   2.351   3.410   0.999  0.5571  0.4644 -0.5679
    3ASP     HR 2023   2.309   3.566   0.993 -1.5718 -0.1704  2.3489
    3ASP     HR 2024   2.118   3.447   1.004  0.6328  0.6466  1.6241
    3ASP     HR 2025   2.146   3.353   0.851 -3.5154  0.2820  1.6060
    3ASP     HR 2026   2.044   3.646   0.871 -3.2895 -0.2048 -1.8715
    3ASP     HR 2027   2.112   3.575   0.722 -0.3719 -1.9968  0.1312
    3ASP     HR 2028   1.992   3.500   0.809 -0.3429  0.0505 -0.6844
    3ASP      H 2029   2.842   3.430   0.895  1.1724  1.1456 -1.5464
    3ASP    CAI 2030   3.042   3.229   0.941 -0.4171 -0.4042 -0.4784
    3ASP    CBI 2031   3.102   3.111   0.984  0.4343 -0.3716 -0.6627
    3ASP    CBr 2032   3.186   3.129   1.100  0.5397 -0.1247 -0.5187
    3ASP    CAr 2033   3.191   3.256   1.146 -0.1466 -0.6888  0.2610
    3ASP      S 2034   3.074   3.359   1.058  0.5407  0.0371  0.2997
    3ASP    CR1 2035   3.082   2.969   0.926 -0.2638 -0.1289  0.6371
    3ASP     CR 2036   2.946   2.911   0.975 -0.0128 -0.6565  0.2055
    3ASP     CR 2037   2.910   2.794   0.877 -0.6911 -0.1358  1.1595
    3ASP     CR 2038   3.021   2.696   0.862  0.3742  0.5988  0.4852
    3ASP     CR 2039   2.973   2.572   0.784 -1.2803 -0.0804 -0.0551
    3ASP   CR11 2040   3.039   2.571   0.645 -0.6834 -0.1775  0.0097
    3ASP     HR 2041   3.085   2.990   0.819  2.8277  1.9259  1.0548
    3ASP     HR 2042   3.169   2.910   0.953  1.2151  0.4146 -2.7976
    3ASP     HR 2043   2.959   2.895   1.082 -1.2641 -1.4183  0.2537
    3ASP     HR 2044   2.871   2.987   0.954  0.1273 -1.0185 -1.6939
    3ASP     HR 2045   2.886   2.843   0.783 -0.1066 -0.8340  0.6380
    3ASP     HR 2046   2.815   2.753   0.913 -1.8172 -0.1782 -1.6803
    3ASP     HR 2047   3.110   2.745   0.822  0.4456 -1.4893 -2.0626
    3ASP     HR 2048   3.056   2.667   0.961 -1.7970  0.5297  1.2552
    3ASP     HR 2049   2.865   2.584   0.773 -0.9874  1.4575 -1.5645
    3ASP     HR 2050   2.984   2.475   0.831  0.6035  0.9509  1.7125
    3ASP     HR 2051   3.145   2.544   0.648  0.1784  2.9572 -0.4711
    3ASP     HR 2052   2.982   2.503   0.581 -1.8763 -0.8979  1.8164
    3ASP     HR 2053   3.044   2.672   0.603  1.6213 -0.3090 -0.1277
    3ASP      H 2054   3.240   3.046   1.143 -0.2268 -0.0299  0.6560
    3ASP    CAI 2055   3.282   3.317   1.245  0.3255  0.3038 -0.0549
    3ASP    CBI 2056   3.365   3.422   1.236 -0.1998 -1.2157  0.0643
    3ASP    CBr 2057   3.477   3.416   1.334  0.0898 -0.3362  0.1464
    3ASP    CAr 2058   3.468   3.311   1.420 -0.6030  0.2666  0.6339
    3ASP      S 2059   3.334   3.213   1.378 -0.0055  0.2043  0.5170
    3ASP    CR1 2060   3.358   3.531   1.124  0.2855 -0.7612  0.0525
    3ASP     CR 2061   3.302   3.668   1.162  1.0923 -0.4249  0.2956
    3ASP     CR 2062   3.278   3.740   1.032 -0.0359  0.7665  0.5667
    3ASP     CR 2063   3.385   3.846   1.004  0.1575  0.0138  0.0605
    3ASP     CR 2064   3.332   3.942   0.894 -0.0740 -0.8190  0.0160
    3ASP   CR11 2065   3.369   3.895   0.758  0.2452 -0.5263  0.2535
    3ASP     HR 2066   3.451   3.560   1.076  1.5775 -1.3888  2.0903
    3ASP     HR 2067   3.284   3.488   1.056 -0.7687  0.5083  0.3908
    3ASP     HR 2068   3.204   3.649   1.205  1.8394 -2.8486  1.0079
    3ASP     HR 2069   3.353   3.739   1.228 -2.1321 -1.1400  3.7243
    3ASP     HR 2070   3.181   3.789   1.036  0.5954  2.1780 -1.1037
    3ASP     HR 2071   3.253   3.671   0.952 -0.3520  0.4637  0.9252
    3ASP     HR 2072   3.383   3.909   1.093  1.0528  2.9388 -1.9106
    3ASP     HR 2073   3.484   3.803   0.990 -0.3721 -1.3711  0.5288
    3ASP     HR 2074   3.373   4.038   0.926  0.8200 -1.3148  0.3639
    3ASP     HR 2075   3.226   3.964   0.897  0.3460  1.0977  1.4633
    3ASP     HR 2076   3.300   3.821   0.718 -0.9003 -0.1153  1.4416
    3ASP     HR 2077   3.350   3.989   0.706  1.7549 -0.0106  0.6069
    3ASP     HR 2078   3.475   3.877   0.740  0.4028 -1.5349  2.1088
    3ASP      H 2079   3.549   3.496   1.337  1.9554 -1.9977  0.2551
    3ASP    CAI 2080   3.556   3.293   1.533  0.1829 -0.3087  0.7897
    3ASP    CBI 2081   3.632   3.183   1.568  0.5607 -0.6805  0.1148
    3ASP    CBr 2082   3.706   3.204   1.689 -0.6079 -0.4940  0.2135
    3ASP    CAr 2083   3.700   3.332   1.734  0.3206  0.4552  0.2077
    3ASP      S 2084   3.604   3.429   1.632  0.2742 -0.2912 -0.3134
    3ASP    CR1 2085   3.626   3.051   1.496  0.3688  0.0207  0.4287
    3ASP     CR 2086   3.566   2.930   1.574  0.1621  0.1653 -0.2065
    3ASP     CR 2087   3.553   2.797   1.492  0.2004 -0.0849  0.5701
    3ASP     CR 2088   3.667   2.695   1.523  0.0432  0.5471 -0.4591
    3ASP     CR 2089   3.805   2.732   1.450  0.2283  0.2694  0.2395
    3ASP   CR11 2090   3.923   2.765   1.545 -0.0967 -0.9799  0.0690
    3ASP     HR 2091   3.565   3.063   1.406 -0.1210 -0.6892  0.6621
    3ASP     HR 2092   3.731   3.048   1.469  0.1284 -0.3403 -0.5029
    3ASP     HR 2093   3.631   2.909   1.659  0.6777 -0.1146 -0.6697
    3ASP     HR 2094   3.470   2.958   1.617 -0.3591  0.6715 -1.6509
    3ASP     HR 2095   3.561   2.830   1.389  0.9854  3.1499  1.6170
    3ASP     HR 2096   3.455   2.764   1.526  0.8191  0.0115  2.5556
    3ASP     HR 2097   3.678   2.684   1.631 -0.4036  0.5572 -0.4144
    3ASP     HR 2098   3.637   2.596   1.488 -1.3935  0.8982 -0.2257
    3ASP     HR 2099   3.796   2.813   1.378 -1.8528  0.4672  0.6879
    3ASP     HR 2100   3.829   2.647   1.386  0.1921 -0.4522  1.1790
    3ASP     HR 2101   3.884   2.781   1.645 -0.3034 -1.1684  0.0175
    3ASP     HR 2102   4.010   2.699   1.536  1.4289  1.2048 -2.1055
    3ASP     HR 2103   3.966   2.858   1.507  0.8668 -0.3295  2.6598
    3ASP      H 2104   3.768   3.126   1.730 -0.2428 -0.7927 -0.8960
    3ASP    CAI 2105   3.777   3.393   1.841 -0.3182  0.5193  0.3429
    3ASP    CBI 2106   3.838   3.512   1.856  0.5975  0.0115  0.1763
    3ASP    CBr 2107   3.904   3.529   1.979 -0.8543  0.6345 -0.0296
    3ASP    CAr 2108   3.907   3.426   2.061 -0.3192 -0.5222 -0.0747
    3ASP      S 2109   3.820   3.294   1.980  0.2165  0.1851  0.0804
    3ASP    CR1 2110   3.846   3.622   1.750 -0.8401  0.4665  0.4836
    3ASP     CR 2111   3.739   3.732   1.759 -0.7820  0.4045 -0.1176
    3ASP     CR 2112   3.700   3.808   1.630  0.1268  0.1670 -0.1360
    3ASP     CR 2113   3.607   3.930   1.666  0.2087  0.2874  0.1548
    3ASP     CR 2114   3.545   3.994   1.542 -0.7012  0.0314  1.2838
    3ASP   CR11 2115   3.607   3.958   1.410 -0.4000  0.4273  0.0234
    3ASP     HR 2116   3.942   3.673   1.738 -2.1632  2.0361 -4.4150
    3ASP     HR 2117   3.834   3.563   1.659  1.8192 -1.6814  1.4354
    3ASP     HR 2118   3.653   3.687   1.808 -1.3823  2.0794  0.4147
    3ASP     HR 2119   3.771   3.810   1.829  1.2874 -2.3102  2.0898
    3ASP     HR 2120   3.675   3.734   1.554  1.2120 -0.4808  0.1201
    3ASP     HR 2121   3.791   3.846   1.584 -0.6676 -0.0247 -1.9124
    3ASP     HR 2122   3.530   3.892   1.733 -1.0333  3.9673  0.9381
    3ASP     HR 2123   3.662   3.998   1.732  1.2690 -2.6366  2.3972
    3ASP     HR 2124   3.553   4.102   1.558 -0.8848  0.0390  1.3222
    3ASP     HR 2125   3.439   3.975   1.556 -0.9869  0.9074  0.3479
    3ASP     HR 2126   3.581   3.865   1.359  3.8360 -0.7447 -0.1146
    3ASP     HR 2127   3.581   4.037   1.339 -0.1765 -0.9038 -1.5686
    3ASP     HR 2128   3.716   3.958   1.405 -0.3300 -0.9061  1.3635
    3ASP      H 2129   3.950   3.621   2.013  1.6233  0.1702 -1.9574
    3ASP    CAI 2130   3.973   3.412   2.187 -0.6471  0.3660 -0.2000
    3ASP    CBI 2131   4.052   3.307   2.236  0.3986  0.0616 -0.8220
    3ASP    CBr 2132   4.153   3.350   2.323 -0.7016  0.0238  0.2204
    3ASP    CAr 2133   4.163   3.485   2.339  0.1618 -0.3003  0.0194
    3ASP      S 2134   4.022   3.555   2.269  0.0624  0.3052  0.2112
    3ASP    CR1 2135   4.039   3.164   2.202  0.3344  0.4993 -0.6996
    3ASP     CR 2136   4.160   3.106   2.130 -0.9252 -0.0357  0.5506
    3ASP     CR 2137   4.122   2.977   2.052  0.1007 -0.4680 -0.7087
    3ASP     CR 2138   4.094   2.850   2.130  0.5170 -0.2744 -1.4071
    3ASP     CR 2139   4.013   2.736   2.053  0.1283 -0.0914  0.7396
    3ASP   CR11 2140   3.946   2.630   2.143  0.7292 -0.2794  0.0641
    3ASP     HR 2141   4.042   3.109   2.296  0.0467  0.3071 -0.8029
    3ASP     HR 2142   3.944   3.126   2.167 -0.8196  1.3715  1.3812
    3ASP     HR 2143   4.184   3.191   2.066 -0.2104 -0.8306 -0.2448
    3ASP     HR 2144   4.248   3.080   2.189 -1.5563  0.1077  1.5645
    3ASP     HR 2145   4.199   2.950   1.980  0.0123 -1.4190 -0.4627
    3ASP     HR 2146   4.028   3.003   2.003 -1.2359  1.4807  2.7003
    3ASP     HR 2147   4.188   2.821   2.176 -0.3005 -0.0961  0.3969
    3ASP     HR 2148   4.034   2.893   2.210  4.4968 -2.9633  3.3263
    3ASP     HR 2149   4.075   2.685   1.979 -1.3665 -1.6906  0.5802
    3ASP     HR 2150   3.931   2.770   1.990 -0.0669 -1.0872  0.4570
    3ASP     HR 2151   3.860   2.597   2.085  1.8289 -4.3543  0.6042
    3ASP     HR 2152   4.014   2.549   2.167 -0.4074 -1.7490 -1.5383
    3ASP     HR 2153   3.902   2.673   2.233  1.5741 -1.0940  0.8691
    3ASP      H 2154   4.221   3.279   2.369  1.8800  1.3056 -1.5251
    3ASP    CAI 2155   4.259   3.559   2.413 -0.3161  0.5612 -0.9796
    3ASP    CBI 2156   4.242   3.662   2.503 -0.3453 -0.4546 -0.3255
    3ASP    CBr 2157   4.333   3.651   2.612 -0.2472 -0.4428 -0.1526
    3ASP    CAr 2158   4.429   3.560   2.612 -0.6049  0.0328  0.5542
    3ASP      S 2159   4.407   3.474   2.464 -0.0583 -0.2163  0.1909
    3ASP    CR1 2160   4.126   3.752   2.510 -0.0378 -0.2814 -0.0783
    3ASP     CR 2161   4.135   3.861   2.614  0.1982 -0.4717  0.2273
    3ASP     CR 2162   4.016   3.957   2.611 -0.6327 -0.4389  0.7378
    3ASP     CR 2163   4.001   4.029   2.480 -0.3007 -0.2799  0.5032
    3ASP     CR 2164   4.125   4.101   2.422  0.0062 -0.0871  0.5090
    3ASP   CR11 2165   4.206   4.207   2.513 -0.5554  0.3598  0.1333
    3ASP     HR 2166   4.124   3.794   2.410  0.3121 -0.4035 -0.1391
    3ASP     HR 2167   4.032   3.699   2.527 -0.7758  1.3747  1.1072
    3ASP     HR 2168   4.131   3.813   2.712  1.4520 -0.6571  0.1897
    3ASP     HR 2169   4.231   3.911   2.618  0.9207 -1.5942 -2.0912
    3ASP     HR 2170   4.039   4.039   2.679  1.1097 -1.4491  1.3984
    3ASP     HR 2171   3.921   3.926   2.655 -1.6100  3.8661  1.8829
    3ASP     HR 2172   3.955   3.953   2.417 -0.1744  1.5783 -1.9052
    3ASP     HR 2173   3.924   4.106   2.491 -0.6678 -0.5598 -0.0753
    3ASP     HR 2174   4.084   4.170   2.348  3.4648  3.1112  1.4305
    3ASP     HR 2175   4.193   4.034   2.370  2.6456  1.1034  2.3079
    3ASP     HR 2176   4.269   4.150   2.581  1.4521  1.0179 -1.1265
    3ASP     HR 2177   4.270   4.264   2.444 -1.5441  0.4906 -0.6876
    3ASP     HR 2178   4.147   4.279   2.570 -3.2844 -0.8381 -1.0705
    3ASP      H 2179   4.334   3.713   2.701 -0.6634 -1.6252  0.6793
    3ASP    CAI 2180   4.534   3.547   2.710 -0.0234 -0.5827  0.7930
    3ASP    CBI 2181   4.651   3.475   2.703 -0.0888 -0.0203 -0.2466
    3ASP    CBr 2182   4.742   3.495   2.810  0.2451  0.5760 -0.7069
    3ASP    CAr 2183   4.704   3.591   2.894 -0.1055 -0.7766 -0.5726
    3ASP      S 2184   4.544   3.656   2.841  0.0359  0.1808 -0.0414
    3ASP    CR1 2185   4.677   3.365   2.604  0.2553 -0.5683 -0.9919
    3ASP     CR 2186   4.606   3.224   2.624  1.1817  0.6657  0.5375
    3ASP     CR 2187   4.660   3.109   2.533 -0.1830 -0.1532 -0.3676
    3ASP     CR 2188   4.622   2.968   2.590 -0.1202  0.2294 -0.5024
    3ASP     CR 2189   4.473   2.931   2.541  0.9474 -0.4558  0.9599
    3ASP   CR11 2190   4.408   2.819   2.626 -1.1207 -0.1068  0.2830
    3ASP     HR 2191   4.667   3.402   2.502 -1.0915 -0.9982 -1.0251
    3ASP     HR 2192   4.783   3.360   2.631 -0.3091 -0.0848  1.4169
    3ASP     HR 2193   4.627   3.201   2.728 -2.8478  2.5719  1.8632
    3ASP     HR 2194   4.498   3.223   2.610  1.0559  0.6289  1.4911
    3ASP     HR 2195   4.768   3.117   2.521 -0.2823  0.2796 -1.0102
    3ASP     HR 2196   4.619   3.108   2.432 -0.7343  1.2396 -0.1618
    3ASP     HR 2197   4.699   2.904   2.549  1.1995  2.1845 -1.1477
    3ASP     HR 2198   4.620   2.969   2.699  0.6234 -1.3559 -0.4632
    3ASP     HR 2199   4.471   2.909   2.435  1.3340  1.3227  0.5784
    3ASP     HR 2200   4.411   3.020   2.555 -2.0352 -2.3669  0.3654
    3ASP     HR 2201   4.386   2.838   2.731 -1.0467  1.7189 -0.0117
    3ASP     HR 2202   4.313   2.795   2.577 -1.3683  0.3391  0.5398
    3ASP     HR 2203   4.465   2.727   2.613 -0.7242  0.2561 -0.5220
    3ASP      H 2204   4.820   3.424   2.837 -1.0358 -1.0223 -1.1047
    3ASP    CAI 2205   4.773   3.657   3.000  0.6147 -0.0278  1.0937
    3ASP    CBI 2206   4.721   3.706   3.120  0.1658  0.3133  0.0691
    3ASP    CBr 2207   4.819   3.702   3.228 -0.0124 -0.0428 -0.1609
    3ASP    CAr 2208   4.944   3.667   3.199  0.7001 -0.9998  0.4751
    3ASP      S 2209   4.941   3.619   3.033  0.0039  0.3363 -0.0502
    3ASP    CR1 2210   4.577   3.748   3.140 -0.8179 -0.3540 -0.5665
    3ASP     CR 2211   4.536   3.770   3.293  0.1160  0.5418  0.6349
    3ASP     CR 2212   4.394   3.806   3.324 -1.3139  0.1864 -0.8479
    3ASP     CR 2213   4.351   3.926   3.242 -0.1317 -0.0017  0.0347
    3ASP     CR 2214   4.220   3.981   3.302  0.1948  1.1681  0.0117
    3ASP   CR11 2215   4.096   3.895   3.289 -0.8192 -0.1488 -0.2059
    3ASP     HR 2216   4.519   3.670   3.091 -1.0162 -0.9475  0.5998
    3ASP     HR 2217   4.547   3.843   3.095  0.6448  1.1685  1.5688
    3ASP     HR 2218   4.547   3.678   3.350 -1.5154  0.1932  0.3935
    3ASP     HR 2219   4.615   3.832   3.338 -1.6272  1.1050  3.0555
    3ASP     HR 2220   4.397   3.847   3.425  1.0072  0.1253 -0.8618
    3ASP     HR 2221   4.313   3.736   3.305 -3.8522  3.1696 -1.4480
    3ASP     HR 2222   4.420   4.010   3.256  0.3417 -0.8638  3.3787
    3ASP     HR 2223   4.354   3.913   3.134  1.4257  1.3442 -0.1165
    3ASP     HR 2224   4.207   4.086   3.277  0.7808  1.2212 -0.0560
    3ASP     HR 2225   4.234   4.002   3.408  0.7034 -1.5288  0.5092
    3ASP     HR 2226   4.087   3.829   3.202  0.8219  0.6816 -1.0421
    3ASP     HR 2227   4.085   3.829   3.375 -0.2517  1.2501  0.9602
    3ASP     HR 2228   4.008   3.959   3.285 -0.8779 -0.0206  2.4192
    3ASP      H 2229   4.794   3.732   3.329 -1.2996 -0.7013 -0.2696
    3ASP    CAI 2230   5.060   3.658   3.284 -0.5615 -0.4597  0.9004
    3ASP    CBI 2231   5.191   3.613   3.272 -0.6416  0.0058  0.0939
    3ASP    CBr 2232   5.268   3.636   3.389  0.5029  0.8616 -0.0873
    3ASP    CAr 2233   5.203   3.710   3.489  0.1376 -0.6001  0.0525
    3ASP      S 2234   5.044   3.735   3.433 -0.3647  0.4772 -0.1010
    3ASP    CR1 2235   5.253   3.557   3.150  0.3451  0.1452 -0.1879
    3ASP     CR 2236   5.393   3.505   3.137  0.0480 -0.2261  0.9605
    3ASP     CR 2237   5.418   3.354   3.183  1.0494  0.6083  0.6883
    3ASP     CR 2238   5.564   3.313   3.182 -0.1792 -0.1021  0.4772
    3ASP     CR 2239   5.567   3.163   3.198 -0.1004  0.7934  0.5292
    3ASP   CR11 2240   5.706   3.081   3.185  0.6391 -0.8621  0.0318
    3ASP     HR 2241   5.171   3.495   3.113  0.5943 -0.1394 -0.2571
    3ASP     HR 2242   5.263   3.649   3.092  0.5940  1.0253  1.2253
    3ASP     HR 2243   5.430   3.515   3.035 -0.9210  0.6653  0.6944
    3ASP     HR 2244   5.461   3.567   3.197  1.8299  0.6317 -1.8323
    3ASP     HR 2245   5.373   3.285   3.112 -1.3839  3.6614 -0.8956
    3ASP     HR 2246   5.365   3.336   3.277  3.5889 -1.6610  1.7564
    3ASP     HR 2247   5.597   3.334   3.081  1.3938 -2.9669  0.3311
    3ASP     HR 2248   5.620   3.373   3.253 -1.2666  2.1576 -0.5388
    3ASP     HR 2249   5.522   3.110   3.114 -1.2050  0.3761  1.3765
    3ASP     HR 2250   5.520   3.132   3.291  1.2027  2.4610  1.7836
    3ASP     HR 2251   5.785   3.105   3.114  2.2713  0.1391  2.1185
    3ASP     HR 2252   5.777   3.073   3.267  1.1899  0.4270 -0.3023
    3ASP     HR 2253   5.691   2.977   3.156 -0.5138 -1.0309  1.1659
    3ASP      H 2254   5.375   3.618   3.395  0.2739 -1.1060 -1.4971
    3ASP    CAI 2255   5.233   3.746   3.621  0.3299  1.1546 -1.1613
    3ASP    CBI 2256   5.217   3.872   3.681  0.1026 -0.1047  0.5560
    3ASP    CBr 2257   5.301   3.879   3.802  0.2825 -0.5939 -0.2463
    3ASP    CAr 2258   5.373   3.763   3.828  0.1956  0.8958 -0.2140
    3ASP      S 2259   5.367   3.663   3.691 -0.8113  0.2211 -0.0199
    3ASP    CR1 2260   5.109   3.968   3.632  0.6199 -0.3462  0.4150
    3ASP     CR 2261   5.105   4.099   3.711  0.9493 -0.2133  0.3235
    3ASP     CR 2262   5.028   4.215   3.644 -0.0022 -0.6940  0.2481
    3ASP     CR 2263   4.887   4.175   3.583  0.2600  0.3448  0.5148
    3ASP     CR 2264   4.789   4.167   3.695 -0.6650  0.6796 -0.5161
    3ASP   CR11 2265   4.651   4.161   3.649  0.8782  0.2900  0.4508
    3ASP     HR 2266   5.127   3.988   3.526  0.1493  2.6159  0.8338
    3ASP     HR 2267   5.018   3.909   3.635 -0.5551  1.3125 -1.2750
    3ASP     HR 2268   5.062   4.091   3.811 -0.3047  2.0217 -0.0014
    3ASP     HR 2269   5.211   4.121   3.720  0.8882  0.3731 -0.3474
    3ASP     HR 2270   5.091   4.254   3.564 -0.7925 -2.1154 -1.1167
    3ASP     HR 2271   5.028   4.288   3.724 -1.6017 -1.3783  0.8874
    3ASP     HR 2272   4.867   4.241   3.499 -0.3987  1.4724  1.5338
    3ASP     HR 2273   4.882   4.077   3.535  1.9739  0.1412  0.7232
    3ASP     HR 2274   4.789   4.257   3.756 -0.9366 -0.4477  1.2090
    3ASP     HR 2275   4.815   4.095   3.773  0.6808  2.4554  0.7152
    3ASP     HR 2276   4.640   4.234   3.569  1.4207  0.8595  0.8924
    3ASP     HR 2277   4.610   4.075   3.594  1.0546  2.1013 -2.6505
    3ASP     HR 2278   4.577   4.181   3.726 -0.1024 -2.0619  0.1797
    3ASP      H 2279   5.307   3.966   3.866 -2.3634 -1.8094  1.7599
    3ASP    CAI 2280   5.452   3.731   3.948  0.1910 -0.6733  0.6477
    3ASP    CBI 2281   5.548   3.640   3.964  0.2256 -1.2166  0.5617
    3ASP    CBr 2282   5.653   3.688   4.043 -0.7512  0.1856 -0.0543
    3ASP    CAr 2283   5.633   3.806   4.108  0.6013  0.3312  0.2730
    3ASP      S 2284   5.469   3.868   4.065 -0.0750  0.1133 -0.0940
    3ASP    CR1 2285   5.536   3.496   3.908  0.1544  1.0571 -0.1483
    3ASP     CR 2286   5.616   3.394   3.986 -0.6153 -0.6703 -0.0414
    3ASP     CR 2287   5.558   3.248   3.974  0.4167  0.3485 -0.6006
    3ASP     CR 2288   5.579   3.187   3.839  0.3552 -0.5637 -0.1746
    3ASP     CR 2289   5.506   3.058   3.821  0.1356  0.6367  0.0955
    3ASP   CR11 2290   5.467   3.047   3.675  0.4825  0.1772  0.1155
    3ASP     HR 2291   5.430   3.473   3.907  0.4133 -0.2443  1.2561
    3ASP     HR 2292   5.562   3.486   3.803  2.9411  1.0305  0.5003
    3ASP     HR 2293   5.724   3.401   3.973 -0.5323 -1.1312  0.3676
    3ASP     HR 2294   5.597   3.417   4.091  1.9729 -0.0874  0.3432
    3ASP     HR 2295   5.455   3.244   4.007  0.0911  2.6530 -1.2690
    3ASP     HR 2296   5.621   3.196   4.046  3.4069  5.3135  0.6199
    3ASP     HR 2297   5.544   3.264   3.771  0.2941 -0.6652 -0.2582
    3ASP     HR 2298   5.686   3.178   3.819 -0.0655 -1.6943 -1.9335
    3ASP     HR 2299   5.407   3.065   3.866 -0.8513  2.3417 -2.2380
    3ASP     HR 2300   5.562   2.969   3.848  0.6555  1.1267  0.6357
    3ASP     HR 2301   5.378   3.102   3.646 -0.4800 -2.2577 -1.7142
    3ASP     HR 2302   5.550   3.069   3.609 -1.0568 -1.4996 -2.4886
    3ASP     HR 2303   5.451   2.943   3.644  0.5330  0.4917 -0.9822
    3ASP      H 2304   5.739   3.625   4.066  2.0056  3.4793 -0.9295
    3ASP    CAI 2305   5.725   3.874   4.188 -0.3679  0.4251  0.1221
    3ASP    CBI 2306   5.732   4.002   4.242 -0.0978 -0.2641  0.5444
    3ASP    CBr 2307   5.820   4.017   4.353 -0.7329 -0.3522 -0.2667
    3ASP    CAr 2308   5.912   3.914   4.368  0.1658 -0.1984  0.4136
    3ASP      S 2309   5.874   3.809   4.232 -0.2432 -0.1992 -0.1686
    3ASP    CR1 2310   5.649   4.125   4.210 -0.6505  0.1939 -0.6643
    3ASP     CR 2311   5.713   4.258   4.241  0.1263 -0.2483  0.2621
    3ASP     CR 2312   5.645   4.383   4.191  1.1278 -0.5123  0.6638
    3ASP     CR 2313   5.597   4.370   4.048 -0.4735  0.1667 -0.4450
    3ASP     CR 2314   5.561   4.504   3.978  0.5666 -0.7953  0.2802
    3ASP   CR11 2315   5.448   4.572   4.069 -0.5130  0.5406  0.8395
    3ASP     HR 2316   5.618   4.117   4.106  0.4327  3.0837 -1.2721
    3ASP     HR 2317   5.556   4.116   4.264 -0.7892 -0.1013 -0.9503
    3ASP     HR 2318   5.725   4.272   4.348 -0.4752  2.4349  0.0036
    3ASP     HR 2319   5.815   4.260   4.200  0.6979  3.1324  1.7018
    3ASP     HR 2320   5.725   4.458   4.193  0.6884 -0.0521  1.3296
    3ASP     HR 2321   5.571   4.415   4.264  2.5071 -1.2558  2.4458
    3ASP     HR 2322   5.674   4.319   3.990  0.2406 -1.2378  1.6738
    3ASP     HR 2323   5.507   4.309   4.038 -1.1598  1.5329 -2.8066
    3ASP     HR 2324   5.536   4.477   3.876  2.5071 -2.5245  0.2142
    3ASP     HR 2325   5.658   4.554   3.975  1.6382 -2.8425  0.0881
    3ASP     HR 2326   5.377   4.494   4.096  0.4312 -0.9494 -0.8322
    3ASP     HR 2327   5.496   4.612   4.158  0.4667  1.4565 -0.0803
    3ASP     HR 2328   5.395   4.654   4.020 -2.0960 -0.7667  0.3224
    3ASP      H 2329   5.827   4.106   4.414  0.6341 -1.9487  1.9716
    3ASP    CAI 2330   6.019   3.898   4.466 -0.6866 -0.0084  0.1588
    3ASP    CBI 2331   6.117   3.802   4.478 -0.2465 -0.5794 -0.0501
    3ASP    CBr 2332   6.219   3.827   4.578  0.1069 -0.0892 -0.4390
    3ASP    CAr 2333   6.199   3.949   4.638 -0.4658 -0.0857 -0.2917
    3ASP      S 2334   6.059   4.034   4.559 -0.3795 -0.1431  0.2404
    3ASP    CR1 2335   6.116   3.669   4.405 -0.1986  0.5231  0.6454
    3ASP     CR 2336   6.029   3.570   4.473  1.1399 -0.3791 -0.2577
    3ASP     CR 2337   6.002   3.444   4.386  0.4339 -0.7588  0.7573
    3ASP     CR 2338   5.903   3.350   4.463  0.7104  0.0649  0.4363
    3ASP     CR 2339   5.839   3.258   4.370 -0.6820  0.5059  1.1402
    3ASP   CR11 2340   5.921   3.192   4.259  0.1077  1.3848  0.0787
    3ASP     HR 2341   6.085   3.678   4.300  0.0841 -1.2703  0.3943
    3ASP     HR 2342   6.216   3.628   4.393 -0.2941  0.4445  0.0990
    3ASP     HR 2343   6.077   3.529   4.562  3.2887  2.6935  0.0989
    3ASP     HR 2344   5.948   3.631   4.511  2.1762 -1.0007  3.1494
    3ASP     HR 2345   6.094   3.404   4.342  0.0076 -0.8703 -0.0358
    3ASP     HR 2346   5.953   3.473   4.293  0.2938  0.1914  1.1279
    3ASP     HR 2347   5.937   3.301   4.555  2.2161  0.1748 -0.0565
    3ASP     HR 2348   5.823   3.414   4.501  0.6407  0.9788 -1.2048
    3ASP     HR 2349   5.758   3.311   4.320 -0.1738  0.6755  0.4924
    3ASP     HR 2350   5.790   3.183   4.431  0.9351 -1.7653 -0.3106
    3ASP     HR 2351   5.941   3.270   4.186  2.5494  2.2318  1.6249
    3ASP     HR 2352   6.006   3.130   4.288  0.9405  2.5714  0.2127
    3ASP     HR 2353   5.850   3.122   4.213  0.4987 -0.5092  2.2650
    3ASP      H 2354   6.307   3.768   4.597  0.6771  0.7743 -0.3644
    3ASP    CAI 2355   6.254   4.018   4.752  0.0065  0.7977 -0.5594
    3ASP    CBI 2356   6.201   4.042   4.875 -0.8364  0.4331  0.1067
    3ASP    CBr 2357   6.293   4.041   4.985  0.0183 -1.5881  0.4265
    3ASP    CAr 2358   6.425   4.035   4.955  0.1555  0.0168 -0.3193
    3ASP      S 2359   6.429   4.003   4.781  0.4297 -0.3476 -0.1960
    3ASP    CR1 2360   6.050   4.077   4.904 -1.0541  0.3255 -0.0292
    3ASP     CR 2361   6.014   4.154   5.039 -0.1768  0.4206  0.9492
    3ASP     CR 2362   5.861   4.154   5.047  0.5556 -0.4288  0.3653
    3ASP     CR 2363   5.806   4.218   5.178 -0.5895  0.1663  1.0933
    3ASP     CR 2364   5.893   4.337   5.237  0.1172  0.0222 -0.0694
    3ASP   CR11 2365   5.892   4.469   5.163 -0.0922 -0.2339 -0.4952
    3ASP     HR 2366   6.014   4.140   4.822  1.0545 -1.1063 -2.0970
    3ASP     HR 2367   5.992   3.986   4.896  0.3504 -0.4650 -1.3983
    3ASP     HR 2368   6.056   4.104   5.127 -0.6636 -0.0260  0.9277
    3ASP     HR 2369   6.055   4.255   5.039  0.4558  0.1668  0.8123
    3ASP     HR 2370   5.825   4.055   5.021  1.5696 -0.4195 -1.1122
    3ASP     HR 2371   5.818   4.224   4.976  4.1916  2.6248  0.9824
    3ASP     HR 2372   5.702   4.251   5.173 -1.0642 -1.2878  1.3354
    3ASP     HR 2373   5.814   4.137   5.250 -1.1151 -2.5762 -1.8503
    3ASP     HR 2374   5.992   4.291   5.237  0.2860  0.3717 -0.8523
    3ASP     HR 2375   5.863   4.355   5.340  1.7179  1.9370  0.1024
    3ASP     HR 2376   5.909   4.461   5.056 -0.3081  0.1879 -0.5637
    3ASP     HR 2377   5.789   4.502   5.178  0.2657  0.3887  0.6516
    3ASP     HR 2378   5.961   4.543   5.203 -0.1554 -1.8487  2.7614
    3ASP      H 2379   6.271   4.042   5.091  3.4234 -0.9646  1.1688
    3ASP    CAI 2380   6.547   4.040   5.038  0.4695 -0.1929 -0.6176
    3ASP    CBI 2381   6.640   3.943   5.064 -0.0224  0.3816  0.3929
    3ASP    CBr 2382   6.729   3.984   5.175 -0.0877  0.1817  0.1102
    3ASP    CAr 2383   6.698   4.098   5.243 -0.0262 -0.1589  0.2276
    3ASP      S 2384   6.552   4.149   5.172 -0.7471 -0.1761  0.5071
    3ASP    CR1 2385   6.647   3.825   4.973 -0.5878  0.3232  0.2413
    3ASP     CR 2386   6.532   3.713   4.998 -0.1076  0.1004 -0.0610
    3ASP     CR 2387   6.540   3.606   4.895  0.4440  0.1447 -0.5442
    3ASP     CR 2388   6.424   3.503   4.908  0.2149  0.1300 -0.1124
    3ASP     CR 2389   6.461   3.363   4.849  0.0812  0.9402 -0.0996
    3ASP   CR11 2390   6.531   3.383   4.718 -0.9321  0.2020 -0.6062
    3ASP     HR 2391   6.628   3.857   4.870 -0.3615  2.7456  0.9282
    3ASP     HR 2392   6.754   3.805   4.969 -1.0476 -2.1381 -0.5481
    3ASP     HR 2393   6.531   3.662   5.094 -0.4289  0.5395  0.1714
    3ASP     HR 2394   6.440   3.767   4.978 -1.0084 -1.6183 -0.6161
    3ASP     HR 2395   6.632   3.551   4.911 -0.8559 -2.0721 -0.4385
    3ASP     HR 2396   6.539   3.637   4.790 -1.2975  1.1436 -0.2441
    3ASP     HR 2397   6.389   3.505   5.011 -1.4887  0.5469 -0.6826
    3ASP     HR 2398   6.343   3.548   4.851  0.2107  1.0269  0.6023
    3ASP     HR 2399   6.369   3.305   4.835 -1.2706  2.5750  1.6950
    3ASP     HR 2400   6.512   3.301   4.923 -0.5514  0.2633 -0.2128
    3ASP     HR 2401   6.534   3.285   4.671  1.3068 -1.0249  1.9768
    3ASP     HR 2402   6.478   3.436   4.638 -0.8918 -0.9343 -1.3859
    3ASP     HR 2403   6.636   3.410   4.711 -0.4207 -0.8664  2.2968
    3ASP      H 2404   6.819   3.934   5.210  0.4990  2.0680  1.3466
    3ASP    CAI 2405   6.768   4.160   5.349 -0.7175 -0.4860 -0.2873
    3ASP    CBI 2406   6.810   4.289   5.369 -0.3578  0.1967  0.8632
    3ASP    CBr 2407   6.890   4.318   5.482 -0.4381 -0.1376  0.0870
    3ASP    CAr 2408   6.938   4.204   5.537  0.2036  0.5748  0.1202
    3ASP      S 2409   6.885   4.070   5.440 -0.5577 -0.2145 -0.1252
    3ASP    CR1 2410   6.773   4.408   5.267  0.0468 -0.2021 -0.1378
    3ASP     CR 2411   6.663   4.513   5.309 -0.1024 -0.1555  1.7913
    3ASP     CR 2412   6.595   4.579   5.193 -0.2473 -0.4446 -0.1173
    3ASP     CR 2413   6.483   4.678   5.231  0.2628 -0.3504 -0.2723
    3ASP     CR 2414   6.440   4.736   5.103 -0.2895  0.3722  0.0305
    3ASP   CR11 2415   6.376   4.638   4.998  0.0082 -0.3020  0.5397
    3ASP     HR 2416   6.858   4.453   5.217  0.9811 -0.0049  1.5615
    3ASP     HR 2417   6.735   4.347   5.185  2.1085 -0.7111 -0.7289
    3ASP     HR 2418   6.591   4.452   5.364 -2.2510  2.2530  1.7462
    3ASP     HR 2419   6.707   4.586   5.377  1.6215 -1.1022  1.7180
    3ASP     HR 2420   6.567   4.502   5.121 -0.6180  1.1512 -1.6816
    3ASP     HR 2421   6.674   4.637   5.145 -0.8852 -0.8816 -1.7229
    3ASP     HR 2422   6.398   4.636   5.285  0.3118 -0.8755 -0.5985
    3ASP     HR 2423   6.525   4.759   5.290 -0.8340 -0.3563  0.5473
    3ASP     HR 2424   6.526   4.786   5.057  0.4730 -1.3631 -0.4603
    3ASP     HR 2425   6.364   4.813   5.119  0.4240  0.5794  2.4709
    3ASP     HR 2426   6.286   4.586   5.033 -0.0420  0.7470  1.9611
    3ASP     HR 2427   6.365   4.689   4.902  0.8757 -1.5256 -0.2304
    3ASP     HR 2428   6.440   4.554   4.968  1.5505  0.8777  0.4998
    3ASP      H 2429   6.923   4.414   5.518  2.1649 -0.8373 -0.3573
    3ASP    CAI 2430   7.029   4.189   5.654 -0.6984  0.1332 -0.0630
    3ASP    CBI 2431   7.099   4.082   5.713  0.4500  0.0772 -0.0030
    3ASP    CBr 2432   7.211   4.124   5.784 -1.0117  0.0948  0.2212
    3ASP    CAr 2433   7.227   4.255   5.807 -0.3266 -0.5351  0.3444
    3ASP      S 2434   7.107   4.338   5.715 -0.2300 -0.4597 -0.3145
    3ASP    CR1 2435   7.074   3.932   5.697 -0.3857  0.5529 -0.0168
    3ASP     CR 2436   7.158   3.869   5.580 -0.4166 -0.2177  0.2584
    3ASP     CR 2437   7.099   3.737   5.525 -0.2273  0.1267 -0.5391
    3ASP     CR 2438   7.004   3.760   5.409 -0.0451 -0.2434 -0.0912
    3ASP     CR 2439   6.964   3.638   5.334 -0.6302 -0.4113  0.0539
    3ASP   CR11 2440   6.904   3.531   5.410  0.9160 -0.0094  0.1781
    3ASP     HR 2441   7.090   3.878   5.791 -1.5968  0.1487 -0.0401
    3ASP     HR 2442   6.972   3.915   5.664  0.9945 -2.3354 -3.0295
    3ASP     HR 2443   7.145   3.942   5.500  0.5363  0.7372  0.9542
    3ASP     HR 2444   7.266   3.867   5.588 -0.2118  0.0346 -2.1980
    3ASP     HR 2445   7.059   3.674   5.604  0.4162 -0.4582 -0.6677
    3ASP     HR 2446   7.179   3.676   5.481 -3.2968 -2.7833 -2.3621
    3ASP     HR 2447   6.917   3.816   5.443 -1.2163 -3.1099  1.7607
    3ASP     HR 2448   7.060   3.829   5.345 -0.4399  0.0979 -0.0712
    3ASP     HR 2449   7.051   3.601   5.281 -0.7058  0.2269 -0.5242
    3ASP     HR 2450   6.903   3.672   5.250 -0.8548 -1.6950 -0.3227
    3ASP     HR 2451   6.824   3.564   5.477  1.2629 -2.4619  1.8970
    3ASP     HR 2452   6.842   3.475   5.340 -0.9225  0.2705  1.5322
    3ASP     HR 2453   6.971   3.475   5.475  0.9981  1.4106  1.3448
    3ASP      H 2454   7.278   4.048   5.824 -1.2115  0.4612  1.2541
    3ASP    CAI 2455   7.319   4.322   5.895  0.2578 -0.0127 -0.5319
    3ASP    CBI 2456   7.301   4.437   5.966  0.4638  0.0960  0.6271
    3ASP    CBr 2457   7.381   4.452   6.086  0.8503 -0.0769 -1.2022
    3ASP    CAr 2458   7.463   4.345   6.107  0.7013 -0.1614  0.0502
    3ASP      S 2459   7.443   4.224   5.985  0.2375  0.4373 -0.4146
    3ASP    CR1 2460   7.194   4.540   5.933 -0.9485  0.1157  0.6484
    3ASP     CR 2461   7.195   4.669   6.019  0.7506 -0.2613 -0.7459
    3ASP     CR 2462   7.106   4.786   5.963 -0.1235  0.7268 -0.2620
    3ASP     CR 2463   6.953   4.766   5.995 -0.1552 -0.0939  0.0498
    3ASP     CR 2464   6.854   4.878   5.944  0.7059  0.6326  0.1040
    3ASP   CR11 2465   6.700   4.860   5.976 -0.9135 -0.9919 -0.1855
    3ASP     HR 2466   7.101   4.490   5.958 -0.8195  0.0879  1.0853
    3ASP     HR 2467   7.189   4.560   5.826  1.6129 -2.2302  0.0445
    3ASP     HR 2468   7.150   4.638   6.113  1.7689 -1.4706 -0.6513
    3ASP     HR 2469   7.294   4.712   6.029 -0.2840  2.0799 -0.0135
    3ASP     HR 2470   7.126   4.818   5.861 -2.3578  2.3454 -0.2311
    3ASP     HR 2471   7.138   4.877   6.014 -3.2687  1.2913  0.8231
    3ASP     HR 2472   6.928   4.672   5.946  1.5165 -1.1095  1.1004
    3ASP     HR 2473   6.935   4.752   6.101 -1.4247  5.2059  0.6822
    3ASP     HR 2474   6.849   4.890   5.836 -0.2290  1.1020  0.1858
    3ASP     HR 2475   6.900   4.970   5.979  2.5261 -0.3730  0.3815
    3ASP     HR 2476   6.673   4.816   6.072  0.9307 -3.9859 -0.9739
    3ASP     HR 2477   6.640   4.950   5.969 -1.3816 -1.2710  0.2210
    3ASP     HR 2478   6.655   4.801   5.895 -1.8630 -1.1784  0.4636
    3ASP      H 2479   7.378   4.541   6.148 -1.9585 -1.4436  0.6955
    3ASP    CAI 2480   7.556   4.334   6.220  0.1310  0.0135  0.0814
    3ASP    CBI 2481   7.696   4.317   6.198  0.3973  0.1869  0.5974
    3ASP    CBr 2482   7.773   4.349   6.314  0.3184 -0.3455  0.3005
    3ASP    CAr 2483   7.697   4.396   6.416 -0.1173 -0.3450 -0.0043
    3ASP      S 2484   7.529   4.388   6.382  0.3917  0.1248 -0.1408
    3ASP    CR1 2485   7.779   4.283   6.074 -0.7165 -0.2270 -0.1403
    3ASP     CR 2486   7.825   4.129   6.065 -0.3503  0.3211  1.3431
    3ASP     CR 2487   7.746   4.042   5.989 -0.6733 -0.6790  0.3166
    3ASP     CR 2488   7.799   3.908   5.944  0.1687 -0.0842  0.2417
    3ASP     CR 2489   7.700   3.831   5.848  0.2887 -0.2453  0.1793
    3ASP   CR11 2490   7.600   3.748   5.922 -0.0633 -0.0831 -0.4066
    3ASP     HR 2491   7.727   4.306   5.981 -2.6420 -0.2253  0.9206
    3ASP     HR 2492   7.864   4.351   6.065 -1.1160  0.1605 -1.1585
    3ASP     HR 2493   7.920   4.132   6.011 -2.1003 -1.8130 -1.9349
    3ASP     HR 2494   7.822   4.088   6.166  2.2271 -0.7543  1.0253
    3ASP     HR 2495   7.702   4.101   5.909 -0.8603 -0.4614  0.5770
    3ASP     HR 2496   7.659   4.030   6.054 -0.9763  2.3881  0.5848
    3ASP     HR 2497   7.891   3.937   5.894  0.1298  1.6209  1.1359
    3ASP     HR 2498   7.806   3.854   6.039  2.0732  2.4800  1.6433
    3ASP     HR 2499   7.765   3.766   5.789  2.3335 -0.1583  2.2344
    3ASP     HR 2500   7.639   3.897   5.787 -2.3946 -1.2269  1.7058
    3ASP     HR 2501   7.530   3.689   5.863 -0.7760  0.7048 -0.3517
    3ASP     HR 2502   7.635   3.663   5.981 -0.1812 -0.3653 -0.7435
    3ASP     HR 2503   7.546   3.813   5.991  2.8689  1.0615  0.9060
    3ASP      H 2504   7.881   4.346   6.315  0.3008 -3.4594 -0.4025
    3ASP    CAI 2505   7.748   4.452   6.536 -0.0211  0.1530 -0.6227
    3ASP    CBI 2506   7.694   4.541   6.626  0.2652  1.6931 -0.4444
    3ASP    CBr 2507   7.775   4.558   6.738 -0.3789  0.3898 -0.8775
    3ASP    CAr 2508   7.897   4.497   6.735  0.1928 -0.1263 -1.1523
    3ASP      S 2509   7.912   4.409   6.584 -0.3843 -0.0781  0.3146
    3ASP    CR1 2510   7.568   4.617   6.615  0.8922  0.2758  0.5595
    3ASP     CR 2511   7.451   4.547   6.680  0.2938 -1.0581 -0.0723
    3ASP     CR 2512   7.340   4.640   6.728  0.4439 -0.1733 -0.7031
    3ASP     CR 2513   7.386   4.716   6.855 -0.2404  0.3746 -0.1325
    3ASP     CR 2514   7.274   4.812   6.901 -0.9384  0.3318  0.1590
    3ASP   CR11 2515   7.317   4.939   6.978 -0.9818 -0.5139 -0.1462
    3ASP     HR 2516   7.546   4.659   6.517 -0.1148  0.0108  0.6663
    3ASP     HR 2517   7.592   4.704   6.675  0.3578  0.4445  0.5382
    3ASP     HR 2518   7.425   4.468   6.609  1.6904  1.0787 -3.0722
    3ASP     HR 2519   7.486   4.500   6.772 -2.3363 -0.1803  1.4042
    3ASP     HR 2520   7.245   4.592   6.750  1.0831  0.6600  4.5302
    3ASP     HR 2521   7.312   4.716   6.655 -0.4605  0.5951  0.4205
    3ASP     HR 2522   7.424   4.648   6.931 -0.7013  0.3647  0.0952
    3ASP     HR 2523   7.483   4.763   6.842  0.6812 -1.3895  0.1915
    3ASP     HR 2524   7.207   4.753   6.963 -0.1660 -1.5560 -0.7829
    3ASP     HR 2525   7.208   4.834   6.817 -0.1552  2.4889  0.0557
    3ASP     HR 2526   7.406   4.978   6.928  0.3241 -1.8299  1.1246
    3ASP     HR 2527   7.229   5.003   6.988 -0.2536  0.4125  0.4844
    3ASP     HR 2528   7.353   4.915   7.078  2.7332  1.5115 -0.8925
    3ASP      H 2529   7.754   4.619   6.825 -3.0510 -1.1129 -0.3952
    3ASP    CAI 2530   7.984   4.489   6.851  0.7557 -0.6487 -0.0672
    3ASP    CBI 2531   8.075   4.393   6.884 -0.5765  0.6406  0.1953
    3ASP    CBr 2532   8.174   4.430   6.975 -0.2437  0.9572 -0.8475
    3ASP    CAr 2533   8.157   4.555   7.035 -0.1993  0.1029 -0.0141
    3ASP      S 2534   8.000   4.610   6.980  0.0435 -0.3026  0.9697
    3ASP    CR1 2535   8.083   4.248   6.843 -0.2065 -0.2156  0.2883
    3ASP     CR 2536   8.183   4.221   6.729 -0.2073  0.0416 -0.0848
    3ASP     CR 2537   8.223   4.077   6.728  1.1134 -0.2384 -0.3164
    3ASP     CR 2538   8.278   4.016   6.602  0.2203 -0.0739 -0.0283
    3ASP     CR 2539   8.264   3.859   6.610  0.3377  0.8968  0.2999
    3ASP   CR11 2540   8.368   3.802   6.699  0.4742  0.0109  0.2755
    3ASP     HR 2541   8.105   4.191   6.933 -0.8581 -1.4923 -0.3495
    3ASP     HR 2542   7.981   4.221   6.817 -0.9789  1.0358  1.8912
    3ASP     HR 2543   8.139   4.258   6.636 -2.5408  0.7031  1.2356
    3ASP     HR 2544   8.274   4.279   6.745 -0.0261  0.0081 -0.9379
    3ASP     HR 2545   8.142   4.010   6.755  0.5035  0.2538 -0.8922
    3ASP     HR 2546   8.299   4.053   6.803  0.6846 -2.2673 -0.5062
    3ASP     HR 2547   8.226   4.051   6.513 -1.3541  0.4950  1.0781
    3ASP     HR 2548   8.386   4.031   6.592 -0.1017  0.1620 -3.4971
    3ASP     HR 2549   8.273   3.807   6.515  0.2432  0.3354  0.5996
    3ASP     HR 2550   8.160   3.843   6.637  0.1425  2.3392  0.4436
    3ASP     HR 2551   8.353   3.694   6.685  0.4863  0.1801 -1.1429
    3ASP     HR 2552   8.471   3.825   6.674  1.2922 -0.5246  3.0415
    3ASP     HR 2553   8.339   3.824   6.801 -0.4534 -2.2802  0.5505
    3ASP      H 2554   8.251   4.363   7.011  0.1928  2.0329  0.2860
    3ASP    CAI 2555   8.248   4.630   7.118  0.7632 -0.5750 -0.3942
    3ASP    CBI 2556   8.220   4.723   7.215 -0.6790 -0.8026  0.6402
    3ASP    CBr 2557   8.323   4.743   7.302  1.0627 -0.4278  0.2916
    3ASP    CAr 2558   8.434   4.673   7.277 -1.3231 -0.0027 -0.2936
    3ASP      S 2559   8.408   4.567   7.144 -0.1970 -0.0792  0.1503
    3ASP    CR1 2560   8.102   4.816   7.221 -0.3964 -0.0644  0.5740
    3ASP     CR 2561   8.130   4.954   7.174 -0.7975 -1.1044  0.3557
    3ASP     CR 2562   8.159   4.958   7.027  0.6798 -0.5786  0.1508
    3ASP     CR 2563   8.154   5.098   6.970  0.6232 -0.1025  0.1256
    3ASP     CR 2564   8.262   5.184   7.029 -0.0407  0.7413  0.1640
    3ASP   CR11 2565   8.289   5.298   6.940 -0.1591 -0.0030  0.1834
    3ASP     HR 2566   8.014   4.786   7.163  0.4061  0.7185 -1.0745
    3ASP     HR 2567   8.058   4.810   7.321 -0.2938  0.6150  0.6647
    3ASP     HR 2568   8.046   5.022   7.187 -0.3894 -0.5059 -0.0964
    3ASP     HR 2569   8.214   4.995   7.230 -0.0538  2.2113 -3.0500
    3ASP     HR 2570   8.084   4.891   6.985 -0.1451 -0.1363  0.9096
    3ASP     HR 2571   8.255   4.909   7.010 -0.0159 -2.2875  1.0552
    3ASP     HR 2572   8.172   5.087   6.864 -0.7095  0.6739 -0.1974
    3ASP     HR 2573   8.070   5.166   6.988 -1.5162 -2.7226  0.3128
    3ASP     HR 2574   8.364   5.147   7.038 -0.2104 -0.4966 -2.6619
    3ASP     HR 2575   8.218   5.226   7.120  0.3964  0.9166  0.2955
    3ASP     HR 2576   8.215   5.378   6.949  0.8676  0.7331  2.4270
    3ASP     HR 2577   8.363   5.364   6.987 -4.0725  4.8835 -0.0896
    3ASP     HR 2578   8.318   5.270   6.839 -0.0506 -2.5662  0.8830
    3ASP      H 2579   8.308   4.807   7.388 -1.3819  0.7323 -0.9567
    3ASP    CAI 2580   8.553   4.653   7.362  0.7325 -0.9506 -0.4875
    3ASP    CBI 2581   8.609   4.547   7.433 -0.2398  0.2235 -0.4246
    3ASP    CBr 2582   8.689   4.589   7.542  0.1952  0.5133 -0.4176
    3ASP    CAr 2583   8.699   4.721   7.566 -0.6693  0.2517  0.7450
    3ASP      S 2584   8.596   4.802   7.452 -0.1192  0.2234  0.0242
    3ASP    CR1 2585   8.585   4.401   7.404 -0.7679  0.3949 -0.2425
    3ASP     CR 2586   8.713   4.330   7.369 -1.0010  0.3540 -0.0565
    3ASP     CR 2587   8.690   4.184   7.334  0.6108  0.9078  0.5278
    3ASP     CR 2588   8.624   4.112   7.451 -0.6733 -0.2713  0.3629
    3ASP     CR 2589   8.627   3.963   7.445  0.5125  0.0865  0.3094
    3ASP   CR11 2590   8.586   3.902   7.310 -0.3520  0.2508  0.1372
    3ASP     HR 2591   8.543   4.375   7.502 -3.2798  0.8681 -1.1428
    3ASP     HR 2592   8.505   4.400   7.329  0.1017  2.5122 -1.2280
    3ASP     HR 2593   8.751   4.387   7.284  2.0655  1.1518  1.7895
    3ASP     HR 2594   8.788   4.353   7.444  0.9786  2.1198 -2.5075
    3ASP     HR 2595   8.792   4.149   7.320  0.3945  0.4182  0.1697
    3ASP     HR 2596   8.624   4.172   7.248 -0.6922 -0.5579  1.7006
    3ASP     HR 2597   8.680   4.148   7.538 -1.9074  3.3174 -0.2100
    3ASP     HR 2598   8.526   4.158   7.450  1.2293  4.0582 -0.6341
    3ASP     HR 2599   8.577   3.920   7.532 -1.8603  2.5824  0.2400
    3ASP     HR 2600   8.733   3.938   7.451  0.8178  1.1086 -0.6227
    3ASP     HR 2601   8.655   3.933   7.232  0.4557 -1.2526  0.2393
    3ASP     HR 2602   8.561   3.796   7.315  1.0769 -0.2657 -2.8483
    3ASP     HR 2603   8.492   3.942   7.273 -1.3660 -1.3832  0.8453
    3ASP      H 2604   8.737   4.509   7.598 -2.2129  0.3921  1.5447
    3ASP    CAI 2605   8.775   4.782   7.679  0.4777  0.6732  0.0044
    3ASP    CBI 2606   8.752   4.896   7.757  0.6130  0.2099  0.1252
    3ASP    CBr 2607   8.846   4.914   7.863 -0.0577  0.4265 -0.1363
    3ASP    CAr 2608   8.932   4.806   7.877  0.5158  0.4166 -1.5060
    3ASP      S 2609   8.892   4.675   7.755  0.7767 -0.4198  0.7547
    3ASP    CR1 2610   8.654   5.008   7.723 -0.1592  0.3256  0.1318
    3ASP     CR 2611   8.725   5.102   7.633 -0.3012  0.2756  0.3498
    3ASP     CR 2612   8.643   5.234   7.590 -0.0728  0.0506 -0.4549
    3ASP     CR 2613   8.709   5.298   7.464  0.4940  0.7212  0.5559
    3ASP     CR 2614   8.698   5.209   7.330 -0.0073 -0.0419  0.2399
    3ASP   CR11 2615   8.727   5.280   7.209  0.8829  0.5740  0.4278
    3ASP     HR 2616   8.557   4.976   7.684 -1.3310  1.4024  2.0839
    3ASP     HR 2617   8.637   5.062   7.816  1.2413 -0.2754  0.7345
    3ASP     HR 2618   8.827   5.120   7.664 -0.2480  2.7313 -1.0397
    3ASP     HR 2619   8.732   5.047   7.539 -0.2276  2.9209 -1.2596
    3ASP     HR 2620   8.651   5.304   7.674 -3.2632  0.9663 -0.8314
    3ASP     HR 2621   8.536   5.217   7.577 -0.3310  1.0655  0.3055
    3ASP     HR 2622   8.661   5.395   7.453  0.3572  0.5244 -0.6077
    3ASP     HR 2623   8.816   5.309   7.480  0.7070 -0.3565 -0.0309
    3ASP     HR 2624   8.596   5.170   7.332  0.2614 -0.8337 -1.2021
    3ASP     HR 2625   8.770   5.132   7.357  0.7049  0.4447 -0.2766
    3ASP     HR 2626   8.646   5.353   7.203  1.2067  0.8986  0.0123
    3ASP     HR 2627   8.824   5.330   7.202  0.4254  1.2028 -1.8626
    3ASP     HR 2628   8.700   5.229   7.117  0.6698  0.2999  0.6400
    3ASP      H 2629   8.851   5.007   7.917  1.0559  2.3401 -3.3766
    3ASP    CAI 2630   9.035   4.792   7.980  0.0599  0.0217  0.6487
    3ASP    CBI 2631   9.135   4.698   8.008 -0.1114 -0.5422 -0.2794
    3ASP    CBr 2632   9.197   4.720   8.136 -0.3948 -0.1788 -0.0478
    3ASP    CAr 2633   9.147   4.827   8.194  0.0508  0.7399  0.7050
    3ASP      S 2634   9.048   4.916   8.091 -0.0077  0.0827 -0.1822
    3ASP    CR1 2635   9.178   4.577   7.915 -0.3996  0.5419  0.9680
    3ASP     CR 2636   9.260   4.471   7.989 -0.3262 -0.5560 -0.4994
    3ASP     CR 2637   9.268   4.338   7.909 -0.1498 -0.5911 -1.0399
    3ASP     CR 2638   9.352   4.237   7.999 -0.3051 -0.0643 -0.6754
    3ASP     CR 2639   9.363   4.103   7.934 -0.4403 -0.7748  0.1453
    3ASP   CR11 2640   9.244   4.015   7.978 -0.4491 -1.3974  0.9883
    3ASP     HR 2641   9.091   4.542   7.860 -1.9463  4.4538  0.7557
    3ASP     HR 2642   9.246   4.624   7.844  0.6727 -0.1304  1.5277
    3ASP     HR 2643   9.353   4.528   7.995 -1.2272  1.0761 -1.7244
    3ASP     HR 2644   9.213   4.460   8.087  1.6341 -1.4033  0.3916
    3ASP     HR 2645   9.314   4.355   7.812 -0.8530 -0.9179 -1.4325
    3ASP     HR 2646   9.164   4.311   7.892 -0.0595 -1.0961 -0.8148
    3ASP     HR 2647   9.455   4.273   8.006  0.1971 -1.9819  2.9730
    3ASP     HR 2648   9.305   4.236   8.097 -1.5410 -2.2866 -1.2607
    3ASP     HR 2649   9.450   4.062   7.985 -0.0271  1.3306  1.2132
    3ASP     HR 2650   9.360   4.107   7.826  2.6997 -0.9180  0.0100
    3ASP     HR 2651   9.249   3.908   7.958  3.5246 -1.0339 -0.4437
    3ASP     HR 2652   9.234   4.024   8.086 -1.4231  1.4280  0.6992
    3ASP     HR 2653   9.145   4.038   7.940  0.2031 -0.1344  0.0051
    3ASP      H 2654   9.282   4.666   8.176 -0.5928  2.0008  3.5478
    3ASP    CAI 2655   9.181   4.885   8.317  0.2636  0.6102  0.3809
    3ASP    CBI 2656   9.239   5.013   8.337  0.9077 -0.1793 -0.3822
    3ASP    CBr 2657   9.312   5.017   8.461  0.3201  0.3166 -0.3714
    3ASP    CAr 2658   9.306   4.906   8.539  1.0895 -0.2964 -0.7253
    3ASP      S 2659   9.197   4.782   8.456  0.3244 -0.4337 -0.5400
    3ASP    CR1 2660   9.220   5.132   8.250 -0.9546 -0.2223  0.8204
    3ASP     CR 2661   9.314   5.252   8.281 -0.1470 -0.8244 -0.4153
    3ASP     CR 2662   9.260   5.382   8.217  0.3062  0.4539  0.8440
    3ASP     CR 2663   9.340   5.508   8.250 -0.1388  0.1097 -0.0145
    3ASP     CR 2664   9.487   5.488   8.237 -0.8142 -0.0813  0.0573
    3ASP   CR11 2665   9.560   5.617   8.249 -0.3616  0.2200  0.1663
    3ASP     HR 2666   9.214   5.122   8.141 -1.9425  0.5987  0.7910
    3ASP     HR 2667   9.126   5.183   8.274 -2.4575 -3.2560  1.5741
    3ASP     HR 2668   9.303   5.274   8.387 -0.8616  0.3320 -0.7238
    3ASP     HR 2669   9.415   5.224   8.251  1.2035  0.3902  2.7836
    3ASP     HR 2670   9.160   5.399   8.255 -0.2753  0.5325 -0.6940
    3ASP     HR 2671   9.249   5.369   8.109  0.1487  2.0562  0.6601
    3ASP     HR 2672   9.301   5.592   8.192 -0.4460  2.1958  3.1240
    3ASP     HR 2673   9.308   5.529   8.352 -0.3083  0.1558 -0.0757
    3ASP     HR 2674   9.514   5.426   8.152  1.5523  1.0446 -0.0554
    3ASP     HR 2675   9.523   5.439   8.327 -1.8857 -0.2315  0.4178
    3ASP     HR 2676   9.664   5.596   8.269 -0.9120  0.2581  3.2681
    3ASP     HR 2677   9.573   5.684   8.163  1.0563  2.7807  2.3163
    3ASP     HR 2678   9.526   5.678   8.333  1.6718  1.9223 -0.2219
    3ASP      H 2679   9.356   5.107   8.503 -2.5155  1.4446  0.3638
    3ASP    CAI 2680   9.366   4.885   8.664  0.1376 -0.1080 -0.7593
    3ASP    CBI 2681   9.431   4.780   8.713  0.2541  0.0791 -0.3431
    3ASP    CBr 2682   9.554   4.809   8.790 -0.7598  0.7193  0.6834
    3ASP    CAr 2683   9.564   4.935   8.825  0.5106  0.3994 -0.9183
    3ASP      S 2684   9.433   5.022   8.748  0.0268 -0.2044 -0.6398
    3ASP    CR1 2685   9.391   4.638   8.712 -1.1296 -0.0216 -0.3164
    3ASP     CR 2686   9.496   4.543   8.640 -0.6644 -0.6318 -0.7938
    3ASP     CR 2687   9.465   4.400   8.661 -0.0693  0.4780 -0.2996
    3ASP     CR 2688   9.578   4.312   8.603 -0.0575  0.2211 -0.6513
    3ASP     CR 2689   9.615   4.363   8.458  0.3850 -0.1992  0.4277
    3ASP   CR11 2690   9.692   4.253   8.398  0.5145 -0.2346  0.4668
    3ASP     HR 2691   9.357   4.612   8.812 -3.1442  1.7355 -0.5045
    3ASP     HR 2692   9.296   4.628   8.660 -2.1799  2.9937  0.9041
    3ASP     HR 2693   9.490   4.572   8.535 -1.0904  0.1106 -0.5698
    3ASP     HR 2694   9.595   4.561   8.681 -0.2845 -0.2975 -1.8519
    3ASP     HR 2695   9.374   4.379   8.604 -0.8175 -0.0169  1.0536
    3ASP     HR 2696   9.456   4.374   8.767  2.9758 -0.5302 -0.2476
    3ASP     HR 2697   9.663   4.303   8.670 -0.3447 -0.8674 -0.4187
    3ASP     HR 2698   9.548   4.208   8.591  2.9623 -0.5576 -1.9782
    3ASP     HR 2699   9.670   4.457   8.468  1.0322 -0.4382 -0.8662
    3ASP     HR 2700   9.522   4.392   8.411  1.5903  1.8225 -0.7732
    3ASP     HR 2701   9.757   4.300   8.324 -0.1129  0.3580  0.2860
    3ASP     HR 2702   9.762   4.198   8.461  1.3865 -2.0906 -2.0386
    3ASP     HR 2703   9.623   4.188   8.343  0.5974  0.5087 -0.5315
    3ASP      H 2704   9.606   4.727   8.836  0.4703  0.7404 -0.6461
    3ASP    CAI 2705   9.667   4.993   8.903 -0.1501 -0.2251 -0.5813
    3ASP    CBI 2706   9.710   5.126   8.913 -0.4363 -0.2565  0.6005
    3ASP    CBr 2707   9.836   5.135   8.977  0.5429 -0.7673  0.2086
    3ASP    CAr 2708   9.890   5.016   9.019 -0.4636 -0.2656  0.1946
    3ASP      S 2709   9.799   4.885   8.959  0.4282 -0.1057 -0.0953
    3ASP    CR1 2710   9.627   5.246   8.863 -0.0410  0.2739 -0.6690
    3ASP     CR 2711   9.671   5.374   8.928  0.1951 -0.0391 -0.4568
    3ASP     CR 2712   9.585   5.488   8.881  0.2428  0.1780 -0.3473
    3ASP     CR 2713   9.591   5.610   8.985  0.4433  1.0633 -0.0194
    3ASP     CR 2714   9.487   5.599   9.103  0.4358  0.5113 -1.0970
    3ASP   CR11 2715   9.448   5.729   9.163 -0.1387 -0.7281 -0.1888
    3ASP     HR 2716   9.523   5.227   8.892 -0.0530 -0.6643 -1.2841
    3ASP     HR 2717   9.637   5.244   8.755  2.2631 -0.9156 -0.4641
    3ASP     HR 2718   9.661   5.367   9.037  2.4539  1.1439 -0.1201
    3ASP     HR 2719   9.779   5.392   8.921  0.4229 -0.6364  1.2154
    3ASP     HR 2720   9.486   5.452   8.856 -0.1691 -0.3464  1.9050
    3ASP     HR 2721   9.633   5.523   8.790  1.8960 -0.4872  0.2456
    3ASP     HR 2722   9.684   5.619   9.039 -0.8809  0.7108  2.3719
    3ASP     HR 2723   9.589   5.706   8.934 -3.5979  1.1852  0.1943
    3ASP     HR 2724   9.541   5.552   9.184 -3.6442  0.9272  2.0039
    3ASP     HR 2725   9.401   5.537   9.079  1.7443 -2.8143  2.4353
    3ASP     HR 2726   9.373   5.787   9.111  0.9591  1.4860  0.6306
    3ASP     HR 2727   9.404   5.694   9.256  1.2821 -0.3352  0.6527
    3ASP     HR 2728   9.528   5.803   9.174 -0.1552 -0.8953  1.0776
    3ASP      H 2729   9.902   5.221   8.976  0.6406 -0.8172  1.8063
    3ASP    CAI 2730  10.017   5.006   9.108  0.4469  0.1686 -0.5227
    3ASP    CBI 2731  10.124   4.923   9.115  0.8523  0.4159 -0.6713
    3ASP    CBr 2732  10.213   4.944   9.226  0.1945 -0.2202 -0.1174
    3ASP    CAr 2733  10.179   5.063   9.293  0.2968  1.1682 -0.6986
    3ASP      S 2734  10.053   5.142   9.206 -0.3437 -0.2146 -0.3016
    3ASP    CR1 2735  10.145   4.804   9.024  0.9180  0.0198 -0.1310
    3ASP     CR 2736  10.152   4.672   9.089 -0.1782  0.1682 -0.5031
    3ASP     CR 2737  10.125   4.562   8.987 -0.8903 -1.0899  0.3390
    3ASP     CR 2738  10.102   4.427   9.058 -1.1527 -0.9737  0.1077
    3ASP     CR 2739  10.034   4.323   8.976  0.3265 -0.1599  0.3893
    3ASP   CR11 2740  10.046   4.333   8.823  0.6639  0.5461  0.1919
    3ASP     HR 2741  10.069   4.815   8.947  3.2083 -0.1029 -2.4923
    3ASP     HR 2742  10.239   4.820   8.971 -0.4725  3.9444 -1.5611
    3ASP     HR 2743  10.246   4.670   9.145  0.9672  1.4299 -2.2963
    3ASP     HR 2744  10.067   4.670   9.158  1.9610  0.1937  2.2459
    3ASP     HR 2745  10.220   4.556   8.933 -0.5401  1.2276  0.6724
    3ASP     HR 2746  10.036   4.600   8.938 -0.4839  1.3546  1.4356
    3ASP     HR 2747  10.198   4.386   9.087 -2.1817 -3.3331  0.2612
    3ASP     HR 2748  10.054   4.443   9.154  0.0202 -0.0380  0.5485
    3ASP     HR 2749   9.927   4.332   8.995  0.5066 -0.5429  1.6185
    3ASP     HR 2750  10.065   4.224   9.010 -1.8575 -0.0801  2.7931
    3ASP     HR 2751  10.003   4.425   8.784 -0.9258  1.4025  3.7344
    3ASP     HR 2752  10.151   4.341   8.794  1.0147 -0.7465  1.0612
    3ASP     HR 2753  10.002   4.251   8.767  0.0907  1.4083 -0.6260
    3ASP      H 2754  10.298   4.881   9.249  0.0743 -0.5141 -0.4766
    3ASP    CAI 2755  10.236   5.117   9.417  0.6420  0.1105  1.2122
    3ASP    CBI 2756  10.233   5.234   9.485 -0.1642 -0.1748  0.9204
    3ASP    CBr 2757  10.334   5.256   9.581  0.3633 -0.5090  0.6310
    3ASP    CAr 2758  10.427   5.150   9.580  0.3465 -0.0209 -0.4561
    3ASP      S 2759  10.375   5.025   9.468 -0.2544  0.2110 -0.4726
    3ASP    CR1 2760  10.126   5.341   9.468  0.7196 -0.7131 -0.0850
    3ASP     CR 2761  10.116   5.457   9.558 -0.1866 -0.5331  0.3453
    3ASP     CR 2762  10.029   5.578   9.512  0.0262 -0.2678 -0.3740
    3ASP     CR 2763   9.892   5.546   9.546  0.1884 -0.1244 -0.5526
    3ASP     CR 2764   9.801   5.654   9.495 -0.0192  0.3906  0.1486
    3ASP   CR11 2765   9.807   5.780   9.585  0.1097  0.1265  0.2146
    3ASP     HR 2766  10.119   5.386   9.369 -1.2500 -0.7505  0.0088
    3ASP     HR 2767  10.024   5.301   9.470 -0.6550  2.4531 -1.9604
    3ASP     HR 2768  10.087   5.417   9.655  2.4426  2.4187  2.4612
    3ASP     HR 2769  10.216   5.501   9.558 -1.6942  3.2635 -3.5632
    3ASP     HR 2770  10.036   5.582   9.403 -0.5096  0.2071 -0.3925
    3ASP     HR 2771  10.060   5.667   9.565 -0.4850 -0.0179 -0.4883
    3ASP     HR 2772   9.871   5.445   9.511  0.5508  0.5148 -2.7391
    3ASP     HR 2773   9.883   5.542   9.654 -0.7645 -0.3764 -0.6359
    3ASP     HR 2774   9.699   5.618   9.479  0.3579  0.0595 -1.6325
    3ASP     HR 2775   9.829   5.681   9.393  0.5604  2.6697  0.9034
    3ASP     HR 2776   9.772   5.746   9.682 -0.6244  0.5378  0.1028
    3ASP     HR 2777   9.902   5.833   9.591 -0.2513  0.5712  2.3202
    3ASP     HR 2778   9.730   5.853   9.559  0.2046 -0.0023 -0.4429
    3ASP      H 2779  10.344   5.337   9.652 -0.0845  1.9762 -2.0390
    3ASP    CAI 2780  10.554   5.151   9.643 -0.2823 -0.7682  0.5796
    3ASP    CBI 2781  10.599   5.046   9.718  0.4721  0.3893 -0.4276
    3ASP    CBr 2782  10.712   5.086   9.799 -0.6219  0.5437 -0.0773
    3ASP    CAr 2783  10.733   5.217   9.797 -0.5246 -0.2379 -0.7276
    3ASP      S 2784  10.620   5.293   9.687 -0.0223 -0.2034 -0.2970
    3ASP    CR1 2785  10.549   4.905   9.723 -0.4283  0.4117  0.1093
    3ASP     CR 2786  10.635   4.814   9.647 -0.9546 -0.6929  0.1116
    3ASP     CR 2787  10.591   4.660   9.669 -0.1059  0.3791 -0.7538
    3ASP     CR 2788  10.653   4.542   9.580 -0.1568  0.4888 -0.1685
    3ASP     CR 2789  10.797   4.515   9.621 -0.2809 -0.0130  0.7480
    3ASP   CR11 2790  10.857   4.398   9.547 -0.9481 -0.7465 -0.1673
    3ASP     HR 2791  10.565   4.873   9.826 -0.8251 -0.1827 -0.0096
    3ASP     HR 2792  10.444   4.907   9.695 -1.1413 -0.9714  2.5703
    3ASP     HR 2793  10.642   4.846   9.543  1.9452 -0.4576  0.3405
    3ASP     HR 2794  10.731   4.844   9.688  1.1173 -2.9069 -2.8453
    3ASP     HR 2795  10.486   4.664   9.640  0.5157  0.0471 -3.2028
    3ASP     HR 2796  10.599   4.629   9.773  1.4284 -2.5204 -1.6483
    3ASP     HR 2797  10.603   4.450   9.611  1.4364 -0.2930  0.1189
    3ASP     HR 2798  10.640   4.574   9.477  0.5507 -1.8364 -0.9816
    3ASP     HR 2799  10.809   4.519   9.729  0.6152  0.0610  0.6449
    3ASP     HR 2800  10.841   4.610   9.590  0.2334 -0.4481  0.1334
    3ASP     HR 2801  10.966   4.406   9.550 -0.9393 -1.1788  0.7758
    3ASP     HR 2802  10.835   4.313   9.612 -1.8036  0.5664  1.2897
    3ASP     HR 2803  10.820   4.375   9.447  2.5028 -1.8065 -1.3101
    3ASP      H 2804  10.769   5.020   9.863 -0.8446  0.9815  0.5762
    3ASP    CAI 2805  10.827   5.287   9.884 -0.5828  0.3987  0.3855
    3ASP    CBI 2806  10.802   5.404   9.952 -0.8961 -0.5336  0.2775
    3ASP    CBr 2807  10.882   5.405  10.067  0.3776  0.9824  0.2316
    3ASP    CAr 2808  10.975   5.300  10.087 -0.0604 -0.2745  0.4819
    3ASP      S 2809  10.971   5.207   9.939 -0.2693 -0.3169 -0.3664
    3ASP    CR1 2810  10.697   5.515   9.944 -0.4203  0.1547 -0.4194
    3ASP     CR 2811  10.728   5.655  10.004 -0.1830  0.5474 -0.0846
    3ASP     CR 2812  10.628   5.761   9.963  0.1126 -0.0401 -0.6661
    3ASP     CR 2813  10.633   5.875  10.057 -0.9895 -0.5654 -0.1101
    3ASP     CR 2814  10.759   5.962  10.033  0.0846 -0.2548 -0.3615
    3ASP   CR11 2815  10.793   6.054  10.149  0.2831 -0.7410 -0.1226
    3ASP     HR 2816  10.688   5.522   9.835 -0.1562 -0.2131 -0.4636
    3ASP     HR 2817  10.615   5.464   9.996 -0.4898 -0.3687 -1.0418
    3ASP     HR 2818  10.729   5.644  10.113  0.1031 -3.2279 -0.4203
    3ASP     HR 2819  10.829   5.686   9.977  0.1076  0.1437  0.5253
    3ASP     HR 2820  10.522   5.735   9.964  0.7335 -2.7119  1.1737
    3ASP     HR 2821  10.662   5.798   9.867  0.9300  1.1457  0.0675
    3ASP     HR 2822  10.551   5.946  10.051 -1.1148 -0.4877  2.1622
    3ASP     HR 2823  10.630   5.832  10.157  1.5057 -4.5774 -1.6014
    3ASP     HR 2824  10.754   6.013   9.936  0.0242  0.1668 -0.1362
    3ASP     HR 2825  10.843   5.893  10.033 -0.0158 -0.3922  1.4790
    3ASP     HR 2826  10.728   6.056  10.237  1.4092 -0.7546  0.7183
    3ASP     HR 2827  10.900   6.053  10.172  0.1157  2.7241  1.1301
    3ASP     HR 2828  10.792   6.157  10.114 -3.6275  0.3496  2.8164
    3ASP      H 2829  10.895   5.490  10.133  1.2241 -0.7692  2.3680
    3ASP    CAI 2830  11.060   5.270  10.188 -0.1742  0.1001 -0.1721
    3ASP    CBI 2831  11.125   5.156  10.231 -0.5087  0.2856 -0.1584
    3ASP    CBr 2832  11.187   5.180  10.368  0.4872  0.0671  0.0107
    3ASP    CAr 2833  11.184   5.299  10.418 -0.7364 -0.6127  0.1162
    3ASP      S 2834  11.094   5.398  10.304  0.3496  0.5956  0.1042
    3ASP    CR1 2835  11.122   5.013  10.177 -0.0841 -0.1872 -0.5914
    3ASP     CR 2836  11.248   4.933  10.200 -0.1633 -0.2001 -0.1231
    3ASP     CR 2837  11.228   4.816  10.306 -0.6903  1.0628  0.1380
    3ASP     CR 2838  11.350   4.720  10.301  0.7457 -0.6817 -1.0480
    3ASP     CR 2839  11.337   4.599  10.388  0.2112 -0.6000  0.2415
    3ASP   CR11 2840  11.268   4.478  10.313 -0.4636  0.1492 -0.0984
    3ASP     HR 2841  11.029   4.967  10.211  0.7196  1.0626  3.4918
    3ASP     HR 2842  11.120   5.024  10.068 -3.5933 -3.4307 -0.9381
    3ASP     HR 2843  11.257   4.907  10.095  1.1586 -1.9539  0.3868
    3ASP     HR 2844  11.335   4.991  10.230 -0.9884  1.3626 -0.7342
    3ASP     HR 2845  11.139   4.762  10.277  0.0149  0.0648 -0.1972
    3ASP     HR 2846  11.237   4.853  10.408  2.7199 -0.0054  0.2971
    3ASP     HR 2847  11.371   4.681  10.201 -0.9394  1.4100 -2.2639
    3ASP     HR 2848  11.439   4.772  10.338 -0.4226  0.2099  0.5472
    3ASP     HR 2849  11.291   4.622  10.485  0.9408  0.2562  0.3983
    3ASP     HR 2850  11.436   4.568  10.423  0.4025 -1.3962 -0.9880
    3ASP     HR 2851  11.268   4.393  10.380 -1.7742 -0.2650 -0.6086
    3ASP     HR 2852  11.164   4.510  10.315  0.3252  2.7950  2.0782
    3ASP     HR 2853  11.290   4.453  10.209  2.5294  3.5247 -0.4147
    3ASP      H 2854  11.216   5.098  10.432  0.2021 -0.5265 -0.6074
    3ASP    CAI 2855  11.239   5.344  10.545 -0.2857  0.4480 -0.0978
    3ASP    CBI 2856  11.271   5.474  10.584  0.3259  0.7528 -0.4907
    3ASP    CBr 2857  11.387   5.484  10.668  0.3681 -0.6864 -1.1989
    3ASP    CAr 2858  11.434   5.361  10.701  0.1532 -0.1306  0.1992
    3ASP      S 2859  11.342   5.235  10.632 -0.3593  0.2943 -0.4168
    3ASP    CR1 2860  11.200   5.602  10.532 -0.4552 -0.0171  1.3077
    3ASP     CR 2861  11.193   5.719  10.640  0.0407 -0.1113 -0.1747
    3ASP     CR 2862  11.097   5.827  10.591 -0.3540  0.8881  0.1039
    3ASP     CR 2863  11.065   5.916  10.707 -0.7199  0.3092  0.6691
    3ASP     CR 2864  10.932   5.887  10.783  0.3017 -0.4646 -1.1498
    3ASP   CR11 2865  10.933   5.955  10.921  0.4844  0.8133  0.9981
    3ASP     HR 2866  11.247   5.653  10.448 -1.3601  0.0152  0.8116
    3ASP     HR 2867  11.100   5.579  10.495  0.3845 -0.4313 -0.7836
    3ASP     HR 2868  11.151   5.673  10.729 -0.4971  0.8339  0.0682
    3ASP     HR 2869  11.291   5.751  10.676  0.5080 -0.4235 -1.1600
    3ASP     HR 2870  11.008   5.785  10.544  0.6604 -2.5872  1.1426
    3ASP     HR 2871  11.155   5.888  10.522 -0.5170  3.5978  2.2863
    3ASP     HR 2872  11.148   5.928  10.776  0.7441  1.0209 -1.1620
    3ASP     HR 2873  11.056   6.019  10.673 -2.8675 -0.0764  0.0222
    3ASP     HR 2874  10.914   5.782  10.808  1.7298 -0.4091  0.1701
    3ASP     HR 2875  10.843   5.911  10.724 -0.5831 -1.6613 -0.3235
    3ASP     HR 2876  10.938   6.064  10.920  1.2467  0.8381  3.5487
    3ASP     HR 2877  10.844   5.920  10.974 -0.4126  1.7294  0.1225
    3ASP     HR 2878  11.018   5.927  10.983  1.2512 -2.6645 -1.4650
    3ASP      H 2879  11.429   5.576  10.709  0.9263 -1.6406  0.4250
    3ASP    CAI 2880  11.549   5.325  10.787 -0.2223  0.5288 -0.1099
    3ASP    CBI 2881  11.580   5.214  10.860 -0.0890 -0.0800  0.4602
    3ASP    CBr 2882  11.666   5.240  10.977  0.6458 -0.3150  0.9881
    3ASP    CAr 2883  11.710   5.370  10.987  0.3884 -0.4968  0.2701
    3ASP      S 2884  11.646   5.457  10.848  0.0158  0.0054  0.5489
    3ASP    CR1 2885  11.553   5.071  10.829  0.5596 -0.2488 -0.4769
    3ASP     CR 2886  11.666   5.023  10.725  0.3066 -0.2426 -0.2792
    3ASP     CR 2887  11.662   4.875  10.704  0.2380 -0.2391 -0.3048
    3ASP     CR 2888  11.775   4.814  10.619  0.5691  0.2516 -0.3600
    3ASP     CR 2889  11.893   4.786  10.702 -0.5754 -1.1555 -0.7037
    3ASP   CR11 2890  11.986   4.714  10.609  0.1770 -0.0254  0.0242
    3ASP     HR 2891  11.564   5.020  10.925 -2.4361 -1.5783 -0.7959
    3ASP     HR 2892  11.454   5.063  10.784 -0.8258  1.0561  2.2503
    3ASP     HR 2893  11.640   5.079  10.635 -1.0581 -1.6536 -0.7902
    3ASP     HR 2894  11.762   5.055  10.767  0.1457 -0.4150  0.2321
    3ASP     HR 2895  11.568   4.848  10.655 -0.4055 -2.7255  2.1944
    3ASP     HR 2896  11.673   4.819  10.797 -0.2447 -1.4856 -0.9892
    3ASP     HR 2897  11.738   4.721  10.576  0.6120  0.9308 -1.8862
    3ASP     HR 2898  11.823   4.882  10.549  2.3390 -0.1613  0.4392
    3ASP     HR 2899  11.867   4.731  10.793 -0.5093 -1.0609 -0.6278
    3ASP     HR 2900  11.941   4.879  10.732 -1.0912 -0.6716 -1.3711
    3ASP     HR 2901  12.075   4.682  10.662 -0.0218  0.3359  0.5842
    3ASP     HR 2902  11.944   4.614  10.600 -0.3170 -0.1959  3.5207
    3ASP     HR 2903  12.000   4.767  10.514  1.6572  0.4153  0.4845
    3ASP      H 2904  11.707   5.164  11.041 -0.8873 -1.5901  0.4790
    3ASP    CAI 2905  11.789   5.429  11.094 -0.3282  0.2943  1.4964
    3ASP    CBI 2906  11.822   5.558  11.123  0.2572 -1.3462  0.6500
    3ASP    CBr 2907  11.898   5.583  11.247  0.1264  0.1254 -0.1004
    3ASP    CAr 2908  11.918   5.471  11.321 -0.3603  0.8366  0.1687
    3ASP      S 2909  11.846   5.338  11.235  0.7512  0.0745 -0.6893
    3ASP    CR1 2910  11.769   5.675  11.052  0.0260  0.0233  0.2864
    3ASP     CR 2911  11.791   5.809  11.106  0.0587  0.0094  0.4840
    3ASP     CR 2912  11.729   5.905  11.007  1.0890 -0.1729 -0.3031
    3ASP     CR 2913  11.719   6.057  11.060 -0.7127 -0.4813  0.1596
    3ASP     CR 2914  11.649   6.133  10.957  0.5796  0.0862 -0.2301
    3ASP   CR11 2915  11.635   6.279  10.979 -0.1584  0.1861  0.0958
    3ASP     HR 2916  11.817   5.677  10.954 -1.3151  0.0974 -0.3720
    3ASP     HR 2917  11.665   5.664  11.023 -0.4960 -0.2063  2.1517
    3ASP     HR 2918  11.750   5.817  11.207  0.6127  0.0738  0.7060
    3ASP     HR 2919  11.899   5.823  11.120  0.1174  2.0409 -1.7575
    3ASP     HR 2920  11.628   5.866  11.006  1.8986 -2.3983  1.0185
    3ASP     HR 2921  11.779   5.907  10.909  0.5073 -0.4576 -0.6098
    3ASP     HR 2922  11.676   6.057  11.161 -1.1407  2.8140  0.0375
    3ASP     HR 2923  11.813   6.111  11.073 -1.6310  1.0571  0.6217
    3ASP     HR 2924  11.550   6.087  10.949  0.8993 -0.2935 -2.2662
    3ASP     HR 2925  11.699   6.135  10.860  0.7394  0.0870 -0.1482
    3ASP     HR 2926  11.590   6.307  10.883 -1.4818 -1.4303  0.2133
    3ASP     HR 2927  11.567   6.312  11.057 -1.7492  0.8232 -1.5100
    3ASP     HR 2928  11.735   6.320  10.990 -0.6435  0.8827  2.0038
    3ASP      H 2929  11.931   5.683  11.275 -1.1717  1.0531 -1.7752
    3ASP    CAI 2930  11.955   5.447  11.454 -1.4441  0.1270 -0.2810
    3ASP    CBI 2931  12.024   5.341  11.507 -0.1424  0.2289 -0.1373
    3ASP    CBr 2932  12.117   5.381  11.608 -0.4286  0.5329 -1.3961
    3ASP    CAr 2933  12.107   5.511  11.642 -0.1989  0.7359 -0.0046
    3ASP      S 2934  11.988   5.588  11.546  0.1422 -0.1348  0.2883
    3ASP    CR1 2935  12.034   5.197  11.454  0.0716 -0.3558 -0.8562
    3ASP     CR 2936  12.094   5.085  11.525  0.6012  0.3408  0.0297
    3ASP     CR 2937  12.239   5.050  11.497  0.2794 -0.0623 -0.4185
    3ASP     CR 2938  12.345   5.144  11.539 -0.0963 -0.2949 -0.4041
    3ASP     CR 2939  12.472   5.059  11.527 -0.8067  0.3603 -0.6232
    3ASP   CR11 2940  12.531   5.026  11.393  0.3799 -0.0007 -1.1874
    3ASP     HR 2941  11.928   5.169  11.459  0.2610 -0.7605  1.2753
    3ASP     HR 2942  12.053   5.206  11.347  1.4282  0.3116 -0.5649
    3ASP     HR 2943  12.074   5.099  11.631 -1.9750  0.7072 -0.4619
    3ASP     HR 2944  12.038   4.993  11.510 -1.7440  1.7049  0.1076
    3ASP     HR 2945  12.240   5.037  11.389 -0.0533 -0.3195 -0.3926
    3ASP     HR 2946  12.271   4.962  11.552  2.2775  0.2977 -0.9562
    3ASP     HR 2947  12.346   5.237  11.482 -1.6821  0.5390  0.8689
    3ASP     HR 2948  12.338   5.168  11.645  1.7837 -3.4143  0.4937
    3ASP     HR 2949  12.471   4.959  11.568 -2.3123 -0.1704 -1.9300
    3ASP     HR 2950  12.545   5.118  11.583 -0.2240 -0.7966 -0.1683
    3ASP     HR 2951  12.635   4.994  11.401 -0.4893 -2.9290 -0.6094
    3ASP     HR 2952  12.477   4.940  11.353  1.1213 -1.0923  0.1141
    3ASP     HR 2953  12.522   5.114  11.330 -1.2373 -1.1333 -2.5889
    3ASP      H 2954  12.182   5.316  11.664 -1.4207 -0.0875 -0.9647
    3ASP    CAI 2955  12.188   5.590  11.729  0.3717 -0.4688 -0.7287
    3ASP    CBI 2956  12.253   5.711  11.715 -0.0224  1.0252 -0.8060
    3ASP    CBr 2957  12.343   5.744  11.812 -0.3780  0.1440  0.1170
    3ASP    CAr 2958  12.350   5.654  11.918  0.8314 -0.5178 -0.1452
    3ASP      S 2959  12.256   5.507  11.867  0.0485 -0.1493 -0.2323
    3ASP    CR1 2960  12.233   5.797  11.586  0.1346  0.1758  0.0401
    3ASP     CR 2961  12.350   5.890  11.556 -0.3313  0.0965  0.6988
    3ASP     CR 2962  12.353   5.928  11.413 -0.2844 -0.2583  0.8897
    3ASP     CR 2963  12.468   6.022  11.381 -0.4289 -0.7481 -0.2090
    3ASP     CR 2964  12.604   5.990  11.439 -0.2673  0.2071 -0.6027
    3ASP   CR11 2965  12.716   6.067  11.380  0.1075  0.2950  0.2497
    3ASP     HR 2966  12.145   5.861  11.596 -0.0577 -0.1324  0.2834
    3ASP     HR 2967  12.222   5.730  11.501  0.2893 -2.0721  1.7679
    3ASP     HR 2968  12.326   5.981  11.611 -1.5889  0.1393  0.1125
    3ASP     HR 2969  12.443   5.837  11.578 -0.4925 -1.6421 -2.4140
    3ASP     HR 2970  12.261   5.973  11.378  0.1008  1.8697  2.5313
    3ASP     HR 2971  12.369   5.836  11.356 -1.4513  0.7388 -1.1215
    3ASP     HR 2972  12.466   6.039  11.274  0.9639  0.7616 -0.0218
    3ASP     HR 2973  12.442   6.120  11.422  0.6370 -0.2681 -0.6324
    3ASP     HR 2974  12.621   5.887  11.409  3.7445  0.9034 -0.9433
    3ASP     HR 2975  12.590   6.004  11.547 -0.0185 -1.4661 -0.3443
    3ASP     HR 2976  12.714   6.172  11.409 -0.1480  1.1727 -2.7343
    3ASP     HR 2977  12.805   6.020  11.423  0.6077  2.1093  1.2522
    3ASP     HR 2978  12.713   6.075  11.271 -0.0528  1.0701  0.3083
    3ASP      H 2979  12.411   5.827  11.828 -0.7401  0.5170 -0.2470
    3ASP    CAI 2980  12.417   5.656  12.045 -0.7410 -0.2506  0.6243
    3ASP    CBI 2981  12.513   5.569  12.073 -0.4238 -0.5712  0.0871
    3ASP    CBr 2982  12.639   5.630  12.105 -0.5825  0.0202 -0.6123
    3ASP    CAr 2983  12.639   5.762  12.104  0.8842 -0.1409  0.0630
    3ASP      S 2984  12.472   5.819  12.093  0.2315  0.0941 -0.6232
    3ASP    CR1 2985  12.498   5.426  12.102  0.7825 -0.2350  0.9662
    3ASP     CR 2986  12.611   5.334  12.068  0.6231  0.1186  0.5427
    3ASP     CR 2987  12.552   5.191  12.024 -0.7517  0.9948 -0.3789
    3ASP     CR 2988  12.659   5.084  12.040 -0.6685 -0.0474  0.0478
    3ASP     CR 2989  12.610   4.948  12.003 -0.0002 -0.3378 -0.7882
    3ASP   CR11 2990  12.623   4.922  11.855 -0.4753 -0.0874  0.3972
    3ASP     HR 2991  12.474   5.429  12.208  0.2756  0.8863  0.8236
    3ASP     HR 2992  12.414   5.392  12.041  1.4296 -1.6290  0.8345
    3ASP     HR 2993  12.672   5.369  11.985  0.8380 -1.0428  0.2020
    3ASP     HR 2994  12.685   5.327  12.148  1.1613  0.4958  0.0867
    3ASP     HR 2995  12.537   5.197  11.916 -1.8806 -3.1018 -0.5589
    3ASP     HR 2996  12.464   5.164  12.082 -0.3538 -1.4872 -0.8666
    3ASP     HR 2997  12.745   5.103  11.976 -0.6238 -0.9647 -0.1775
    3ASP     HR 2998  12.689   5.104  12.143 -1.4589  0.2302  0.2267
    3ASP     HR 2999  12.507   4.944  12.038  1.0173  0.1909  2.4053
    3ASP     HR 3000  12.661   4.864  12.050  2.7670 -0.4141 -3.6863
    3ASP     HR 3001  12.576   4.828  11.828  0.1328 -0.3136  0.1217
    3ASP     HR 3002  12.571   5.003  11.804  0.3222 -0.0021 -0.2989
    3ASP     HR 3003  12.728   4.909  11.827 -0.6217  2.3163 -1.3986
    3ASP      H 3004  12.733   5.580  12.127 -1.2211 -0.3180  1.5352
    3ASP      H 3005  12.711   5.837  12.132 -0.2695  1.0688 -0.1298
    3ASP      H 3006   2.695   3.143   0.605  1.5738 -1.7157 -1.5119
    4ASP    CAI 3007   2.957  13.286  10.276  1.1488 -0.6456  0.3203
    4ASP    CBI 3008   2.856  13.373  10.236  0.2310  0.1564  0.4506
    4ASP    CBr 3009   2.900  13.466  10.139  0.3778  0.1087  0.1599
    4ASP    CAr 3010   3.037  13.460  10.111  0.0853  0.2353 -0.7975
    4ASP      S 3011   3.105  13.317  10.191 -0.2787 -0.1290 -0.1911
    4ASP    CR1 3012   2.714  13.374  10.277 -0.5922 -0.6946 -0.3773
    4ASP     CR 3013   2.680  13.250  10.370  0.6183 -0.4371  0.2391
    4ASP     CR 3014   2.533  13.252  10.438  0.0296 -0.3206  1.0640
    4ASP     CR 3015   2.475  13.110  10.442  0.1365  0.3256  0.5688
    4ASP     CR 3016   2.387  13.100  10.561 -0.4468  0.3611 -0.2231
    4ASP   CR11 3017   2.269  13.196  10.560  0.2843  1.0638 -0.2756
    4ASP     HR 3018   2.692  13.464  10.334 -0.1718 -1.6260  1.3108
    4ASP     HR 3019   2.657  13.361  10.185 -0.5428  1.6627 -0.7659
    4ASP     HR 3020   2.691  13.157  10.314 -2.4046 -0.1119 -0.9707
    4ASP     HR 3021   2.747  13.233  10.454 -2.9256 -0.1768  3.2215
    4ASP     HR 3022   2.467  13.313  10.377 -1.7692 -2.8368  0.4310
    4ASP     HR 3023   2.547  13.316  10.525 -1.2515  0.0526  1.0091
    4ASP     HR 3024   2.433  13.082  10.345 -1.3710 -0.0472  1.3153
    4ASP     HR 3025   2.557  13.042  10.464 -0.1270 -1.3605 -3.1578
    4ASP     HR 3026   2.432  13.096  10.660 -2.9353 -2.1413  0.8949
    4ASP     HR 3027   2.339  13.002  10.552 -0.4229  0.1982  1.3216
    4ASP     HR 3028   2.212  13.179  10.468  0.8020 -2.6549  0.0236
    4ASP     HR 3029   2.218  13.154  10.646  2.2599 -1.4969 -0.2929
    4ASP     HR 3030   2.291  13.303  10.562  3.0465  0.7222 -4.7730
    4ASP      H 3031   2.837  13.547  10.107 -0.3805  0.5400  2.6671
    4ASP    CAI 3032   3.117  13.539  10.017 -0.1953 -0.1983  0.1160
    4ASP    CBI 3033   3.150  13.672  10.035 -0.3277 -0.4348  0.3198
    4ASP    CBr 3034   3.281  13.711   9.987 -0.8986 -0.9301 -0.9083
    4ASP    CAr 3035   3.356  13.613   9.947 -0.3635  0.3529 -1.3525
    4ASP      S 3036   3.260  13.464   9.953 -0.0354 -0.3674 -0.1235
    4ASP    CR1 3037   3.062  13.772  10.106  0.6067 -0.5563 -0.1198
    4ASP     CR 3038   3.110  13.914  10.119 -1.0277  0.3982  0.7672
    4ASP     CR 3039   2.995  14.007  10.158 -0.1190  0.1260  0.2327
    4ASP     CR 3040   3.058  14.147  10.188  0.1893 -0.5408  0.1169
    4ASP     CR 3041   2.966  14.246  10.260 -0.8472  0.6484  0.9549
    4ASP   CR11 3042   2.904  14.205  10.395  0.0757 -0.2643  0.4453
    4ASP     HR 3043   2.969  13.788  10.050  0.2020  0.4882  0.8351
    4ASP     HR 3044   3.040  13.736  10.206  1.9646 -1.9657 -0.3272
    4ASP     HR 3045   3.191  13.905  10.191 -0.7980 -0.6564  0.3819
    4ASP     HR 3046   3.153  13.938  10.022  0.5263 -0.0999  1.3250
    4ASP     HR 3047   2.939  13.970  10.244 -2.2192  0.1385 -1.1065
    4ASP     HR 3048   2.926  14.004  10.075 -1.6557  2.1100  1.4000
    4ASP     HR 3049   3.151  14.125  10.241 -1.4787 -1.4373  2.7873
    4ASP     HR 3050   3.092  14.194  10.096 -0.1923  0.3789  0.4437
    4ASP     HR 3051   2.892  14.291  10.194 -1.7343 -2.6946 -0.4165
    4ASP     HR 3052   3.031  14.329  10.288  2.8315 -2.6726  2.7459
    4ASP     HR 3053   2.874  14.289  10.458  0.5929  0.9523 -0.9219
    4ASP     HR 3054   2.809  14.152  10.398 -0.1138  0.1125  1.2144
    4ASP     HR 3055   2.983  14.140  10.433 -2.0761 -1.8630  2.3135
    4ASP      H 3056   3.318  13.813   9.992 -0.1558 -1.2287 -0.1992
    4ASP    CAI 3057   3.500  13.603   9.925  0.3384 -0.5706 -0.6354
    4ASP    CBI 3058   3.585  13.491   9.940  0.6106 -0.5387  0.8300
    4ASP    CBr 3059   3.717  13.529   9.886 -0.0880 -0.2490  0.0229
    4ASP    CAr 3060   3.721  13.654   9.833 -0.2795  0.2424  0.0565
    4ASP      S 3061   3.578  13.738   9.853 -0.1942 -0.5447  0.2794
    4ASP    CR1 3062   3.565  13.371  10.019 -0.2434  0.9298  1.0997
    4ASP     CR 3063   3.603  13.231   9.958 -0.5936  0.1415  0.2638
    4ASP     CR 3064   3.556  13.091  10.021  0.0065 -0.6684 -0.3900
    4ASP     CR 3065   3.636  13.061  10.143 -0.6695  0.0757  0.2183
    4ASP     CR 3066   3.574  12.928  10.205 -0.1332 -0.0201 -0.4590
    4ASP   CR11 3067   3.612  12.922  10.352  0.1414 -0.0591 -1.2072
    4ASP     HR 3068   3.622  13.382  10.111 -0.4875 -0.1666  1.3915
    4ASP     HR 3069   3.469  13.365  10.071 -0.8074  0.8025  0.0586
    4ASP     HR 3070   3.562  13.232   9.857 -2.9470 -0.7189  1.1620
    4ASP     HR 3071   3.712  13.235   9.949 -0.9045  0.5478 -4.8539
    4ASP     HR 3072   3.565  13.002   9.959  0.1749  0.2140 -1.6429
    4ASP     HR 3073   3.453  13.116  10.046  0.5825  0.3287  1.0452
    4ASP     HR 3074   3.743  13.054  10.124 -0.9331 -1.1251 -0.9532
    4ASP     HR 3075   3.614  13.154  10.195 -1.0545  0.0900  0.0315
    4ASP     HR 3076   3.611  12.841  10.151  0.6605 -0.4281  0.7395
    4ASP     HR 3077   3.465  12.931  10.197 -0.0884  3.1297 -0.6603
    4ASP     HR 3078   3.616  13.022  10.396 -0.1126  0.5776 -2.5989
    4ASP     HR 3079   3.532  12.859  10.390 -2.6300  3.0946 -1.6120
    4ASP     HR 3080   3.713  12.882  10.352  0.9982  1.9678  1.2909
    4ASP      H 3081   3.799  13.459   9.897 -2.6430 -3.1017  1.9402
    4ASP    CAI 3082   3.843  13.695   9.771  0.4399 -0.7034 -0.5666
    4ASP    CBI 3083   3.875  13.811   9.698  1.2699 -0.3832 -0.8266
    4ASP    CBr 3084   4.016  13.812   9.665 -0.0436 -0.3199 -0.0297
    4ASP    CAr 3085   4.082  13.697   9.698 -0.2625  0.1320 -0.5211
    4ASP      S 3086   3.985  13.595   9.797 -0.5080  0.2181  0.0542
    4ASP    CR1 3087   3.776  13.935   9.664 -0.1258  0.8769  0.5805
    4ASP     CR 3088   3.802  14.056   9.754 -0.5079 -0.1762  0.6023
    4ASP     CR 3089   3.715  14.178   9.721  0.0599  0.7243 -0.8883
    4ASP     CR 3090   3.784  14.269   9.615 -0.6765  0.5861 -0.6090
    4ASP     CR 3091   3.761  14.418   9.651  0.2472  1.1379  0.0038
    4ASP   CR11 3092   3.875  14.488   9.725  0.1032 -0.3941 -0.9736
    4ASP     HR 3093   3.775  13.949   9.556 -1.5920  1.8272  0.6989
    4ASP     HR 3094   3.671  13.910   9.678  0.2360 -1.2010 -0.2776
    4ASP     HR 3095   3.777  14.028   9.856 -0.2712  1.5942  1.1673
    4ASP     HR 3096   3.908  14.083   9.761 -0.4424  0.1745 -1.4070
    4ASP     HR 3097   3.710  14.232   9.815 -0.0513 -0.8951  0.0501
    4ASP     HR 3098   3.610  14.153   9.703  0.3492 -0.8799 -0.4225
    4ASP     HR 3099   3.892  14.265   9.605 -0.8721 -1.5660 -2.4607
    4ASP     HR 3100   3.724  14.252   9.525 -1.1722 -0.6409 -0.0610
    4ASP     HR 3101   3.665  14.416   9.702  1.1077 -4.8271  1.7179
    4ASP     HR 3102   3.752  14.472   9.556 -0.0105  0.0828 -0.5765
    4ASP     HR 3103   3.965  14.465   9.667  0.6261  1.1850 -0.7963
    4ASP     HR 3104   3.855  14.595   9.721 -1.2135 -0.4084  3.0397
    4ASP     HR 3105   3.879  14.440   9.823 -1.0522 -1.2103 -1.3121
    4ASP      H 3106   4.063  13.900   9.623  1.2383 -0.6494  0.6944
    4ASP    CAI 3107   4.211  13.648   9.664  0.5703 -0.1179 -0.8396
    4ASP    CBI 3108   4.224  13.551   9.568 -0.0871  0.8957  0.2581
    4ASP    CBr 3109   4.347  13.565   9.492 -0.9971 -0.0960 -0.2467
    4ASP    CAr 3110   4.418  13.677   9.526 -0.3997 -1.3125  0.1257
    4ASP      S 3111   4.338  13.761   9.649 -0.7270 -0.0611 -0.3102
    4ASP    CR1 3112   4.125  13.431   9.529 -0.9160  0.5787  0.0514
    4ASP     CR 3113   4.146  13.311   9.622 -0.7957 -0.0114  0.3150
    4ASP     CR 3114   4.012  13.239   9.666 -0.0994 -0.1837 -0.2533
    4ASP     CR 3115   3.934  13.169   9.558  0.4524 -0.2411  0.4776
    4ASP     CR 3116   4.005  13.041   9.516 -0.5304  0.4573 -0.4021
    4ASP   CR11 3117   3.927  12.965   9.408  0.4196 -0.0891 -0.4726
    4ASP     HR 3118   4.023  13.466   9.546 -0.6465  0.6250  1.6933
    4ASP     HR 3119   4.146  13.395   9.429  0.7378  0.7828  0.3157
    4ASP     HR 3120   4.217  13.248   9.569  0.6914  2.6926 -1.0008
    4ASP     HR 3121   4.195  13.358   9.707  0.2589  0.3791 -0.5003
    4ASP     HR 3122   3.958  13.327   9.703 -0.9242 -1.7638  2.4861
    4ASP     HR 3123   4.025  13.176   9.754  0.4632  1.1938  0.6618
    4ASP     HR 3124   3.838  13.152   9.606  0.7405  0.8220  1.4620
    4ASP     HR 3125   3.925  13.235   9.472 -0.2799 -0.1991  0.5866
    4ASP     HR 3126   4.003  12.977   9.604  3.0029  0.1884 -0.4503
    4ASP     HR 3127   4.113  13.050   9.501 -0.7877  1.1147 -1.9268
    4ASP     HR 3128   3.839  12.923   9.456  2.5609 -1.5160  2.3951
    4ASP     HR 3129   3.915  13.030   9.321  2.8605  1.5663  0.3894
    4ASP     HR 3130   3.981  12.880   9.366  0.6206  0.8676 -2.1834
    4ASP      H 3131   4.383  13.491   9.422  3.6388  0.2532  1.6113
    4ASP    CAI 3132   4.547  13.716   9.462  0.9413 -0.0665  0.6334
    4ASP    CBI 3133   4.573  13.825   9.383 -0.1531  1.0988 -0.4987
    4ASP    CBr 3134   4.672  13.815   9.283  0.4765 -1.3461 -0.7825
    4ASP    CAr 3135   4.732  13.690   9.279 -0.6255 -0.3233 -0.6244
    4ASP      S 3136   4.664  13.593   9.402  0.1897 -0.6645 -0.7130
    4ASP    CR1 3137   4.513  13.951   9.400  0.0687 -0.8225 -0.7127
    4ASP     CR 3138   4.374  13.980   9.329 -0.6001  0.0490 -0.0849
    4ASP     CR 3139   4.318  14.112   9.340  0.8475 -0.2724  0.4131
    4ASP     CR 3140   4.192  14.146   9.257  0.4711  0.0897 -0.0368
    4ASP     CR 3141   4.132  14.275   9.302  0.3686  0.4664 -0.2239
    4ASP   CR11 3142   3.988  14.297   9.247  0.6274  0.4208  0.9610
    4ASP     HR 3143   4.518  13.948   9.509 -0.7140 -2.0078 -0.7031
    4ASP     HR 3144   4.566  14.041   9.366 -0.8017 -1.1036 -2.8401
    4ASP     HR 3145   4.404  13.963   9.226 -0.1607  0.2635  0.0100
    4ASP     HR 3146   4.300  13.907   9.364 -2.0195  1.6602  0.3308
    4ASP     HR 3147   4.388  14.180   9.292  0.4656 -0.4383 -0.3979
    4ASP     HR 3148   4.325  14.147   9.443 -0.7159 -1.7784  1.0545
    4ASP     HR 3149   4.212  14.161   9.151  1.5722 -3.2476 -0.3635
    4ASP     HR 3150   4.121  14.063   9.267  1.7877 -0.9613  0.9164
    4ASP     HR 3151   4.199  14.357   9.275 -1.6748  1.9046 -1.0626
    4ASP     HR 3152   4.127  14.288   9.410 -0.6227  4.5086 -0.6873
    4ASP     HR 3153   3.943  14.396   9.259 -0.7952 -0.4000  2.6557
    4ASP     HR 3154   3.976  14.282   9.140 -0.1557  0.5183  1.0317
    4ASP     HR 3155   3.918  14.233   9.301  1.6197 -0.6681  0.9594
    4ASP      H 3156   4.704  13.905   9.231 -2.0157 -0.8537 -1.5036
    4ASP    CAI 3157   4.831  13.647   9.196  0.1756  0.0197 -0.0086
    4ASP    CBI 3158   4.941  13.573   9.225 -0.4910  0.3855  0.2221
    4ASP    CBr 3159   5.067  13.604   9.155 -0.6519 -0.1845 -0.0360
    4ASP    CAr 3160   5.050  13.706   9.067 -0.0259  0.0663  0.1643
    4ASP      S 3161   4.887  13.764   9.086  0.8544 -0.3670  0.2561
    4ASP    CR1 3162   4.959  13.458   9.330 -0.0136 -0.5984  0.1634
    4ASP     CR 3163   4.869  13.336   9.292 -0.4225  0.0453  0.5827
    4ASP     CR 3164   4.882  13.225   9.401  0.1559 -0.1355 -0.4919
    4ASP     CR 3165   4.830  13.093   9.356 -0.7608 -0.8124  0.7042
    4ASP     CR 3166   4.687  13.066   9.390  0.7912  0.1798 -0.2438
    4ASP   CR11 3167   4.574  13.161   9.328  0.1503 -0.0173  0.3957
    4ASP     HR 3168   5.059  13.415   9.322 -0.7782 -2.3164 -0.3461
    4ASP     HR 3169   4.951  13.490   9.434  0.8071  1.1213 -0.2722
    4ASP     HR 3170   4.770  13.366   9.260  0.2206  1.2578 -0.2730
    4ASP     HR 3171   4.906  13.298   9.197 -0.5748 -1.0601  0.9551
    4ASP     HR 3172   4.834  13.275   9.485  1.2167  2.3926 -1.3190
    4ASP     HR 3173   4.990  13.217   9.414 -0.0485 -2.7500 -0.1907
    4ASP     HR 3174   4.860  13.078   9.252 -3.6629 -0.1848 -0.2735
    4ASP     HR 3175   4.880  13.016   9.415  1.6531 -0.8235 -1.2897
    4ASP     HR 3176   4.675  13.059   9.498  3.1561  3.3434  0.2995
    4ASP     HR 3177   4.685  12.963   9.353  1.9902 -1.1417  3.1758
    4ASP     HR 3178   4.476  13.123   9.356 -0.5120  0.9908 -0.5464
    4ASP     HR 3179   4.583  13.263   9.364  3.1994  0.7605 -2.2833
    4ASP     HR 3180   4.587  13.171   9.220 -1.9927 -0.0430  0.1225
    4ASP      H 3181   5.158  13.544   9.158 -0.6472 -0.3719 -2.7360
    4ASP    CAI 3182   5.150  13.766   8.980 -0.3073  0.4872 -0.6854
    4ASP    CBI 3183   5.186  13.892   8.941  0.3238 -0.2371 -0.0356
    4ASP    CBr 3184   5.307  13.905   8.871  0.4089  1.0229 -0.4401
    4ASP    CAr 3185   5.376  13.796   8.858 -0.8149  0.0317  1.0299
    4ASP      S 3186   5.292  13.675   8.950 -0.4908  0.9148 -0.6768
    4ASP    CR1 3187   5.093  14.009   8.965 -0.9003  0.3027 -0.9456
    4ASP     CR 3188   5.062  14.081   8.823 -0.8327 -0.0472 -0.4438
    4ASP     CR 3189   4.988  14.217   8.830 -0.3809  0.1337 -0.6244
    4ASP     CR 3190   5.002  14.294   8.696 -0.1499 -0.3628  0.5201
    4ASP     CR 3191   4.936  14.238   8.575  0.5027 -0.2841 -0.0309
    4ASP   CR11 3192   4.905  14.336   8.455 -1.6890  1.3171 -0.1764
    4ASP     HR 3193   4.996  13.982   9.007 -1.3819  2.0748 -0.8749
    4ASP     HR 3194   5.134  14.079   9.038 -0.1064 -1.8154  0.6879
    4ASP     HR 3195   5.157  14.096   8.771 -0.7702  0.3031 -0.2309
    4ASP     HR 3196   5.011  14.009   8.759  1.4715 -1.0220 -1.2619
    4ASP     HR 3197   5.019  14.271   8.920  0.4348  0.6054 -1.1852
    4ASP     HR 3198   4.882  14.205   8.852  0.1818  0.4528  2.5394
    4ASP     HR 3199   4.963  14.394   8.718 -0.0440 -0.4361  1.0641
    4ASP     HR 3200   5.106  14.316   8.673 -0.1710 -0.8607 -0.0428
    4ASP     HR 3201   4.844  14.185   8.602 -0.8885  1.7783 -0.6417
    4ASP     HR 3202   5.001  14.157   8.540  0.0429 -0.1959 -1.0964
    4ASP     HR 3203   5.005  14.357   8.417 -0.6249 -4.2057 -0.8681
    4ASP     HR 3204   4.856  14.288   8.371 -1.8017  0.4870  0.3550
    4ASP     HR 3205   4.858  14.426   8.494  4.2050  3.5626  2.3268
    4ASP      H 3206   5.332  14.000   8.824 -0.6837  1.0634 -0.9515
    4ASP    CAI 3207   5.495  13.776   8.779  0.4261 -0.0426  0.8464
    4ASP    CBI 3208   5.530  13.671   8.700  0.1043  0.0401 -0.8930
    4ASP    CBr 3209   5.644  13.696   8.604  0.0137  0.0025 -0.2694
    4ASP    CAr 3210   5.697  13.816   8.621  0.0857 -0.1267 -0.0317
    4ASP      S 3211   5.597  13.903   8.740 -0.1261  0.4215 -0.6609
    4ASP    CR1 3212   5.455  13.535   8.707 -0.2400 -0.2688  0.3247
    4ASP     CR 3213   5.471  13.449   8.577 -0.1280  0.2240 -0.2726
    4ASP     CR 3214   5.429  13.515   8.449 -0.4450  0.3088  0.0172
    4ASP     CR 3215   5.413  13.427   8.329 -1.3751 -0.3022  0.1835
    4ASP     CR 3216   5.297  13.332   8.349  0.4936 -0.2945 -0.1829
    4ASP   CR11 3217   5.262  13.260   8.216  0.3887  0.2046  0.1043
    4ASP     HR 3218   5.349  13.558   8.717 -0.1774 -0.3430  1.1371
    4ASP     HR 3219   5.506  13.482   8.787  3.4335  0.3465 -1.5394
    4ASP     HR 3220   5.570  13.408   8.557 -0.6161 -0.7400 -0.7615
    4ASP     HR 3221   5.413  13.356   8.578 -0.1559  0.2388 -0.5723
    4ASP     HR 3222   5.502  13.591   8.419  0.0663  0.0771  0.6725
    4ASP     HR 3223   5.334  13.569   8.452 -0.4296  0.4073 -1.1977
    4ASP     HR 3224   5.392  13.484   8.239 -0.6335 -1.0022 -0.4471
    4ASP     HR 3225   5.503  13.369   8.305 -0.4918  0.0486  2.4731
    4ASP     HR 3226   5.220  13.402   8.378  2.3692  0.2083  3.8879
    4ASP     HR 3227   5.304  13.266   8.436  0.2133  0.6201  0.5341
    4ASP     HR 3228   5.212  13.173   8.259  0.5941  1.1602  2.3313
    4ASP     HR 3229   5.182  13.317   8.168  1.3010  2.0395  0.7096
    4ASP     HR 3230   5.355  13.243   8.163  2.8615  3.7174  3.0873
    4ASP      H 3231   5.688  13.620   8.541  1.3570  1.1667 -0.7422
    4ASP    CAI 3232   5.826  13.856   8.572  0.5852 -0.6811 -1.0987
    4ASP    CBI 3233   5.858  13.975   8.523 -0.1387 -0.7638 -0.4263
    4ASP    CBr 3234   5.969  13.978   8.435  0.5384  0.1277  0.5999
    4ASP    CAr 3235   6.021  13.853   8.396 -0.0009  1.2205 -1.2275
    4ASP      S 3236   5.922  13.739   8.486  0.3179  0.0815 -0.2425
    4ASP    CR1 3237   5.781  14.108   8.565 -0.2842  0.2204  0.6407
    4ASP     CR 3238   5.821  14.234   8.477  0.0877 -0.0358 -0.0601
    4ASP     CR 3239   5.760  14.360   8.538 -0.3603 -0.5856  0.0543
    4ASP     CR 3240   5.848  14.483   8.490 -0.9330  0.0100 -0.6637
    4ASP     CR 3241   5.775  14.620   8.512  0.2121  0.1874 -0.2101
    4ASP   CR11 3242   5.665  14.638   8.403 -0.8587  0.2411 -0.0956
    4ASP     HR 3243   5.673  14.098   8.553 -1.2189  4.0187  4.6927
    4ASP     HR 3244   5.787  14.119   8.673 -1.5113 -0.9301  0.8352
    4ASP     HR 3245   5.925  14.263   8.496 -0.0657  1.6093 -1.5881
    4ASP     HR 3246   5.791  14.214   8.374  0.9108 -1.0182 -0.1174
    4ASP     HR 3247   5.746  14.365   8.646 -0.5548  1.6012 -0.0367
    4ASP     HR 3248   5.660  14.371   8.496 -0.4484 -1.5617  0.0066
    4ASP     HR 3249   5.947  14.485   8.535 -1.6487  0.3776  0.8999
    4ASP     HR 3250   5.870  14.473   8.383  0.0389 -0.4536 -0.4287
    4ASP     HR 3251   5.862  14.684   8.497  1.0499 -0.6667  0.8969
    4ASP     HR 3252   5.754  14.652   8.614 -1.9933  1.9450 -1.1764
    4ASP     HR 3253   5.694  14.613   8.301 -4.2443 -0.9390 -0.8235
    4ASP     HR 3254   5.578  14.577   8.427  0.0235 -1.3642 -0.8631
    4ASP     HR 3255   5.628  14.741   8.402 -1.4679  0.0225 -1.2128
    4ASP      H 3256   6.006  14.071   8.394 -0.1560  1.4439  2.8834
    4ASP    CAI 3257   6.143  13.825   8.321  0.7531 -0.2119 -0.3692
    4ASP    CBI 3258   6.190  13.706   8.268  0.6710 -0.3880  0.4606
    4ASP    CBr 3259   6.299  13.731   8.184 -0.8036 -0.2213  0.1253
    4ASP    CAr 3260   6.338  13.859   8.182 -0.1005 -0.0897  1.0846
    4ASP      S 3261   6.239  13.957   8.286 -0.4274 -0.0890 -0.5178
    4ASP    CR1 3262   6.126  13.567   8.284 -0.5397 -0.0892 -0.5734
    4ASP     CR 3263   6.182  13.448   8.192 -0.2913  0.1368 -0.5271
    4ASP     CR 3264   6.277  13.366   8.277 -0.9915  0.3383 -0.9527
    4ASP     CR 3265   6.358  13.268   8.201 -0.3984 -1.0251 -0.4778
    4ASP     CR 3266   6.281  13.152   8.135  0.1263 -0.5593  1.5345
    4ASP   CR11 3267   6.229  13.048   8.231  0.1767 -0.1173  0.2919
    4ASP     HR 3268   6.137  13.543   8.390 -0.1083  2.1271 -0.0924
    4ASP     HR 3269   6.018  13.556   8.277 -0.4899 -0.9286 -0.1011
    4ASP     HR 3270   6.099  13.382   8.166  0.5259 -1.3815  0.6073
    4ASP     HR 3271   6.235  13.477   8.102  2.8839  0.4990  1.3834
    4ASP     HR 3272   6.222  13.312   8.354  2.3553 -3.1670 -0.8777
    4ASP     HR 3273   6.355  13.418   8.333 -0.8731 -1.2456  0.3729
    4ASP     HR 3274   6.418  13.319   8.126  1.0126 -1.3900  0.3859
    4ASP     HR 3275   6.433  13.218   8.262  0.0893 -1.3960 -1.3754
    4ASP     HR 3276   6.358  13.101   8.077 -1.3559 -1.2544  0.1664
    4ASP     HR 3277   6.211  13.187   8.060  4.2677  2.6086 -1.0387
    4ASP     HR 3278   6.205  12.952   8.185  0.6213 -0.8960  1.6675
    4ASP     HR 3279   6.300  13.027   8.311 -0.0369  1.9488  1.0545
    4ASP     HR 3280   6.143  13.092   8.282  1.5431  2.3737  0.5510
    4ASP      H 3281   6.354  13.659   8.125 -3.1584  0.7723 -3.4306
    4ASP    CAI 3282   6.462  13.907   8.128 -0.1366  0.1600  0.1657
    4ASP    CBI 3283   6.484  14.019   8.054 -0.2417  0.4712  0.2675
    4ASP    CBr 3284   6.600  14.010   7.970  0.6239 -0.0499 -0.0843
    4ASP    CAr 3285   6.669  13.895   7.986 -0.1600  0.2590  0.2342
    4ASP      S 3286   6.588  13.790   8.096  0.0788 -0.0304 -0.3702
    4ASP    CR1 3287   6.410  14.151   8.058  0.2117 -0.0795 -1.0059
    4ASP     CR 3288   6.301  14.184   7.959 -0.4756 -0.1405  0.4524
    4ASP     CR 3289   6.267  14.329   7.918  0.1682  0.8456 -0.5906
    4ASP     CR 3290   6.220  14.414   8.038 -0.4143 -0.5520 -0.4866
    4ASP     CR 3291   6.090  14.360   8.110  0.2088 -0.1060  0.3754
    4ASP   CR11 3292   5.966  14.423   8.051 -0.4487  0.2002 -1.7306
    4ASP     HR 3293   6.388  14.175   8.162 -5.4785 -2.7195 -1.4258
    4ASP     HR 3294   6.491  14.220   8.035  0.5748 -0.7554 -1.7829
    4ASP     HR 3295   6.341  14.150   7.863 -0.3625  0.4404  0.2868
    4ASP     HR 3296   6.206  14.132   7.973  0.5658 -3.2814 -3.1509
    4ASP     HR 3297   6.202  14.343   7.832 -1.6362  2.2021  0.9383
    4ASP     HR 3298   6.356  14.370   7.870  1.8247 -0.7672  1.0416
    4ASP     HR 3299   6.295  14.409   8.116 -0.6414  3.1425  0.0775
    4ASP     HR 3300   6.212  14.519   8.007 -1.4617  0.3265  2.5433
    4ASP     HR 3301   6.087  14.412   8.206 -4.0408  0.5931 -0.0358
    4ASP     HR 3302   6.081  14.253   8.129  0.8201 -0.9282 -3.4417
    4ASP     HR 3303   5.880  14.387   8.108 -0.5514  2.7698 -0.2109
    4ASP     HR 3304   5.965  14.532   8.047  0.2346  0.2849  0.0656
    4ASP     HR 3305   5.955  14.391   7.948 -1.8246  0.5889 -1.7197
    4ASP      H 3306   6.650  14.076   7.901 -2.4140 -1.3590 -3.6844
    4ASP    CAI 3307   6.812  13.876   7.959  0.5498 -0.5224 -0.2514
    4ASP    CBI 3308   6.873  13.759   7.925  0.6141 -0.5922 -0.7806
    4ASP    CBr 3309   6.978  13.779   7.831 -0.3086  0.1864 -0.0840
    4ASP    CAr 3310   7.009  13.909   7.801  0.2033 -0.4900 -0.0085
    4ASP      S 3311   6.897  14.010   7.882  0.7332 -0.6475  0.2169
    4ASP    CR1 3312   6.860  13.616   7.990 -0.7017 -0.8491  0.7830
    4ASP     CR 3313   6.977  13.522   7.977  0.1751 -0.3143  0.5609
    4ASP     CR 3314   6.977  13.387   8.044 -0.0936  0.2050  0.8310
    4ASP     CR 3315   6.947  13.366   8.195 -0.3756 -0.8908  0.7299
    4ASP     CR 3316   6.799  13.341   8.220 -0.0335 -0.0542 -0.7453
    4ASP   CR11 3317   6.780  13.295   8.367 -0.7009  0.4417  0.1441
    4ASP     HR 3318   6.850  13.644   8.095 -3.5925  0.0503  0.2996
    4ASP     HR 3319   6.766  13.582   7.947 -0.5327 -0.9634  0.5087
    4ASP     HR 3320   7.007  13.500   7.874 -0.6340  3.8765 -0.6435
    4ASP     HR 3321   7.066  13.576   8.009  1.0818 -2.2157  1.3486
    4ASP     HR 3322   7.074  13.340   8.030  1.4838  2.9806  1.9004
    4ASP     HR 3323   6.903  13.323   7.996 -0.8617  1.2932  0.5369
    4ASP     HR 3324   7.000  13.277   8.227 -0.9796 -2.6113 -2.9268
    4ASP     HR 3325   6.979  13.444   8.266 -0.0889 -0.7662  0.4627
    4ASP     HR 3326   6.766  13.261   8.154 -0.8743 -0.0705 -0.3189
    4ASP     HR 3327   6.744  13.432   8.193 -1.8367 -0.6196  0.8896
    4ASP     HR 3328   6.781  13.375   8.441 -0.6984  0.4675  0.1141
    4ASP     HR 3329   6.683  13.246   8.367 -1.1600  1.1755 -3.9063
    4ASP     HR 3330   6.839  13.216   8.413 -0.5994  1.6410  2.0960
    4ASP      H 3331   7.031  13.700   7.779 -1.2233 -0.4755 -0.0366
    4ASP    CAI 3332   7.110  13.952   7.703  1.2548 -0.0686 -0.1713
    4ASP    CBI 3333   7.124  14.065   7.629 -0.9548  0.4830 -0.7349
    4ASP    CBr 3334   7.254  14.069   7.564 -0.1587 -0.4803 -0.1643
    4ASP    CAr 3335   7.339  13.971   7.598 -0.4536  0.7257  0.2797
    4ASP      S 3336   7.255  13.861   7.707 -0.0292  0.1186 -0.2235
    4ASP    CR1 3337   7.015  14.162   7.605  1.2367  0.4201 -0.0367
    4ASP     CR 3338   7.023  14.285   7.690  1.0191  0.1148 -0.6296
    4ASP     CR 3339   6.896  14.362   7.656  0.3426 -0.0512  0.2254
    4ASP     CR 3340   6.886  14.499   7.727 -0.8111 -0.5049 -0.3194
    4ASP     CR 3341   6.939  14.516   7.863 -0.1830  0.6391  0.1939
    4ASP   CR11 3342   6.871  14.631   7.945 -0.3936  0.4412 -0.3091
    4ASP     HR 3343   7.045  14.183   7.503 -0.8594 -2.6090 -1.3655
    4ASP     HR 3344   6.917  14.115   7.608  0.6085  1.3099 -3.8597
    4ASP     HR 3345   7.021  14.237   7.787  1.5983 -3.0521 -2.1329
    4ASP     HR 3346   7.102  14.359   7.671 -1.4236  2.4213 -2.2427
    4ASP     HR 3347   6.809  14.298   7.673 -0.4689  1.3450  1.4650
    4ASP     HR 3348   6.902  14.400   7.555 -1.7550  1.0698  0.4793
    4ASP     HR 3349   6.907  14.577   7.654 -0.8454  0.9618  1.1907
    4ASP     HR 3350   6.780  14.524   7.736 -0.4605  1.1950 -0.6690
    4ASP     HR 3351   7.039  14.548   7.836 -0.2002 -1.2865 -2.2852
    4ASP     HR 3352   6.948  14.426   7.924 -0.1388 -0.6648 -1.6985
    4ASP     HR 3353   6.922  14.665   8.035 -1.0242  0.2146  0.1372
    4ASP     HR 3354   6.853  14.712   7.875  1.6459 -0.9080 -2.4592
    4ASP     HR 3355   6.770  14.601   7.970 -0.2347 -1.3386 -1.6935
    4ASP      H 3356   7.286  14.145   7.495  0.1471 -1.1856 -0.7962
    4ASP    CAI 3357   7.466  13.942   7.552 -0.5814 -0.2146  0.4824
    4ASP    CBI 3358   7.515  13.846   7.471 -0.6244 -0.2009  0.6274
    4ASP    CBr 3359   7.638  13.871   7.400  0.1202  1.0429  1.2578
    4ASP    CAr 3360   7.687  13.991   7.428  0.4652  0.1995 -0.1477
    4ASP      S 3361   7.572  14.077   7.521  0.4530  0.2916  0.3692
    4ASP    CR1 3362   7.440  13.716   7.461 -0.4110  0.4166 -0.0483
    4ASP     CR 3363   7.528  13.602   7.398 -0.3592  0.0469 -1.0622
    4ASP     CR 3364   7.465  13.464   7.394  0.2950  0.6766 -0.6841
    4ASP     CR 3365   7.562  13.340   7.371 -0.1483 -0.2687  0.5522
    4ASP     CR 3366   7.477  13.222   7.330 -0.6383 -0.1953  0.1654
    4ASP   CR11 3367   7.546  13.088   7.312  0.3047 -0.1464  0.3036
    4ASP     HR 3368   7.411  13.669   7.555 -1.7313 -1.5694 -1.4098
    4ASP     HR 3369   7.348  13.724   7.403 -0.9502  2.4236  1.0333
    4ASP     HR 3370   7.546  13.636   7.296  1.8151  2.1550 -0.0292
    4ASP     HR 3371   7.624  13.605   7.449 -1.1384  1.0097  0.4030
    4ASP     HR 3372   7.374  13.472   7.334 -2.1465 -1.1224  2.5752
    4ASP     HR 3373   7.416  13.451   7.491 -2.3467 -0.1974 -2.0801
    4ASP     HR 3374   7.621  13.364   7.282 -1.3886  0.6194 -0.0506
    4ASP     HR 3375   7.616  13.324   7.464 -0.7403 -0.9323  0.7889
    4ASP     HR 3376   7.422  13.262   7.246  1.8690  0.1624 -1.3502
    4ASP     HR 3377   7.391  13.210   7.396 -0.9314 -0.1205 -0.2106
    4ASP     HR 3378   7.483  13.019   7.257  0.6259 -0.6273  0.5400
    4ASP     HR 3379   7.643  13.107   7.264  1.0530  2.3509  2.6276
    4ASP     HR 3380   7.573  13.040   7.406 -0.0441  1.0628  1.0480
    4ASP      H 3381   7.688  13.804   7.332  1.5419  2.6720  0.6751
    4ASP    CAI 3382   7.812  14.035   7.388 -0.8294 -0.4243  0.8082
    4ASP    CBI 3383   7.840  14.146   7.313 -0.2731 -0.7772 -0.8781
    4ASP    CBr 3384   7.956  14.124   7.225  0.2474  0.0606  0.2737
    4ASP    CAr 3385   8.020  14.002   7.231 -0.7592 -1.1508  0.1586
    4ASP      S 3386   7.946  13.923   7.370  0.1936 -0.3002  0.3110
    4ASP    CR1 3387   7.764  14.276   7.324 -0.3506 -0.5788  0.7906
    4ASP     CR 3388   7.730  14.343   7.193  0.1369 -0.0934  0.5686
    4ASP     CR 3389   7.613  14.433   7.187 -1.0679 -0.0754  0.9206
    4ASP     CR 3390   7.478  14.355   7.175 -1.5754  1.1985 -1.8143
    4ASP     CR 3391   7.373  14.451   7.222 -0.3254 -0.3372 -0.4643
    4ASP   CR11 3392   7.247  14.376   7.263 -0.4914 -0.5504  1.2986
    4ASP     HR 3393   7.673  14.251   7.378  0.4768  1.3088  3.1176
    4ASP     HR 3394   7.815  14.344   7.392 -0.0728 -0.4877  0.4904
    4ASP     HR 3395   7.820  14.397   7.163 -0.8088 -1.1426 -4.4971
    4ASP     HR 3396   7.716  14.258   7.126 -0.2461  0.1602  0.3302
    4ASP     HR 3397   7.618  14.479   7.088 -0.4309  1.6574  1.7355
    4ASP     HR 3398   7.632  14.513   7.259  3.3361 -1.8148  1.8396
    4ASP     HR 3399   7.466  14.305   7.079  0.0244 -1.5478 -0.6504
    4ASP     HR 3400   7.485  14.264   7.235  0.7254  2.5799  0.1155
    4ASP     HR 3401   7.355  14.531   7.151  1.0728 -0.3296 -0.8215
    4ASP     HR 3402   7.414  14.509   7.305  1.1540  0.3817 -1.6678
    4ASP     HR 3403   7.187  14.466   7.265 -0.1751 -0.3499  1.7965
    4ASP     HR 3404   7.229  14.290   7.198  1.3892  0.0136 -0.0272
    4ASP     HR 3405   7.261  14.340   7.365  1.6450  0.5338  1.4121
    4ASP      H 3406   8.006  14.203   7.170  1.3596 -1.8551 -1.5501
    4ASP    CAI 3407   8.125  13.940   7.147  0.2666  0.8171 -0.8118
    4ASP    CBI 3408   8.210  13.832   7.173 -1.2403  0.0466 -0.0891
    4ASP    CBr 3409   8.325  13.834   7.087 -0.5659 -0.7580  0.4274
    4ASP    CAr 3410   8.327  13.939   6.999 -0.9912 -0.5651  0.2231
    4ASP      S 3411   8.183  14.033   7.010  0.3998  0.3537 -0.0642
    4ASP    CR1 3412   8.181  13.712   7.271  0.1329  0.8939 -0.3787
    4ASP     CR 3413   8.197  13.569   7.219  0.7523 -0.4905 -0.3382
    4ASP     CR 3414   8.158  13.469   7.334  0.0322 -0.4801  0.4173
    4ASP     CR 3415   8.112  13.336   7.289  0.5004  0.5396 -0.0168
    4ASP     CR 3416   8.029  13.277   7.395  0.4468 -0.4867  0.4012
    4ASP   CR11 3417   8.101  13.261   7.532 -0.1378  0.2086 -0.3951
    4ASP     HR 3418   8.218  13.730   7.372 -1.6286  2.2059  0.0522
    4ASP     HR 3419   8.072  13.710   7.277  0.2384  0.1678  1.5113
    4ASP     HR 3420   8.140  13.555   7.127 -0.1237  0.5571  0.0448
    4ASP     HR 3421   8.303  13.554   7.197  0.7773 -0.6829 -0.0999
    4ASP     HR 3422   8.069  13.503   7.386  0.0560 -0.8762  0.7220
    4ASP     HR 3423   8.232  13.464   7.414 -0.7171 -0.1053  1.1388
    4ASP     HR 3424   8.044  13.324   7.204 -0.7226  1.4684  0.8088
    4ASP     HR 3425   8.196  13.271   7.265  0.5079  0.5545 -0.0242
    4ASP     HR 3426   7.991  13.181   7.362  0.7489 -0.3346 -0.4124
    4ASP     HR 3427   7.938  13.335   7.408  0.8611 -0.3300  2.8787
    4ASP     HR 3428   8.193  13.203   7.536 -1.2719 -1.7754 -1.7857
    4ASP     HR 3429   8.136  13.351   7.582 -1.9567 -0.4357  2.1683
    4ASP     HR 3430   8.029  13.224   7.606 -1.3728 -2.4454 -2.8380
    4ASP      H 3431   8.402  13.759   7.097 -0.1718 -0.1135  2.5354
    4ASP    CAI 3432   8.436  13.961   6.900 -0.2571 -0.0913  0.3271
    4ASP    CBI 3433   8.464  14.073   6.823 -0.3815  1.0773  0.8008
    4ASP    CBr 3434   8.596  14.076   6.772 -0.8933  0.3517  0.4335
    4ASP    CAr 3435   8.674  13.975   6.816 -0.2055  0.7190  0.0294
    4ASP      S 3436   8.589  13.885   6.937  0.3941  0.1391  0.5758
    4ASP    CR1 3437   8.380  14.200   6.817  0.5689 -0.6564 -0.5802
    4ASP     CR 3438   8.282  14.181   6.701 -0.4710  0.2247  0.1674
    4ASP     CR 3439   8.244  14.301   6.620 -0.3628 -0.3508 -0.3440
    4ASP     CR 3440   8.125  14.385   6.680 -0.2370 -0.6942  0.9993
    4ASP     CR 3441   8.051  14.469   6.573  0.3261 -1.1563 -0.2037
    4ASP   CR11 3442   7.975  14.582   6.645 -0.5157  0.2895  0.0954
    4ASP     HR 3443   8.332  14.214   6.913 -1.7645 -0.1611 -1.7712
    4ASP     HR 3444   8.440  14.285   6.782 -0.3276  1.4468  2.8120
    4ASP     HR 3445   8.345  14.134   6.626 -1.5987  0.4524 -0.9296
    4ASP     HR 3446   8.213  14.101   6.727  0.7617 -1.1776 -0.7867
    4ASP     HR 3447   8.217  14.278   6.517  1.5242 -1.0962 -0.6968
    4ASP     HR 3448   8.324  14.372   6.602 -2.4355  1.6200 -2.1741
    4ASP     HR 3449   8.053  14.309   6.709 -3.1993  1.0277 -1.5263
    4ASP     HR 3450   8.164  14.453   6.756  1.9735  1.4299 -1.9120
    4ASP     HR 3451   7.975  14.406   6.527 -1.4270 -0.2290  1.3326
    4ASP     HR 3452   8.109  14.504   6.487  1.3444 -2.8762 -0.2204
    4ASP     HR 3453   7.958  14.663   6.574  1.3382 -1.3425 -2.2971
    4ASP     HR 3454   7.885  14.554   6.699  0.4445 -0.5098  1.3236
    4ASP     HR 3455   8.046  14.621   6.718  0.0709 -1.4446  0.4892
    4ASP      H 3456   8.622  14.153   6.701 -1.4805  0.0286 -0.1455
    4ASP    CAI 3457   8.810  13.964   6.783  0.7237  0.9605  0.5697
    4ASP    CBI 3458   8.874  13.848   6.746 -0.1570  0.4574 -0.2138
    4ASP    CBr 3459   8.996  13.866   6.669  0.8741 -0.8898  0.6121
    4ASP    CAr 3460   9.025  13.992   6.651  0.0914 -0.1485  0.4530
    4ASP      S 3461   8.906  14.095   6.726  0.5302  0.0095 -0.0995
    4ASP    CR1 3462   8.806  13.716   6.779  0.4178  0.0029  1.8544
    4ASP     CR 3463   8.901  13.591   6.766  0.4338  0.1555 -0.5590
    4ASP     CR 3464   8.819  13.464   6.793 -0.4767 -1.1378  0.3935
    4ASP     CR 3465   8.890  13.329   6.769  0.0266  0.0323 -0.2891
    4ASP     CR 3466   8.819  13.233   6.862 -0.8481 -1.2841 -1.0576
    4ASP   CR11 3467   8.769  13.101   6.799  0.1072 -0.0586 -0.6610
    4ASP     HR 3468   8.727  13.718   6.704  0.2233  1.7044  2.0963
    4ASP     HR 3469   8.770  13.716   6.881  3.1457  0.2172  2.8550
    4ASP     HR 3470   8.940  13.577   6.666  2.8325  1.2834  0.1933
    4ASP     HR 3471   8.981  13.602   6.839 -1.3828 -2.9545  2.0919
    4ASP     HR 3472   8.738  13.457   6.720 -1.2093  0.1587  1.0772
    4ASP     HR 3473   8.778  13.498   6.888  1.5697 -1.6461  1.4932
    4ASP     HR 3474   8.908  13.285   6.671  1.4244  0.0614 -0.0674
    4ASP     HR 3475   8.996  13.351   6.786  0.0687 -1.4075  1.4309
    4ASP     HR 3476   8.746  13.281   6.926  1.1923  0.0747  0.3243
    4ASP     HR 3477   8.893  13.216   6.940 -2.0425  1.7484  0.8194
    4ASP     HR 3478   8.851  13.038   6.763  0.4844  1.6267 -2.7812
    4ASP     HR 3479   8.727  13.049   6.885  2.0471  1.7299  1.4246
    4ASP     HR 3480   8.697  13.125   6.721 -1.2222 -1.7711  0.0086
    4ASP      H 3481   9.045  13.778   6.629 -0.2748 -0.8919 -0.8475
    4ASP    CAI 3482   9.125  14.041   6.568  0.0628  0.3435 -0.3719
    4ASP    CBI 3483   9.204  14.149   6.573 -0.2838  0.1558 -0.0390
    4ASP    CBr 3484   9.315  14.150   6.482 -0.0354 -0.3038 -0.8047
    4ASP    CAr 3485   9.332  14.037   6.409  0.4988  0.1136  0.0780
    4ASP      S 3486   9.194  13.941   6.440 -0.1111  0.1783 -0.2291
    4ASP    CR1 3487   9.201  14.268   6.670 -0.0573  0.0040 -0.1570
    4ASP     CR 3488   9.161  14.401   6.612  0.7426 -0.7308  0.0580
    4ASP     CR 3489   9.176  14.507   6.716  0.5511  0.2231 -0.2261
    4ASP     CR 3490   9.255  14.626   6.675  0.0137 -0.1471  1.3355
    4ASP     CR 3491   9.402  14.632   6.715 -0.3122  0.5197  0.9982
    4ASP   CR11 3492   9.475  14.760   6.675 -0.3246  0.2477 -0.9040
    4ASP     HR 3493   9.136  14.252   6.756  2.1982 -2.8630  1.0785
    4ASP     HR 3494   9.297  14.284   6.720 -0.7462  4.0737  0.0444
    4ASP     HR 3495   9.223  14.423   6.525  3.3269  1.5434  2.3736
    4ASP     HR 3496   9.052  14.400   6.608  0.7093  1.2113  0.3623
    4ASP     HR 3497   9.211  14.471   6.812 -0.6466  0.6804  0.3895
    4ASP     HR 3498   9.074  14.540   6.735  0.4454 -1.1697  1.7476
    4ASP     HR 3499   9.231  14.632   6.569  2.3884 -1.6808  0.6693
    4ASP     HR 3500   9.224  14.718   6.724  1.0472  0.3698  1.0313
    4ASP     HR 3501   9.455  14.546   6.675 -2.8175 -0.5965 -0.0516
    4ASP     HR 3502   9.424  14.635   6.821 -0.7118  0.2444  1.0865
    4ASP     HR 3503   9.443  14.827   6.595 -1.1899  4.1133  2.4633
    4ASP     HR 3504   9.474  14.826   6.762  0.7648 -0.1701 -0.5698
    4ASP     HR 3505   9.583  14.750   6.665  0.0400  4.2264 -1.9335
    4ASP      H 3506   9.385  14.232   6.479  0.8461 -1.0904 -2.0447
    4ASP    CAI 3507   9.427  14.012   6.307 -0.4559  0.6102 -0.0393
    4ASP    CBI 3508   9.447  13.903   6.226  0.5306 -0.0385 -0.7688
    4ASP    CBr 3509   9.551  13.918   6.137  1.0214 -0.1472  0.3643
    4ASP    CAr 3510   9.627  14.034   6.159  0.3049  0.3404  0.4309
    4ASP      S 3511   9.558  14.133   6.277  0.0774  0.0969  0.3519
    4ASP    CR1 3512   9.371  13.769   6.223 -0.3495 -0.7330  0.3611
    4ASP     CR 3513   9.325  13.733   6.090  0.5363 -0.7256  0.0714
    4ASP     CR 3514   9.403  13.623   6.027  0.4039  0.0936  1.0206
    4ASP     CR 3515   9.328  13.550   5.911  0.1275  0.5248  0.7680
    4ASP     CR 3516   9.202  13.473   5.944  0.5489 -0.2905  0.3640
    4ASP   CR11 3517   9.221  13.329   5.980 -0.3635 -0.4434 -0.3853
    4ASP     HR 3518   9.279  13.773   6.282 -0.1637 -4.0963  0.9987
    4ASP     HR 3519   9.436  13.693   6.268  0.0806 -1.6635 -1.7947
    4ASP     HR 3520   9.221  13.707   6.109  1.2884 -1.4697  3.4259
    4ASP     HR 3521   9.296  13.823   6.035  1.7752 -0.6909 -0.5469
    4ASP     HR 3522   9.431  13.535   6.085  0.1263 -1.8870 -1.7456
    4ASP     HR 3523   9.492  13.661   5.977 -0.1823 -1.3388 -1.1682
    4ASP     HR 3524   9.299  13.631   5.845  3.7130  1.4833  0.2723
    4ASP     HR 3525   9.400  13.492   5.852 -1.3415  0.9643 -1.5162
    4ASP     HR 3526   9.128  13.490   5.865 -3.0964 -3.7949  2.7675
    4ASP     HR 3527   9.130  13.516   6.014 -2.1150  0.3596 -2.6251
    4ASP     HR 3528   9.128  13.273   5.995  0.6666 -1.6506  1.6889
    4ASP     HR 3529   9.285  13.270   5.914  0.0615  1.1823 -1.4507
    4ASP     HR 3530   9.276  13.336   6.073  1.3175  0.9458 -1.4490
    4ASP      H 3531   9.576  13.853   6.054 -0.1480  2.1226 -1.8306
    4ASP    CAI 3532   9.738  14.082   6.078 -0.0920  1.1423 -1.1071
    4ASP    CBI 3533   9.820  14.188   6.102 -0.2069  0.0524  0.5450
    4ASP    CBr 3534   9.950  14.180   6.041  0.2645 -0.6951  1.0234
    4ASP    CAr 3535   9.965  14.064   5.976 -0.8299 -0.0393  1.0967
    4ASP      S 3536   9.825  13.962   5.981 -0.2056 -0.3583  0.1837
    4ASP    CR1 3537   9.797  14.312   6.181 -0.3760 -0.4023  0.5247
    4ASP     CR 3538   9.892  14.435   6.135  0.6153  0.1831  0.7803
    4ASP     CR 3539   9.849  14.576   6.197 -0.2053  0.1850  0.1497
    4ASP     CR 3540   9.955  14.685   6.172  0.0769  0.1925  0.4119
    4ASP     CR 3541   9.913  14.825   6.214 -1.1485 -0.1211  0.7498
    4ASP   CR11 3542   9.878  14.820   6.368 -0.0337  0.1143  0.1119
    4ASP     HR 3543   9.692  14.340   6.181 -0.1661  0.4139  0.5452
    4ASP     HR 3544   9.809  14.277   6.283 -0.4087 -0.1928  0.6005
    4ASP     HR 3545   9.994  14.416   6.169  0.4548 -0.8260  0.7247
    4ASP     HR 3546   9.891  14.451   6.028 -0.7385 -0.6888  0.6454
    4ASP     HR 3547   9.817  14.572   6.301 -3.4484 -2.3690 -0.8815
    4ASP     HR 3548   9.762  14.597   6.136 -1.6722  2.3576  2.8711
    4ASP     HR 3549  10.048  14.662   6.223  1.4696 -0.0559 -2.1651
    4ASP     HR 3550   9.999  14.683   6.073  1.6710  1.8613  1.0649
    4ASP     HR 3551   9.832  14.865   6.152  0.6065  1.5827 -0.4989
    4ASP     HR 3552   9.996  14.893   6.196  0.1286 -2.7125 -4.0663
    4ASP     HR 3553   9.946  14.755   6.423  3.4437  1.9863 -1.7451
    4ASP     HR 3554   9.897  14.923   6.400  1.3547  0.3010 -1.2606
    4ASP     HR 3555   9.776  14.797   6.396  0.7841  0.8521  3.9802
    4ASP      H 3556  10.033  14.249   6.042 -1.6766  1.7044  1.0486
    4ASP    CAI 3557  10.084  14.023   5.891 -0.3338  0.1168 -0.0788
    4ASP    CBI 3558  10.152  13.906   5.909 -0.6565 -0.4768  0.2287
    4ASP    CBr 3559  10.289  13.931   5.883 -0.0481  0.6335  0.4450
    4ASP    CAr 3560  10.324  14.053   5.841  0.1940  0.1179 -0.3131
    4ASP      S 3561  10.191  14.156   5.857 -0.2057  0.0555  0.2729
    4ASP    CR1 3562  10.112  13.764   5.943  0.1481  0.3771  0.2232
    4ASP     CR 3563  10.177  13.706   6.067 -0.4703  0.2831 -0.1882
    4ASP     CR 3564  10.103  13.589   6.112  0.0456 -0.1586  0.0149
    4ASP     CR 3565  10.165  13.526   6.244 -0.5578  0.3489  0.7645
    4ASP     CR 3566  10.143  13.376   6.277 -0.5999 -0.1832  0.2768
    4ASP   CR11 3567  10.067  13.356   6.404 -0.4683 -0.0391  0.4083
    4ASP     HR 3568  10.004  13.756   5.955  0.5145 -0.0494  3.6230
    4ASP     HR 3569  10.142  13.708   5.854 -0.5643  1.1654 -0.5197
    4ASP     HR 3570  10.275  13.666   6.041 -0.0582  1.0085  0.2319
    4ASP     HR 3571  10.201  13.779   6.145 -1.8670 -0.5287  1.0317
    4ASP     HR 3572  10.088  13.504   6.045  2.2040 -1.5217  1.2030
    4ASP     HR 3573  10.008  13.628   6.147  0.8940  1.1044  0.9469
    4ASP     HR 3574  10.273  13.541   6.246 -0.6346  1.2503 -1.0194
    4ASP     HR 3575  10.124  13.592   6.320 -1.9214 -2.2172  2.3222
    4ASP     HR 3576  10.233  13.324   6.310 -1.3554 -2.1313 -0.6378
    4ASP     HR 3577  10.098  13.332   6.189  0.6968  0.1063 -0.5471
    4ASP     HR 3578  10.116  13.421   6.477 -0.6719  2.1959 -1.4062
    4ASP     HR 3579   9.962  13.381   6.391  0.4188  3.6678 -0.2658
    4ASP     HR 3580  10.051  13.250   6.426  2.0800 -1.2952 -3.3340
    4ASP      H 3581  10.366  13.855   5.893  0.4058  0.6060 -2.7403
    4ASP    CAI 3582  10.454  14.102   5.790 -0.6994  0.7714 -0.5638
    4ASP    CBI 3583  10.483  14.226   5.733  0.0795  0.1962  0.2651
    4ASP    CBr 3584  10.604  14.221   5.657  0.1977 -0.0271 -0.1482
    4ASP    CAr 3585  10.659  14.099   5.646 -0.1562  0.2872 -0.3104
    4ASP      S 3586  10.579  13.989   5.749 -0.3110  0.3945 -0.2065
    4ASP    CR1 3587  10.409  14.360   5.760  0.3162 -0.8696  0.8329
    4ASP     CR 3588  10.494  14.487   5.732  0.1664  0.5826  0.6652
    4ASP     CR 3589  10.456  14.603   5.819  0.2430 -0.0902  0.4427
    4ASP     CR 3590  10.508  14.729   5.755 -0.1810 -0.0818  0.0708
    4ASP     CR 3591  10.450  14.860   5.811  0.1035  0.4473 -0.2206
    4ASP   CR11 3592  10.333  14.922   5.730 -0.0048 -0.3755  0.7440
    4ASP     HR 3593  10.312  14.360   5.710 -0.2338  1.3286  1.8351
    4ASP     HR 3594  10.404  14.353   5.868  7.0804  0.6249  1.4310
    4ASP     HR 3595  10.598  14.460   5.744  0.1965  0.2736 -0.2112
    4ASP     HR 3596  10.480  14.514   5.627 -2.2782 -1.5020  0.4049
    4ASP     HR 3597  10.476  14.603   5.926  0.9239  0.6408  0.3195
    4ASP     HR 3598  10.348  14.611   5.807  0.6467  2.1243 -2.1269
    4ASP     HR 3599  10.616  14.725   5.767 -0.6206 -1.6175  4.3740
    4ASP     HR 3600  10.481  14.723   5.650 -0.7605  3.4209 -0.0479
    4ASP     HR 3601  10.526  14.932   5.843 -0.1012  1.4717 -2.0091
    4ASP     HR 3602  10.422  14.832   5.913  2.9535  0.1691  0.5312
    4ASP     HR 3603  10.238  14.869   5.730 -0.8878  1.1529  0.7481
    4ASP     HR 3604  10.297  15.018   5.769 -1.0272 -1.0169  1.3791
    4ASP     HR 3605  10.369  14.937   5.628  1.7376 -0.1212  1.3658
    4ASP      H 3606  10.655  14.304   5.611 -0.3987  1.1661  1.3080
    4ASP    CAI 3607  10.776  14.057   5.581 -0.0585  0.1283  0.1371
    4ASP    CBI 3608  10.891  14.010   5.640  0.7317  0.7926 -0.2924
    4ASP    CBr 3609  11.018  14.039   5.573  0.3046  0.0712  0.2868
    4ASP    CAr 3610  11.004  14.122   5.465  0.0258  0.0728  0.4188
    4ASP      S 3611  10.841  14.171   5.468  0.1992 -0.1433  0.0197
    4ASP    CR1 3612  10.892  13.928   5.764 -0.0147  0.0820  0.5526
    4ASP     CR 3613  10.843  13.786   5.742 -0.4553 -0.1670  0.0041
    4ASP     CR 3614  10.867  13.695   5.873 -0.4330  0.4215 -1.3141
    4ASP     CR 3615  10.741  13.621   5.921  0.2568  0.8958 -0.4887
    4ASP     CR 3616  10.716  13.494   5.832 -0.3226 -1.0064  0.3118
    4ASP   CR11 3617  10.581  13.514   5.773  0.2865 -0.3081 -1.0504
    4ASP     HR 3618  10.995  13.911   5.793 -0.0959 -2.1140 -0.3813
    4ASP     HR 3619  10.830  13.974   5.841 -2.5070  1.6045 -2.2132
    4ASP     HR 3620  10.737  13.776   5.718 -0.7966 -3.5465  2.6443
    4ASP     HR 3621  10.909  13.738   5.669 -2.4076 -0.3022 -1.7309
    4ASP     HR 3622  10.923  13.745   5.952  1.7444 -1.6186 -1.5211
    4ASP     HR 3623  10.937  13.619   5.839  0.8830  1.0869 -0.1009
    4ASP     HR 3624  10.758  13.594   6.025  3.5603 -2.7253 -1.8504
    4ASP     HR 3625  10.659  13.693   5.930 -1.5913 -1.2223  0.1973
    4ASP     HR 3626  10.737  13.403   5.887 -1.3651 -0.3000  1.9114
    4ASP     HR 3627  10.781  13.486   5.745  1.4273  1.1448  1.3826
    4ASP     HR 3628  10.601  13.593   5.700  3.8688  1.7190  1.9351
    4ASP     HR 3629  10.543  13.421   5.730  0.3034 -0.7892 -0.0382
    4ASP     HR 3630  10.499  13.556   5.831 -1.1590 -4.2244 -0.0683
    4ASP      H 3631  11.116  14.017   5.613  0.4409  1.3302  0.6784
    4ASP    CAI 3632  11.103  14.170   5.370  0.2346  0.1117  1.3793
    4ASP    CBI 3633  11.120  14.292   5.313  0.4906 -0.0844 -0.8835
    4ASP    CBr 3634  11.225  14.299   5.217  0.4983  0.6710  0.2120
    4ASP    CAr 3635  11.283  14.173   5.181 -0.3163 -0.7076 -0.1904
    4ASP      S 3636  11.203  14.054   5.289  0.2634 -0.0660 -0.6496
    4ASP    CR1 3637  11.053  14.423   5.360 -0.9651  0.4983 -0.0460
    4ASP     CR 3638  11.029  14.507   5.245  0.7541  0.2944 -0.0762
    4ASP     CR 3639  11.030  14.656   5.285 -0.5050 -0.2441  0.3007
    4ASP     CR 3640  11.079  14.763   5.197  0.1403 -0.0147 -0.0919
    4ASP     CR 3641  10.996  14.777   5.073 -0.0598 -0.0643 -1.1541
    4ASP   CR11 3642  10.869  14.857   5.111  0.4470  0.4826 -0.7487
    4ASP     HR 3643  10.955  14.414   5.407 -2.1662  0.9326 -2.3824
    4ASP     HR 3644  11.120  14.468   5.433 -0.1148 -1.5584  0.4973
    4ASP     HR 3645  11.086  14.484   5.155 -2.5337 -0.1984 -2.1083
    4ASP     HR 3646  10.928  14.488   5.207  0.8498  1.9445 -1.1962
    4ASP     HR 3647  11.089  14.663   5.377 -0.3491 -1.4766  0.2964
    4ASP     HR 3648  10.928  14.672   5.320 -1.5034  0.5395 -2.8109
    4ASP     HR 3649  11.086  14.863   5.240 -1.1754  0.2129 -0.3921
    4ASP     HR 3650  11.184  14.739   5.186  0.1171 -1.1576  1.9371
    4ASP     HR 3651  10.953  14.691   5.022 -1.6375 -1.5199  2.4550
    4ASP     HR 3652  11.064  14.817   4.997  1.3689  0.5856  0.4445
    4ASP     HR 3653  10.823  14.825   5.205 -3.9015 -1.4230 -3.3602
    4ASP     HR 3654  10.893  14.964   5.108  1.2865  0.2934 -0.8413
    4ASP     HR 3655  10.787  14.852   5.039  1.0745 -2.7822 -1.2985
    4ASP      H 3656  11.260  14.389   5.168 -0.7429  2.1785  2.0350
    4ASP    CAI 3657  11.396  14.154   5.092 -0.1727  0.7320  0.0320
    4ASP    CBI 3658  11.477  14.045   5.078  0.1353  0.3302 -0.3743
    4ASP    CBr 3659  11.591  14.077   4.994 -0.2199  0.1645  0.5665
    4ASP    CAr 3660  11.598  14.209   4.950  1.0273 -0.4453 -0.4496
    4ASP      S 3661  11.480  14.295   5.035  0.5016 -0.4892 -0.7573
    4ASP    CR1 3662  11.461  13.920   5.145  0.4693 -0.3417 -0.7710
    4ASP     CR 3663  11.567  13.811   5.128  0.6512 -0.9665  0.9241
    4ASP     CR 3664  11.520  13.681   5.193 -1.2066 -0.7916  1.1950
    4ASP     CR 3665  11.634  13.582   5.219  0.3570  0.6721 -0.3055
    4ASP     CR 3666  11.679  13.491   5.104  0.1110 -0.2729  0.6265
    4ASP   CR11 3667  11.825  13.489   5.053 -0.5458 -0.1676  1.3489
    4ASP     HR 3668  11.471  13.934   5.253  0.7368 -0.3309 -0.7969
    4ASP     HR 3669  11.363  13.889   5.108 -1.7802  3.2304  1.8272
    4ASP     HR 3670  11.599  13.790   5.025  0.1574  0.0281  0.5606
    4ASP     HR 3671  11.659  13.848   5.173  0.3949  1.1907 -0.2545
    4ASP     HR 3672  11.430  13.632   5.154 -0.2975 -0.7048 -1.0973
    4ASP     HR 3673  11.478  13.707   5.289  2.8240  1.6693  2.4011
    4ASP     HR 3674  11.722  13.638   5.252  0.3541 -0.1287  1.1163
    4ASP     HR 3675  11.597  13.517   5.299 -2.0532  1.7159 -0.5304
    4ASP     HR 3676  11.603  13.494   5.025 -0.2580  0.7191  1.0076
    4ASP     HR 3677  11.648  13.393   5.137  0.0845  1.1151  5.0316
    4ASP     HR 3678  11.838  13.426   4.965 -0.3792  1.1515  0.4202
    4ASP     HR 3679  11.850  13.585   5.009 -0.3994 -1.7466 -2.1668
    4ASP     HR 3680  11.899  13.462   5.130 -0.2582  0.5764  1.3346
    4ASP      H 3681  11.671  14.008   4.969 -0.3343  1.2190 -2.8976
    4ASP    CAI 3682  11.681  14.277   4.840  0.3552 -0.3537 -0.6447
    4ASP    CBI 3683  11.740  14.405   4.843  0.3270 -0.1219  0.2016
    4ASP    CBr 3684  11.872  14.408   4.792  0.8601  0.1283  1.0955
    4ASP    CAr 3685  11.908  14.285   4.727 -0.4576  0.2276  0.3820
    4ASP      S 3686  11.792  14.168   4.764 -0.5057  0.5326 -0.0585
    4ASP    CR1 3687  11.685  14.537   4.899  0.4997  0.5247 -1.4696
    4ASP     CR 3688  11.743  14.591   5.028 -1.2881 -0.4060  0.6847
    4ASP     CR 3689  11.660  14.707   5.105 -0.2743 -0.3714  0.3044
    4ASP     CR 3690  11.644  14.836   5.025 -0.6116 -0.6317 -0.1380
    4ASP     CR 3691  11.510  14.851   4.945 -0.6033  0.8894  0.0044
    4ASP   CR11 3692  11.380  14.832   5.021  0.0888  0.1315  0.4938
    4ASP     HR 3693  11.680  14.614   4.822 -1.4708  2.9340  0.9477
    4ASP     HR 3694  11.577  14.527   4.914  0.8713 -0.4280  0.8321
    4ASP     HR 3695  11.757  14.503   5.090 -2.5604 -0.2367  1.2320
    4ASP     HR 3696  11.836  14.638   4.994 -0.0667 -0.3516  3.9258
    4ASP     HR 3697  11.726  14.740   5.185 -0.6452  4.6961 -1.3549
    4ASP     HR 3698  11.566  14.666   5.142 -2.4745  1.5184 -2.9733
    4ASP     HR 3699  11.661  14.917   5.095  4.5033 -0.4400 -1.4004
    4ASP     HR 3700  11.715  14.835   4.942  0.7928  2.6362  0.9513
    4ASP     HR 3701  11.491  14.794   4.854 -1.0043 -0.4031  0.8831
    4ASP     HR 3702  11.498  14.952   4.904 -4.1167  0.7801  0.6379
    4ASP     HR 3703  11.299  14.849   4.949  1.0072 -2.2365 -1.1605
    4ASP     HR 3704  11.374  14.730   5.060  1.2903  0.4982  1.6609
    4ASP     HR 3705  11.378  14.912   5.095 -1.1287  0.8567 -0.3104
    4ASP      H 3706  11.941  14.491   4.802  1.0419  0.0749  0.3363
    4ASP    CAI 3707  12.033  14.246   4.669  0.9206 -0.9035  0.6356
    4ASP    CBI 3708  12.124  14.148   4.692 -0.1472 -0.4287 -0.8564
    4ASP    CBr 3709  12.238  14.152   4.606  0.6199  0.4257  0.8409
    4ASP    CAr 3710  12.239  14.260   4.521 -0.2969 -0.2030  0.4189
    4ASP      S 3711  12.089  14.348   4.532 -0.2392  0.7290  0.4273
    4ASP    CR1 3712  12.116  14.046   4.803 -0.2627  0.0079 -0.4584
    4ASP     CR 3713  12.108  13.906   4.748  0.1664 -0.3587  0.0767
    4ASP     CR 3714  12.095  13.791   4.851 -0.4651 -1.0636 -1.6079
    4ASP     CR 3715  12.145  13.658   4.781 -0.5950 -1.2854 -0.2346
    4ASP     CR 3716  12.303  13.638   4.798  0.6365 -0.3787 -0.2275
    4ASP   CR11 3717  12.363  13.531   4.714 -0.1665 -0.4106 -0.3337
    4ASP     HR 3718  12.036  14.069   4.873  2.1177 -1.8070  3.0144
    4ASP     HR 3719  12.207  14.060   4.862  0.3293 -1.4366 -1.0083
    4ASP     HR 3720  12.026  13.897   4.678  2.1839 -0.4874 -2.3211
    4ASP     HR 3721  12.195  13.895   4.683  0.7466 -3.2797  1.2617
    4ASP     HR 3722  11.990  13.767   4.869 -0.8001  1.8073  0.6309
    4ASP     HR 3723  12.157  13.811   4.938 -2.0032  1.6064 -1.0690
    4ASP     HR 3724  12.082  13.572   4.806 -1.6488 -0.2142  0.9017
    4ASP     HR 3725  12.141  13.661   4.672  2.3874  1.5516 -0.3466
    4ASP     HR 3726  12.333  13.607   4.898 -0.6191 -2.2955 -0.4327
    4ASP     HR 3727  12.350  13.736   4.784  4.9101 -1.8799  2.5073
    4ASP     HR 3728  12.472  13.539   4.717  0.0657 -0.6681 -4.9185
    4ASP     HR 3729  12.322  13.432   4.734  1.0646 -0.4336  2.2380
    4ASP     HR 3730  12.337  13.539   4.608 -0.1273  0.2180 -0.2976
    4ASP      H 3731  12.319  14.083   4.623  0.2187 -0.3749 -0.4455
    4ASP    CAI 3732  12.354  14.301   4.439  0.2109  1.2011  0.3016
    4ASP    CBI 3733  12.409  14.420   4.415  0.5658  0.6374  0.7597
    4ASP    CBr 3734  12.535  14.409   4.345  0.9749 -0.2026 -1.2400
    4ASP    CAr 3735  12.587  14.287   4.325 -0.2501  0.0351  0.7452
    4ASP      S 3736  12.470  14.179   4.396 -0.2025  0.4388  0.1732
    4ASP    CR1 3737  12.344  14.552   4.473  1.0147 -0.6642  0.5421
    4ASP     CR 3738  12.430  14.669   4.459 -0.4049 -1.1027  0.2691
    4ASP     CR 3739  12.354  14.783   4.520 -0.0090  0.2309 -0.3454
    4ASP     CR 3740  12.319  14.912   4.422  0.3642  0.4324 -0.3308
    4ASP     CR 3741  12.296  15.057   4.479 -0.7130  0.4394 -1.1470
    4ASP   CR11 3742  12.284  15.156   4.369 -0.0602 -0.3244  0.0586
    4ASP     HR 3743  12.246  14.573   4.432  0.8814 -0.6473  0.8685
    4ASP     HR 3744  12.325  14.533   4.579  1.6130 -1.5208  0.5061
    4ASP     HR 3745  12.531  14.664   4.502 -1.6868  0.9170  3.7834
    4ASP     HR 3746  12.433  14.673   4.350 -0.0438  1.3983  0.3331
    4ASP     HR 3747  12.402  14.814   4.613  1.0062 -3.4971  0.4486
    4ASP     HR 3748  12.260  14.755   4.566 -1.1486  2.7622 -0.9917
    4ASP     HR 3749  12.400  14.929   4.351 -2.1983  2.7348 -2.8063
    4ASP     HR 3750  12.233  14.879   4.363  1.4157  1.1795 -2.3189
    4ASP     HR 3751  12.390  15.087   4.526 -1.2788 -1.4911  1.3233
    4ASP     HR 3752  12.228  15.074   4.562  1.4321 -1.7778  1.1480
    4ASP     HR 3753  12.188  15.145   4.319 -0.8092  2.3848  0.8096
    4ASP     HR 3754  12.286  15.258   4.408 -3.2733 -0.6504  1.2389
    4ASP     HR 3755  12.369  15.157   4.301  2.1365 -1.1300  2.6949
    4ASP      H 3756  12.583  14.502   4.318 -0.4793  0.1346 -2.7314
    4ASP    CAI 3757  12.725  14.257   4.282 -0.1017 -0.3671 -0.7272
    4ASP    CBI 3758  12.798  14.150   4.301 -1.5608  0.5388 -0.9401
    4ASP    CBr 3759  12.936  14.179   4.275  0.5741  1.1821 -0.6410
    4ASP    CAr 3760  12.975  14.297   4.229  0.0625  1.0306  0.4420
    4ASP      S 3761  12.824  14.388   4.230  0.0263  0.2784 -0.0845
    4ASP    CR1 3762  12.745  14.017   4.340  0.0339  0.6959 -0.0932
    4ASP     CR 3763  12.827  13.895   4.284  0.7816 -0.1047 -1.1933
    4ASP     CR 3764  12.755  13.762   4.310  1.1967 -1.2495  0.2213
    4ASP     CR 3765  12.809  13.637   4.236  0.2144 -0.1991 -0.3434
    4ASP     CR 3766  12.735  13.500   4.263  0.4249 -0.5467 -0.5070
    4ASP   CR11 3767  12.584  13.509   4.233 -0.3838  0.2905 -0.2197
    4ASP     HR 3768  12.727  14.004   4.447  1.3105 -2.3574 -0.1932
    4ASP     HR 3769  12.647  14.004   4.294 -0.1683 -3.8501  1.3962
    4ASP     HR 3770  12.850  13.904   4.178  0.5029  3.2680 -1.0264
    4ASP     HR 3771  12.922  13.894   4.338 -1.0612 -2.2916  2.1892
    4ASP     HR 3772  12.662  13.785   4.258 -0.0339 -2.3955  1.8572
    4ASP     HR 3773  12.741  13.734   4.415 -0.1725  1.6946  0.8713
    4ASP     HR 3774  12.825  13.673   4.135  3.6935 -1.1766 -0.2002
    4ASP     HR 3775  12.904  13.607   4.281  1.4844  1.0511 -2.0981
    4ASP     HR 3776  12.750  13.469   4.366 -0.9440 -0.4282 -0.2681
    4ASP     HR 3777  12.769  13.423   4.192  2.4014  0.9520 -1.2341
    4ASP     HR 3778  12.564  13.533   4.129  0.0764 -1.7262 -0.7980
    4ASP     HR 3779  12.536  13.412   4.248  2.5493 -1.5041 -2.0928
    4ASP     HR 3780  12.527  13.578   4.295  2.1021  3.6381 -1.5760
    4ASP      H 3781  13.010  14.101   4.292 -0.0810  0.7727  0.3900
    4ASP    CAI 3782  13.104  14.334   4.179  0.1345 -1.4697  1.7219
    4ASP    CBI 3783  13.140  14.463   4.146  0.1495 -0.9576 -0.2126
    4ASP    CBr 3784  13.252  14.457   4.053  0.6174 -0.4235 -0.2084
    4ASP    CAr 3785  13.318  14.337   4.052 -0.0188  0.0822 -0.6813
    4ASP      S 3786  13.236  14.223   4.143  0.1809 -0.6957  0.0247
    4ASP    CR1 3787  13.067  14.589   4.197 -0.5813 -0.3164 -0.0014
    4ASP     CR 3788  13.161  14.708   4.230  0.5716 -0.2741  0.9989
    4ASP     CR 3789  13.108  14.843   4.182 -0.1549 -1.0489  0.2418
    4ASP     CR 3790  13.078  14.855   4.028  0.0029 -0.0478 -0.0613
    4ASP     CR 3791  13.106  14.989   3.968  0.4651 -0.1760 -0.4138
    4ASP   CR11 3792  13.058  15.010   3.822  0.4991  0.0525  0.8999
    4ASP     HR 3793  12.985  14.629   4.137 -0.7184  0.9730  1.0391
    4ASP     HR 3794  13.030  14.554   4.294 -2.2834  1.2293 -0.0671
    4ASP     HR 3795  13.182  14.702   4.337  2.1004 -0.4392  0.7096
    4ASP     HR 3796  13.258  14.683   4.188 -0.5496 -2.1359 -0.5522
    4ASP     HR 3797  13.198  14.898   4.210  0.2575 -2.3472  1.5012
    4ASP     HR 3798  13.017  14.863   4.240 -1.5015 -2.2927 -1.3948
    4ASP     HR 3799  13.119  14.774   3.969  1.1169 -0.7487  1.6506
    4ASP     HR 3800  12.973  14.849   4.000  0.0970  2.2764 -1.0597
    4ASP     HR 3801  13.212  15.016   3.967  0.7188 -0.6293  3.7767
    4ASP     HR 3802  13.067  15.052   4.048 -0.3868 -2.0450  0.6824
    4ASP     HR 3803  13.136  15.037   3.752 -0.7274 -1.1787 -0.9758
    4ASP     HR 3804  12.994  14.932   3.781 -0.5651  2.1387 -1.5587
    4ASP     HR 3805  13.001  15.103   3.828  2.8394  1.4692  2.3536
    4ASP      H 3806  13.277  14.539   3.986  2.1749  1.1621  2.1999
    4ASP    CAI 3807  13.437  14.314   3.979  0.8774  0.5563  1.3340
    4ASP    CBI 3808  13.520  14.199   3.970 -0.1816 -0.5564  0.7749
    4ASP    CBr 3809  13.635  14.219   3.880 -0.6308  0.1276  0.4491
    4ASP    CAr 3810  13.658  14.348   3.833 -0.5759  0.8612  0.2459
    4ASP      S 3811  13.517  14.444   3.891  0.2819  0.5115 -0.1284
    4ASP    CR1 3812  13.522  14.082   4.071  0.2455  0.2894  1.0025
    4ASP     CR 3813  13.467  13.942   4.016  0.4693  0.8099  0.0727
    4ASP     CR 3814  13.482  13.835   4.133 -0.0372 -0.0304 -0.0531
    4ASP     CR 3815  13.632  13.799   4.159 -0.1863  0.3185  0.2656
    4ASP     CR 3816  13.651  13.660   4.230 -0.4593  0.0996  0.7075
    4ASP   CR11 3817  13.795  13.627   4.257 -0.4772 -0.6297  0.5619
    4ASP     HR 3818  13.623  14.067   4.110  0.4065  0.8910  0.8273
    4ASP     HR 3819  13.482  14.111   4.169 -0.6761 -0.4029  0.8373
    4ASP     HR 3820  13.363  13.945   3.983 -0.3663 -2.1084  2.2552
    4ASP     HR 3821  13.523  13.905   3.930  0.3448 -1.7412  1.0513
    4ASP     HR 3822  13.431  13.740   4.117  0.0480 -0.8472  4.1278
    4ASP     HR 3823  13.434  13.869   4.225 -3.3943 -1.0786 -1.3138
    4ASP     HR 3824  13.677  13.798   4.059 -0.1124  1.6101  0.2803
    4ASP     HR 3825  13.688  13.886   4.193 -0.3994  0.8874 -0.8123
    4ASP     HR 3826  13.616  13.588   4.157 -0.3229  1.5215 -0.7848
    4ASP     HR 3827  13.580  13.656   4.313  0.2831 -0.0176  1.3436
    4ASP     HR 3828  13.817  13.619   4.151  4.6860  0.5771  1.3757
    4ASP     HR 3829  13.857  13.702   4.308  0.6409 -1.2760  0.1634
    4ASP     HR 3830  13.801  13.526   4.296 -1.6275 -0.0503  2.3206
    4ASP      H 3831  13.698  14.130   3.876 -0.8712 -0.0974  1.5557
    4ASP    CAI 3832  13.779  14.389   3.764 -0.4886 -0.0992  0.0767
    4ASP    CBI 3833  13.812  14.500   3.694 -0.7321  1.6590 -0.6590
    4ASP    CBr 3834  13.940  14.494   3.627  0.2712 -0.1571  0.9284
    4ASP    CAr 3835  13.997  14.368   3.622  0.6466  0.1082 -0.1057
    4ASP      S 3836  13.899  14.264   3.720  0.2706 -0.8460 -0.3240
    4ASP    CR1 3837  13.726  14.624   3.688 -0.1790  0.3549 -0.3072
    4ASP     CR 3838  13.738  14.709   3.562 -0.1522  0.7158 -0.0308
    4ASP     CR 3839  13.666  14.840   3.580 -0.7643  1.5391  0.0127
    4ASP     CR 3840  13.743  14.951   3.669  1.2383 -0.8456  0.1361
    4ASP     CR 3841  13.691  14.941   3.820 -0.2387  0.2850  0.3440
    4ASP   CR11 3842  13.580  15.040   3.854 -0.2929 -0.5227 -0.2755
    4ASP     HR 3843  13.619  14.602   3.694  0.1339 -0.6899  1.8642
    4ASP     HR 3844  13.757  14.683   3.775  1.7975 -4.8956  2.8034
    4ASP     HR 3845  13.843  14.713   3.533 -0.6258  1.3380 -1.7560
    4ASP     HR 3846  13.689  14.652   3.482  2.5089 -2.0362  0.1966
    4ASP     HR 3847  13.562  14.822   3.610  0.2824 -3.7108  0.9705
    4ASP     HR 3848  13.643  14.874   3.479 -0.7669 -0.5544 -0.7095
    4ASP     HR 3849  13.850  14.948   3.648  1.4029  1.4943  0.5260
    4ASP     HR 3850  13.694  15.033   3.617  1.1392  1.2009  3.3225
    4ASP     HR 3851  13.772  14.934   3.892  0.2692  0.1053 -0.2483
    4ASP     HR 3852  13.646  14.844   3.837 -0.2135  0.5178  1.7756
    4ASP     HR 3853  13.537  15.091   3.768 -0.7582 -2.2590 -1.0884
    4ASP     HR 3854  13.498  14.982   3.897 -1.8622  2.3034  0.6523
    4ASP     HR 3855  13.612  15.126   3.913 -2.0765  0.5880 -0.9141
    4ASP      H 3856  14.000  14.564   3.571  0.8846  1.7431  3.8729
    4ASP    CAI 3857  14.114  14.327   3.555  0.6082 -0.4227  0.3871
    4ASP    CBI 3858  14.197  14.215   3.572  0.9740 -0.1217 -0.0368
    4ASP    CBr 3859  14.321  14.218   3.491 -1.1809  0.1439 -0.2875
    4ASP    CAr 3860  14.329  14.330   3.419  0.1651  0.8156  0.1717
    4ASP      S 3861  14.183  14.421   3.432 -0.1128  0.1663 -0.1432
    4ASP    CR1 3862  14.178  14.100   3.666  0.4635  0.4609  0.7095
    4ASP     CR 3863  14.277  13.977   3.661  0.2376  0.0599 -1.0072
    4ASP     CR 3864  14.233  13.887   3.784  0.0958 -0.0910 -0.5755
    4ASP     CR 3865  14.354  13.791   3.821  0.0265 -0.6089 -0.2223
    4ASP     CR 3866  14.349  13.740   3.969  0.1258  0.8946  1.2071
    4ASP   CR11 3867  14.217  13.660   3.996 -0.6870 -0.1890  0.8900
    4ASP     HR 3868  14.172  14.141   3.767 -2.3997 -3.5730  2.2989
    4ASP     HR 3869  14.075  14.073   3.645 -0.4616  2.5501  2.3517
    4ASP     HR 3870  14.268  13.928   3.564 -1.9044 -0.7670 -0.4006
    4ASP     HR 3871  14.383  14.002   3.666 -0.0761  1.0796  1.4340
    4ASP     HR 3872  14.139  13.837   3.763 -1.3166  3.7905 -4.1150
    4ASP     HR 3873  14.197  13.953   3.862  0.3462  0.5385 -0.9867
    4ASP     HR 3874  14.368  13.705   3.756 -0.3808 -1.9658  1.4353
    4ASP     HR 3875  14.439  13.859   3.822 -1.1933  0.9957 -1.7945
    4ASP     HR 3876  14.349  13.829   4.031 -0.6706  1.1431  0.8617
    4ASP     HR 3877  14.428  13.668   3.990 -2.4923 -2.6703 -0.5521
    4ASP     HR 3878  14.118  13.704   3.997 -1.2478 -1.3925 -0.3552
    4ASP     HR 3879  14.223  13.565   3.942  1.5547  0.4140 -0.0125
    4ASP     HR 3880  14.237  13.611   4.092  4.1639  1.3108  0.7620
    4ASP      H 3881  14.380  14.129   3.477  0.7186  1.3850 -0.3640
    4ASP    CAI 3882  14.434  14.373   3.326  0.1953  0.0925  0.5761
    4ASP    CBI 3883  14.438  14.471   3.235  0.1326  0.5260  0.4275
    4ASP    CBr 3884  14.563  14.469   3.163  0.0166  0.1691  0.2173
    4ASP    CAr 3885  14.661  14.383   3.201  1.0423  0.4693  0.0532
    4ASP      S 3886  14.585  14.283   3.327  0.4064 -1.1271  0.5894
    4ASP    CR1 3887  14.345  14.584   3.197 -0.6967  1.0459 -0.6747
    4ASP     CR 3888  14.346  14.714   3.294  0.3170 -1.5087  0.6699
    4ASP     CR 3889  14.469  14.787   3.268 -0.7052  0.3359  0.6623
    4ASP     CR 3890  14.479  14.932   3.347 -0.6064  0.3425  0.7768
    4ASP     CR 3891  14.620  14.989   3.347 -0.2742 -0.9436 -0.0213
    4ASP   CR11 3892  14.679  15.019   3.212 -0.6379  0.3838  0.0424
    4ASP     HR 3893  14.359  14.622   3.096 -0.7521  0.3808 -0.9304
    4ASP     HR 3894  14.244  14.544   3.201  0.1246 -1.3067 -2.8361
    4ASP     HR 3895  14.256  14.772   3.278  0.7510 -0.0887  3.1312
    4ASP     HR 3896  14.340  14.684   3.398 -2.7884  0.7538  1.1758
    4ASP     HR 3897  14.475  14.802   3.160 -3.3558  0.9571  0.5582
    4ASP     HR 3898  14.544  14.712   3.290 -0.3800  1.4399  3.6024
    4ASP     HR 3899  14.419  14.997   3.284  1.4897 -0.2649 -1.9149
    4ASP     HR 3900  14.461  14.920   3.454 -1.3329  0.7220  0.7033
    4ASP     HR 3901  14.697  14.934   3.402  1.8318 -0.0074 -1.9697
    4ASP     HR 3902  14.630  15.089   3.389 -0.5942 -1.5725  1.6048
    4ASP     HR 3903  14.712  14.927   3.163 -0.8274  1.3300 -1.9056
    4ASP     HR 3904  14.615  15.079   3.148 -1.1936  1.8616  1.9421
    4ASP     HR 3905  14.781  15.057   3.218 -0.1171 -0.6340 -1.9023
    4ASP      H 3906  14.581  14.547   3.089  1.1594 -2.5525 -2.4828
    4ASP    CAI 3907  14.787  14.364   3.134 -0.2873  0.0079 -1.0092
    4ASP    CBI 3908  14.863  14.256   3.107  1.0609 -0.6100  0.4853
    4ASP    CBr 3909  14.945  14.271   2.988  0.6936  0.3286 -1.0022
    4ASP    CAr 3910  14.950  14.405   2.944 -0.1834  0.4439 -0.4335
    4ASP      S 3911  14.845  14.500   3.036 -0.3075  0.1695 -0.1005
    4ASP    CR1 3912  14.884  14.132   3.186  0.3711  0.9346  0.8763
    4ASP     CR 3913  15.015  14.134   3.261 -0.2034 -1.0930 -1.1180
    4ASP     CR 3914  15.021  14.248   3.358  0.0504 -0.1758 -0.0719
    4ASP     CR 3915  15.136  14.237   3.458 -0.2295  1.4719 -0.3348
    4ASP     CR 3916  15.133  14.343   3.572  0.9569  0.4632 -1.0641
    4ASP   CR11 3917  14.999  14.337   3.651  0.3097  0.5104 -0.7995
    4ASP     HR 3918  14.802  14.100   3.251 -1.3732 -3.1329 -3.0357
    4ASP     HR 3919  14.898  14.067   3.100  0.7989  1.0489  0.8596
    4ASP     HR 3920  15.021  14.034   3.305 -1.7535 -0.2639  1.0754
    4ASP     HR 3921  15.088  14.139   3.180  1.3574 -0.8563  0.2667
    4ASP     HR 3922  14.933  14.254   3.423 -1.2465 -1.6179 -1.6556
    4ASP     HR 3923  15.050  14.332   3.294  4.1798 -0.8806  0.7737
    4ASP     HR 3924  15.148  14.141   3.509 -0.0431  1.6206 -0.0913
    4ASP     HR 3925  15.231  14.241   3.405 -1.5539 -0.2407 -2.9664
    4ASP     HR 3926  15.149  14.448   3.546 -1.3460  0.8024 -1.2857
    4ASP     HR 3927  15.219  14.332   3.638  1.6099  1.0862 -1.8087
    4ASP     HR 3928  14.986  14.426   3.713  0.3845 -0.5008  0.6863
    4ASP     HR 3929  14.913  14.334   3.584  1.9514 -0.0408 -2.9465
    4ASP     HR 3930  15.008  14.240   3.701 -1.1145 -1.4756 -4.2572
    4ASP      H 3931  14.979  14.187   2.928  0.8985  0.3906 -0.9729
    4ASP    CAI 3932  15.039  14.446   2.837  0.3291  0.6235 -0.4974
    4ASP    CBI 3933  15.083  14.579   2.814 -0.0060  0.8079  0.5026
    4ASP    CBr 3934  15.227  14.589   2.772  0.3744  0.3158 -0.2433
    4ASP    CAr 3935  15.267  14.465   2.740 -0.7184 -0.0088  0.1320
    4ASP      S 3936  15.147  14.338   2.760 -0.0441  0.3482  0.1155
    4ASP    CR1 3937  15.000  14.708   2.835  0.2266  0.2740  0.1290
    4ASP     CR 3938  15.087  14.833   2.854  0.7303  0.0030  0.8357
    4ASP     CR 3939  15.002  14.945   2.918  0.1491 -0.5107  0.6010
    4ASP     CR 3940  15.094  15.062   2.948 -0.7805  0.1386 -0.4409
    4ASP     CR 3941  15.044  15.130   3.071  0.4214  0.2527 -0.5249
    4ASP   CR11 3942  15.168  15.215   3.125  0.2263 -0.5153  0.0099
    4ASP     HR 3943  14.931  14.712   2.750  0.2517  2.7181  0.2146
    4ASP     HR 3944  14.929  14.712   2.917  1.1686 -1.0977  1.0452
    4ASP     HR 3945  15.166  14.808   2.925  2.5903 -1.9671 -1.8000
    4ASP     HR 3946  15.133  14.844   2.755  0.6551 -0.5612  0.7424
    4ASP     HR 3947  14.959  14.914   3.013  5.0806 -1.2162  2.7416
    4ASP     HR 3948  14.926  14.976   2.846 -0.6226 -1.2649  1.0897
    4ASP     HR 3949  15.196  15.029   2.967 -0.9365 -0.5760 -0.8269
    4ASP     HR 3950  15.101  15.128   2.861 -0.0239 -0.4514 -0.8392
    4ASP     HR 3951  15.028  15.052   3.145  3.1903  0.2855  0.1822
    4ASP     HR 3952  14.946  15.176   3.060  0.1057 -0.4927 -0.8099
    4ASP     HR 3953  15.203  15.281   3.046 -1.3123  1.4616  0.9536
    4ASP     HR 3954  15.121  15.281   3.198  1.0247  1.0568 -0.8931
    4ASP     HR 3955  15.240  15.146   3.168 -1.0406 -0.0464  2.9549
    4ASP      H 3956  15.289  14.677   2.771 -1.2428  1.5054  0.7140
    4ASP    CAI 3957  15.399  14.429   2.691  1.0070 -0.0233  0.0752
    4ASP    CBI 3958  15.473  14.320   2.721  0.1816 -0.1100  0.7427
    4ASP    CBr 3959  15.606  14.335   2.665 -0.2219 -0.1444 -0.1726
    4ASP    CAr 3960  15.638  14.460   2.613  0.0921  1.1727 -0.6557
    4ASP      S 3961  15.495  14.558   2.637  0.3312 -0.1482  0.8549
    4ASP    CR1 3962  15.446  14.208   2.824 -0.5961  0.6137  0.5925
    4ASP     CR 3963  15.444  14.071   2.765 -0.3093  1.0256  1.1564
    4ASP     CR 3964  15.387  13.971   2.856 -0.0806 -0.3865  0.9865
    4ASP     CR 3965  15.400  13.824   2.787 -0.0372 -0.9420  0.3675
    4ASP     CR 3966  15.284  13.729   2.821  1.0758  0.2999  0.1723
    4ASP   CR11 3967  15.316  13.583   2.796 -1.0001  0.1923  0.1413
    4ASP     HR 3968  15.352  14.226   2.878 -1.8476 -0.7976 -1.0610
    4ASP     HR 3969  15.523  14.216   2.900  0.3840 -1.4937 -0.1545
    4ASP     HR 3970  15.402  14.057   2.665  2.6101 -1.8878  0.2373
    4ASP     HR 3971  15.548  14.037   2.760 -1.2707 -2.1185  1.7837
    4ASP     HR 3972  15.280  13.987   2.851 -0.2793 -1.9602 -0.2345
    4ASP     HR 3973  15.434  13.972   2.954  2.0465 -2.5323  0.0533
    4ASP     HR 3974  15.414  13.820   2.679  2.7924 -1.8806  0.7322
    4ASP     HR 3975  15.494  13.785   2.825  0.7250  0.3559 -0.1788
    4ASP     HR 3976  15.193  13.750   2.764  0.8520 -0.3865  0.2717
    4ASP     HR 3977  15.263  13.760   2.923 -0.5409 -1.9157  0.5616
    4ASP     HR 3978  15.326  13.578   2.687 -0.1308 -2.6702  0.3041
    4ASP     HR 3979  15.402  13.549   2.854 -0.6890  1.2545  0.3054
    4ASP     HR 3980  15.232  13.528   2.839  0.7218 -1.0899  1.9778
    4ASP      H 3981  15.687  14.267   2.691  1.3781  1.7062 -0.1944
    4ASP    CAI 3982  15.760  14.516   2.560  0.2567 -0.9917 -0.1732
    4ASP    CBI 3983  15.832  14.636   2.569 -0.9637 -0.5309  0.1740
    4ASP    CBr 3984  15.962  14.627   2.506 -0.0764  0.3029 -0.0943
    4ASP    CAr 3985  15.991  14.502   2.461  0.4278  0.2217  0.2259
    4ASP      S 3986  15.866  14.390   2.488  0.0114  0.3116  0.2809
    4ASP    CR1 3987  15.770  14.769   2.614  1.4455 -0.5899 -0.5127
    4ASP     CR 3988  15.878  14.862   2.659 -0.8433 -1.0302  0.3225
    4ASP     CR 3989  15.825  14.997   2.724  0.5542 -0.4209 -0.3481
    4ASP     CR 3990  15.739  15.087   2.620 -1.0511  0.0025 -0.5233
    4ASP     CR 3991  15.671  15.201   2.691  0.4597  0.0766  0.8080
    4ASP   CR11 3992  15.577  15.293   2.613 -0.2131 -1.1039 -0.3103
    4ASP     HR 3993  15.717  14.788   2.521 -0.4819 -1.9263  0.2633
    4ASP     HR 3994  15.695  14.750   2.691  1.2583 -0.9444 -0.7794
    4ASP     HR 3995  15.958  14.806   2.706  0.0813  2.7208  3.5284
    4ASP     HR 3996  15.916  14.902   2.564 -2.9054 -0.5267 -0.3089
    4ASP     HR 3997  15.915  15.049   2.756  0.1532 -1.6318  3.0644
    4ASP     HR 3998  15.779  14.974   2.821  1.5872  1.8348  0.7001
    4ASP     HR 3999  15.803  15.129   2.543 -0.0168  2.8504  1.7809
    4ASP     HR 4000  15.677  15.009   2.575 -2.1385  1.8242 -2.2628
    4ASP     HR 4001  15.748  15.271   2.724 -1.3817  2.2412  0.5832
    4ASP     HR 4002  15.635  15.158   2.784 -0.9403 -2.2759 -0.7744
    4ASP     HR 4003  15.490  15.234   2.583 -0.9625 -1.0173  1.6366
    4ASP     HR 4004  15.544  15.388   2.655  3.7328 -0.0398  0.5993
    4ASP     HR 4005  15.615  15.315   2.513 -0.8841  1.7824  0.0350
    4ASP      H 4006  16.031  14.710   2.496  0.3058  0.5577  3.7969
    4ASP      H 4007  16.078  14.460   2.411  1.9762  2.9598  0.5410
    4ASP      H 4008   2.971  13.215  10.357 -2.9645  0.2773  1.9408
    5ASP    CAI 4009   5.818  23.158  15.398  0.0517 -0.4635 -0.2113
    5ASP    CBI 4010   5.746  23.079  15.487 -0.4032  0.7128 -0.9393
    5ASP    CBr 4011   5.822  23.058  15.612 -0.5085  0.5805  0.0376
    5ASP    CAr 4012   5.948  23.115  15.613  0.5517 -0.5660  0.0559
    5ASP      S 4013   5.974  23.188  15.455  0.4744 -0.4207 -0.1510
    5ASP    CR1 4014   5.610  23.018  15.451  0.1719 -0.3646  0.6894
    5ASP     CR 4015   5.524  23.115  15.359  0.3348  0.6875 -0.7317
    5ASP     CR 4016   5.380  23.071  15.336  0.3982  0.3932  0.1430
    5ASP     CR 4017   5.297  23.147  15.233  0.0053 -0.9958  0.3324
    5ASP     CR 4018   5.148  23.138  15.254  0.4463 -0.1697  0.1718
    5ASP   CR11 4019   5.079  23.212  15.149  0.4304 -0.8457  0.3404
    5ASP     HR 4020   5.613  22.917  15.409 -1.1241 -0.5048  0.8979
    5ASP     HR 4021   5.555  22.997  15.543 -1.2741  2.1330  0.4324
    5ASP     HR 4022   5.515  23.220  15.386  0.6780  0.9522 -1.6246
    5ASP     HR 4023   5.575  23.131  15.264  0.5077  1.2492 -0.5466
    5ASP     HR 4024   5.315  23.074  15.424  2.2607 -0.5626  1.5785
    5ASP     HR 4025   5.366  22.970  15.297 -0.7745  1.1229 -1.3690
    5ASP     HR 4026   5.335  23.249  15.237  1.1191 -1.2916 -2.0401
    5ASP     HR 4027   5.334  23.116  15.135  1.3839 -2.7437  1.3786
    5ASP     HR 4028   5.124  23.189  15.348  0.5219 -0.2446  0.2332
    5ASP     HR 4029   5.121  23.033  15.248  0.1342 -0.3343  3.6069
    5ASP     HR 4030   4.971  23.195  15.144  0.0085  1.3200  1.2894
    5ASP     HR 4031   5.084  23.320  15.166 -0.9968 -0.6408 -0.4520
    5ASP     HR 4032   5.126  23.202  15.052  1.1267 -1.1390  0.7066
    5ASP      H 4033   5.775  23.010  15.696  0.9629 -0.5551  0.2258
    5ASP    CAI 4034   6.032  23.134  15.721 -0.1493 -0.8624  0.9808
    5ASP    CBI 4035   6.163  23.095  15.724 -0.3654 -0.0651 -0.6089
    5ASP    CBr 4036   6.198  23.069  15.860  0.5192  0.2100  0.4931
    5ASP    CAr 4037   6.103  23.103  15.945  0.0019  0.4929  0.3721
    5ASP      S 4038   5.962  23.176  15.872  0.2074 -0.3020  0.1008
    5ASP    CR1 4039   6.263  23.098  15.618 -0.1936 -0.2099 -0.2886
    5ASP     CR 4040   6.246  22.975  15.518  0.1812 -0.5956 -0.6085
    5ASP     CR 4041   6.352  22.977  15.409  1.0577  0.4866  0.6846
    5ASP     CR 4042   6.318  22.882  15.289 -0.2970 -0.3797 -0.7224
    5ASP     CR 4043   6.224  22.935  15.176  0.1475  0.4029  0.2092
    5ASP   CR11 4044   6.273  23.044  15.094  0.2727  0.5997 -0.1006
    5ASP     HR 4045   6.264  23.195  15.570  1.1664  0.4362  0.9849
    5ASP     HR 4046   6.362  23.087  15.664  0.5671 -0.1598 -1.8732
    5ASP     HR 4047   6.249  22.883  15.577  1.3198 -0.2899 -0.1823
    5ASP     HR 4048   6.149  22.984  15.468  0.9367 -0.4501 -2.0781
    5ASP     HR 4049   6.446  22.933  15.440  0.4892 -0.3665  1.2023
    5ASP     HR 4050   6.362  23.080  15.372 -0.3840  0.2470 -0.4230
    5ASP     HR 4051   6.402  22.856  15.224 -2.7803 -0.0709 -4.1447
    5ASP     HR 4052   6.292  22.791  15.342  1.1664  0.7763  2.1259
    5ASP     HR 4053   6.128  22.964  15.218 -0.4459  0.4261 -1.1541
    5ASP     HR 4054   6.185  22.864  15.103 -2.6013  3.7196 -1.7021
    5ASP     HR 4055   6.191  23.056  15.023 -1.3289  1.6253  1.8522
    5ASP     HR 4056   6.290  23.137  15.148 -2.0413 -0.1160  1.9278
    5ASP     HR 4057   6.373  23.021  15.058  1.2013  0.2879  2.5903
    5ASP      H 4058   6.298  23.030  15.877  1.9204  3.0424 -0.8307
    5ASP    CAI 4059   6.105  23.105  16.085 -1.1160  0.0741  0.0150
    5ASP    CBI 4060   6.022  23.049  16.171  0.0645 -0.6343 -0.4273
    5ASP    CBr 4061   6.086  23.016  16.297 -0.4927  0.1648 -1.0473
    5ASP    CAr 4062   6.220  23.037  16.308  0.0416  0.0704  1.1005
    5ASP      S 4063   6.261  23.123  16.167  0.0102  0.5901  0.0569
    5ASP    CR1 4064   5.869  23.030  16.154  0.3714 -0.0213 -0.2237
    5ASP     CR 4065   5.797  23.177  16.171  0.6736 -0.3720 -0.3869
    5ASP     CR 4066   5.649  23.164  16.175 -0.8492 -0.4989 -0.4713
    5ASP     CR 4067   5.584  23.220  16.054 -0.1847  0.9239  1.0948
    5ASP     CR 4068   5.433  23.198  16.041  0.6314  0.9706 -0.9129
    5ASP   CR11 4069   5.384  23.201  15.896  0.5230 -0.4126 -1.0423
    5ASP     HR 4070   5.844  22.977  16.062 -0.7067  0.7347 -0.3713
    5ASP     HR 4071   5.830  22.965  16.231 -0.4702 -1.0565 -1.5183
    5ASP     HR 4072   5.828  23.220  16.266  0.9539 -0.2828 -0.5168
    5ASP     HR 4073   5.841  23.262  16.119  1.5417 -1.4812 -1.5066
    5ASP     HR 4074   5.600  23.198  16.267 -3.0849 -1.7858 -1.1431
    5ASP     HR 4075   5.630  23.057  16.165  0.3768 -0.7735  0.0077
    5ASP     HR 4076   5.599  23.327  16.071 -0.2426  1.0638  0.3028
    5ASP     HR 4077   5.636  23.186  15.965 -0.5036  3.7397 -0.2337
    5ASP     HR 4078   5.379  23.272  16.101 -1.1825 -1.6655  0.8061
    5ASP     HR 4079   5.405  23.104  16.089 -1.4316 -0.0546 -3.9846
    5ASP     HR 4080   5.462  23.154  15.836  0.5126  1.2460 -2.3658
    5ASP     HR 4081   5.300  23.133  15.884  0.0881  0.4151 -2.7913
    5ASP     HR 4082   5.355  23.303  15.869  0.2165 -0.4056 -0.6954
    5ASP      H 4083   6.036  22.991  16.389 -1.8482  1.4004 -1.4349
    5ASP    CAI 4084   6.316  23.015  16.414  0.0093  0.6139  0.1805
    5ASP    CBI 4085   6.405  22.905  16.416 -0.1357 -0.2778 -0.0459
    5ASP    CBr 4086   6.412  22.848  16.555  0.7411  1.3243  0.5125
    5ASP    CAr 4087   6.349  22.929  16.649  0.1563 -0.7840  1.0170
    5ASP      S 4088   6.274  23.072  16.572  0.4171  0.3653  0.5141
    5ASP    CR1 4089   6.478  22.860  16.295 -0.0505 -1.0463  0.1704
    5ASP     CR 4090   6.408  22.740  16.219 -0.2938  0.5739  1.1756
    5ASP     CR 4091   6.467  22.709  16.084  0.4353 -0.0848  0.1547
    5ASP     CR 4092   6.376  22.626  15.996  0.2559 -0.0119 -0.4654
    5ASP     CR 4093   6.419  22.605  15.857 -0.3352 -0.0249  0.5908
    5ASP   CR11 4094   6.453  22.453  15.836 -0.0681 -0.3515 -0.2742
    5ASP     HR 4095   6.485  22.951  16.235  1.5415 -0.9304  0.5036
    5ASP     HR 4096   6.579  22.832  16.325  0.4609  0.4536 -0.0952
    5ASP     HR 4097   6.394  22.645  16.272 -1.3984 -1.7894 -3.1366
    5ASP     HR 4098   6.307  22.773  16.196  0.7278  3.2664  0.2894
    5ASP     HR 4099   6.550  22.640  16.096  0.3735 -0.3651 -0.9693
    5ASP     HR 4100   6.496  22.800  16.031 -1.0682  0.2508 -0.1270
    5ASP     HR 4101   6.370  22.534  16.054  2.0103  0.8017  1.0682
    5ASP     HR 4102   6.272  22.659  15.996  1.0440  2.9107  3.3031
    5ASP     HR 4103   6.500  22.673  15.833  0.0176 -1.6058 -3.1200
    5ASP     HR 4104   6.329  22.613  15.795  1.2038 -2.7048 -2.1047
    5ASP     HR 4105   6.474  22.449  15.730  3.0205 -0.0022  0.2797
    5ASP     HR 4106   6.536  22.435  15.905  0.7515  3.0897 -0.2837
    5ASP     HR 4107   6.376  22.380  15.862  1.5681 -1.9872  0.1169
    5ASP      H 4108   6.458  22.754  16.584  0.8151  0.4864 -2.1744
    5ASP    CAI 4109   6.349  22.909  16.786  0.3684 -0.8038  0.1164
    5ASP    CBI 4110   6.237  22.879  16.860 -0.0102  0.7939 -0.0931
    5ASP    CBr 4111   6.255  22.784  16.968  0.2073  0.8229 -0.1668
    5ASP    CAr 4112   6.381  22.721  16.965 -1.1724 -0.0390  0.2880
    5ASP      S 4113   6.472  22.792  16.837 -0.2424  0.1783  0.1481
    5ASP    CR1 4114   6.110  22.955  16.838 -0.0376  0.7339  0.2961
    5ASP     CR 4115   5.969  22.914  16.906 -0.5771  0.3951  0.1929
    5ASP     CR 4116   5.853  22.956  16.825  0.4735 -0.2190  0.6973
    5ASP     CR 4117   5.749  23.037  16.905  0.3008  0.9877 -0.1196
    5ASP     CR 4118   5.632  23.091  16.826 -1.2910 -0.3980  1.0240
    5ASP   CR11 4119   5.528  23.161  16.915 -0.2427  0.2740  0.4022
    5ASP     HR 4120   6.126  23.060  16.860 -0.7754  0.6620  1.2520
    5ASP     HR 4121   6.097  22.937  16.732 -0.9459 -1.5481  0.7570
    5ASP     HR 4122   5.967  22.807  16.924 -1.7844  0.9710  3.8028
    5ASP     HR 4123   5.954  22.956  17.005 -0.6122  2.6218 -0.7186
    5ASP     HR 4124   5.797  22.885  16.764  4.1413 -2.7853  0.1544
    5ASP     HR 4125   5.889  23.043  16.770  0.2132  0.1934  1.1862
    5ASP     HR 4126   5.703  22.964  16.971  3.3131 -1.9527 -1.1236
    5ASP     HR 4127   5.797  23.100  16.979  1.8364  0.0419 -0.2912
    5ASP     HR 4128   5.597  23.020  16.752  1.1478 -0.2891 -0.2621
    5ASP     HR 4129   5.664  23.178  16.769 -2.4765 -0.3883  0.3709
    5ASP     HR 4130   5.573  23.247  16.965  1.7923 -0.4815 -0.0579
    5ASP     HR 4131   5.446  23.192  16.850  2.6349  2.4321 -2.3911
    5ASP     HR 4132   5.477  23.094  16.983  3.0342 -1.4290  1.2907
    5ASP      H 4133   6.163  22.762  17.021  1.5533 -1.4814  1.3275
    5ASP    CAI 4134   6.432  22.623  17.054  0.7869 -0.5864  0.3600
    5ASP    CBI 4135   6.557  22.574  17.071 -0.5102 -0.3745  0.9510
    5ASP    CBr 4136   6.595  22.532  17.202  0.5918  0.5831  0.5288
    5ASP    CAr 4137   6.490  22.532  17.294 -0.2674  0.5027  0.4549
    5ASP      S 4138   6.341  22.582  17.194  0.5387 -0.8162 -0.0596
    5ASP    CR1 4139   6.660  22.560  16.963  0.6712 -0.4373  0.0673
    5ASP     CR 4140   6.732  22.434  16.955 -0.9234  0.9273 -0.9388
    5ASP     CR 4141   6.809  22.416  16.825  1.2448 -0.3604  0.5872
    5ASP     CR 4142   6.723  22.347  16.717  0.0758  0.5076 -0.0337
    5ASP     CR 4143   6.810  22.283  16.618 -0.1167 -0.5070 -0.1068
    5ASP   CR11 4144   6.922  22.371  16.549 -0.3243  0.4898  0.1540
    5ASP     HR 4145   6.601  22.555  16.872 -0.0166  0.0643  0.4866
    5ASP     HR 4146   6.740  22.633  16.949 -1.5972  1.9811 -0.5373
    5ASP     HR 4147   6.804  22.428  17.037 -1.0227  5.5504 -0.4167
    5ASP     HR 4148   6.660  22.353  16.958  0.9526 -0.7376  0.4577
    5ASP     HR 4149   6.900  22.362  16.850  1.1531 -0.0433  1.5873
    5ASP     HR 4150   6.840  22.511  16.782  1.0178 -0.9509 -0.9162
    5ASP     HR 4151   6.674  22.262  16.764 -0.1386  0.7514  0.1822
    5ASP     HR 4152   6.651  22.423  16.688  0.9438  3.4590  4.9055
    5ASP     HR 4153   6.743  22.260  16.535 -2.7987  0.8461  1.6318
    5ASP     HR 4154   6.862  22.192  16.650  0.6703 -0.3191 -0.8251
    5ASP     HR 4155   6.884  22.474  16.551  1.2328  1.0409  2.9586
    5ASP     HR 4156   6.998  22.374  16.626 -0.8352 -2.3162  0.8056
    5ASP     HR 4157   6.956  22.331  16.453  0.4660 -0.4008  0.7934
    5ASP      H 4158   6.699  22.522  17.231  0.5613 -1.8853 -0.0821
    5ASP    CAI 4159   6.489  22.473  17.425  0.4536 -0.1565  1.1410
    5ASP    CBI 4160   6.427  22.523  17.538  0.7259  0.7453 -0.9308
    5ASP    CBr 4161   6.470  22.462  17.662  0.0449 -0.4070 -0.4175
    5ASP    CAr 4162   6.572  22.367  17.642  0.5302  0.2790  0.0599
    5ASP      S 4163   6.603  22.353  17.469  0.6010  0.0234 -0.2009
    5ASP    CR1 4164   6.334  22.641  17.538 -0.1083  0.5309  0.5311
    5ASP     CR 4165   6.353  22.713  17.669  0.1560 -0.6016  0.2062
    5ASP     CR 4166   6.289  22.850  17.663  0.1826  0.0877 -0.2666
    5ASP     CR 4167   6.283  22.911  17.796  0.5901 -0.2961 -0.2805
    5ASP     CR 4168   6.203  23.041  17.794  0.3072 -0.0865 -0.0066
    5ASP   CR11 4169   6.189  23.120  17.931  0.4397  0.7579  0.3351
    5ASP     HR 4170   6.365  22.692  17.447  0.5262  2.0663  1.5713
    5ASP     HR 4171   6.229  22.619  17.519  0.3171 -0.0875 -1.1058
    5ASP     HR 4172   6.306  22.666  17.755  1.1085 -0.7107  0.6722
    5ASP     HR 4173   6.459  22.731  17.682  0.3079  0.7223 -2.5235
    5ASP     HR 4174   6.195  22.843  17.608 -1.2275 -1.3379  2.2434
    5ASP     HR 4175   6.362  22.906  17.605  1.8927 -3.1709 -1.3766
    5ASP     HR 4176   6.212  22.856  17.858  0.7579  3.4874  3.5206
    5ASP     HR 4177   6.375  22.909  17.855 -0.2478  1.2751  1.1447
    5ASP     HR 4178   6.100  23.013  17.769 -0.2731  2.1202 -0.1868
    5ASP     HR 4179   6.241  23.108  17.717 -1.1001 -0.2385 -0.8512
    5ASP     HR 4180   6.116  23.078  18.000  0.3886 -0.4919 -0.4694
    5ASP     HR 4181   6.285  23.137  17.981 -0.4397 -0.0745  2.3348
    5ASP     HR 4182   6.166  23.226  17.919  0.1912  1.0931  3.2097
    5ASP      H 4183   6.443  22.491  17.763 -1.9641  0.4458 -1.1819
    5ASP    CAI 4184   6.632  22.291  17.740  1.1099  0.6623  0.0800
    5ASP    CBI 4185   6.757  22.238  17.757 -0.1753  0.0522  0.7668
    5ASP    CBr 4186   6.787  22.200  17.894  0.5220  0.1708 -0.0120
    5ASP    CAr 4187   6.677  22.216  17.985 -0.5251 -0.4254 -0.0937
    5ASP      S 4188   6.539  22.259  17.887  0.2113 -0.2659 -0.0436
    5ASP    CR1 4189   6.860  22.208  17.654  0.2924 -0.3256  0.2582
    5ASP     CR 4190   6.939  22.341  17.617  0.2584  0.4587  0.4623
    5ASP     CR 4191   7.088  22.335  17.583  0.5846  0.3300  0.6986
    5ASP     CR 4192   7.096  22.275  17.440 -0.7893  0.5887 -0.7226
    5ASP     CR 4193   7.032  22.353  17.320  0.0202  0.2302  0.0353
    5ASP   CR11 4194   7.047  22.295  17.177  0.3669 -0.3593 -0.8620
    5ASP     HR 4195   6.916  22.126  17.699 -0.3780 -0.2180  1.3102
    5ASP     HR 4196   6.818  22.185  17.556  2.2089  2.1546 -1.1956
    5ASP     HR 4197   6.885  22.403  17.546 -2.6673 -2.6035 -0.0877
    5ASP     HR 4198   6.934  22.407  17.704  2.8431 -0.9235  1.7343
    5ASP     HR 4199   7.144  22.264  17.644  0.7816  1.4969  1.8933
    5ASP     HR 4200   7.127  22.436  17.593 -1.8517  1.1637  2.1986
    5ASP     HR 4201   7.191  22.242  17.398 -0.7110 -0.9684  0.6137
    5ASP     HR 4202   7.034  22.186  17.453 -1.6937  1.0330 -1.9531
    5ASP     HR 4203   7.057  22.459  17.312  2.3331 -0.1717  1.2844
    5ASP     HR 4204   6.927  22.368  17.345  0.2420  0.2123  0.9994
    5ASP     HR 4205   7.149  22.298  17.139  0.1997 -0.6698 -1.3449
    5ASP     HR 4206   7.035  22.187  17.186  3.0426 -0.6496 -0.2924
    5ASP     HR 4207   6.976  22.337  17.106 -1.3059 -0.0294  0.9730
    5ASP      H 4208   6.869  22.139  17.928  2.4078  2.4463 -0.3671
    5ASP    CAI 4209   6.672  22.194  18.130  0.1163 -0.8285 -0.4719
    5ASP    CBI 4210   6.582  22.126  18.213 -0.7613 -0.0462 -0.9196
    5ASP    CBr 4211   6.655  22.071  18.326  0.0216 -0.3262 -0.1533
    5ASP    CAr 4212   6.787  22.092  18.326  0.8487 -0.2325 -0.0857
    5ASP      S 4213   6.835  22.164  18.176 -0.3274 -0.3221  0.6644
    5ASP    CR1 4214   6.434  22.094  18.185 -0.1228  0.0604  0.1721
    5ASP     CR 4215   6.333  22.182  18.254 -0.8097 -0.0477  0.1165
    5ASP     CR 4216   6.188  22.148  18.219 -0.6220  0.3743 -0.8402
    5ASP     CR 4217   6.071  22.218  18.288  0.3918 -0.0538 -0.4032
    5ASP     CR 4218   5.988  22.297  18.188 -0.4962 -0.2774  0.1425
    5ASP   CR11 4219   5.864  22.380  18.242 -0.1061  0.0365  0.8328
    5ASP     HR 4220   6.426  21.991  18.221  2.6866 -1.0794 -2.2755
    5ASP     HR 4221   6.423  22.096  18.077  0.9307 -0.7677  0.0384
    5ASP     HR 4222   6.340  22.174  18.363 -1.8079 -0.2401  0.1672
    5ASP     HR 4223   6.365  22.285  18.238  1.7607 -0.4396  2.4122
    5ASP     HR 4224   6.187  22.042  18.245  1.0477 -0.0095 -2.2230
    5ASP     HR 4225   6.177  22.146  18.110 -3.8666  0.1382 -0.5341
    5ASP     HR 4226   6.017  22.142  18.344 -2.9730  1.9979 -0.6955
    5ASP     HR 4227   6.108  22.292  18.358 -0.3343 -0.4446  0.4017
    5ASP     HR 4228   5.958  22.218  18.119 -2.8079 -0.6556  1.5321
    5ASP     HR 4229   6.048  22.366  18.128  0.4136 -0.5802  0.7094
    5ASP     HR 4230   5.779  22.368  18.174 -1.1071 -2.3918  2.4694
    5ASP     HR 4231   5.832  22.324  18.329  1.8836 -1.0197  0.9128
    5ASP     HR 4232   5.893  22.485  18.254  1.0997 -0.4330  2.1057
    5ASP      H 4233   6.615  22.024  18.415  0.1597 -0.7059 -0.2927
    5ASP    CAI 4234   6.893  22.048  18.423 -0.0298 -0.6082  0.2378
    5ASP    CBI 4235   6.973  21.942  18.413  0.0535  0.3334 -0.0307
    5ASP    CBr 4236   6.995  21.878  18.537 -0.3932  0.1207  0.0189
    5ASP    CAr 4237   6.939  21.943  18.642  0.0815  0.0687 -0.0287
    5ASP      S 4238   6.857  22.087  18.589 -0.2393 -0.3288  0.2716
    5ASP    CR1 4239   7.031  21.883  18.283  0.0782 -0.4676 -0.0493
    5ASP     CR 4240   7.186  21.911  18.274  0.3800  1.1481  0.9434
    5ASP     CR 4241   7.269  21.821  18.182 -0.6757 -0.0265 -0.0533
    5ASP     CR 4242   7.410  21.880  18.184  0.5105  0.9415 -0.3154
    5ASP     CR 4243   7.505  21.795  18.098  0.6764 -0.7036  0.2476
    5ASP   CR11 4244   7.656  21.835  18.094  0.1415  1.2869 -0.1511
    5ASP     HR 4245   7.020  21.775  18.277 -2.1388 -0.5896  4.1409
    5ASP     HR 4246   6.967  21.933  18.211  1.3501  0.7037 -0.3803
    5ASP     HR 4247   7.189  22.011  18.230  1.5610  0.8093  0.2543
    5ASP     HR 4248   7.230  21.898  18.372 -0.3716 -1.7971  0.9621
    5ASP     HR 4249   7.226  21.814  18.082  1.2824  0.9518 -1.0091
    5ASP     HR 4250   7.265  21.717  18.213 -1.7165  0.5770  1.9041
    5ASP     HR 4251   7.404  21.969  18.121 -2.7981  0.7563 -0.3638
    5ASP     HR 4252   7.468  21.898  18.275 -2.0959  0.7385  1.4387
    5ASP     HR 4253   7.470  21.801  17.995 -1.7323 -2.9868  0.8843
    5ASP     HR 4254   7.496  21.691  18.130  1.5238  0.0649  3.0916
    5ASP     HR 4255   7.667  21.944  18.090  0.5026  1.3344  1.5434
    5ASP     HR 4256   7.708  21.794  18.181  1.2871  0.7105 -1.0882
    5ASP     HR 4257   7.708  21.781  18.016 -2.8848  0.9178 -1.9699
    5ASP      H 4258   7.047  21.783  18.543 -2.0639 -0.8547 -0.6903
    5ASP    CAI 4259   6.966  21.919  18.786  0.0240 -0.9441  0.4584
    5ASP    CBI 4260   6.884  21.927  18.897 -0.3249  0.4109  0.1411
    5ASP    CBr 4261   6.965  21.900  19.015 -0.4219  0.2886  0.0123
    5ASP    CAr 4262   7.092  21.871  18.994 -0.6713  0.4556  0.0672
    5ASP      S 4263   7.125  21.866  18.827  0.0764 -0.1358  0.1014
    5ASP    CR1 4264   6.733  21.945  18.897 -0.0212 -0.2048 -0.3751
    5ASP     CR 4265   6.658  21.878  19.006 -0.2061  0.2262  0.4262
    5ASP     CR 4266   6.518  21.848  18.965  0.4348 -0.7127  0.2038
    5ASP     CR 4267   6.447  21.992  18.952 -0.9747 -0.2335 -0.3262
    5ASP     CR 4268   6.318  21.993  18.873  0.3376 -0.0486  0.9356
    5ASP   CR11 4269   6.256  22.132  18.873 -0.4792  0.0207  0.1063
    5ASP     HR 4270   6.717  22.052  18.911 -0.2850 -0.6366  3.2443
    5ASP     HR 4271   6.712  21.920  18.793  1.4701  2.2936 -1.3487
    5ASP     HR 4272   6.689  21.779  19.039 -0.5470 -1.0412 -2.8997
    5ASP     HR 4273   6.663  21.931  19.101 -1.7052 -1.0152  1.2287
    5ASP     HR 4274   6.458  21.793  19.038  0.6335 -1.9425 -0.5506
    5ASP     HR 4275   6.526  21.792  18.872 -0.8998 -0.4922 -0.0569
    5ASP     HR 4276   6.440  22.043  19.048  1.3983 -0.4860  0.0155
    5ASP     HR 4277   6.515  22.057  18.896  0.1352 -0.5258  0.6798
    5ASP     HR 4278   6.238  21.935  18.918  0.2614  0.9505  2.1474
    5ASP     HR 4279   6.319  21.959  18.770  0.3427 -1.6548  1.4444
    5ASP     HR 4280   6.331  22.189  18.817 -0.5087  0.3969  0.4443
    5ASP     HR 4281   6.169  22.136  18.808 -0.4976 -2.6436 -0.0657
    5ASP     HR 4282   6.238  22.189  18.965 -0.0063 -0.1091  0.2857
    5ASP      H 4283   6.915  21.907  19.110 -0.8614  3.0126 -0.3955
    5ASP    CAI 4284   7.194  21.823  19.081 -0.2987  0.6294 -0.0112
    5ASP    CBI 4285   7.261  21.702  19.081 -0.0092  0.9894  0.3683
    5ASP    CBr 4286   7.254  21.644  19.213 -0.7583  0.3691 -0.5367
    5ASP    CAr 4287   7.200  21.720  19.308  0.0047 -0.1570  0.0101
    5ASP      S 4288   7.148  21.861  19.243  0.4467 -0.0425 -0.2614
    5ASP    CR1 4289   7.334  21.639  18.969  0.1345  0.5941 -0.0113
    5ASP     CR 4290   7.297  21.490  18.953 -0.0271 -0.3133  0.6217
    5ASP     CR 4291   7.385  21.430  18.836 -0.1614  0.9184  0.0486
    5ASP     CR 4292   7.371  21.511  18.704 -0.8714  0.0719 -0.5144
    5ASP     CR 4293   7.384  21.436  18.582  0.6547  0.3355  0.0974
    5ASP   CR11 4294   7.391  21.525  18.453 -0.2632  0.3213 -0.6311
    5ASP     HR 4295   7.334  21.702  18.880  1.6959  1.1420  0.3674
    5ASP     HR 4296   7.439  21.633  18.999  0.3520  4.6173  0.2635
    5ASP     HR 4297   7.313  21.428  19.042  2.5318  0.2933  0.6168
    5ASP     HR 4298   7.191  21.476  18.929 -0.3965  1.6851  0.9682
    5ASP     HR 4299   7.360  21.325  18.822  0.4971  0.6119  1.0902
    5ASP     HR 4300   7.489  21.417  18.867  0.3705 -1.6201 -2.6963
    5ASP     HR 4301   7.275  21.558  18.729  0.1345  2.9069 -1.8217
    5ASP     HR 4302   7.442  21.594  18.707 -0.2936 -0.4710  1.5560
    5ASP     HR 4303   7.301  21.367  18.565  3.2170 -2.5586 -1.1743
    5ASP     HR 4304   7.472  21.373  18.585  0.1028 -0.5210 -1.2133
    5ASP     HR 4305   7.357  21.469  18.366 -1.4618 -1.6659  1.0485
    5ASP     HR 4306   7.325  21.611  18.465 -0.3980  0.2750 -1.0202
    5ASP     HR 4307   7.494  21.555  18.433 -0.3982 -0.8613 -3.1874
    5ASP      H 4308   7.297  21.550  19.243  1.5632  1.6867  0.3443
    5ASP    CAI 4309   7.198  21.681  19.451 -0.0382 -0.0065 -0.5054
    5ASP    CBI 4310   7.128  21.713  19.561  0.2029  0.0980 -0.6826
    5ASP    CBr 4311   7.168  21.647  19.685  1.0311 -0.1606 -0.6284
    5ASP    CAr 4312   7.268  21.554  19.665  0.2625  0.2881 -0.2465
    5ASP      S 4313   7.303  21.541  19.492  0.1261  0.0256  0.1105
    5ASP    CR1 4314   7.028  21.828  19.553 -0.4420  0.5217 -0.0686
    5ASP     CR 4315   7.084  21.965  19.581 -0.4104 -0.2222  0.3972
    5ASP     CR 4316   6.983  22.081  19.576  0.2709  0.5805  0.6521
    5ASP     CR 4317   6.907  22.104  19.441  0.1460 -0.1766 -0.6493
    5ASP     CR 4318   6.823  22.234  19.437 -0.1479 -0.1053 -0.6913
    5ASP   CR11 4319   6.704  22.244  19.537 -0.2614  0.1482  0.1921
    5ASP     HR 4320   6.993  21.828  19.450  1.5050  1.0794 -0.7580
    5ASP     HR 4321   6.957  21.790  19.626  2.4216 -1.3547  1.8665
    5ASP     HR 4322   7.123  21.959  19.683  2.2070 -0.7542 -0.6052
    5ASP     HR 4323   7.156  21.965  19.500 -0.7489 -0.6035  0.0939
    5ASP     HR 4324   7.053  22.163  19.584  2.6276 -1.4459  1.4562
    5ASP     HR 4325   6.920  22.072  19.665  0.0979  3.6833  0.8744
    5ASP     HR 4326   6.986  22.104  19.365  0.0834 -1.8144 -0.7244
    5ASP     HR 4327   6.838  22.023  19.419 -0.0872 -0.3740  0.8117
    5ASP     HR 4328   6.786  22.239  19.335 -2.1876  2.5979  0.1401
    5ASP     HR 4329   6.892  22.318  19.439 -0.6354  0.2664  1.0024
    5ASP     HR 4330   6.671  22.348  19.540  0.1889  0.2589  2.8500
    5ASP     HR 4331   6.616  22.191  19.501 -0.9807  2.0259 -0.9013
    5ASP     HR 4332   6.727  22.209  19.638 -0.2505 -2.7362 -0.7753
    5ASP      H 4333   7.118  21.665  19.779 -0.6331 -0.6361 -1.3941
    5ASP    CAI 4334   7.324  21.459  19.755 -0.5190  0.2053  0.6950
    5ASP    CBI 4335   7.440  21.382  19.741 -0.2202 -0.3707  0.3290
    5ASP    CBr 4336   7.495  21.348  19.866 -0.8574  0.3231 -0.3054
    5ASP    CAr 4337   7.422  21.390  19.975 -1.1498  0.5218 -0.7845
    5ASP      S 4338   7.281  21.481  19.930  0.4422 -0.2860  0.0294
    5ASP    CR1 4339   7.522  21.352  19.611  0.5161  0.0392  0.0594
    5ASP     CR 4340   7.634  21.249  19.638 -0.1453  0.6768 -0.0136
    5ASP     CR 4341   7.669  21.184  19.510  0.0567  0.3271 -0.5457
    5ASP     CR 4342   7.629  21.030  19.498 -0.0526  0.1384  0.1297
    5ASP     CR 4343   7.612  20.982  19.346 -0.1409  0.1145  0.4833
    5ASP   CR11 4344   7.588  20.833  19.340 -0.3624 -0.0184  0.8364
    5ASP     HR 4345   7.447  21.312  19.543  0.5899 -1.3563  0.7965
    5ASP     HR 4346   7.562  21.446  19.570  3.5518 -1.0379  0.4423
    5ASP     HR 4347   7.725  21.284  19.686  0.9023  0.9784 -2.1787
    5ASP     HR 4348   7.594  21.170  19.702  2.6861 -0.2462  0.6753
    5ASP     HR 4349   7.778  21.178  19.500 -0.0472  2.0494 -3.0709
    5ASP     HR 4350   7.626  21.240  19.427  2.2546  0.7135 -1.4527
    5ASP     HR 4351   7.710  20.978  19.550 -0.3599  0.2068  0.6803
    5ASP     HR 4352   7.539  21.016  19.558 -0.4469  0.6622 -0.3306
    5ASP     HR 4353   7.688  21.025  19.280 -1.0387  1.7876  0.5291
    5ASP     HR 4354   7.525  21.028  19.300 -0.5183  0.0636  1.1501
    5ASP     HR 4355   7.662  20.773  19.394  1.0987  0.4957 -0.5654
    5ASP     HR 4356   7.496  20.818  19.398  0.6914 -4.0711  1.6425
    5ASP     HR 4357   7.579  20.807  19.235  1.5115  0.6024  0.5025
    5ASP      H 4358   7.595  21.309  19.874 -1.6545 -1.7980 -0.2908
    5ASP    CAI 4359   7.459  21.387  20.124  0.0472 -0.4717 -0.0413
    5ASP    CBI 4360   7.382  21.409  20.235 -0.2641 -1.0174 -0.0516
    5ASP    CBr 4361   7.430  21.334  20.349  0.2612  0.1757  0.1029
    5ASP    CAr 4362   7.524  21.244  20.326 -0.8510 -0.1398 -0.1178
    5ASP      S 4363   7.577  21.267  20.159 -0.0894  0.4058  0.0566
    5ASP    CR1 4364   7.272  21.513  20.253 -0.2909  0.3237  0.2422
    5ASP     CR 4365   7.132  21.451  20.231  0.3550 -0.0503 -0.5937
    5ASP     CR 4366   7.017  21.544  20.268 -0.2482  0.3688 -0.1650
    5ASP     CR 4367   6.889  21.459  20.304  0.0452  0.3108  0.3415
    5ASP     CR 4368   6.787  21.542  20.378  0.0356 -1.1941 -0.5351
    5ASP   CR11 4369   6.822  21.568  20.527  0.4415 -0.3868 -0.5177
    5ASP     HR 4370   7.274  21.537  20.359 -0.3034 -2.5790  0.9293
    5ASP     HR 4371   7.289  21.595  20.183 -0.1905 -0.4359 -0.6354
    5ASP     HR 4372   7.122  21.411  20.130  0.0446 -1.2644 -0.0836
    5ASP     HR 4373   7.132  21.364  20.297 -0.7628  0.3480 -0.0488
    5ASP     HR 4374   6.998  21.602  20.178 -2.7398  1.9120  1.2925
    5ASP     HR 4375   7.049  21.605  20.352  0.2181 -0.5211  0.3207
    5ASP     HR 4376   6.854  21.408  20.214  1.1340  0.1617 -0.0070
    5ASP     HR 4377   6.921  21.383  20.375  1.5244  0.7005  0.1103
    5ASP     HR 4378   6.693  21.491  20.359 -2.1933  2.1245  1.0681
    5ASP     HR 4379   6.752  21.634  20.331 -1.8844 -2.3810 -1.4685
    5ASP     HR 4380   6.914  21.626  20.524  0.7337 -0.8769 -1.0753
    5ASP     HR 4381   6.734  21.619  20.564 -0.5088 -1.6689 -0.9771
    5ASP     HR 4382   6.843  21.483  20.592  0.9437  0.2212  0.1173
    5ASP      H 4383   7.390  21.345  20.449 -1.1747  0.6208 -0.5030
    5ASP    CAI 4384   7.581  21.158  20.427 -1.0772 -0.5113  0.5317
    5ASP    CBI 4385   7.705  21.101  20.438  0.0201 -0.2699 -0.3786
    5ASP    CBr 4386   7.747  21.061  20.569  0.0097 -0.5576 -0.5316
    5ASP    CAr 4387   7.647  21.077  20.665  0.1100  0.4346  0.0047
    5ASP      S 4388   7.507  21.142  20.583 -0.0720  0.1222 -0.0654
    5ASP    CR1 4389   7.804  21.066  20.324  0.0105 -0.1455  0.5821
    5ASP     CR 4390   7.835  20.923  20.331 -0.6833 -0.4679 -0.7942
    5ASP     CR 4391   7.908  20.876  20.203  0.3766 -0.3321 -0.3080
    5ASP     CR 4392   7.832  20.776  20.120  0.3204  0.3645  0.1706
    5ASP     CR 4393   7.928  20.688  20.027  0.2765 -0.0744 -0.9937
    5ASP   CR11 4394   7.863  20.586  19.929 -0.8551  0.1658  0.5637
    5ASP     HR 4395   7.758  21.099  20.231  1.9300  0.1384 -0.2800
    5ASP     HR 4396   7.885  21.131  20.354 -2.0805  2.0604  1.6582
    5ASP     HR 4397   7.897  20.891  20.415 -0.3624 -0.0583 -0.8776
    5ASP     HR 4398   7.740  20.870  20.338 -0.1198 -1.1150  2.6926
    5ASP     HR 4399   7.994  20.813  20.225  0.9597 -0.2914 -2.4160
    5ASP     HR 4400   7.945  20.965  20.152 -0.0527 -1.3269 -2.4089
    5ASP     HR 4401   7.761  20.709  20.169 -2.4105  1.6350 -1.9280
    5ASP     HR 4402   7.783  20.848  20.054  2.8729  0.7360 -1.4034
    5ASP     HR 4403   8.007  20.638  20.082 -2.3865 -3.0167  0.3333
    5ASP     HR 4404   7.961  20.763  19.955  1.2197  2.1302  1.6650
    5ASP     HR 4405   7.798  20.633  19.856 -1.5768 -3.7905 -1.4776
    5ASP     HR 4406   7.948  20.544  19.876  0.6239  2.5787  0.9761
    5ASP     HR 4407   7.811  20.507  19.984 -1.3989  1.9170  2.6631
    5ASP      H 4408   7.846  21.024  20.593  0.4365  1.2793  0.5871
    5ASP    CAI 4409   7.657  21.027  20.807  0.2335 -0.2481 -0.6651
    5ASP    CBI 4410   7.593  21.073  20.919  0.5065 -0.9385  0.3764
    5ASP    CBr 4411   7.628  21.008  21.040  0.5426 -0.2545 -0.0694
    5ASP    CAr 4412   7.739  20.926  21.027 -0.0255  0.1806  0.0256
    5ASP      S 4413   7.798  20.944  20.866 -0.1559 -0.3322 -0.4652
    5ASP    CR1 4414   7.497  21.190  20.927  0.6566 -0.0582 -0.1286
    5ASP     CR 4415   7.347  21.160  20.966  0.1106  0.8848  0.4849
    5ASP     CR 4416   7.276  21.276  21.036 -0.2798 -0.3071  0.6577
    5ASP     CR 4417   7.321  21.417  21.009 -0.3700  0.4847  0.1951
    5ASP     CR 4418   7.243  21.536  21.078 -0.2694 -0.3435  0.1794
    5ASP   CR11 4419   7.232  21.569  21.230  0.4642 -0.3305 -0.4640
    5ASP     HR 4420   7.531  21.241  21.017 -1.6664 -2.3019  2.0781
    5ASP     HR 4421   7.504  21.260  20.843 -0.3313 -0.1528 -0.2892
    5ASP     HR 4422   7.294  21.123  20.878  0.2837 -2.2410  1.6211
    5ASP     HR 4423   7.336  21.075  21.033 -3.0665 -0.5897 -1.7835
    5ASP     HR 4424   7.283  21.259  21.143 -0.4248 -1.5496  0.4816
    5ASP     HR 4425   7.168  21.274  21.019 -0.2172 -1.0964  0.2924
    5ASP     HR 4426   7.427  21.418  21.035 -0.2111  0.1027 -0.4181
    5ASP     HR 4427   7.327  21.442  20.903 -1.6617  3.5296  0.7932
    5ASP     HR 4428   7.142  21.535  21.036  0.5521 -1.9761 -1.8808
    5ASP     HR 4429   7.289  21.629  21.043 -1.0870 -0.5598 -1.5371
    5ASP     HR 4430   7.324  21.531  21.275 -0.8579 -1.4179  1.3705
    5ASP     HR 4431   7.196  21.669  21.252 -0.1141 -0.9483  1.4730
    5ASP     HR 4432   7.161  21.495  21.268  0.1622 -0.1991 -0.7684
    5ASP      H 4433   7.579  21.035  21.133  0.3482 -2.5240  0.5214
    5ASP    CAI 4434   7.807  20.850  21.132 -0.8263  0.9130 -0.4373
    5ASP    CBI 4435   7.880  20.730  21.118 -0.6331  0.5257 -0.2717
    5ASP    CBr 4436   7.899  20.661  21.244  0.2789 -0.8666 -0.5834
    5ASP    CAr 4437   7.854  20.727  21.352  0.6638 -0.3621  0.7262
    5ASP      S 4438   7.777  20.876  21.303 -0.1738 -0.6202 -0.3761
    5ASP    CR1 4439   7.922  20.663  20.981 -0.3382 -1.1922 -1.1902
    5ASP     CR 4440   8.066  20.703  20.931 -0.1550  0.2177 -0.5397
    5ASP     CR 4441   8.133  20.617  20.817  0.5166  0.5177 -0.6954
    5ASP     CR 4442   8.198  20.710  20.711  0.3249  0.4247  1.3117
    5ASP     CR 4443   8.217  20.634  20.583 -0.9107  0.4812 -0.1440
    5ASP   CR11 4444   8.298  20.715  20.486 -0.0762 -0.2703  0.5551
    5ASP     HR 4445   7.918  20.560  21.017  1.7946 -0.9675 -0.2084
    5ASP     HR 4446   7.854  20.691  20.901  0.2760 -1.5363 -1.8322
    5ASP     HR 4447   8.061  20.804  20.890  1.2375  0.9182  0.9472
    5ASP     HR 4448   8.137  20.704  21.013  0.2424  2.0843 -0.8692
    5ASP     HR 4449   8.059  20.554  20.769  2.9676 -0.3901 -3.4122
    5ASP     HR 4450   8.202  20.545  20.862  0.7614  1.8992  1.2043
    5ASP     HR 4451   8.139  20.793  20.673  1.3544  0.2389 -0.7646
    5ASP     HR 4452   8.289  20.755  20.752  1.4078  1.4300 -2.0025
    5ASP     HR 4453   8.120  20.634  20.533 -0.5091  2.8025 -0.9704
    5ASP     HR 4454   8.263  20.535  20.593  0.1082  1.0073  0.4426
    5ASP     HR 4455   8.299  20.672  20.386 -0.6092  0.9418  0.0148
    5ASP     HR 4456   8.239  20.804  20.464  0.2326  0.2127  1.6667
    5ASP     HR 4457   8.402  20.733  20.514  0.4388  0.4736 -1.6686
    5ASP      H 4458   7.951  20.566  21.247 -0.9984 -1.6633 -2.7779
    5ASP    CAI 4459   7.863  20.691  21.492 -0.0531  0.1835 -0.3683
    5ASP    CBI 4460   7.759  20.668  21.574 -0.6780 -0.5993 -0.4643
    5ASP    CBr 4461   7.791  20.607  21.697 -0.1671  0.2942 -0.2444
    5ASP    CAr 4462   7.921  20.566  21.708  0.0392  0.0314 -0.1426
    5ASP      S 4463   8.003  20.597  21.552  0.0466  0.3977  0.1083
    5ASP    CR1 4464   7.613  20.700  21.554  1.0693 -0.4679 -0.2941
    5ASP     CR 4465   7.569  20.838  21.627  0.0580 -0.1171  0.0584
    5ASP     CR 4466   7.463  20.911  21.550 -0.5732  0.2471 -0.1821
    5ASP     CR 4467   7.360  20.992  21.629  0.2172 -0.7559 -0.9247
    5ASP     CR 4468   7.276  21.087  21.539 -1.1089  0.3198 -0.0527
    5ASP   CR11 4469   7.357  21.212  21.489 -1.0474 -0.3844  0.1212
    5ASP     HR 4470   7.555  20.618  21.596  0.6803  1.0509  2.2522
    5ASP     HR 4471   7.600  20.696  21.446  0.5545 -0.9281 -0.2154
    5ASP     HR 4472   7.537  20.812  21.728 -1.0353  0.9790  0.0048
    5ASP     HR 4473   7.649  20.907  21.656 -0.5938  0.7955 -0.3121
    5ASP     HR 4474   7.396  20.846  21.492 -1.1819 -0.2988  1.1268
    5ASP     HR 4475   7.515  20.973  21.477  1.3985 -0.4477  0.6073
    5ASP     HR 4476   7.284  20.931  21.680  1.1689 -1.2575 -0.0872
    5ASP     HR 4477   7.407  21.046  21.711  3.8115 -1.6744 -2.3034
    5ASP     HR 4478   7.186  21.121  21.591 -0.0998 -0.3742  2.1746
    5ASP     HR 4479   7.240  21.041  21.446 -0.0657 -1.5526  0.4507
    5ASP     HR 4480   7.294  21.301  21.491 -2.1598 -1.1648  2.6702
    5ASP     HR 4481   7.435  21.247  21.557 -1.8081  2.2650 -0.3111
    5ASP     HR 4482   7.400  21.190  21.391 -1.2634  2.2000 -0.5786
    5ASP      H 4483   7.710  20.572  21.760  0.6058  0.5633  0.9168
    5ASP    CAI 4484   8.001  20.515  21.815 -0.1313 -0.3862  0.6572
    5ASP    CBI 4485   8.112  20.569  21.874  0.7136 -0.6438  0.3169
    5ASP    CBr 4486   8.137  20.525  22.010 -0.1937  0.1473  0.4157
    5ASP    CAr 4487   8.048  20.434  22.057  0.2003  0.1304 -0.6000
    5ASP      S 4488   7.934  20.408  21.933 -0.1726 -0.3595 -0.3103
    5ASP    CR1 4489   8.200  20.682  21.814  0.6387 -0.5212 -1.1419
    5ASP     CR 4490   8.315  20.638  21.722  0.7497 -0.2603 -0.1454
    5ASP     CR 4491   8.431  20.587  21.817 -0.4399  0.4688 -0.8927
    5ASP     CR 4492   8.548  20.535  21.734  0.3964 -0.6699 -0.0497
    5ASP     CR 4493   8.684  20.523  21.807 -0.2682 -0.0203 -0.9049
    5ASP   CR11 4494   8.775  20.437  21.731 -0.4973  0.0636  0.0871
    5ASP     HR 4495   8.132  20.756  21.773  2.1817  2.3683  1.3145
    5ASP     HR 4496   8.232  20.727  21.908  0.5642  0.9703 -1.8179
    5ASP     HR 4497   8.289  20.558  21.652  1.0299 -0.0752 -0.4607
    5ASP     HR 4498   8.344  20.714  21.651 -1.6152  0.1752 -0.6844
    5ASP     HR 4499   8.399  20.508  21.886  1.8802  0.9290  0.7683
    5ASP     HR 4500   8.477  20.667  21.875 -5.0257  2.4551  0.3174
    5ASP     HR 4501   8.511  20.443  21.688 -0.0120  0.2745 -1.6438
    5ASP     HR 4502   8.557  20.600  21.647  0.8242  0.7333  1.0299
    5ASP     HR 4503   8.664  20.473  21.902 -0.7836 -0.1426 -1.0801
    5ASP     HR 4504   8.737  20.617  21.826  0.0571 -0.2609 -0.6187
    5ASP     HR 4505   8.781  20.463  21.626  0.0126 -3.7805 -0.9223
    5ASP     HR 4506   8.876  20.443  21.771 -0.3593 -2.5096  0.2270
    5ASP     HR 4507   8.756  20.330  21.745  0.3751 -0.1271 -0.2075
    5ASP      H 4508   8.225  20.554  22.067  0.5564 -0.2212 -0.5384
    5ASP    CAI 4509   8.043  20.369  22.184  0.5823  0.3575 -0.3384
    5ASP    CBI 4510   7.963  20.362  22.297 -0.3570 -0.0716 -0.1006
    5ASP    CBr 4511   8.022  20.342  22.423 -0.5657  0.3590 -1.2748
    5ASP    CAr 4512   8.162  20.328  22.426  0.5168  0.4196  0.0680
    5ASP      S 4513   8.204  20.336  22.250 -0.2936  0.1865 -0.3256
    5ASP    CR1 4514   7.815  20.379  22.283  0.4575  0.4414  0.2620
    5ASP     CR 4515   7.745  20.250  22.306  0.3077 -0.1535  0.0322
    5ASP     CR 4516   7.591  20.266  22.299  0.2114  0.4856  0.4734
    5ASP     CR 4517   7.514  20.146  22.349 -0.2995  0.2467  0.3780
    5ASP     CR 4518   7.409  20.088  22.257  1.0109 -0.4381  0.5380
    5ASP   CR11 4519   7.314  20.008  22.344  0.0382 -0.4124  0.9926
    5ASP     HR 4520   7.792  20.414  22.182  1.4753  1.0021  0.2307
    5ASP     HR 4521   7.777  20.460  22.345  0.2304 -0.1708  0.9277
    5ASP     HR 4522   7.765  20.184  22.222 -0.0806 -0.6857  0.3605
    5ASP     HR 4523   7.779  20.200  22.397 -0.0652 -0.2741  0.1014
    5ASP     HR 4524   7.565  20.299  22.198 -0.8219 -1.2375  0.1659
    5ASP     HR 4525   7.560  20.362  22.341 -0.7501  0.9350 -1.2028
    5ASP     HR 4526   7.580  20.064  22.377  0.7072  1.3171  1.1767
    5ASP     HR 4527   7.475  20.173  22.448 -0.3325 -0.2088  0.4891
    5ASP     HR 4528   7.473  20.030  22.190  0.4023  0.9811 -1.3487
    5ASP     HR 4529   7.358  20.163  22.196  0.5084 -0.4653  0.9238
    5ASP     HR 4530   7.242  19.970  22.271 -0.0305  1.6570 -0.0666
    5ASP     HR 4531   7.374  19.932  22.393  2.0430  0.2286 -0.4110
    5ASP     HR 4532   7.262  20.069  22.419 -0.0601  0.8784 -0.1014
    5ASP      H 4533   7.954  20.342  22.507  0.6442 -2.5828 -0.2405
    5ASP    CAI 4534   8.235  20.286  22.539 -0.6513 -0.7770  0.1318
    5ASP    CBI 4535   8.328  20.194  22.553  0.7282 -0.5146 -0.8980
    5ASP    CBr 4536   8.343  20.149  22.690 -0.6420  0.4298 -0.9330
    5ASP    CAr 4537   8.258  20.206  22.781  0.1161 -0.3073  0.4499
    5ASP      S 4538   8.170  20.322  22.699 -0.5055  0.1273 -0.3742
    5ASP    CR1 4539   8.412  20.157  22.431  0.0686  0.7227 -0.0985
    5ASP     CR 4540   8.521  20.050  22.455  0.5318 -0.1960 -0.9613
    5ASP     CR 4541   8.582  19.991  22.327 -0.5991  0.3529 -0.4636
    5ASP     CR 4542   8.697  19.885  22.342  0.1942 -0.7070 -0.4358
    5ASP     CR 4543   8.707  19.807  22.214 -0.0971 -0.1286 -0.8565
    5ASP   CR11 4544   8.815  19.693  22.220  0.0732  0.6616 -0.1895
    5ASP     HR 4545   8.341  20.134  22.352  2.9197 -1.9840 -1.9716
    5ASP     HR 4546   8.454  20.251  22.398 -0.2732  1.4139  1.3812
    5ASP     HR 4547   8.592  20.097  22.522  1.7404 -0.1357 -2.2694
    5ASP     HR 4548   8.481  19.966  22.512 -1.1121  0.3186 -1.3277
    5ASP     HR 4549   8.601  20.069  22.254  1.1324  0.8205  0.4630
    5ASP     HR 4550   8.504  19.926  22.287 -0.2666 -1.2861  1.4386
    5ASP     HR 4551   8.793  19.934  22.356 -0.6986  1.6672 -2.3214
    5ASP     HR 4552   8.678  19.824  22.431  2.9801  1.4862  1.7847
    5ASP     HR 4553   8.729  19.881  22.136 -1.6835  0.7111 -0.5398
    5ASP     HR 4554   8.613  19.754  22.196 -0.7241  1.1525 -1.4570
    5ASP     HR 4555   8.919  19.711  22.194  0.0803 -0.5019 -0.9802
    5ASP     HR 4556   8.803  19.635  22.311 -0.7515 -1.3446 -1.5345
    5ASP     HR 4557   8.787  19.613  22.152 -2.0652  0.7327  0.5635
    5ASP      H 4558   8.426  20.081  22.707 -0.9173  0.7892  1.9646
    5ASP    CAI 4559   8.243  20.159  22.916  0.8034  0.8114  0.2341
    5ASP    CBI 4560   8.165  20.195  23.020 -0.7831  0.9583  1.0247
    5ASP    CBr 4561   8.213  20.138  23.149 -0.8692 -0.1014 -0.5247
    5ASP    CAr 4562   8.316  20.055  23.137  0.1288  0.2480 -0.2386
    5ASP      S 4563   8.366  20.058  22.978  0.0877 -0.2124 -0.4690
    5ASP    CR1 4564   8.049  20.290  23.010 -0.4539 -0.0531  0.1667
    5ASP     CR 4565   7.955  20.292  23.132 -0.1944 -0.1044  0.0028
    5ASP     CR 4566   7.813  20.343  23.088 -0.4098  0.0931 -0.9503
    5ASP     CR 4567   7.814  20.495  23.088 -0.1855 -0.1688  0.3939
    5ASP     CR 4568   7.688  20.569  23.042 -1.0365 -0.0871  0.2687
    5ASP   CR11 4569   7.699  20.631  22.905  0.3735 -0.5297 -0.7245
    5ASP     HR 4570   8.089  20.391  23.008 -1.9477  0.5411  0.1659
    5ASP     HR 4571   7.988  20.284  22.920  0.2127 -0.3301 -0.2710
    5ASP     HR 4572   7.949  20.191  23.171 -0.0129  0.3349  1.1999
    5ASP     HR 4573   8.006  20.351  23.208 -1.1590  0.3769  0.2915
    5ASP     HR 4574   7.738  20.311  23.160  1.5525 -4.7033 -0.8419
    5ASP     HR 4575   7.777  20.302  22.994 -0.3449  1.2237 -1.4739
    5ASP     HR 4576   7.841  20.537  23.184  0.7959  1.6964 -0.6627
    5ASP     HR 4577   7.897  20.522  23.022 -0.6086 -1.2838 -0.6191
    5ASP     HR 4578   7.668  20.657  23.103  0.1220 -0.1033  0.6961
    5ASP     HR 4579   7.619  20.485  23.045  2.1322 -2.8784 -1.1400
    5ASP     HR 4580   7.752  20.727  22.900 -0.5414  0.0506  0.5030
    5ASP     HR 4581   7.740  20.555  22.839  1.7251  0.5931 -1.2091
    5ASP     HR 4582   7.600  20.650  22.864  0.8525 -0.2191 -1.7767
    5ASP      H 4583   8.166  20.155  23.245  0.8274  3.3392 -0.2195
    5ASP    CAI 4584   8.384  19.981  23.241 -0.6061 -0.1546 -0.3379
    5ASP    CBI 4585   8.443  19.862  23.244 -0.7283  1.0065  0.2065
    5ASP    CBr 4586   8.494  19.816  23.373 -0.1104 -0.3643 -0.7579
    5ASP    CAr 4587   8.466  19.899  23.472  0.4988 -0.2149 -0.1985
    5ASP      S 4588   8.383  20.036  23.401 -0.0081 -0.4163 -0.4070
    5ASP    CR1 4589   8.446  19.779  23.111  0.7605  0.5488  0.3757
    5ASP     CR 4590   8.588  19.746  23.051 -0.3306 -0.0721  0.6069
    5ASP     CR 4591   8.655  19.862  22.985 -0.6806  0.2053 -0.6915
    5ASP     CR 4592   8.804  19.812  22.966  0.5320 -0.0791 -0.0327
    5ASP     CR 4593   8.883  19.910  22.876 -0.0908  0.0770 -0.9762
    5ASP   CR11 4594   8.911  19.853  22.740 -0.3775 -0.3863 -0.0650
    5ASP     HR 4595   8.413  19.682  23.150  2.7584 -0.8705 -1.3123
    5ASP     HR 4596   8.385  19.813  23.027  0.3264 -1.0625  0.0232
    5ASP     HR 4597   8.661  19.701  23.117  1.3138  2.8183  0.8307
    5ASP     HR 4598   8.580  19.675  22.968 -1.4322  0.1055  0.5474
    5ASP     HR 4599   8.645  19.940  23.061 -0.7147 -0.2855 -0.1903
    5ASP     HR 4600   8.609  19.891  22.890 -1.8531 -0.9942 -0.5148
    5ASP     HR 4601   8.852  19.808  23.064 -1.0003 -0.1880  0.7288
    5ASP     HR 4602   8.808  19.713  22.922 -1.5819  0.1723 -0.8404
    5ASP     HR 4603   8.986  19.924  22.909  0.2426 -1.0084 -1.5382
    5ASP     HR 4604   8.841  20.010  22.868  1.7205  0.8606 -1.0556
    5ASP     HR 4605   9.016  19.824  22.738 -1.1872 -3.3802 -1.1770
    5ASP     HR 4606   8.852  19.766  22.713 -0.4081  0.0534 -1.4592
    5ASP     HR 4607   8.897  19.928  22.662  0.3468 -2.3161 -2.0878
    5ASP      H 4608   8.538  19.717  23.378 -1.7655 -1.0187  2.9133
    5ASP    CAI 4609   8.502  19.905  23.612  0.0683 -0.8055  0.8956
    5ASP    CBI 4610   8.424  19.904  23.721 -0.2995  0.0783 -0.1125
    5ASP    CBr 4611   8.491  19.852  23.835  0.3901 -0.0615  0.8848
    5ASP    CAr 4612   8.624  19.830  23.812 -0.3226  0.1714  0.4778
    5ASP      S 4613   8.666  19.868  23.653 -0.1412  0.2832 -0.0310
    5ASP    CR1 4614   8.277  19.954  23.725 -1.1845  1.3661  0.1625
    5ASP     CR 4615   8.263  20.078  23.815  0.3723 -0.1782 -0.6444
    5ASP     CR 4616   8.320  20.215  23.773  0.6119  0.3261 -0.0338
    5ASP     CR 4617   8.230  20.276  23.668  0.8568  0.5634  0.5348
    5ASP     CR 4618   8.280  20.403  23.589 -0.0866  0.7929  0.4612
    5ASP   CR11 4619   8.285  20.530  23.670 -0.7123  0.4877 -0.4277
    5ASP     HR 4620   8.236  19.966  23.624 -1.7702  0.1723  0.2481
    5ASP     HR 4621   8.210  19.876  23.761  0.4538 -0.9469 -1.6954
    5ASP     HR 4622   8.157  20.104  23.827  0.9001  1.1311  1.3879
    5ASP     HR 4623   8.308  20.051  23.910  2.0067 -0.8176 -1.5814
    5ASP     HR 4624   8.423  20.194  23.741  0.0186 -3.2204  0.2334
    5ASP     HR 4625   8.321  20.281  23.860  2.1370  0.8106 -0.3955
    5ASP     HR 4626   8.202  20.203  23.591  3.3673 -0.2237  0.3267
    5ASP     HR 4627   8.130  20.300  23.704  0.6555  2.1924 -1.0488
    5ASP     HR 4628   8.206  20.408  23.508  0.7120 -3.8695 -0.7414
    5ASP     HR 4629   8.383  20.382  23.563  1.2394  3.6448  3.1891
    5ASP     HR 4630   8.187  20.568  23.697 -0.7336 -0.2711  0.5991
    5ASP     HR 4631   8.341  20.508  23.762 -0.4842 -1.0864 -0.9236
    5ASP     HR 4632   8.326  20.613  23.614  1.3448  1.1451  1.9261
    5ASP      H 4633   8.443  19.832  23.930  1.1574  0.8003  1.4606
    5ASP    CAI 4634   8.719  19.783  23.902 -0.4615 -0.3714 -0.6828
    5ASP    CBI 4635   8.817  19.678  23.893  1.0442  0.7271  0.0233
    5ASP    CBr 4636   8.852  19.620  24.023 -0.3972 -0.7382  0.5062
    5ASP    CAr 4637   8.781  19.673  24.129 -0.1090 -0.3876 -0.4466
    5ASP      S 4638   8.677  19.799  24.064 -0.0002  0.5780  0.5366
    5ASP    CR1 4639   8.864  19.612  23.764  1.2528  0.3696 -0.2763
    5ASP     CR 4640   8.999  19.670  23.722 -0.2088 -0.0493 -0.1893
    5ASP     CR 4641   9.121  19.636  23.807  0.0197 -0.4917 -0.3953
    5ASP     CR 4642   9.167  19.491  23.817  0.2148 -0.3879 -0.0092
    5ASP     CR 4643   9.308  19.463  23.874 -0.1752  0.1372  0.0680
    5ASP   CR11 4644   9.363  19.328  23.816  0.6473 -0.2965  0.1503
    5ASP     HR 4645   8.878  19.507  23.790 -0.3655  0.5549  1.5097
    5ASP     HR 4646   8.775  19.608  23.701 -0.1935 -0.4456  1.7409
    5ASP     HR 4647   9.036  19.626  23.629  1.8914  2.0725 -0.4006
    5ASP     HR 4648   8.975  19.773  23.696 -3.2003 -0.8852 -0.8563
    5ASP     HR 4649   9.104  19.684  23.904 -1.8188  0.8035 -1.3174
    5ASP     HR 4650   9.200  19.699  23.765 -0.0858 -1.1763 -1.6431
    5ASP     HR 4651   9.089  19.435  23.868 -1.2139  0.1190 -1.6296
    5ASP     HR 4652   9.172  19.463  23.712  0.9630 -0.5582  0.0618
    5ASP     HR 4653   9.307  19.475  23.982  1.5459 -0.4711  0.1679
    5ASP     HR 4654   9.366  19.547  23.835 -0.6476  1.3452  1.9401
    5ASP     HR 4655   9.376  19.337  23.708 -0.0995  1.0914  0.1543
    5ASP     HR 4656   9.453  19.302  23.870  1.0602 -1.1147 -0.9210
    5ASP     HR 4657   9.278  19.266  23.843  1.2830 -0.8321  0.9327
    5ASP      H 4658   8.924  19.540  24.035 -0.4547 -0.7020  1.1137
    5ASP    CAI 4659   8.774  19.625  24.267  0.5414 -0.4663 -1.0313
    5ASP    CBI 4660   8.742  19.698  24.382  0.7134  0.0012 -0.6466
    5ASP    CBr 4661   8.808  19.639  24.495  0.0106  0.1838  0.6333
    5ASP    CAr 4662   8.873  19.523  24.469  0.0816  0.3093  0.4245
    5ASP      S 4663   8.866  19.484  24.308 -0.1398  0.5572 -0.1429
    5ASP    CR1 4664   8.663  19.828  24.389 -0.0871  0.5912  0.0302
    5ASP     CR 4665   8.626  19.872  24.530  0.2612 -0.4842 -0.3541
    5ASP     CR 4666   8.542  19.999  24.521 -0.2036  0.9493 -0.3548
    5ASP     CR 4667   8.488  20.043  24.658  0.9697  0.0322 -0.1741
    5ASP     CR 4668   8.371  19.948  24.705 -0.1160  0.1955 -0.0556
    5ASP   CR11 4669   8.309  19.995  24.835  0.2168  0.1595 -0.1698
    5ASP     HR 4670   8.712  19.904  24.329 -1.9220 -0.0361 -2.3422
    5ASP     HR 4671   8.574  19.816  24.328 -1.6048 -1.7513  2.5871
    5ASP     HR 4672   8.573  19.787  24.573  0.2819 -0.7427 -0.8380
    5ASP     HR 4673   8.710  19.897  24.594  1.4984  1.4037 -2.6193
    5ASP     HR 4674   8.458  19.991  24.453 -1.5842 -0.0875  1.4309
    5ASP     HR 4675   8.598  20.086  24.486  1.1406  0.2874  0.1288
    5ASP     HR 4676   8.558  20.041  24.742  1.9276 -1.1921 -0.9707
    5ASP     HR 4677   8.434  20.137  24.652  1.0971  0.2498  1.8918
    5ASP     HR 4678   8.407  19.846  24.713  2.1457  0.9342 -0.4666
    5ASP     HR 4679   8.301  19.928  24.624 -0.8721  0.4952  0.5164
    5ASP     HR 4680   8.218  19.939  24.856 -0.0815  1.7356  3.0537
    5ASP     HR 4681   8.385  19.983  24.913  0.8596  0.8806 -0.6755
    5ASP     HR 4682   8.269  20.096  24.832  0.1340  0.1126 -0.6776
    5ASP      H 4683   8.810  19.681  24.595  0.7774  0.0174  0.6854
    5ASP    CAI 4684   8.944  19.446  24.574 -0.6262 -0.5170 -0.8079
    5ASP    CBI 4685   9.077  19.397  24.570  0.2695 -1.6890 -0.9501
    5ASP    CBr 4686   9.122  19.376  24.701 -0.0481  0.5605 -0.0558
    5ASP    CAr 4687   9.027  19.381  24.797 -0.1288 -0.5931  0.9099
    5ASP      S 4688   8.875  19.425  24.732 -0.0243  0.1491 -0.8156
    5ASP    CR1 4689   9.157  19.376  24.443  0.5805 -0.0521 -0.5144
    5ASP     CR 4690   9.268  19.272  24.451 -0.3306 -0.1526 -0.0098
    5ASP     CR 4691   9.369  19.271  24.333 -0.0377 -0.0096  0.6032
    5ASP     CR 4692   9.465  19.158  24.361  0.0518 -0.8883  0.3577
    5ASP     CR 4693   9.562  19.124  24.245  0.3739 -0.1554 -0.4626
    5ASP   CR11 4694   9.678  19.030  24.297  0.9441 -0.8535  0.1207
    5ASP     HR 4695   9.090  19.344  24.364 -1.1742 -0.3853  1.0639
    5ASP     HR 4696   9.209  19.467  24.414 -0.3356  1.1164  1.3854
    5ASP     HR 4697   9.320  19.272  24.547 -2.6595  0.7685  1.2863
    5ASP     HR 4698   9.216  19.178  24.436  1.4732 -0.8515 -2.1789
    5ASP     HR 4699   9.421  19.366  24.327  0.7644 -0.5467 -1.6932
    5ASP     HR 4700   9.305  19.249  24.248 -0.2476 -1.1486  1.0355
    5ASP     HR 4701   9.518  19.187  24.451  2.2299 -1.9785 -0.5366
    5ASP     HR 4702   9.405  19.075  24.395 -0.5660 -0.6544 -0.1537
    5ASP     HR 4703   9.604  19.211  24.196 -0.9023  0.2485 -0.8587
    5ASP     HR 4704   9.508  19.072  24.166  1.7021 -0.3728 -1.2375
    5ASP     HR 4705   9.767  19.084  24.329  2.5204 -1.7843 -2.5358
    5ASP     HR 4706   9.647  18.968  24.382  0.1996 -0.1189  0.3843
    5ASP     HR 4707   9.699  18.966  24.211 -2.6018  2.9529 -3.7551
    5ASP      H 4708   9.215  19.337  24.740  0.4404  1.6123 -0.1631
    5ASP    CAI 4709   9.041  19.335  24.931 -0.7344 -0.5837 -0.4326
    5ASP    CBI 4710   8.993  19.391  25.045 -0.7513 -0.4954  0.5206
    5ASP    CBr 4711   9.039  19.337  25.177 -0.0268  0.2026 -0.2277
    5ASP    CAr 4712   9.139  19.235  25.160 -0.0019  0.8792  0.6611
    5ASP      S 4713   9.154  19.214  24.986  0.0258  0.0811  0.5469
    5ASP    CR1 4714   8.909  19.513  25.051 -0.1133  0.1352  0.2416
    5ASP     CR 4715   8.756  19.487  25.053  0.1599  0.8703 -0.0292
    5ASP     CR 4716   8.704  19.496  25.191 -0.2674 -0.0041  0.1033
    5ASP     CR 4717   8.565  19.449  25.199  0.1320 -0.7674 -0.5850
    5ASP     CR 4718   8.503  19.463  25.343  0.5587 -0.1979  0.2484
    5ASP   CR11 4719   8.586  19.406  25.454 -0.1635  0.9682  0.1663
    5ASP     HR 4720   8.923  19.587  24.971 -1.6399 -0.5439 -0.6640
    5ASP     HR 4721   8.937  19.569  25.140 -1.2409  1.0017  0.0688
    5ASP     HR 4722   8.695  19.549  24.988  1.7801  0.4420 -1.9815
    5ASP     HR 4723   8.730  19.395  25.001 -2.6432  1.2553  0.5710
    5ASP     HR 4724   8.710  19.601  25.221  2.5104  0.0735 -0.5675
    5ASP     HR 4725   8.772  19.448  25.262 -1.7781  1.1455  2.3886
    5ASP     HR 4726   8.506  19.505  25.126 -1.3178 -2.6095 -0.8560
    5ASP     HR 4727   8.572  19.348  25.159  0.0084 -0.3767 -1.5971
    5ASP     HR 4728   8.401  19.426  25.342 -0.3283  2.2096 -1.5696
    5ASP     HR 4729   8.502  19.568  25.373 -0.2293 -0.3489  0.7614
    5ASP     HR 4730   8.670  19.474  25.473  0.6670  0.2372 -0.8132
    5ASP     HR 4731   8.527  19.380  25.542  0.8020 -2.3893 -0.1217
    5ASP     HR 4732   8.619  19.309  25.418 -0.3019  1.2481 -0.7355
    5ASP      H 4733   9.000  19.384  25.266  1.8808  1.5961 -0.0981
    5ASP    CAI 4734   9.208  19.156  25.259  0.1508 -0.8640  0.2755
    5ASP    CBI 4735   9.289  19.044  25.249 -1.1093  0.0533  0.0249
    5ASP    CBr 4736   9.295  18.979  25.384  0.4817  0.3086  0.8446
    5ASP    CAr 4737   9.209  19.029  25.476 -0.1057  0.7391 -0.3646
    5ASP      S 4738   9.140  19.171  25.414  0.3469  0.4250 -0.4884
    5ASP    CR1 4739   9.372  19.000  25.124 -0.3114 -0.2475  0.7173
    5ASP     CR 4740   9.510  18.924  25.131  0.2982 -0.3703  0.2039
    5ASP     CR 4741   9.550  18.841  25.004  0.3966 -0.8218 -0.7166
    5ASP     CR 4742   9.705  18.836  25.010 -0.4867 -0.1713 -0.1443
    5ASP     CR 4743   9.750  18.707  24.941  0.4730 -0.8829  0.7320
    5ASP   CR11 4744   9.691  18.673  24.802  0.1040  0.0394 -0.2880
    5ASP     HR 4745   9.316  18.946  25.048  1.4468  1.4056 -1.8301
    5ASP     HR 4746   9.394  19.103  25.095 -0.5409 -0.4962 -0.3747
    5ASP     HR 4747   9.571  19.013  25.147 -2.5217  1.3200  1.9326
    5ASP     HR 4748   9.511  18.860  25.219  1.8203 -0.3621  0.2058
    5ASP     HR 4749   9.514  18.897  24.918 -1.9044 -0.3200  0.5285
    5ASP     HR 4750   9.491  18.749  25.011  0.7965 -1.1361 -1.3850
    5ASP     HR 4751   9.748  18.926  24.968  3.0892 -1.6821  0.1227
    5ASP     HR 4752   9.741  18.830  25.113 -1.9470 -0.4369  0.3655
    5ASP     HR 4753   9.727  18.624  25.008 -4.4212 -1.0172 -0.8858
    5ASP     HR 4754   9.859  18.702  24.939  0.4952 -0.4592  0.9567
    5ASP     HR 4755   9.720  18.576  24.761 -0.4769  0.0521 -0.7387
    5ASP     HR 4756   9.582  18.683  24.797  0.1138  0.8667  1.1049
    5ASP     HR 4757   9.727  18.755  24.739  0.0037  0.2258 -0.1028
    5ASP      H 4758   9.366  18.902  25.412  1.1811 -0.4490 -2.7291
    5ASP    CAI 4759   9.215  18.983  25.618 -0.2395 -0.5098 -0.2215
    5ASP    CBI 4760   9.111  18.989  25.707  0.9466 -0.4650  1.2795
    5ASP    CBr 4761   9.138  18.913  25.824 -0.4015 -1.5468  0.9417
    5ASP    CAr 4762   9.256  18.848  25.815 -0.6172 -0.4253 -0.5583
    5ASP      S 4763   9.326  18.866  25.661 -0.6134  0.0139 -0.1316
    5ASP    CR1 4764   8.971  19.054  25.681 -0.1894  0.4799 -1.0230
    5ASP     CR 4765   8.853  18.995  25.770  0.1372  0.0916  1.1358
    5ASP     CR 4766   8.718  19.024  25.689 -0.0645 -0.3029  0.4783
    5ASP     CR 4767   8.598  18.940  25.730 -0.0671 -0.6286  0.5706
    5ASP     CR 4768   8.467  18.967  25.650 -0.1028 -0.9670  0.0441
    5ASP   CR11 4769   8.384  19.091  25.695  1.3358 -0.6515 -0.1067
    5ASP     HR 4770   8.984  19.160  25.703  3.1488  0.2263 -1.5201
    5ASP     HR 4771   8.952  19.040  25.574 -2.1315 -0.0236 -0.6145
    5ASP     HR 4772   8.864  18.887  25.770 -1.0055 -0.0306  1.1739
    5ASP     HR 4773   8.830  19.032  25.871  1.6346 -0.6107  1.7481
    5ASP     HR 4774   8.740  19.011  25.583  3.4148  1.2306  0.9450
    5ASP     HR 4775   8.688  19.128  25.689  3.1377  0.6889 -0.3193
    5ASP     HR 4776   8.626  18.835  25.717 -1.6052 -1.6057  4.4183
    5ASP     HR 4777   8.579  18.962  25.835  2.7677  1.4386  0.6859
    5ASP     HR 4778   8.400  18.886  25.681  0.6664 -1.1614  1.2486
    5ASP     HR 4779   8.477  18.965  25.542  0.0985 -3.2189  0.0861
    5ASP     HR 4780   8.432  19.187  25.680  1.5027 -0.9463 -1.4731
    5ASP     HR 4781   8.287  19.090  25.645  0.6736 -2.4304  1.1690
    5ASP     HR 4782   8.360  19.083  25.802  0.6551 -1.9214 -0.3395
    5ASP      H 4783   9.067  18.897  25.904  0.4482 -1.0319  1.8035
    5ASP    CAI 4784   9.320  18.784  25.930  0.0574 -0.4950 -0.1659
    5ASP    CBI 4785   9.416  18.692  25.939 -0.4263  0.2853 -0.6764
    5ASP    CBr 4786   9.449  18.649  26.070 -0.5752 -0.6129  1.0004
    5ASP    CAr 4787   9.376  18.714  26.166  0.1215 -0.5200 -0.4004
    5ASP      S 4788   9.260  18.815  26.084  0.2793 -0.1525  0.3124
    5ASP    CR1 4789   9.507  18.648  25.828 -0.1162  0.0370  0.5250
    5ASP     CR 4790   9.616  18.751  25.789  0.0161  0.5854  0.2117
    5ASP     CR 4791   9.704  18.694  25.665 -0.3711 -0.1877  1.1249
    5ASP     CR 4792   9.626  18.717  25.532  0.4312  0.2885  0.9931
    5ASP     CR 4793   9.689  18.660  25.401 -0.5477 -0.1422  0.5026
    5ASP   CR11 4794   9.760  18.525  25.420  0.1927 -0.6055 -0.4189
    5ASP     HR 4795   9.548  18.554  25.864 -4.8731 -2.2133  0.3896
    5ASP     HR 4796   9.444  18.614  25.746  0.9509 -3.4555  1.0846
    5ASP     HR 4797   9.572  18.848  25.764 -0.8393  0.3399  0.7312
    5ASP     HR 4798   9.670  18.785  25.878 -2.9205 -1.2160  2.7943
    5ASP     HR 4799   9.739  18.593  25.687 -0.5132 -0.5560 -0.3289
    5ASP     HR 4800   9.788  18.760  25.647 -0.9713  0.2035 -0.2783
    5ASP     HR 4801   9.528  18.676  25.552 -0.8987  1.9963 -1.7154
    5ASP     HR 4802   9.597  18.822  25.521 -0.7552  0.0056  1.4581
    5ASP     HR 4803   9.762  18.734  25.368 -0.1897 -1.0867 -0.8883
    5ASP     HR 4804   9.614  18.649  25.323  0.5230  0.7033 -0.6629
    5ASP     HR 4805   9.830  18.534  25.503 -1.4062  3.0503  0.5952
    5ASP     HR 4806   9.693  18.443  25.446 -1.2895  0.9119  0.6149
    5ASP     HR 4807   9.812  18.494  25.329  1.0782  1.7819 -0.7506
    5ASP      H 4808   9.526  18.579  26.100  2.3159  2.2895  0.6359
    5ASP    CAI 4809   9.390  18.709  26.309  0.0335 -0.0168  0.6791
    5ASP    CBI 4810   9.299  18.724  26.411  0.0699 -0.0773  0.1929
    5ASP    CBr 4811   9.333  18.659  26.533  0.1242 -0.2102  0.6023
    5ASP    CAr 4812   9.451  18.594  26.533  0.3062 -0.1744 -0.0090
    5ASP      S 4813   9.520  18.604  26.374 -0.4845 -0.1374  0.0695
    5ASP    CR1 4814   9.165  18.785  26.407 -0.3201  0.2756  0.6683
    5ASP     CR 4815   9.168  18.941  26.430 -0.3664  0.0528  0.2058
    5ASP     CR 4816   9.212  18.979  26.571  0.4700 -0.1124 -0.1918
    5ASP     CR 4817   9.220  19.130  26.597  0.5842 -0.1409  0.1650
    5ASP     CR 4818   9.316  19.165  26.707  0.6981 -0.1723 -0.3338
    5ASP   CR11 4819   9.287  19.297  26.784  0.1616  0.0847  0.6817
    5ASP     HR 4820   9.116  18.756  26.314 -1.9208 -1.2661  1.9496
    5ASP     HR 4821   9.098  18.745  26.483  0.3584 -2.0117  0.1060
    5ASP     HR 4822   9.232  18.990  26.356 -0.3301 -2.1519 -1.2729
    5ASP     HR 4823   9.072  18.988  26.409  0.0183  0.9992  0.5399
    5ASP     HR 4824   9.305  18.927  26.592 -0.7895 -1.0991  3.3531
    5ASP     HR 4825   9.132  18.943  26.636 -0.2950  1.2867 -0.3425
    5ASP     HR 4826   9.248  19.182  26.505  0.3212 -2.9868 -1.5767
    5ASP     HR 4827   9.123  19.166  26.632  0.8756 -2.9212  4.1875
    5ASP     HR 4828   9.419  19.154  26.672  0.6547 -1.9573  0.0600
    5ASP     HR 4829   9.324  19.082  26.778 -2.4566 -0.6631 -0.5090
    5ASP     HR 4830   9.343  19.299  26.878  3.6542 -0.4342 -1.2859
    5ASP     HR 4831   9.306  19.390  26.731 -0.7192  0.6948  1.4337
    5ASP     HR 4832   9.187  19.290  26.827  0.6592  1.2651  2.0969
    5ASP      H 4833   9.274  18.661  26.624  1.6968  1.5573  1.6187
    5ASP    CAI 4834   9.534  18.545  26.644  0.2398 -0.3554  0.2574
    5ASP    CBI 4835   9.617  18.432  26.657 -0.6075 -0.4047  0.2577
    5ASP    CBr 4836   9.642  18.385  26.789 -0.1018 -0.2652 -0.3207
    5ASP    CAr 4837   9.581  18.466  26.879 -0.0710 -0.6423 -0.0094
    5ASP      S 4838   9.498  18.598  26.805 -0.2769  0.0910  0.1980
    5ASP    CR1 4839   9.670  18.345  26.542 -0.9987  0.0143 -0.3216
    5ASP     CR 4840   9.813  18.302  26.547  0.4537 -0.9297 -1.1305
    5ASP     CR 4841   9.852  18.232  26.420 -1.0291 -1.0149  0.1664
    5ASP     CR 4842   9.993  18.177  26.438  0.6922 -0.0236  0.2624
    5ASP     CR 4843  10.049  18.089  26.323  0.9008 -0.1867 -0.5476
    5ASP   CR11 4844  10.178  18.002  26.356 -0.6471 -0.2056  1.3811
    5ASP     HR 4845   9.609  18.255  26.547 -1.6216  0.5455  2.1092
    5ASP     HR 4846   9.655  18.399  26.448 -0.9940 -0.0106 -0.3370
    5ASP     HR 4847   9.877  18.388  26.565  0.1506 -0.7866 -0.7324
    5ASP     HR 4848   9.827  18.241  26.636 -2.4103 -0.5921 -0.3896
    5ASP     HR 4849   9.837  18.290  26.330  0.4726 -1.0002 -0.0967
    5ASP     HR 4850   9.793  18.141  26.408 -3.7228  0.2302  3.2099
    5ASP     HR 4851  10.059  18.264  26.431  0.2294  0.2608 -0.6360
    5ASP     HR 4852  10.022  18.137  26.535  0.5157 -0.1983  0.2433
    5ASP     HR 4853  10.069  18.152  26.237 -0.2800  1.5633  0.4296
    5ASP     HR 4854   9.972  18.027  26.276  1.1338 -0.9364  0.0421
    5ASP     HR 4855  10.168  17.928  26.434  0.0593  0.6491  2.2899
    5ASP     HR 4856  10.216  17.959  26.263 -1.0133 -1.0993  1.6459
    5ASP     HR 4857  10.250  18.072  26.397 -1.5554  0.1849  2.3262
    5ASP      H 4858   9.702  18.300  26.821 -3.1860 -2.3543  0.1230
    5ASP    CAI 4859   9.572  18.441  27.019  0.2693 -1.2643 -0.1333
    5ASP    CBI 4860   9.475  18.379  27.089  0.5941  1.2369  0.0734
    5ASP    CBr 4861   9.523  18.304  27.192  0.2203 -0.0651 -0.6053
    5ASP    CAr 4862   9.661  18.307  27.208  1.3198  0.4784  1.4479
    5ASP      S 4863   9.730  18.419  27.093 -0.1081  0.3795 -0.1220
    5ASP    CR1 4864   9.332  18.388  27.051 -0.7306  0.4238 -0.1149
    5ASP     CR 4865   9.270  18.509  27.113 -0.2248 -0.3265 -0.2493
    5ASP     CR 4866   9.122  18.545  27.084 -0.0472 -0.2248  0.4424
    5ASP     CR 4867   9.075  18.642  27.188 -0.4001  1.2334 -0.2198
    5ASP     CR 4868   8.935  18.698  27.169 -0.1761 -0.5864 -1.3731
    5ASP   CR11 4869   8.834  18.597  27.155 -0.1371  0.3583  0.9442
    5ASP     HR 4870   9.321  18.382  26.943  2.9394 -0.1044 -0.5081
    5ASP     HR 4871   9.280  18.300  27.089 -1.9169  1.2750  0.2461
    5ASP     HR 4872   9.282  18.497  27.221 -1.4389  1.1220  0.0682
    5ASP     HR 4873   9.335  18.593  27.087 -1.6256  1.1030  0.7032
    5ASP     HR 4874   9.065  18.453  27.076  0.2158 -0.6722  3.0862
    5ASP     HR 4875   9.117  18.600  26.990  0.6747 -0.5031  0.2340
    5ASP     HR 4876   9.082  18.595  27.286 -0.3180 -0.3010 -0.9434
    5ASP     HR 4877   9.145  18.725  27.177  2.0266 -0.7100  0.1208
    5ASP     HR 4878   8.941  18.755  27.076  1.4699 -0.4225 -1.1660
    5ASP     HR 4879   8.909  18.756  27.257 -0.9898 -1.8243 -0.7859
    5ASP     HR 4880   8.817  18.554  27.056 -1.9146 -1.7103  2.1070
    5ASP     HR 4881   8.852  18.511  27.220 -0.7691  0.0023  0.6482
    5ASP     HR 4882   8.739  18.635  27.194 -0.7501 -2.5315  2.4258
    5ASP      H 4883   9.460  18.244  27.256  0.3497  2.5955  2.0683
    5ASP    CAI 4884   9.749  18.240  27.302 -0.4284 -0.3350 -0.2896
    5ASP    CBI 4885   9.875  18.190  27.299  0.3401 -0.4313  0.1175
    5ASP    CBr 4886   9.917  18.124  27.419 -0.1560 -0.3447 -0.1457
    5ASP    CAr 4887   9.818  18.128  27.512  0.4065  0.3957 -1.1251
    5ASP      S 4888   9.674  18.207  27.458  0.1015  0.3118  0.4203
    5ASP    CR1 4889   9.971  18.209  27.187  0.0287  0.0980 -0.0677
    5ASP     CR 4890  10.109  18.145  27.209 -0.4970 -0.0890  0.8422
    5ASP     CR 4891  10.203  18.157  27.091 -0.5154  0.1366  0.1625
    5ASP     CR 4892  10.356  18.171  27.114  0.7853  0.4312  0.4981
    5ASP     CR 4893  10.446  18.047  27.147  0.0586 -0.2669 -0.3474
    5ASP   CR11 4894  10.419  17.995  27.284 -0.8707  0.4498  0.6088
    5ASP     HR 4895   9.921  18.193  27.092  1.0707 -1.2420 -0.4009
    5ASP     HR 4896   9.970  18.316  27.207  1.5811  0.1799 -0.3688
    5ASP     HR 4897  10.164  18.186  27.293  0.7619 -1.2519  0.5998
    5ASP     HR 4898  10.100  18.041  27.240  0.3390 -0.5843 -0.5135
    5ASP     HR 4899  10.156  18.245  27.046 -1.0412 -0.6127 -0.7553
    5ASP     HR 4900  10.182  18.084  27.014  0.1390  2.3064 -2.1333
    5ASP     HR 4901  10.393  18.223  27.026 -1.0945 -0.8415 -1.0963
    5ASP     HR 4902  10.383  18.247  27.187 -2.3171  0.6794  1.4587
    5ASP     HR 4903  10.546  18.085  27.127 -0.7494  1.0862 -1.9306
    5ASP     HR 4904  10.440  17.971  27.069  0.4220 -0.7267  0.0709
    5ASP     HR 4905  10.420  18.075  27.358  1.8868  0.2061  0.8856
    5ASP     HR 4906  10.317  17.958  27.287 -0.2601 -1.2229  1.4902
    5ASP     HR 4907  10.476  17.905  27.306  1.3600  2.2358  2.4399
    5ASP      H 4908  10.002  18.058  27.427 -1.4864 -2.0974 -0.2230
    5ASP    CAI 4909   9.829  18.085  27.646  0.4192 -0.0767  0.2050
    5ASP    CBI 4910   9.791  18.147  27.763 -0.0247  0.4113  0.3824
    5ASP    CBr 4911   9.854  18.073  27.870  0.0290 -0.4331  0.2878
    5ASP    CAr 4912   9.934  17.967  27.841  0.7177 -0.6002 -0.1426
    5ASP      S 4913   9.959  17.961  27.670  0.5620  0.3072 -0.2296
    5ASP    CR1 4914   9.725  18.277  27.792  0.0889  0.0651 -0.2369
    5ASP     CR 4915   9.610  18.282  27.885 -0.8610  0.4313 -1.0254
    5ASP     CR 4916   9.549  18.426  27.882 -0.1121 -0.0464  0.3326
    5ASP     CR 4917   9.402  18.410  27.937  0.0769 -0.2220  0.4870
    5ASP     CR 4918   9.328  18.535  27.906 -0.7311 -0.5646  0.5056
    5ASP   CR11 4919   9.201  18.560  27.996  0.2112  0.0711 -0.5400
    5ASP     HR 4920   9.799  18.353  27.816  0.4780 -0.8026  1.3948
    5ASP     HR 4921   9.680  18.304  27.696 -0.1510 -0.0886 -0.1689
    5ASP     HR 4922   9.535  18.206  27.863 -0.7309  0.3604 -1.2122
    5ASP     HR 4923   9.648  18.271  27.987 -2.0022 -3.2294 -0.9427
    5ASP     HR 4924   9.542  18.451  27.776 -1.7428 -1.9999 -0.0461
    5ASP     HR 4925   9.607  18.499  27.939 -0.8942  1.1078 -0.3057
    5ASP     HR 4926   9.345  18.327  27.895  1.6480 -2.5865  2.8621
    5ASP     HR 4927   9.420  18.399  28.044  1.1293 -0.8233  0.2546
    5ASP     HR 4928   9.302  18.546  27.801 -1.0441  1.8331  0.8211
    5ASP     HR 4929   9.402  18.613  27.924 -1.9196  0.5604  0.5805
    5ASP     HR 4930   9.217  18.553  28.104  3.2055  0.9976 -0.8757
    5ASP     HR 4931   9.167  18.663  27.979  1.9572  0.4808 -1.6914
    5ASP     HR 4932   9.125  18.486  27.975 -0.7728  0.4004  1.7423
    5ASP      H 4933   9.848  18.112  27.971  0.8526 -1.1099  0.6062
    5ASP    CAI 4934   9.994  17.882  27.938 -0.7494 -0.3630 -0.1239
    5ASP    CBI 4935  10.106  17.803  27.941  0.0926  0.2438  0.5011
    5ASP    CBr 4936  10.136  17.733  28.061  0.4179 -1.0294 -0.2577
    5ASP    CAr 4937  10.049  17.766  28.158 -0.5015 -0.1382  0.1359
    5ASP      S 4938   9.941  17.886  28.100 -0.3643 -0.4036  0.2715
    5ASP    CR1 4939  10.202  17.803  27.820  0.0376 -0.4541  0.7364
    5ASP     CR 4940  10.348  17.810  27.851 -0.1423  0.6242  0.3355
    5ASP     CR 4941  10.398  17.910  27.946 -0.5153 -0.0416  0.3054
    5ASP     CR 4942  10.450  17.860  28.083 -0.8005  0.0920  0.5274
    5ASP     CR 4943  10.591  17.797  28.065  0.3967  0.3878  0.3270
    5ASP   CR11 4944  10.631  17.729  28.196 -0.3791  0.1000 -0.1702
    5ASP     HR 4945  10.187  17.709  27.768  0.4064 -1.3424  2.2150
    5ASP     HR 4946  10.198  17.885  27.748  0.7300 -2.1463 -1.2838
    5ASP     HR 4947  10.381  17.716  27.896 -0.7969  0.7360  1.0640
    5ASP     HR 4948  10.411  17.810  27.762 -0.6570  3.6470 -0.0965
    5ASP     HR 4949  10.320  17.982  27.969 -1.4762 -1.0786  0.3421
    5ASP     HR 4950  10.473  17.979  27.908 -0.4739 -1.1171 -1.6086
    5ASP     HR 4951  10.472  17.950  28.141 -5.3771 -1.2777  4.7236
    5ASP     HR 4952  10.392  17.788  28.139  1.2920 -4.5601 -2.9322
    5ASP     HR 4953  10.677  17.856  28.034  0.7714 -0.9540 -1.2610
    5ASP     HR 4954  10.581  17.722  27.986  0.4696 -0.5767  1.2276
    5ASP     HR 4955  10.738  17.726  28.216  0.3863  0.9286 -3.7520
    5ASP     HR 4956  10.587  17.784  28.279  3.5368  0.3884  1.8554
    5ASP     HR 4957  10.596  17.626  28.204  2.8888 -0.8644  2.7640
    5ASP      H 4958  10.221  17.667  28.058  1.2385  0.0126  0.0359
    5ASP    CAI 4959  10.029  17.709  28.291  0.6333 -0.6568  0.4594
    5ASP    CBI 4960   9.987  17.761  28.409  0.8689 -0.4567  0.7792
    5ASP    CBr 4961   9.983  17.658  28.503  0.6876  0.5228 -0.0525
    5ASP    CAr 4962  10.031  17.532  28.465 -0.3842 -0.4519  1.1948
    5ASP      S 4963  10.082  17.535  28.300  0.2125  0.2229  0.3149
    5ASP    CR1 4964   9.971  17.911  28.441 -0.3167 -0.5790  0.3173
    5ASP     CR 4965   9.836  17.966  28.441 -0.3384 -0.3899 -0.8349
    5ASP     CR 4966   9.856  18.110  28.475 -0.1958 -0.3857 -0.9385
    5ASP     CR 4967   9.729  18.181  28.508 -0.0567  0.6970  0.5657
    5ASP     CR 4968   9.668  18.135  28.639  0.1180  0.1496 -0.1124
    5ASP   CR11 4969   9.560  18.241  28.661  1.1720 -0.0553 -0.4419
    5ASP     HR 4970  10.032  17.968  28.372  2.0169 -1.3951  1.6458
    5ASP     HR 4971  10.025  17.925  28.534  0.0899 -1.0455  0.1540
    5ASP     HR 4972   9.790  17.967  28.342 -0.2360 -1.3387 -0.9041
    5ASP     HR 4973   9.777  17.907  28.512 -1.6834  0.5777 -1.1392
    5ASP     HR 4974   9.900  18.173  28.398 -1.3497  3.2263  1.2428
    5ASP     HR 4975   9.937  18.119  28.548 -1.5690 -0.1270  0.6003
    5ASP     HR 4976   9.739  18.289  28.509  2.2216  0.5106  2.3450
    5ASP     HR 4977   9.648  18.164  28.437  0.5879  0.9492 -0.2365
    5ASP     HR 4978   9.731  18.133  28.728 -1.6178  0.2509  1.1385
    5ASP     HR 4979   9.629  18.034  28.634 -1.0670  0.6641 -2.0301
    5ASP     HR 4980   9.495  18.186  28.730 -0.0538 -2.4395 -3.3508
    5ASP     HR 4981   9.589  18.336  28.704 -0.4797  0.9277 -1.4556
    5ASP     HR 4982   9.494  18.252  28.575  1.5358 -1.5795 -0.9375
    5ASP      H 4983   9.960  17.680  28.606 -1.5294 -0.1707 -0.3682
    5ASP    CAI 4984  10.064  17.410  28.537 -0.7263 -0.7517 -0.7380
    5ASP    CBI 4985  10.158  17.307  28.530 -0.7958 -0.2718 -0.1280
    5ASP    CBr 4986  10.113  17.183  28.581 -0.1376  0.1010  0.0497
    5ASP    CAr 4987   9.993  17.192  28.640 -0.1848 -1.1516  0.5113
    5ASP      S 4988   9.936  17.349  28.636 -0.3457 -0.0938  0.2110
    5ASP    CR1 4989  10.292  17.336  28.484  0.0298 -0.1770  0.1147
    5ASP     CR 4990  10.338  17.251  28.372  0.5225 -0.1702  0.1061
    5ASP     CR 4991  10.467  17.297  28.313  0.2438 -1.0796  0.2571
    5ASP     CR 4992  10.577  17.338  28.424 -0.9745  0.0827 -0.8034
    5ASP     CR 4993  10.714  17.374  28.375 -1.3970 -1.0067  0.3282
    5ASP   CR11 4994  10.831  17.332  28.457 -0.1384  0.0813 -0.2108
    5ASP     HR 4995  10.307  17.440  28.454  2.6429 -0.2784  0.9157
    5ASP     HR 4996  10.349  17.332  28.577  2.5549 -1.4525 -1.4234
    5ASP     HR 4997  10.335  17.149  28.409 -1.5818 -1.0245 -2.2206
    5ASP     HR 4998  10.262  17.257  28.294  0.1970  0.1257  0.4476
    5ASP     HR 4999  10.431  17.382  28.255 -4.2670 -2.5610  0.6450
    5ASP     HR 5000  10.507  17.228  28.239 -1.5830  0.1369 -1.9170
    5ASP     HR 5001  10.540  17.413  28.494  4.3927  3.9702 -1.8147
    5ASP     HR 5002  10.595  17.246  28.479 -2.7273 -1.2977 -2.4793
    5ASP     HR 5003  10.721  17.483  28.371 -1.0446 -1.0889 -1.1971
    5ASP     HR 5004  10.722  17.333  28.275  0.5193 -0.6899  0.3435
    5ASP     HR 5005  10.840  17.223  28.451  2.9963  0.3894 -1.6748
    5ASP     HR 5006  10.924  17.380  28.426 -0.4745  1.3705  0.7400
    5ASP     HR 5007  10.802  17.341  28.562  0.0871  0.9025 -0.2227
    5ASP      H 5008  10.178  17.098  28.593  2.6450  2.2594  0.8027
    5ASP      H 5009   9.939  17.125  28.706  0.3168 -3.3432 -1.2553
    5ASP      H 5010   5.803  23.200  15.299  0.8742 -0.0673 -0.1705
    6ASP    CAI 5011  10.443   8.801  19.437  0.3673  0.3689 -0.4322
    6ASP    CBI 5012  10.415   8.930  19.477  1.0587  0.6316 -0.2075
    6ASP    CBr 5013  10.454   8.970  19.612 -0.4860  0.0917  0.2325
    6ASP    CAr 5014  10.512   8.861  19.671  0.2193 -0.3196 -0.1497
    6ASP      S 5015  10.500   8.717  19.572  0.0503 -0.1113 -0.1554
    6ASP    CR1 5016  10.337   9.026  19.393 -0.3202  1.2507 -0.0646
    6ASP     CR 5017  10.407   9.158  19.359  0.4182  0.1070 -0.0275
    6ASP     CR 5018  10.314   9.264  19.299  0.4954 -0.3033 -0.1927
    6ASP     CR 5019  10.383   9.394  19.264 -0.2952  0.6272 -0.6066
    6ASP     CR 5020  10.460   9.387  19.133 -0.3051  0.1834  0.6857
    6ASP   CR11 5021  10.555   9.500  19.115 -0.1667 -0.5111 -0.0451
    6ASP     HR 5022  10.295   8.979  19.303  0.3215 -0.5101  0.5545
    6ASP     HR 5023  10.252   9.047  19.458 -2.1237  0.3369 -2.0632
    6ASP     HR 5024  10.486   9.187  19.428  0.6123 -0.4433 -0.0176
    6ASP     HR 5025  10.464   9.136  19.269  0.5299  1.7650 -0.3734
    6ASP     HR 5026  10.235   9.294  19.368 -0.3671 -3.1489  0.1181
    6ASP     HR 5027  10.252   9.233  19.215 -1.4151  1.5327  0.4786
    6ASP     HR 5028  10.306   9.467  19.239  1.1733  1.4122 -3.0381
    6ASP     HR 5029  10.433   9.430  19.354 -0.3086  1.7636 -1.0567
    6ASP     HR 5030  10.401   9.384  19.042  0.0904  3.2733  0.2840
    6ASP     HR 5031  10.529   9.302  19.125  2.3882  2.3267  0.3257
    6ASP     HR 5032  10.637   9.494  19.187  0.8728  0.2199 -1.1428
    6ASP     HR 5033  10.607   9.499  19.019  0.6503  2.1137  0.3255
    6ASP     HR 5034  10.507   9.598  19.115  0.2598 -0.3006  0.6162
    6ASP      H 5035  10.430   9.059  19.667  4.0700  1.8487 -0.3472
    6ASP    CAI 5036  10.593   8.860  19.792 -0.4070 -0.3554  0.2873
    6ASP    CBI 5037  10.668   8.753  19.842 -0.0186 -0.0243 -0.4859
    6ASP    CBr 5038  10.686   8.769  19.985 -0.3693 -0.4782  0.0061
    6ASP    CAr 5039  10.638   8.882  20.042 -0.4950 -0.4034  0.2159
    6ASP      S 5040  10.558   8.983  19.919  0.1803 -0.3862  0.1787
    6ASP    CR1 5041  10.739   8.639  19.768 -0.4602  0.2038  0.7423
    6ASP     CR 5042  10.645   8.519  19.798 -0.3184 -0.4830  0.2491
    6ASP     CR 5043  10.670   8.391  19.705 -0.3228  0.3743  0.2026
    6ASP     CR 5044  10.596   8.264  19.724  0.1165  0.0860  0.0345
    6ASP     CR 5045  10.576   8.181  19.595  0.0451  0.5148 -1.1173
    6ASP   CR11 5046  10.520   8.040  19.632 -0.0323 -0.1349  0.0925
    6ASP     HR 5047  10.745   8.668  19.663 -3.8652  0.6153  0.6026
    6ASP     HR 5048  10.835   8.626  19.818 -0.2089  0.3616  0.2969
    6ASP     HR 5049  10.659   8.493  19.903  2.4628  2.2223  0.6295
    6ASP     HR 5050  10.539   8.539  19.780  0.0391  3.3597  1.9587
    6ASP     HR 5051  10.776   8.366  19.703 -0.2669  0.5829  0.4866
    6ASP     HR 5052  10.655   8.431  19.605 -0.6707 -2.1353 -0.7840
    6ASP     HR 5053  10.649   8.212  19.804 -3.0706  1.1963  2.9618
    6ASP     HR 5054  10.494   8.272  19.760  0.3424  0.9420  0.4776
    6ASP     HR 5055  10.664   8.153  19.536  0.5190 -2.4537  0.8728
    6ASP     HR 5056  10.499   8.228  19.534 -0.5246  1.4462  0.3149
    6ASP     HR 5057  10.587   7.961  19.667 -3.2449 -3.1298 -0.2520
    6ASP     HR 5058  10.425   8.039  19.684 -0.8566  1.9698 -1.3360
    6ASP     HR 5059  10.489   7.995  19.538  0.0548 -0.1215  0.0573
    6ASP      H 5060  10.743   8.694  20.037 -0.9024 -2.4892 -2.2141
    6ASP    CAI 5061  10.658   8.927  20.180  0.2513 -0.6924  0.3765
    6ASP    CBI 5062  10.689   9.044  20.237  0.6872 -0.2419 -0.6462
    6ASP    CBr 5063  10.728   9.029  20.380  0.4931 -0.5129  0.2169
    6ASP    CAr 5064  10.723   8.898  20.426 -0.6462 -0.2336  0.1621
    6ASP      S 5065  10.670   8.797  20.297 -0.0541 -0.1285 -0.6624
    6ASP    CR1 5066  10.674   9.174  20.172 -0.7808  0.1670  0.6502
    6ASP     CR 5067  10.811   9.213  20.119  0.3071 -0.1416 -0.3697
    6ASP     CR 5068  10.826   9.353  20.052 -0.7555 -0.0204  0.5386
    6ASP     CR 5069  10.967   9.394  20.034  1.0362 -0.1548 -0.0556
    6ASP     CR 5070  11.040   9.298  19.936  0.4118  0.6504  0.5337
    6ASP   CR11 5071  10.958   9.272  19.806  0.2611 -0.2085 -0.7493
    6ASP     HR 5072  10.594   9.177  20.098 -0.1685  0.5671  0.0022
    6ASP     HR 5073  10.628   9.251  20.234 -0.9262  0.1551  0.5585
    6ASP     HR 5074  10.879   9.214  20.205 -0.1308 -1.8785  0.0026
    6ASP     HR 5075  10.849   9.132  20.058  1.0738 -1.0004  1.2201
    6ASP     HR 5076  10.772   9.428  20.112  1.7277  1.5125  0.9484
    6ASP     HR 5077  10.763   9.359  19.964 -3.3084 -1.5078  2.1927
    6ASP     HR 5078  10.963   9.489  19.981 -0.7343  1.9509  3.6963
    6ASP     HR 5079  11.013   9.401  20.132  0.9058  0.0553 -0.0084
    6ASP     HR 5080  11.060   9.210  19.997  3.2750  0.2842 -0.8247
    6ASP     HR 5081  11.140   9.337  19.915  1.4367 -1.0275  2.1504
    6ASP     HR 5082  10.869   9.215  19.834  0.0887  1.6549  2.7119
    6ASP     HR 5083  10.939   9.355  19.738 -1.6831  0.5349  0.6392
    6ASP     HR 5084  11.016   9.196  19.754  1.7996  0.2331  0.3196
    6ASP      H 5085  10.751   9.109  20.449  3.2771 -0.3562 -0.8337
    6ASP    CAI 5086  10.747   8.860  20.562 -0.2042  0.3660 -0.4814
    6ASP    CBI 5087  10.711   8.749  20.632 -0.1486 -0.1675  1.3059
    6ASP    CBr 5088  10.671   8.767  20.764  0.4210 -0.5928  0.0143
    6ASP    CAr 5089  10.701   8.885  20.816  0.3754 -0.0930  0.0187
    6ASP      S 5090  10.785   8.975  20.693 -0.2360  0.1052 -0.3435
    6ASP    CR1 5091  10.721   8.608  20.578  0.8672  0.6302  0.1582
    6ASP     CR 5092  10.582   8.552  20.526  0.5435 -0.0213  0.1206
    6ASP     CR 5093  10.609   8.444  20.422 -0.5353 -0.5772 -0.6555
    6ASP     CR 5094  10.492   8.356  20.397  0.5650 -0.4082 -0.0422
    6ASP     CR 5095  10.495   8.275  20.263 -0.4838  0.3191 -0.3239
    6ASP   CR11 5096  10.359   8.215  20.236 -0.1627 -1.0073 -0.6091
    6ASP     HR 5097  10.792   8.598  20.497  1.1337 -0.1988  0.4780
    6ASP     HR 5098  10.750   8.534  20.653  3.0497 -0.4032 -1.6359
    6ASP     HR 5099  10.529   8.498  20.604 -1.8664  0.2601 -1.2615
    6ASP     HR 5100  10.511   8.624  20.485  0.9367  1.4389  1.9229
    6ASP     HR 5101  10.700   8.386  20.440 -1.2897 -1.0191  1.9819
    6ASP     HR 5102  10.643   8.486  20.328 -0.8891 -1.4578 -1.1830
    6ASP     HR 5103  10.474   8.274  20.466 -1.5844  1.9671  2.3595
    6ASP     HR 5104  10.403   8.419  20.397 -0.0987 -1.3017 -2.2841
    6ASP     HR 5105  10.573   8.201  20.249 -2.6718 -2.1805  0.4699
    6ASP     HR 5106  10.516   8.352  20.188 -1.6354  1.9951  1.0376
    6ASP     HR 5107  10.353   8.199  20.128 -0.0355  1.2416 -0.9643
    6ASP     HR 5108  10.335   8.120  20.285 -1.0227 -0.5703 -0.1680
    6ASP     HR 5109  10.273   8.279  20.253  0.6922  0.1440 -0.6007
    6ASP      H 5110  10.619   8.692  20.823 -2.6019  1.0494 -0.4387
    6ASP    CAI 5111  10.665   8.922  20.950  0.6034  0.5800  0.1207
    6ASP    CBI 5112  10.621   9.043  20.998 -0.2898 -0.2203  0.4409
    6ASP    CBr 5113  10.552   9.035  21.126 -0.3797 -0.5291  0.0218
    6ASP    CAr 5114  10.539   8.907  21.169 -0.0187 -0.6739  0.8538
    6ASP      S 5115  10.606   8.797  21.056 -0.0848  0.3661  0.0089
    6ASP    CR1 5116  10.634   9.180  20.930  0.4081 -0.1607 -0.1373
    6ASP     CR 5117  10.521   9.196  20.823 -0.0672 -0.3949 -0.6141
    6ASP     CR 5118  10.541   9.329  20.740  0.7356  0.0617  0.3929
    6ASP     CR 5119  10.427   9.318  20.630 -0.6001  0.0798  0.0701
    6ASP     CR 5120  10.395   9.463  20.565  0.2969 -0.1169  0.3520
    6ASP   CR11 5121  10.332   9.467  20.429  0.0590  0.0396 -0.1792
    6ASP     HR 5122  10.611   9.260  21.001 -3.8558 -0.7507 -0.7280
    6ASP     HR 5123  10.733   9.199  20.887 -0.3745 -0.8154 -2.3222
    6ASP     HR 5124  10.507   9.099  20.774  0.7570 -1.0370  0.3914
    6ASP     HR 5125  10.423   9.207  20.869  0.9140  3.1076  0.7731
    6ASP     HR 5126  10.635   9.332  20.686  1.4883  1.1122  1.7646
    6ASP     HR 5127  10.531   9.414  20.807  0.1154  0.8366 -0.6651
    6ASP     HR 5128  10.453   9.243  20.556 -0.1351 -1.2193  1.5255
    6ASP     HR 5129  10.333   9.293  20.680 -0.2428 -0.5928  0.4025
    6ASP     HR 5130  10.490   9.513  20.547 -0.9505  3.3608  2.9599
    6ASP     HR 5131  10.330   9.515  20.635 -0.4017  0.4725 -0.7236
    6ASP     HR 5132  10.321   9.570  20.397 -0.8076 -0.2770 -0.9303
    6ASP     HR 5133  10.406   9.422  20.363  0.0606 -3.7717  2.2528
    6ASP     HR 5134  10.232   9.422  20.428  0.6498 -1.3744  1.6492
    6ASP      H 5135  10.519   9.125  21.175 -0.4379 -0.9274  0.7248
    6ASP    CAI 5136  10.476   8.867  21.295 -0.6544  0.1498  0.1759
    6ASP    CBI 5137  10.484   8.755  21.372 -0.3638 -0.5731  1.7398
    6ASP    CBr 5138  10.483   8.782  21.511  0.2712  0.2680 -0.5604
    6ASP    CAr 5139  10.478   8.912  21.539 -0.1193 -0.3745  0.2751
    6ASP      S 5140  10.440   9.001  21.395 -0.6913 -0.5132 -0.0299
    6ASP    CR1 5141  10.487   8.609  21.324 -0.0288 -0.5574 -0.1467
    6ASP     CR 5142  10.608   8.523  21.375  0.8385 -0.0842  0.1677
    6ASP     CR 5143  10.588   8.372  21.349 -0.5571  0.1382 -0.4179
    6ASP     CR 5144  10.554   8.341  21.199 -0.3573 -0.1472  0.0257
    6ASP     CR 5145  10.531   8.192  21.191 -0.1579  0.5975  0.1538
    6ASP   CR11 5146  10.439   8.136  21.091 -0.0174  0.1012 -0.1887
    6ASP     HR 5147  10.399   8.548  21.343 -0.3437  0.1588  0.7084
    6ASP     HR 5148  10.485   8.608  21.215  0.0890 -0.9826 -0.1460
    6ASP     HR 5149  10.692   8.560  21.316 -1.1391  1.1399 -1.9781
    6ASP     HR 5150  10.636   8.537  21.479  0.9276 -0.6876  0.2241
    6ASP     HR 5151  10.505   8.344  21.414 -0.0667  1.7488  0.9416
    6ASP     HR 5152  10.666   8.301  21.378  1.4414  2.2108 -0.5539
    6ASP     HR 5153  10.463   8.393  21.170  1.1977  2.9943  0.4972
    6ASP     HR 5154  10.641   8.372  21.140  0.2869 -3.8643 -1.1127
    6ASP     HR 5155  10.505   8.152  21.289 -0.0269 -0.4952 -0.2533
    6ASP     HR 5156  10.621   8.140  21.160 -0.8755 -0.7136  0.1835
    6ASP     HR 5157  10.471   8.150  20.988 -2.3423 -0.5904 -1.0364
    6ASP     HR 5158  10.445   8.028  21.105  0.4945  0.2174  0.5401
    6ASP     HR 5159  10.343   8.186  21.093 -0.2132 -0.2371 -0.9456
    6ASP      H 5160  10.485   8.708  21.590  4.6008 -3.5270 -3.8925
    6ASP    CAI 5161  10.485   8.973  21.669  0.4476  0.2761 -0.3666
    6ASP    CBI 5162  10.539   9.095  21.711 -0.5745  0.3692 -0.9312
    6ASP    CBr 5163  10.572   9.095  21.852  0.2413 -0.1980 -0.5936
    6ASP    CAr 5164  10.530   8.980  21.912  0.5131  0.1081 -1.0688
    6ASP      S 5165  10.445   8.872  21.803 -0.5208 -0.5067  0.0679
    6ASP    CR1 5166  10.581   9.213  21.625  0.6775  0.4664 -0.4834
    6ASP     CR 5167  10.729   9.253  21.625  0.4002  0.3245  0.3630
    6ASP     CR 5168  10.752   9.349  21.506 -0.1617  0.0365  0.6661
    6ASP     CR 5169  10.904   9.377  21.485  0.2444  0.8897  0.4857
    6ASP     CR 5170  10.941   9.475  21.373  0.1651 -0.2390  0.6816
    6ASP   CR11 5171  10.902   9.621  21.404  0.3752  0.8000 -0.2670
    6ASP     HR 5172  10.541   9.196  21.525  1.1456  0.3057 -0.6424
    6ASP     HR 5173  10.516   9.290  21.665 -0.3389 -0.5937 -0.0491
    6ASP     HR 5174  10.767   9.295  21.718 -0.7243  0.7667  0.6383
    6ASP     HR 5175  10.787   9.163  21.607  1.1996  0.9616 -0.2931
    6ASP     HR 5176  10.700   9.445  21.514 -1.2672 -0.5149  0.1360
    6ASP     HR 5177  10.716   9.284  21.427 -0.3739  0.6874  0.2189
    6ASP     HR 5178  10.942   9.422  21.577 -0.0417  5.5752 -1.5569
    6ASP     HR 5179  10.949   9.280  21.471  0.1662  1.0684 -1.0154
    6ASP     HR 5180  10.892   9.434  21.285 -2.0919  1.1497  1.2473
    6ASP     HR 5181  11.047   9.477  21.349  0.2231 -0.5084  0.9037
    6ASP     HR 5182  10.931   9.692  21.326 -2.6616  1.3060 -0.9919
    6ASP     HR 5183  10.794   9.636  21.410  0.8459  5.3218 -0.7074
    6ASP     HR 5184  10.951   9.651  21.497  1.2781  0.7025 -0.7117
    6ASP      H 5185  10.613   9.178  21.908 -0.8737 -1.1127  1.6047
    6ASP    CAI 5186  10.537   8.953  22.050 -0.6801  0.4584 -0.2656
    6ASP    CBI 5187  10.562   8.839  22.123  0.4570  0.0460  0.2506
    6ASP    CBr 5188  10.577   8.855  22.265 -0.0347  1.2737  0.3120
    6ASP    CAr 5189  10.582   8.982  22.295 -1.1548  0.1680 -0.0886
    6ASP      S 5190  10.558   9.084  22.163  0.0909 -0.4235  0.0906
    6ASP    CR1 5191  10.581   8.710  22.053  0.5602  0.0171 -0.2999
    6ASP     CR 5192  10.655   8.594  22.132  0.3404  0.2673  0.4486
    6ASP     CR 5193  10.666   8.470  22.042 -0.2280  0.6296 -0.2392
    6ASP     CR 5194  10.796   8.464  21.963  0.3568  0.0061  0.4253
    6ASP     CR 5195  10.826   8.351  21.852 -0.4768 -0.2056  0.2771
    6ASP   CR11 5196  10.971   8.359  21.801  0.2565 -0.6491 -0.0386
    6ASP     HR 5197  10.475   8.689  22.038  0.9009 -1.4609 -0.6467
    6ASP     HR 5198  10.647   8.727  21.968 -0.4729 -0.1658 -1.1421
    6ASP     HR 5199  10.757   8.623  22.161  0.8257 -0.8912 -0.0867
    6ASP     HR 5200  10.602   8.563  22.222  0.5267 -0.0310  0.4512
    6ASP     HR 5201  10.580   8.457  21.976 -0.2082 -0.7839  0.0109
    6ASP     HR 5202  10.651   8.382  22.105  1.0906  0.2913 -0.3924
    6ASP     HR 5203  10.808   8.562  21.917 -3.2989 -0.2299 -1.1589
    6ASP     HR 5204  10.859   8.470  22.052 -0.9281  0.6883  1.2981
    6ASP     HR 5205  10.755   8.353  21.769 -0.0665  2.0515 -0.0451
    6ASP     HR 5206  10.830   8.248  21.888  0.4408  0.4448  2.1062
    6ASP     HR 5207  11.026   8.266  21.816  0.6705 -0.1671  1.6056
    6ASP     HR 5208  10.975   8.385  21.695 -0.2128 -0.3668  0.0093
    6ASP     HR 5209  11.014   8.439  21.862 -1.4191  0.0489  0.2639
    6ASP      H 5210  10.602   8.777  22.336 -1.6009  0.4528 -0.0147
    6ASP    CAI 5211  10.610   9.042  22.425  0.3948  0.8839  0.0716
    6ASP    CBI 5212  10.510   9.095  22.500  0.2816 -0.3104  0.6895
    6ASP    CBr 5213  10.524   9.078  22.642 -0.7197 -0.1798  0.0344
    6ASP    CAr 5214  10.633   9.003  22.678 -1.0628  0.0216  0.3886
    6ASP      S 5215  10.716   8.956  22.534 -0.2626 -0.1424  0.3017
    6ASP    CR1 5216  10.389   9.171  22.448 -0.2084 -0.1465 -0.1209
    6ASP     CR 5217  10.400   9.320  22.431  1.3696 -0.4167  1.1689
    6ASP     CR 5218  10.287   9.373  22.344  0.0660  0.6531 -0.4148
    6ASP     CR 5219  10.312   9.339  22.198  0.3008  0.1201 -0.5843
    6ASP     CR 5220  10.241   9.410  22.084 -1.4697  0.6338 -0.7930
    6ASP   CR11 5221  10.336   9.403  21.965 -0.6754 -0.0265  0.6933
    6ASP     HR 5222  10.313   9.161  22.525 -3.3616  2.1262 -2.7699
    6ASP     HR 5223  10.355   9.116  22.360 -1.2076 -1.3918  1.0339
    6ASP     HR 5224  10.401   9.382  22.521 -0.5027  2.5872 -0.8165
    6ASP     HR 5225  10.496   9.342  22.385  0.6618  0.9638  0.3369
    6ASP     HR 5226  10.265   9.477  22.370  1.1189  0.5543  0.8815
    6ASP     HR 5227  10.199   9.320  22.382  0.5497 -0.4742 -0.8513
    6ASP     HR 5228  10.420   9.349  22.183  0.5596 -3.9045 -2.1590
    6ASP     HR 5229  10.306   9.233  22.170 -1.6469  0.1173 -0.2218
    6ASP     HR 5230  10.230   9.514  22.116  3.5415  1.2928 -0.8744
    6ASP     HR 5231  10.137   9.379  22.066 -1.2121  0.3544 -1.8325
    6ASP     HR 5232  10.303   9.445  21.869 -0.9541  1.4990  1.4426
    6ASP     HR 5233  10.427   9.457  21.991 -0.6518 -0.8996  2.4352
    6ASP     HR 5234  10.383   9.306  21.948  1.3395  0.5863  2.5613
    6ASP      H 5235  10.446   9.092  22.716  0.2629 -1.5506  1.3475
    6ASP    CAI 5236  10.686   8.969  22.807 -0.0195  0.5315  0.5272
    6ASP    CBI 5237  10.673   8.849  22.877  0.3225 -0.0796  0.2980
    6ASP    CBr 5238  10.670   8.864  23.024  0.2454  0.0613  0.3117
    6ASP    CAr 5239  10.684   8.997  23.055  0.4533 -0.1577  0.4549
    6ASP      S 5240  10.685   9.105  22.920 -0.0888  0.1046 -0.3486
    6ASP    CR1 5241  10.676   8.716  22.806 -0.0552  0.2551 -0.1968
    6ASP     CR 5242  10.716   8.606  22.897  0.7907  0.5563 -1.1286
    6ASP     CR 5243  10.745   8.472  22.836  0.0696  1.1607  0.6984
    6ASP     CR 5244  10.846   8.407  22.930  0.3918 -0.2960  0.2979
    6ASP     CR 5245  10.875   8.258  22.897  0.1071 -0.1589  0.4364
    6ASP   CR11 5246  10.912   8.231  22.752  0.4632 -0.3933  0.1407
    6ASP     HR 5247  10.571   8.713  22.774  0.1096  4.5234 -1.4755
    6ASP     HR 5248  10.738   8.699  22.718  1.5510 -0.3316  1.0416
    6ASP     HR 5249  10.807   8.638  22.947 -0.1105  1.6002 -0.1365
    6ASP     HR 5250  10.644   8.602  22.978  2.2714 -0.9142  0.1658
    6ASP     HR 5251  10.789   8.474  22.736 -0.1645 -0.6840  0.5449
    6ASP     HR 5252  10.661   8.403  22.839  2.0371 -1.3717 -0.6399
    6ASP     HR 5253  10.944   8.452  22.948  0.7717 -1.0107  0.0767
    6ASP     HR 5254  10.801   8.377  23.024 -3.5708  2.1115 -0.7297
    6ASP     HR 5255  10.790   8.190  22.908 -0.4508  0.7208  1.7689
    6ASP     HR 5256  10.948   8.219  22.968 -0.4982 -1.2205  0.4837
    6ASP     HR 5257  10.939   8.127  22.737 -0.7181 -0.4113 -2.2681
    6ASP     HR 5258  10.829   8.259  22.686 -0.2003  1.1512  1.5729
    6ASP     HR 5259  10.982   8.306  22.714  0.2547 -0.4124 -0.2804
    6ASP      H 5260  10.681   8.780  23.091  0.6403 -2.5933 -2.9398
    6ASP    CAI 5261  10.683   9.043  23.194  0.4542  0.7007  0.2615
    6ASP    CBI 5262  10.631   9.157  23.247 -0.4477  0.1027 -0.9444
    6ASP    CBr 5263  10.623   9.150  23.389 -0.2233 -0.3884 -0.9158
    6ASP    CAr 5264  10.669   9.033  23.447 -0.8795  0.0779 -0.9367
    6ASP      S 5265  10.710   8.927  23.320 -0.2608  0.3872  0.9003
    6ASP    CR1 5266  10.600   9.282  23.172 -0.1025 -0.0428 -0.9028
    6ASP     CR 5267  10.703   9.390  23.154 -0.3396 -0.7301 -0.2050
    6ASP     CR 5268  10.645   9.523  23.111  0.1189 -0.4037 -0.2581
    6ASP     CR 5269  10.535   9.510  23.003 -0.2393  0.0427  0.1685
    6ASP     CR 5270  10.542   9.634  22.920 -0.1570 -0.2999  0.8387
    6ASP   CR11 5271  10.424   9.639  22.831 -0.6180  0.4627 -0.1245
    6ASP     HR 5272  10.558   9.259  23.074 -0.5215 -0.9950 -0.5137
    6ASP     HR 5273  10.517   9.333  23.220 -0.8617 -1.6535 -0.4567
    6ASP     HR 5274  10.759   9.411  23.245 -1.2099 -1.2759  0.4568
    6ASP     HR 5275  10.782   9.364  23.083 -0.7922  2.8535 -2.1484
    6ASP     HR 5276  10.724   9.598  23.097  0.0866 -0.5045 -1.0078
    6ASP     HR 5277  10.589   9.573  23.190  0.8459 -2.7282  1.7991
    6ASP     HR 5278  10.542   9.431  22.927  0.1781 -1.8179  2.0860
    6ASP     HR 5279  10.439   9.505  23.053 -0.7827  1.7048 -0.6862
    6ASP     HR 5280  10.632   9.645  22.860  0.3424  2.2116  1.9842
    6ASP     HR 5281  10.530   9.718  22.988  1.3334 -0.0190  0.7788
    6ASP     HR 5282  10.453   9.718  22.761  4.4194 -0.8567  0.2628
    6ASP     HR 5283  10.406   9.553  22.768  0.3475  1.5862 -1.9786
    6ASP     HR 5284  10.333   9.666  22.885  2.9262  3.7518  4.6343
    6ASP      H 5285  10.598   9.232  23.455  2.3148  0.1642 -0.5825
    6ASP    CAI 5286  10.670   9.014  23.591  0.8185 -0.4314 -0.2216
    6ASP    CBI 5287  10.625   8.912  23.673 -1.0910  0.8473 -0.5532
    6ASP    CBr 5288  10.619   8.951  23.809  0.8633 -0.0509  0.6611
    6ASP    CAr 5289  10.640   9.081  23.830  0.1293  0.0424  0.0291
    6ASP      S 5290  10.694   9.160  23.685 -0.3600  0.6541  0.1881
    6ASP    CR1 5291  10.596   8.770  23.626 -0.4542  0.3970 -0.0543
    6ASP     CR 5292  10.448   8.735  23.593 -0.5238  0.1241  1.5207
    6ASP     CR 5293  10.403   8.587  23.571  0.2437  0.2827 -0.2772
    6ASP     CR 5294  10.251   8.569  23.567 -0.2756  0.6116  0.6920
    6ASP     CR 5295  10.213   8.427  23.526 -0.3566  0.1191  0.4942
    6ASP   CR11 5296  10.215   8.347  23.656 -0.2061 -0.2453 -0.9756
    6ASP     HR 5297  10.670   8.732  23.555  1.8325  1.5040  1.6768
    6ASP     HR 5298  10.619   8.706  23.712 -2.1408 -0.8096 -0.4725
    6ASP     HR 5299  10.392   8.781  23.675 -3.0384 -1.0394  0.4883
    6ASP     HR 5300  10.426   8.783  23.498  1.3763 -0.3011  0.8576
    6ASP     HR 5301  10.436   8.520  23.650 -0.1701  1.7279  1.1320
    6ASP     HR 5302  10.443   8.539  23.481  2.7907  1.8336 -0.0418
    6ASP     HR 5303  10.200   8.592  23.660 -1.2888 -2.3623  0.9481
    6ASP     HR 5304  10.210   8.639  23.495  1.0039  0.3343 -0.3317
    6ASP     HR 5305  10.277   8.400  23.443 -0.7593  0.9214 -0.0820
    6ASP     HR 5306  10.110   8.428  23.490  1.0855  1.7196 -3.9143
    6ASP     HR 5307  10.311   8.363  23.705 -0.0692 -0.4586 -1.1735
    6ASP     HR 5308  10.139   8.361  23.733  0.4318 -3.8882  0.4220
    6ASP     HR 5309  10.203   8.245  23.619  1.2453 -0.5413 -0.6799
    6ASP      H 5310  10.590   8.883  23.888 -3.9022  0.5848 -0.3727
    6ASP    CAI 5311  10.642   9.146  23.962 -0.5234 -0.1349 -0.4870
    6ASP    CBI 5312  10.721   9.246  24.008 -0.2422  0.1527  0.3629
    6ASP    CBr 5313  10.728   9.247  24.152 -0.4390  0.3353 -0.4837
    6ASP    CAr 5314  10.657   9.149  24.215 -0.7144  0.8907 -0.5140
    6ASP      S 5315  10.571   9.058  24.088 -0.2668 -0.0424 -0.0292
    6ASP    CR1 5316  10.775   9.363  23.923  0.3842  1.7081  0.0110
    6ASP     CR 5317  10.812   9.496  23.998 -0.0494  0.1595 -0.5233
    6ASP     CR 5318  10.869   9.610  23.908 -0.3455  0.3749  0.4273
    6ASP     CR 5319  10.771   9.686  23.824 -0.4330 -0.2473 -0.2300
    6ASP     CR 5320  10.845   9.805  23.756  0.7469  1.4562 -0.3346
    6ASP   CR11 5321  10.730   9.892  23.680  1.1044  0.0208 -0.1398
    6ASP     HR 5322  10.861   9.323  23.868 -0.4100  2.2818 -1.6424
    6ASP     HR 5323  10.704   9.390  23.845 -0.3869 -1.1254 -0.3216
    6ASP     HR 5324  10.722   9.514  24.057  0.6005  2.1795 -0.0884
    6ASP     HR 5325  10.893   9.466  24.065 -0.8565  0.4479  0.6008
    6ASP     HR 5326  10.953   9.566  23.854 -1.9007  0.0852 -1.7841
    6ASP     HR 5327  10.914   9.678  23.981  2.2221 -0.5530 -0.2365
    6ASP     HR 5328  10.727   9.616  23.754  2.6352 -2.1493 -0.3561
    6ASP     HR 5329  10.687   9.725  23.881  3.0142  2.7765  3.1161
    6ASP     HR 5330  10.923   9.759  23.695  1.3404  3.0085 -0.7702
    6ASP     HR 5331  10.885   9.875  23.829  1.3514 -0.0024  0.7659
    6ASP     HR 5332  10.677   9.829  23.609 -0.2055 -1.1355  1.7913
    6ASP     HR 5333  10.650   9.911  23.752  1.6001 -1.7644  0.9155
    6ASP     HR 5334  10.759   9.986  23.634 -1.0306 -0.2323 -2.0680
    6ASP      H 5335  10.770   9.328  24.211 -1.3884 -1.1276  2.3085
    6ASP    CAI 5336  10.655   9.117  24.357 -0.0469  0.9752 -1.1043
    6ASP    CBI 5337  10.646   9.000  24.422 -0.1654 -0.3683  0.7690
    6ASP    CBr 5338  10.649   9.005  24.560 -0.1046 -0.2382  1.5393
    6ASP    CAr 5339  10.652   9.133  24.614  0.2264  1.5725 -0.1263
    6ASP      S 5340  10.653   9.238  24.479  0.2617 -0.4072  0.1669
    6ASP    CR1 5341  10.631   8.866  24.346 -0.0231 -0.2947  0.4499
    6ASP     CR 5342  10.493   8.800  24.347  0.0766  0.5154  0.9010
    6ASP     CR 5343  10.494   8.651  24.394  0.2009 -0.6146  0.3896
    6ASP     CR 5344  10.531   8.558  24.286  0.4353  0.5569  0.1264
    6ASP     CR 5345  10.522   8.419  24.344 -0.3014  0.2245 -0.9020
    6ASP   CR11 5346  10.538   8.299  24.255 -0.7215  0.2798 -0.0084
    6ASP     HR 5347  10.676   8.869  24.247 -0.6966  1.7846  0.1775
    6ASP     HR 5348  10.692   8.807  24.415 -0.6956 -0.2097  1.1306
    6ASP     HR 5349  10.424   8.857  24.409 -0.6604  0.4042  0.2037
    6ASP     HR 5350  10.453   8.791  24.246 -0.5002 -0.2387  1.1929
    6ASP     HR 5351  10.392   8.614  24.409 -1.2939  0.7044 -5.2335
    6ASP     HR 5352  10.553   8.629  24.483  0.5157 -0.2960  0.2625
    6ASP     HR 5353  10.475   8.573  24.194 -0.7342 -2.1770  0.3442
    6ASP     HR 5354  10.636   8.580  24.272  0.4531 -1.4344 -3.5428
    6ASP     HR 5355  10.420   8.412  24.382 -0.4087  1.2641 -1.0036
    6ASP     HR 5356  10.575   8.417  24.440 -0.5565  0.3016 -0.7604
    6ASP     HR 5357  10.642   8.268  24.244 -1.7634 -2.9799 -1.3805
    6ASP     HR 5358  10.503   8.206  24.301 -1.7385  0.3371 -0.6473
    6ASP     HR 5359  10.497   8.308  24.154 -0.3050 -1.1860 -0.3317
    6ASP      H 5360  10.643   8.916  24.621 -2.2645 -1.7224 -0.7402
    6ASP    CAI 5361  10.648   9.172  24.757 -0.4270 -0.2204 -0.1687
    6ASP    CBI 5362  10.615   9.287  24.828 -0.0355 -0.1387  1.2164
    6ASP    CBr 5363  10.617   9.276  24.974 -0.7964 -0.2014  0.6329
    6ASP    CAr 5364  10.658   9.151  25.014  0.4624  0.3510 -0.0875
    6ASP      S 5365  10.676   9.043  24.874 -0.5979 -0.0507  0.5702
    6ASP    CR1 5366  10.582   9.417  24.768 -0.4106  0.2998  0.0654
    6ASP     CR 5367  10.462   9.494  24.836  0.7344 -0.3896 -0.4547
    6ASP     CR 5368  10.435   9.630  24.777  0.7017  0.1798  1.0926
    6ASP     CR 5369  10.291   9.659  24.778  0.2278  0.7259  0.0088
    6ASP     CR 5370  10.233   9.647  24.918 -0.1856 -1.1326 -0.2071
    6ASP   CR11 5371  10.100   9.720  24.926 -0.7419  1.0250  0.0359
    6ASP     HR 5372  10.667   9.484  24.756 -0.7547  0.4153 -2.0418
    6ASP     HR 5373  10.557   9.394  24.664  1.7350  2.8076 -1.0853
    6ASP     HR 5374  10.385   9.426  24.802 -1.5878  0.1392  3.3947
    6ASP     HR 5375  10.467   9.498  24.945  2.4839 -1.9902 -0.4618
    6ASP     HR 5376  10.484   9.653  24.682 -2.7700 -0.2485 -0.8772
    6ASP     HR 5377  10.481   9.695  24.851  0.3763  0.3583  1.1380
    6ASP     HR 5378  10.279   9.764  24.750 -1.5933  0.4645 -0.2904
    6ASP     HR 5379  10.244   9.592  24.706  0.7647 -0.7939  1.0644
    6ASP     HR 5380  10.293   9.690  24.998 -2.4643 -0.9236  1.4415
    6ASP     HR 5381  10.214   9.544  24.949 -1.6069 -0.0584  2.6363
    6ASP     HR 5382  10.066   9.711  25.029 -0.9452 -0.5157 -0.1555
    6ASP     HR 5383  10.119   9.826  24.908  0.8614  0.4630 -1.7449
    6ASP     HR 5384  10.016   9.702  24.859  0.2852  3.2548 -1.9260
    6ASP      H 5385  10.569   9.350  25.036  0.0630  2.5146 -1.8163
    6ASP    CAI 5386  10.686   9.113  25.154 -0.7350 -0.4814 -0.4311
    6ASP    CBI 5387  10.668   8.994  25.227 -0.2990  0.6892  0.5152
    6ASP    CBr 5388  10.655   9.018  25.371  0.2937 -0.2598  0.1415
    6ASP    CAr 5389  10.672   9.148  25.403 -0.7132 -0.3150  0.1010
    6ASP      S 5390  10.705   9.244  25.263  0.1098  0.2404 -0.2837
    6ASP    CR1 5391  10.671   8.853  25.167 -0.0163  0.1459 -0.7751
    6ASP     CR 5392  10.569   8.756  25.226  0.2111 -0.6451  0.1117
    6ASP     CR 5393  10.594   8.612  25.165  0.7572  0.7219  0.5760
    6ASP     CR 5394  10.526   8.599  25.027 -0.1942 -0.0865  0.6861
    6ASP     CR 5395  10.524   8.460  24.966  0.5137 -0.0240  0.2924
    6ASP   CR11 5396  10.396   8.447  24.874 -0.5341  0.3254  0.0398
    6ASP     HR 5397  10.665   8.850  25.058 -1.1168 -0.8562 -0.6963
    6ASP     HR 5398  10.772   8.816  25.182 -0.1861  0.6645  1.8258
    6ASP     HR 5399  10.591   8.763  25.332  2.8499 -4.2557 -0.1126
    6ASP     HR 5400  10.470   8.794  25.203  0.5651 -0.6304 -1.5028
    6ASP     HR 5401  10.556   8.540  25.236 -0.7532  0.0433 -0.8946
    6ASP     HR 5402  10.702   8.595  25.164  0.8659  1.4000 -0.4868
    6ASP     HR 5403  10.424   8.636  25.044 -0.3954 -0.2654 -0.1235
    6ASP     HR 5404  10.559   8.666  24.948 -2.5248  1.4148  0.9330
    6ASP     HR 5405  10.501   8.392  25.049  2.9295 -0.3603  0.7120
    6ASP     HR 5406  10.617   8.417  24.930  0.5790 -0.1047  0.5513
    6ASP     HR 5407  10.386   8.504  24.782 -1.5906  1.0851  0.6097
    6ASP     HR 5408  10.392   8.346  24.833 -1.7678  0.3067  0.1991
    6ASP     HR 5409  10.312   8.460  24.942  0.2508  0.2486  1.0527
    6ASP      H 5410  10.647   8.938  25.444  0.8779 -0.2183  0.2479
    6ASP    CAI 5411  10.663   9.187  25.536  0.6576  1.3197  0.3605
    6ASP    CBI 5412  10.621   9.308  25.590  0.3191 -0.0651  0.6762
    6ASP    CBr 5413  10.634   9.316  25.735 -0.6373 -0.8022  0.6524
    6ASP    CAr 5414  10.676   9.197  25.795  0.0477 -0.8596  0.8654
    6ASP      S 5415  10.694   9.081  25.667  0.1369  0.1487  0.2696
    6ASP    CR1 5416  10.583   9.424  25.512  0.0870  1.1288 -0.1901
    6ASP     CR 5417  10.689   9.536  25.508 -0.2196 -0.5064  1.1460
    6ASP     CR 5418  10.661   9.642  25.402  0.0263  0.1329  0.2154
    6ASP     CR 5419  10.755   9.765  25.409  0.7520  0.8791 -1.2410
    6ASP     CR 5420  10.810   9.793  25.272 -0.1712  0.5427 -1.5244
    6ASP   CR11 5421  10.947   9.864  25.268 -0.5601 -0.0397 -0.6173
    6ASP     HR 5422  10.551   9.389  25.414  0.8022 -1.8628  0.5816
    6ASP     HR 5423  10.498   9.475  25.556 -1.7380 -1.6034 -0.4137
    6ASP     HR 5424  10.703   9.592  25.600 -3.2740  0.2055  1.2050
    6ASP     HR 5425  10.789   9.494  25.494 -0.8906 -1.0387 -2.6768
    6ASP     HR 5426  10.554   9.660  25.413  0.3559  2.5826 -0.3289
    6ASP     HR 5427  10.670   9.594  25.304  0.3202  0.7020 -0.0392
    6ASP     HR 5428  10.707   9.860  25.434  2.7234  1.2745  1.1184
    6ASP     HR 5429  10.831   9.756  25.486  0.1771 -0.8503 -0.8471
    6ASP     HR 5430  10.731   9.831  25.208 -2.4863 -0.7153  0.5405
    6ASP     HR 5431  10.834   9.697  25.226  1.6895  0.9019 -1.3630
    6ASP     HR 5432  10.930   9.957  25.322  1.3279 -0.3265  0.5368
    6ASP     HR 5433  11.019   9.802  25.322  1.3633  1.2541 -1.6863
    6ASP     HR 5434  10.963   9.895  25.165 -3.2372  0.0495 -1.0407
    6ASP      H 5435  10.634   9.412  25.785 -1.3858  1.4740 -3.4906
    6ASP    CAI 5436  10.700   9.174  25.937 -0.8262  0.5732  0.0856
    6ASP    CBI 5437  10.769   9.070  25.999 -0.6453 -0.1074  0.0581
    6ASP    CBr 5438  10.766   9.079  26.141  0.1379 -0.6461  0.0146
    6ASP    CAr 5439  10.691   9.183  26.192  0.0101 -0.0157 -0.1365
    6ASP      S 5440  10.624   9.274  26.063 -0.2799 -0.1613 -0.2046
    6ASP    CR1 5441  10.843   8.957  25.928  0.4812 -0.7511 -0.4417
    6ASP     CR 5442  10.765   8.825  25.902 -0.0312 -0.8907  0.5312
    6ASP     CR 5443  10.850   8.733  25.814 -0.0504 -0.2950 -0.0554
    6ASP     CR 5444  10.774   8.634  25.730  0.4750  0.1514  0.0191
    6ASP     CR 5445  10.868   8.570  25.622  0.1461 -0.2139  0.7931
    6ASP   CR11 5446  10.818   8.435  25.565  0.4456  0.2906  0.6274
    6ASP     HR 5447  10.868   8.996  25.829  1.5997  1.0892  0.5452
    6ASP     HR 5448  10.932   8.934  25.987  0.3891  1.2916  0.5105
    6ASP     HR 5449  10.752   8.772  25.996 -4.4364  1.7819  1.6137
    6ASP     HR 5450  10.668   8.839  25.852  0.4348 -3.9310 -1.3555
    6ASP     HR 5451  10.916   8.678  25.882 -0.7593 -0.9376  0.1130
    6ASP     HR 5452  10.924   8.790  25.756  0.3634 -3.0075 -2.2956
    6ASP     HR 5453  10.748   8.549  25.793 -3.8138  1.8190  0.6457
    6ASP     HR 5454  10.678   8.669  25.693 -0.6320 -0.4196  2.2877
    6ASP     HR 5455  10.965   8.565  25.671  0.1237  0.8755  0.9785
    6ASP     HR 5456  10.893   8.639  25.541 -0.3610  1.7922  2.2821
    6ASP     HR 5457  10.710   8.441  25.548  0.9677  2.2188 -2.4870
    6ASP     HR 5458  10.873   8.395  25.480  2.7996  0.6922  1.9140
    6ASP     HR 5459  10.839   8.355  25.636 -1.2697 -0.8112 -0.0526
    6ASP      H 5460  10.826   9.020  26.208  1.0241 -0.0341 -0.2285
    6ASP    CAI 5461  10.685   9.212  26.332 -0.6716 -0.0190  0.0403
    6ASP    CBI 5462  10.689   9.334  26.394  0.2804 -0.4767  0.0072
    6ASP    CBr 5463  10.693   9.322  26.542 -0.0593  0.2524  1.0740
    6ASP    CAr 5464  10.687   9.191  26.593 -1.0985  0.4931  0.8174
    6ASP      S 5465  10.680   9.079  26.455 -0.2311  0.3242  0.3977
    6ASP    CR1 5466  10.718   9.459  26.312 -0.1680 -0.5032 -0.4933
    6ASP     CR 5467  10.721   9.590  26.400  0.2609  0.5175 -0.2520
    6ASP     CR 5468  10.766   9.724  26.347  1.6157 -0.1659 -0.2383
    6ASP     CR 5469  10.659   9.785  26.253  0.7324  0.1785  0.0734
    6ASP     CR 5470  10.706   9.907  26.173 -0.5673  0.1297 -0.5802
    6ASP   CR11 5471  10.787   9.854  26.054  0.5957  0.0237  0.0598
    6ASP     HR 5472  10.643   9.475  26.234  0.0067 -1.1330 -0.7937
    6ASP     HR 5473  10.811   9.462  26.256  1.0446  3.3179  1.5538
    6ASP     HR 5474  10.624   9.619  26.442  0.4678  1.8153 -0.6689
    6ASP     HR 5475  10.788   9.565  26.483  1.4110 -0.6329 -1.5120
    6ASP     HR 5476  10.857   9.704  26.291  0.6917 -0.4340 -1.6808
    6ASP     HR 5477  10.796   9.793  26.425 -2.3298 -0.0997  1.3477
    6ASP     HR 5478  10.622   9.708  26.184  1.3444  0.6315 -0.7760
    6ASP     HR 5479  10.569   9.818  26.305  0.9246 -0.3623  0.7442
    6ASP     HR 5480  10.749   9.986  26.235  3.1532  0.5275 -3.4862
    6ASP     HR 5481  10.619   9.950  26.124 -2.1931 -0.4899  1.6721
    6ASP     HR 5482  10.736   9.805  25.971  1.6094  1.6069 -1.5481
    6ASP     HR 5483  10.846   9.936  26.013  1.0839  0.1445  0.9954
    6ASP     HR 5484  10.874   9.793  26.080 -0.6426 -1.3561  0.9971
    6ASP      H 5485  10.711   9.412  26.600  2.8046 -0.1942  0.9297
    6ASP    CAI 5486  10.679   9.156  26.735 -0.2452  0.2111  1.2454
    6ASP    CBI 5487  10.751   9.067  26.812  0.0324 -0.3386 -0.3435
    6ASP    CBr 5488  10.758   9.104  26.951  0.7868 -0.4616  0.2484
    6ASP    CAr 5489  10.708   9.223  26.985  0.1868  0.1117 -1.0608
    6ASP      S 5490  10.630   9.289  26.844  0.2828  0.1839  0.2151
    6ASP    CR1 5491  10.811   8.935  26.771  0.4693 -0.7426  0.6247
    6ASP     CR 5492  10.729   8.817  26.820 -0.2043  0.6463 -0.8139
    6ASP     CR 5493  10.779   8.695  26.741  0.4665  0.2113 -0.6786
    6ASP     CR 5494  10.726   8.680  26.594 -0.0014 -0.8803 -0.4995
    6ASP     CR 5495  10.825   8.640  26.475 -0.3161  0.1764 -0.0494
    6ASP   CR11 5496  10.894   8.508  26.513 -0.6349 -0.3006 -0.5965
    6ASP     HR 5497  10.814   8.931  26.662 -1.6565  0.0207  0.5015
    6ASP     HR 5498  10.914   8.931  26.805  0.5953 -1.3464  0.1861
    6ASP     HR 5499  10.748   8.799  26.926  2.5434  1.4752 -1.1212
    6ASP     HR 5500  10.622   8.822  26.802 -0.5665 -1.6585  0.4688
    6ASP     HR 5501  10.766   8.609  26.806  3.7178 -0.9378 -1.4178
    6ASP     HR 5502  10.888   8.699  26.743  0.4952  0.2773 -1.9427
    6ASP     HR 5503  10.641   8.613  26.585  0.6820 -2.2815  2.8348
    6ASP     HR 5504  10.680   8.771  26.556  2.6185  0.4551 -0.5853
    6ASP     HR 5505  10.908   8.710  26.480 -0.5872  0.6601 -1.9006
    6ASP     HR 5506  10.777   8.627  26.378  1.9066 -1.1814 -0.9911
    6ASP     HR 5507  10.991   8.534  26.556  1.1318 -2.5575 -2.9783
    6ASP     HR 5508  10.836   8.464  26.594  0.4465  2.2959  1.6616
    6ASP     HR 5509  10.899   8.448  26.421  2.4438  0.2357 -0.8348
    6ASP      H 5510  10.798   9.036  27.025  2.3490  2.1005  1.8149
    6ASP    CAI 5511  10.720   9.287  27.114 -0.4440  0.0406  0.8112
    6ASP    CBI 5512  10.690   9.414  27.163  0.3347 -0.5970  1.3281
    6ASP    CBr 5513  10.694   9.427  27.309 -0.0482  0.2983  0.0224
    6ASP    CAr 5514  10.729   9.308  27.372 -0.2891  0.5040 -0.5059
    6ASP      S 5515  10.739   9.181  27.252 -0.3060  0.6761  0.2361
    6ASP    CR1 5516  10.656   9.546  27.088  0.3597  0.4846 -0.6863
    6ASP     CR 5517  10.506   9.568  27.077 -0.1803 -0.3990 -0.5395
    6ASP     CR 5518  10.437   9.570  27.212  0.0489 -0.0445 -0.2018
    6ASP     CR 5519  10.294   9.629  27.212  0.7217  0.4585  0.2836
    6ASP     CR 5520  10.191   9.534  27.166  0.1359  0.4418 -0.6811
    6ASP   CR11 5521  10.070   9.521  27.264 -0.0194  0.3385 -0.6152
    6ASP     HR 5522  10.688   9.522  26.986 -0.2061  1.3588 -1.0743
    6ASP     HR 5523  10.717   9.635  27.103 -1.2493  1.2001  1.8436
    6ASP     HR 5524  10.479   9.658  27.022  0.7516 -0.0530 -0.4314
    6ASP     HR 5525  10.476   9.474  27.029 -1.2568 -0.5740  0.4566
    6ASP     HR 5526  10.481   9.648  27.274 -2.9595  0.5933  1.2309
    6ASP     HR 5527  10.441   9.478  27.270  0.1930 -0.5509 -1.0155
    6ASP     HR 5528  10.285   9.668  27.313  2.7003 -0.0650  0.6707
    6ASP     HR 5529  10.276   9.721  27.156  2.1381  0.6320  0.1064
    6ASP     HR 5530  10.224   9.431  27.154  0.2756  0.3812  0.1657
    6ASP     HR 5531  10.158   9.543  27.063 -1.7354  0.8032 -0.0763
    6ASP     HR 5532   9.987   9.464  27.221 -1.6417  1.3351  1.1005
    6ASP     HR 5533  10.090   9.458  27.350  3.3033 -1.4638 -2.6228
    6ASP     HR 5534  10.032   9.615  27.306 -0.8487  1.0546 -2.8510
    6ASP      H 5535  10.684   9.522  27.358  1.0000 -1.4910  3.9046
    6ASP    CAI 5536  10.743   9.282  27.510 -0.2183 -0.5725 -0.7947
    6ASP    CBI 5537  10.751   9.160  27.585  0.2018 -0.5589 -0.1571
    6ASP    CBr 5538  10.732   9.181  27.729 -0.5300 -0.0205 -0.2875
    6ASP    CAr 5539  10.725   9.314  27.770 -0.9412 -0.5531  0.1678
    6ASP      S 5540  10.757   9.412  27.635 -0.3081  0.2885 -0.2939
    6ASP    CR1 5541  10.790   9.024  27.540 -0.1978  0.8325 -0.3928
    6ASP     CR 5542  10.746   8.905  27.629  0.5794 -0.0447  0.4558
    6ASP     CR 5543  10.788   8.768  27.558  0.0493 -0.2781 -0.2744
    6ASP     CR 5544  10.929   8.718  27.587  0.2960 -0.6715 -0.5431
    6ASP     CR 5545  10.965   8.595  27.495  0.5163  0.1899  0.3899
    6ASP   CR11 5546  11.116   8.605  27.460  0.0608 -0.6506  1.1045
    6ASP     HR 5547  10.744   9.016  27.442 -3.0218  4.1878  0.5756
    6ASP     HR 5548  10.897   9.016  27.520 -0.6310 -2.8814 -1.7865
    6ASP     HR 5549  10.794   8.896  27.727  0.8386 -2.3913  0.1450
    6ASP     HR 5550  10.642   8.905  27.663  0.5225 -0.1405  0.2804
    6ASP     HR 5551  10.762   8.782  27.453  0.4005  3.6262  0.0902
    6ASP     HR 5552  10.719   8.685  27.576 -0.7963  0.4021 -0.3496
    6ASP     HR 5553  10.993   8.806  27.574 -0.0334 -0.4675 -0.8161
    6ASP     HR 5554  10.935   8.679  27.688  0.3141 -0.5846 -0.5111
    6ASP     HR 5555  10.911   8.577  27.402  0.1170  2.4319  0.1469
    6ASP     HR 5556  10.939   8.504  27.548 -0.3057 -0.6295 -1.3750
    6ASP     HR 5557  11.151   8.516  27.407  2.5666 -0.2843  2.0968
    6ASP     HR 5558  11.126   8.693  27.397 -1.2900 -0.7591  0.7102
    6ASP     HR 5559  11.170   8.623  27.553  1.6883 -0.7242  0.1866
    6ASP      H 5560  10.735   9.100  27.801 -1.4285  0.2993  0.1132
    6ASP    CAI 5561  10.709   9.364  27.905 -1.1362 -0.5035 -0.6542
    6ASP    CBI 5562  10.638   9.472  27.953 -0.2072  0.3117 -0.2996
    6ASP    CBr 5563  10.627   9.490  28.091 -0.0366  0.2159 -0.5098
    6ASP    CAr 5564  10.700   9.383  28.157  0.8478  0.2251  1.0633
    6ASP      S 5565  10.770   9.275  28.032  0.5249 -0.1242  0.5755
    6ASP    CR1 5566  10.575   9.573  27.859 -0.8048  1.1644  0.6491
    6ASP     CR 5567  10.658   9.698  27.858  0.0549  0.8138  0.6654
    6ASP     CR 5568  10.607   9.794  27.747 -0.0186 -0.1633  0.0381
    6ASP     CR 5569  10.675   9.926  27.705 -0.4113 -0.2912 -0.1690
    6ASP     CR 5570  10.656  10.033  27.811 -0.3388  0.5507  0.0175
    6ASP   CR11 5571  10.711  10.167  27.755 -0.8134 -0.0605 -0.4683
    6ASP     HR 5572  10.558   9.529  27.761 -0.2832 -0.2236  1.1601
    6ASP     HR 5573  10.486   9.602  27.915 -2.1787 -0.4399 -0.6654
    6ASP     HR 5574  10.656   9.732  27.961  1.5909 -1.6151  1.5418
    6ASP     HR 5575  10.764   9.676  27.845 -0.4846 -0.3433 -2.1013
    6ASP     HR 5576  10.504   9.824  27.768 -0.9058 -1.5705 -2.0256
    6ASP     HR 5577  10.591   9.725  27.664 -1.9366  1.9245 -1.3887
    6ASP     HR 5578  10.773   9.915  27.660  0.1169  3.1632  0.0152
    6ASP     HR 5579  10.612   9.957  27.622 -1.5318 -0.5396  0.5734
    6ASP     HR 5580  10.717  10.007  27.897 -4.4640  0.5115  3.1035
    6ASP     HR 5581  10.550  10.045  27.835 -0.4352 -0.1590 -0.0126
    6ASP     HR 5582  10.809  10.153  27.711 -0.2469 -0.0056  0.7646
    6ASP     HR 5583  10.655  10.194  27.666 -0.6664 -0.0086 -0.5448
    6ASP     HR 5584  10.700  10.255  27.819  5.1957  0.5581 -0.0064
    6ASP      H 5585  10.568   9.571  28.133 -2.1016 -0.5379 -1.8747
    6ASP    CAI 5586  10.716   9.359  28.295 -0.8687 -0.4082  0.2435
    6ASP    CBI 5587  10.732   9.243  28.366 -0.2846 -0.9960 -0.1720
    6ASP    CBr 5588  10.719   9.267  28.509 -0.0921  0.6019 -0.2733
    6ASP    CAr 5589  10.683   9.389  28.547  0.0829  0.6542  0.5194
    6ASP      S 5590  10.654   9.482  28.408  0.3130 -0.0805 -0.0421
    6ASP    CR1 5591  10.774   9.093  28.323 -0.0746 -1.1155  0.2508
    6ASP     CR 5592  10.647   9.014  28.279 -0.2188  0.0633  0.1616
    6ASP     CR 5593  10.675   8.883  28.208  0.5055 -0.1299 -0.1942
    6ASP     CR 5594  10.719   8.774  28.306 -0.2281  0.7762  0.0380
    6ASP     CR 5595  10.794   8.658  28.233  0.3309  0.2929 -0.4949
    6ASP   CR11 5596  10.830   8.547  28.337 -0.0152 -0.2371  0.9328
    6ASP     HR 5597  10.837   9.110  28.236 -1.9258 -1.1842 -1.1202
    6ASP     HR 5598  10.838   9.045  28.396 -0.1186  0.6327  1.4883
    6ASP     HR 5599  10.591   9.005  28.372  0.1251  1.4821  0.5160
    6ASP     HR 5600  10.597   9.087  28.215  1.8231  1.8403  0.5584
    6ASP     HR 5601  10.743   8.905  28.125 -0.9751  2.8987 -0.6639
    6ASP     HR 5602  10.581   8.855  28.161  1.3304 -0.4266 -1.7390
    6ASP     HR 5603  10.801   8.808  28.369  0.7304  2.4504 -2.0703
    6ASP     HR 5604  10.630   8.738  28.358 -0.3486  1.5318  0.3699
    6ASP     HR 5605  10.887   8.691  28.187  0.3916 -2.6412 -2.6216
    6ASP     HR 5606  10.743   8.613  28.148 -1.8567 -0.5292  1.2190
    6ASP     HR 5607  10.733   8.514  28.373  0.2025 -1.6795  0.2182
    6ASP     HR 5608  10.878   8.464  28.285 -1.5483 -0.0377 -0.8725
    6ASP     HR 5609  10.891   8.592  28.415  2.0585  1.3743 -1.5125
    6ASP      H 5610  10.753   9.193  28.581 -1.8177  0.8679  0.8446
    6ASP    CAI 5611  10.681   9.443  28.682  0.3045  0.7938 -0.3223
    6ASP    CBI 5612  10.698   9.567  28.740 -0.1890  0.2532 -0.3949
    6ASP    CBr 5613  10.691   9.566  28.884  0.4632  0.3487 -0.2555
    6ASP    CAr 5614  10.672   9.451  28.942  0.5016  0.0297  0.1701
    6ASP      S 5615  10.656   9.335  28.814  0.3921 -0.0568  0.0271
    6ASP    CR1 5616  10.749   9.686  28.663  0.0659 -0.6102 -0.8036
    6ASP     CR 5617  10.843   9.776  28.747 -0.0574  0.7513  0.1223
    6ASP     CR 5618  10.903   9.885  28.659 -0.4199  0.3654  0.1918
    6ASP     CR 5619  11.027   9.947  28.714 -0.8359  0.2154  0.5611
    6ASP     CR 5620  11.081  10.079  28.660  0.1333 -0.8616 -0.0032
    6ASP   CR11 5621  10.988  10.145  28.557 -0.4765  1.2926  0.6593
    6ASP     HR 5622  10.808   9.651  28.578 -0.8656  0.3818 -1.8810
    6ASP     HR 5623  10.659   9.734  28.625 -1.1318 -2.3016 -0.1541
    6ASP     HR 5624  10.787   9.826  28.826  0.3690 -1.0833  1.6107
    6ASP     HR 5625  10.930   9.731  28.792  0.8254  0.6562 -1.6180
    6ASP     HR 5626  10.823   9.959  28.651 -0.1648  0.5069 -1.1807
    6ASP     HR 5627  10.935   9.854  28.559 -1.4344  4.4239 -1.4738
    6ASP     HR 5628  11.011   9.954  28.821 -0.5607 -1.4886  0.7353
    6ASP     HR 5629  11.109   9.875  28.714  0.7479  1.8411  5.1911
    6ASP     HR 5630  11.183  10.078  28.622 -1.0896  0.0382 -3.4350
    6ASP     HR 5631  11.100  10.147  28.743  1.1826 -0.4942 -0.5258
    6ASP     HR 5632  11.019  10.237  28.507  2.5094  0.2508  0.5054
    6ASP     HR 5633  10.984  10.077  28.472  0.9694 -0.5130  2.0026
    6ASP     HR 5634  10.891  10.148  28.607  1.1691 -1.4515  4.2260
    6ASP      H 5635  10.699   9.649  28.953  0.8990  2.1131 -2.3894
    6ASP    CAI 5636  10.663   9.432  29.083 -0.1074 -0.2371  0.1987
    6ASP    CBI 5637  10.707   9.326  29.160  0.0092  0.8560  0.4175
    6ASP    CBr 5638  10.725   9.345  29.297 -0.2769  0.1986 -0.0736
    6ASP    CAr 5639  10.679   9.468  29.339  0.6418 -0.2563  0.4771
    6ASP      S 5640  10.611   9.548  29.201  0.1635  0.6587 -0.2435
    6ASP    CR1 5641  10.740   9.187  29.110 -0.8312  0.3418 -0.8518
    6ASP     CR 5642  10.685   9.069  29.182 -0.2447  0.1479 -0.3889
    6ASP     CR 5643  10.716   8.938  29.110  0.3791 -0.3752  0.0914
    6ASP     CR 5644  10.683   8.813  29.190 -0.1845  0.2698  0.3161
    6ASP     CR 5645  10.740   8.677  29.127 -1.0363  0.1912 -0.2812
    6ASP   CR11 5646  10.638   8.560  29.145 -0.2164  0.6975  0.4979
    6ASP     HR 5647  10.707   9.181  29.006 -0.2226  1.7722 -1.1289
    6ASP     HR 5648  10.848   9.176  29.124 -0.9203 -1.9179 -1.5869
    6ASP     HR 5649  10.731   9.079  29.280  0.9536  2.2437 -1.1270
    6ASP     HR 5650  10.578   9.089  29.187 -0.0548  1.1240 -0.0650
    6ASP     HR 5651  10.822   8.948  29.084  0.0365 -0.2276 -1.2866
    6ASP     HR 5652  10.654   8.940  29.020  1.0187 -1.9762 -0.4005
    6ASP     HR 5653  10.712   8.818  29.295 -0.5737 -1.2608  0.5064
    6ASP     HR 5654  10.575   8.808  29.199 -0.4347  2.3100 -1.1731
    6ASP     HR 5655  10.841   8.651  29.157 -1.8817 -2.5056  0.3881
    6ASP     HR 5656  10.746   8.704  29.022 -1.9176  0.2247 -0.3341
    6ASP     HR 5657  10.640   8.534  29.250  0.2140 -3.3562 -0.4417
    6ASP     HR 5658  10.542   8.595  29.108 -1.4731 -0.3204  2.7444
    6ASP     HR 5659  10.672   8.471  29.092 -2.2667  0.0663  0.1893
    6ASP      H 5660  10.788   9.280  29.356 -2.3466 -2.9444 -1.2522
    6ASP    CAI 5661  10.666   9.508  29.472  0.0361 -0.7243  0.7176
    6ASP    CBI 5662  10.694   9.632  29.524 -0.4884 -0.8361 -0.1417
    6ASP    CBr 5663  10.727   9.619  29.663  0.7169 -0.6120  0.0292
    6ASP    CAr 5664  10.740   9.494  29.712 -0.1492  0.5560 -1.5817
    6ASP      S 5665  10.712   9.383  29.580 -0.0420 -0.4357 -0.4192
    6ASP    CR1 5666  10.681   9.774  29.460 -0.4104 -1.0827 -0.4737
    6ASP     CR 5667  10.821   9.844  29.475 -0.3934 -0.1707 -0.3620
    6ASP     CR 5668  10.828   9.996  29.428  0.4268 -0.5186  0.4185
    6ASP     CR 5669  10.953  10.059  29.484  0.4386 -0.6058 -0.9257
    6ASP     CR 5670  10.965  10.214  29.496  0.7935  0.3593  0.4131
    6ASP   CR11 5671  10.886  10.291  29.388 -0.2889 -0.1409  0.4638
    6ASP     HR 5672  10.643   9.771  29.357  1.5384 -0.9107 -1.2228
    6ASP     HR 5673  10.610   9.838  29.512  1.6660  0.4953  0.4936
    6ASP     HR 5674  10.832   9.856  29.582  0.0079 -2.4268 -0.1252
    6ASP     HR 5675  10.888   9.773  29.426  2.0903  2.1955 -0.5251
    6ASP     HR 5676  10.738  10.046  29.464 -1.3170 -1.4223 -2.5444
    6ASP     HR 5677  10.836   9.999  29.319 -0.6399  0.3045  0.3562
    6ASP     HR 5678  10.984  10.025  29.582 -0.0387  0.1011 -0.5297
    6ASP     HR 5679  11.029  10.025  29.412 -0.3742 -0.0836 -2.0402
    6ASP     HR 5680  11.072  10.234  29.500  0.4806  2.4510 -0.9125
    6ASP     HR 5681  10.923  10.235  29.594 -2.4579 -0.6028 -0.6974
    6ASP     HR 5682  10.882  10.399  29.406 -0.2850 -0.1336  0.4231
    6ASP     HR 5683  10.935  10.282  29.291 -0.9881 -3.6210  0.3702
    6ASP     HR 5684  10.783  10.256  29.386 -0.3599  0.1336 -0.6682
    6ASP      H 5685  10.758   9.708  29.717  1.8574 -1.7912  1.3706
    6ASP    CAI 5686  10.780   9.461  29.844 -0.3029 -0.3563  0.0767
    6ASP    CBI 5687  10.739   9.351  29.914  0.3537  0.5187 -1.2514
    6ASP    CBr 5688  10.726   9.365  30.058  0.8799 -0.0261 -0.2312
    6ASP    CAr 5689  10.755   9.493  30.103  0.6771 -0.3333  0.0007
    6ASP      S 5690  10.798   9.589  29.961  0.2209 -0.1687 -0.0674
    6ASP    CR1 5691  10.715   9.214  29.853 -0.0460  0.4855 -0.0802
    6ASP     CR 5692  10.740   9.091  29.953  0.2434  0.5479  0.0086
    6ASP     CR 5693  10.759   8.954  29.873  0.1549  0.0047 -0.1252
    6ASP     CR 5694  10.643   8.948  29.770  0.1194  0.0836  0.2374
    6ASP     CR 5695  10.619   8.811  29.726  0.6907  0.3406 -0.2743
    6ASP   CR11 5696  10.743   8.748  29.668  0.2577  1.0403 -1.1505
    6ASP     HR 5697  10.612   9.201  29.820 -0.4229 -0.6196  1.4676
    6ASP     HR 5698  10.788   9.194  29.775 -0.1290  3.7491 -1.0594
    6ASP     HR 5699  10.822   9.109  30.022 -0.6230 -1.8606  1.7242
    6ASP     HR 5700  10.653   9.083  30.018 -1.1800  1.2069 -1.7702
    6ASP     HR 5701  10.769   8.873  29.946  1.2121 -0.2570 -0.5610
    6ASP     HR 5702  10.857   8.972  29.831  0.4747 -0.0442  0.5956
    6ASP     HR 5703  10.543   8.974  29.806 -0.8700  1.7234 -3.5086
    6ASP     HR 5704  10.665   8.993  29.674  2.4254 -2.7416 -0.6150
    6ASP     HR 5705  10.545   8.810  29.646  1.5496  3.5236 -1.1756
    6ASP     HR 5706  10.581   8.746  29.805 -2.3365  3.6064  1.1173
    6ASP     HR 5707  10.811   8.707  29.742  1.1945  2.7849 -1.0079
    6ASP     HR 5708  10.705   8.669  29.603  4.0599  0.2443 -2.5344
    6ASP     HR 5709  10.806   8.798  29.595 -1.9346  3.4296 -1.4846
    6ASP      H 5710  10.694   9.281  30.117 -0.6392 -1.3227 -2.8139
    6ASP    CAI 5711  10.765   9.539  30.240 -0.0729 -0.1170  0.5877
    6ASP    CBI 5712  10.695   9.642  30.298 -0.0973 -0.2641  0.3990
    6ASP    CBr 5713  10.682   9.630  30.442  0.1805  0.6881 -1.1360
    6ASP    CAr 5714  10.727   9.522  30.502 -0.4469 -0.6015 -0.5085
    6ASP      S 5715  10.792   9.420  30.377  0.7858  0.1141  0.3351
    6ASP    CR1 5716  10.635   9.762  30.225 -0.4114  0.2632 -0.1781
    6ASP     CR 5717  10.514   9.728  30.141  0.0564 -0.0427 -0.3375
    6ASP     CR 5718  10.474   9.827  30.031  0.9470  0.3589  0.2222
    6ASP     CR 5719  10.449   9.961  30.101  0.7101 -0.0579  0.1739
    6ASP     CR 5720  10.559  10.068  30.114 -0.2241 -0.9351 -0.0056
    6ASP   CR11 5721  10.519  10.213  30.160  0.6371  0.5858  0.1414
    6ASP     HR 5722  10.711   9.816  30.169 -1.5661  1.3831 -0.6710
    6ASP     HR 5723  10.602   9.838  30.297  0.0054  1.5181 -1.2997
    6ASP     HR 5724  10.530   9.632  30.092  3.4951  1.4051 -2.2809
    6ASP     HR 5725  10.435   9.696  30.208 -0.0563 -1.1526 -0.9830
    6ASP     HR 5726  10.378   9.791  29.993 -0.2216  0.1354  3.2030
    6ASP     HR 5727  10.540   9.843  29.946  1.0102 -2.1196 -0.2310
    6ASP     HR 5728  10.359  10.009  30.063  1.4987  3.3192  2.2872
    6ASP     HR 5729  10.412   9.942  30.202  2.7294  0.1226  0.9695
    6ASP     HR 5730  10.598  10.092  30.015  0.6627  0.6502  0.7125
    6ASP     HR 5731  10.650  10.042  30.169  1.1882  1.0845 -1.3493
    6ASP     HR 5732  10.604  10.277  30.185 -1.6249  3.6683  0.2014
    6ASP     HR 5733  10.449  10.258  30.090  1.6009 -0.0110 -1.2514
    6ASP     HR 5734  10.470  10.207  30.257 -0.1202  1.3142 -0.1893
    6ASP      H 5735  10.632   9.708  30.497  2.3245 -0.6319  2.8812
    6ASP    CAI 5736  10.736   9.498  30.641  0.1116 -0.0452  0.0716
    6ASP    CBI 5737  10.751   9.382  30.712 -0.6337 -0.8686 -0.1027
    6ASP    CBr 5738  10.717   9.395  30.852 -0.2161 -0.1657  0.6212
    6ASP    CAr 5739  10.676   9.516  30.888 -0.0594  0.2939  0.6098
    6ASP      S 5740  10.679   9.618  30.752 -0.3995 -0.0492  0.1856
    6ASP    CR1 5741  10.813   9.251  30.661 -0.0928 -0.8818 -0.4974
    6ASP     CR 5742  10.711   9.132  30.674 -0.3388 -1.2096 -0.1482
    6ASP     CR 5743  10.776   8.992  30.633  0.6034 -0.8062 -0.1876
    6ASP     CR 5744  10.719   8.876  30.712 -0.6931 -0.0543 -0.4497
    6ASP     CR 5745  10.761   8.738  30.653 -0.0452  0.1120 -0.1945
    6ASP   CR11 5746  10.709   8.627  30.743  0.2765  0.8108  0.9488
    6ASP     HR 5747  10.860   9.253  30.563  3.2748  0.4994  1.0635
    6ASP     HR 5748  10.896   9.227  30.727 -1.0185  2.2260  1.9027
    6ASP     HR 5749  10.662   9.131  30.772 -2.7759  1.6159 -1.2482
    6ASP     HR 5750  10.616   9.150  30.624  0.0311 -2.5403 -1.3670
    6ASP     HR 5751  10.881   9.003  30.657  0.3442 -2.0873  1.6177
    6ASP     HR 5752  10.761   8.970  30.527 -2.2669  2.4694 -0.5796
    6ASP     HR 5753  10.752   8.896  30.814  0.3227 -0.6321 -0.6467
    6ASP     HR 5754  10.611   8.880  30.706 -0.9688 -1.5319  2.6335
    6ASP     HR 5755  10.869   8.722  30.654  0.2146  1.7823 -0.7884
    6ASP     HR 5756  10.726   8.720  30.551  0.1120  0.5424 -0.3246
    6ASP     HR 5757  10.738   8.620  30.848 -0.3142 -0.8453  1.0227
    6ASP     HR 5758  10.600   8.631  30.745  0.0871 -1.0601 -2.1901
    6ASP     HR 5759  10.738   8.530  30.703  0.7267  1.3958 -0.1571
    6ASP      H 5760  10.747   9.330  30.933 -0.1636  0.3430  1.0171
    6ASP    CAI 5761  10.649   9.566  31.026  0.4337  1.0536  1.0806
    6ASP    CBI 5762  10.677   9.687  31.077 -0.2906 -1.1438 -0.3979
    6ASP    CBr 5763  10.649   9.687  31.213 -0.2710  0.1717 -0.9644
    6ASP    CAr 5764  10.592   9.569  31.272 -0.1691  0.1350  0.3828
    6ASP      S 5765  10.575   9.452  31.135 -0.5644  0.2122  0.2317
    6ASP    CR1 5766  10.721   9.823  31.011 -1.1875 -0.2445 -0.0557
    6ASP     CR 5767  10.645   9.941  31.057 -0.1034 -0.1756  0.3785
    6ASP     CR 5768  10.671  10.050  30.950  0.5186  0.4709 -1.1840
    6ASP     CR 5769  10.591  10.064  30.818 -0.0413  0.2563 -0.4485
    6ASP     CR 5770  10.683  10.108  30.708 -0.5281 -0.2757  0.5115
    6ASP   CR11 5771  10.602  10.073  30.581 -0.3262 -0.1569 -0.1339
    6ASP     HR 5772  10.829   9.831  31.028 -0.9502  2.0679 -2.4189
    6ASP     HR 5773  10.700   9.814  30.905 -3.3586 -1.8980  0.4747
    6ASP     HR 5774  10.541   9.921  31.080  0.2390 -1.0804  1.1840
    6ASP     HR 5775  10.690   9.966  31.153  3.7592 -0.1642 -1.3140
    6ASP     HR 5776  10.775  10.047  30.919  0.6169  0.9411 -0.9196
    6ASP     HR 5777  10.652  10.147  30.998  0.3309  0.3243 -0.9626
    6ASP     HR 5778  10.560   9.962  30.799  2.2829 -0.0573 -2.8761
    6ASP     HR 5779  10.494  10.113  30.824 -1.2069 -1.9266 -1.1777
    6ASP     HR 5780  10.777  10.055  30.701 -1.9207 -2.9711  1.5824
    6ASP     HR 5781  10.693  10.215  30.726 -1.1908  0.1340 -1.4445
    6ASP     HR 5782  10.508  10.127  30.588 -0.9080 -0.8129 -2.5930
    6ASP     HR 5783  10.652  10.097  30.487 -0.7760 -0.0473 -0.3460
    6ASP     HR 5784  10.599   9.965  30.561  2.1451 -0.1090 -0.9565
    6ASP      H 5785  10.677   9.771  31.275 -0.5477 -1.3307  1.2808
    6ASP    CAI 5786  10.595   9.527  31.412  0.8119  0.4999  0.2563
    6ASP    CBI 5787  10.653   9.421  31.478  0.0735  0.3218 -0.2846
    6ASP    CBr 5788  10.680   9.451  31.617 -0.7495  1.2179  0.0951
    6ASP    CAr 5789  10.647   9.577  31.661 -0.2054 -0.9113 -1.2886
    6ASP      S 5790  10.594   9.668  31.517 -0.5234 -0.0938 -0.0752
    6ASP    CR1 5791  10.687   9.281  31.416 -0.5554  0.0883  0.1670
    6ASP     CR 5792  10.766   9.198  31.512  0.4404  0.4931  0.1856
    6ASP     CR 5793  10.813   9.074  31.434  0.6684  0.0973 -0.1360
    6ASP     CR 5794  10.876   8.979  31.535  0.6877  0.0845 -0.2740
    6ASP     CR 5795  10.950   8.860  31.462  0.7325 -0.2825 -1.0190
    6ASP   CR11 5796  11.004   8.735  31.547  0.9156  0.2329  0.0622
[truncated: 7,273,598 more chars]
