# Supplementary material for: Deuteration-enhanced neutron contrasts to probe amorphous domain sizes in organic photovoltaic bulk heterojunction films
Source: Nat Commun. 2024 Mar 30;15:2784. doi: 10.1038/s41467-024-47052-7 (PMC10981694; doi:10.1038/s41467-024-47052-7)
Supplement: Supplementary file 7 — Supplementary Data 4 [file 41467_2024_47052_MOESM7_ESM.txt]

Great Red Owns Many ACres of Sand in water
111210
    1ASP    CAI    1   8.410   5.144   5.004 -1.1083 -0.6656  0.0969
    1ASP    CBI    2   8.489   5.256   5.012 -0.0241  0.3011 -0.2686
    1ASP    CBr    3   8.539   5.276   5.147  0.0613  0.6626  0.2064
    1ASP    CAr    4   8.504   5.180   5.237 -0.1966  0.0852 -0.7364
    1ASP      S    5   8.404   5.066   5.159  0.2140  0.0683  0.2713
    1ASP    CR1    6   8.529   5.345   4.898 -0.2162  0.0752  0.0381
    1ASP     CR    7   8.474   5.486   4.899  0.3926 -0.0944  0.0770
    1ASP     CR    8   8.549   5.577   4.806  0.2557  0.2245  0.0390
    1ASP     CR    9   8.503   5.720   4.809  0.4937  0.4810 -0.1561
    1ASP     CR   10   8.578   5.802   4.707  0.1240  0.2520  0.2552
    1ASP   CR11   11   8.728   5.821   4.731  0.1331  0.4082  0.7309
    1ASP     HR   12   8.638   5.351   4.909 -0.2854 -2.1125  2.2830
    1ASP     HR   13   8.520   5.296   4.801  0.8959 -1.5685  0.7416
    1ASP     HR   14   8.369   5.490   4.871  0.3836  1.6117  0.3085
    1ASP     HR   15   8.489   5.533   4.996 -1.2879  1.1942 -0.2513
    1ASP     HR   16   8.528   5.548   4.703  1.7003  0.0686 -0.2231
    1ASP     HR   17   8.657   5.562   4.802  0.2560 -0.1083  1.1095
    1ASP     HR   18   8.396   5.729   4.795  0.8017  0.9666 -2.4022
    1ASP     HR   19   8.500   5.754   4.913 -0.3229  0.0344 -0.0322
    1ASP     HR   20   8.542   5.905   4.708 -0.7055 -0.0279 -0.6339
    1ASP     HR   21   8.563   5.761   4.607  1.7418 -0.5559  0.3143
    1ASP     HR   22   8.772   5.898   4.669 -0.0463  0.3731  0.5621
    1ASP     HR   23   8.749   5.855   4.833  1.8060  0.8237  0.2598
    1ASP     HR   24   8.791   5.734   4.713 -0.0186  0.5491 -0.4985
    1ASP      H   25   8.601   5.362   5.169  0.4326  0.4238  0.1132
    1ASP    CAI   26   8.539   5.174   5.377  0.3761 -0.4658 -0.0624
    1ASP    CBI   27   8.452   5.166   5.485 -0.1394  0.1416 -0.1078
    1ASP    CBr   28   8.489   5.236   5.603  0.0157  0.5040  0.6098
    1ASP    CAr   29   8.614   5.295   5.587  0.0707  0.3439  0.3092
    1ASP      S   30   8.668   5.258   5.426 -0.2833  0.4796 -0.2776
    1ASP    CR1   31   8.323   5.087   5.491 -0.8221  0.5736  0.5321
    1ASP     CR   32   8.291   5.019   5.626  0.8451 -0.2375 -0.0356
    1ASP     CR   33   8.209   4.898   5.610  0.2407  0.0062  0.8020
    1ASP     CR   34   8.201   4.806   5.735 -0.5011 -0.2134  0.0739
    1ASP     CR   35   8.159   4.885   5.859  0.9837 -0.3702 -0.0527
    1ASP   CR11   36   8.103   4.787   5.970  0.1942 -0.0059  0.4464
    1ASP     HR   37   8.246   5.157   5.459 -0.0227  0.8530 -0.8864
    1ASP     HR   38   8.345   5.003   5.423 -0.5215  0.9590  0.1472
    1ASP     HR   39   8.385   4.998   5.675  1.2844  1.4590 -0.1122
    1ASP     HR   40   8.240   5.083   5.698  1.5302 -0.0936  0.3148
    1ASP     HR   41   8.239   4.839   5.523 -0.0992 -0.6463  1.1211
    1ASP     HR   42   8.107   4.933   5.592  0.6455  0.7212 -0.1655
    1ASP     HR   43   8.126   4.727   5.725  0.4863 -1.0484 -0.8194
    1ASP     HR   44   8.296   4.758   5.760  1.2102  2.4724 -1.0061
    1ASP     HR   45   8.082   4.953   5.823  2.3662  0.2048 -2.0203
    1ASP     HR   46   8.240   4.951   5.891  0.7275 -0.1902  0.2222
    1ASP     HR   47   8.077   4.844   6.059 -2.2806 -2.9179  1.6875
    1ASP     HR   48   8.022   4.718   5.944  0.2095  0.0643  0.2069
    1ASP     HR   49   8.187   4.725   6.001 -1.1508 -1.9257  0.3589
    1ASP      H   50   8.428   5.248   5.692 -2.0479 -0.4336 -0.6503
    1ASP    CAI   51   8.690   5.382   5.675  0.1204 -0.0135  0.6925
    1ASP    CBI   52   8.776   5.481   5.647  0.2418  0.3102 -0.0523
    1ASP    CBr   53   8.772   5.590   5.737  0.4122  0.7578 -0.0800
    1ASP    CAr   54   8.688   5.572   5.841  0.0341 -0.4031  0.1747
    1ASP      S   55   8.613   5.412   5.831  0.4217 -0.2821  0.0086
    1ASP    CR1   56   8.857   5.498   5.525  0.2980 -0.1430 -1.0134
    1ASP     CR   57   8.968   5.603   5.527  0.3954 -0.4335 -0.4533
    1ASP     CR   58   9.048   5.604   5.404 -0.0577  0.1910 -0.1360
    1ASP     CR   59   9.131   5.725   5.406  0.9241  0.1777  0.1656
    1ASP     CR   60   9.238   5.721   5.291 -0.0753 -0.4838 -0.8173
    1ASP   CR11   61   9.299   5.853   5.250 -0.3801  0.1283 -0.0834
    1ASP     HR   62   8.895   5.402   5.490  2.2482  0.6509 -1.1633
    1ASP     HR   63   8.796   5.555   5.455  0.0857 -0.2644 -0.9274
    1ASP     HR   64   8.916   5.697   5.547 -0.0713 -1.0646  1.4048
    1ASP     HR   65   9.025   5.569   5.614  2.6524  1.0805 -1.2950
    1ASP     HR   66   8.986   5.604   5.314  2.7073 -1.8207 -2.1033
    1ASP     HR   67   9.107   5.513   5.391 -1.2979 -0.7213  0.4831
    1ASP     HR   68   9.065   5.810   5.389 -0.3033 -0.8299 -0.1824
    1ASP     HR   69   9.168   5.752   5.505  0.0823  0.4575  0.4063
    1ASP     HR   70   9.195   5.662   5.210 -0.8464 -2.3899  0.9304
    1ASP     HR   71   9.313   5.650   5.326 -0.7924 -1.5260 -1.3643
    1ASP     HR   72   9.217   5.925   5.246 -0.0598  0.3723 -2.7422
    1ASP     HR   73   9.373   5.898   5.316 -0.8428  0.2850  0.3399
    1ASP     HR   74   9.349   5.848   5.153 -2.2538  5.2036 -1.4786
    1ASP      H   75   8.833   5.679   5.727  0.0718  0.8481 -1.4449
    1ASP    CAI   76   8.654   5.673   5.938  0.4514  0.1521  0.2119
    1ASP    CBI   77   8.544   5.755   5.920 -0.3513  0.5437  0.1484
    1ASP    CBr   78   8.567   5.894   5.955 -0.0690  0.6138  0.0756
    1ASP    CAr   79   8.692   5.921   6.005  0.7180 -0.1784  0.0812
    1ASP      S   80   8.779   5.767   6.016 -0.0506 -0.2217  0.3499
    1ASP    CR1   81   8.409   5.710   5.877 -0.3576 -1.1170 -0.1390
    1ASP     CR   82   8.387   5.763   5.735 -0.1565 -0.4012 -0.9932
    1ASP     CR   83   8.401   5.650   5.635  0.4683 -0.4205 -0.3997
    1ASP     CR   84   8.350   5.690   5.499 -0.1345 -0.4051  0.2706
    1ASP     CR   85   8.396   5.573   5.407 -0.0284 -0.3057 -0.0950
    1ASP   CR11   86   8.323   5.575   5.273  0.8411  0.0664 -0.0243
    1ASP     HR   87   8.404   5.601   5.881 -3.8196 -0.9681  1.6153
    1ASP     HR   88   8.350   5.747   5.961 -0.6507 -1.6563 -0.1050
    1ASP     HR   89   8.286   5.803   5.743  0.0470  0.0394 -0.6287
    1ASP     HR   90   8.450   5.845   5.701 -0.2279  0.6649  1.3542
    1ASP     HR   91   8.339   5.565   5.664  0.6684 -0.4953 -0.1853
    1ASP     HR   92   8.504   5.619   5.623  0.9505  1.2970 -0.7738
    1ASP     HR   93   8.242   5.701   5.504  0.1060  2.9008 -0.5087
    1ASP     HR   94   8.394   5.783   5.463 -0.3642 -0.8286 -1.1281
    1ASP     HR   95   8.367   5.478   5.451 -0.2334  0.1022  0.6638
    1ASP     HR   96   8.501   5.583   5.380 -0.4336  2.7226 -0.7815
    1ASP     HR   97   8.216   5.563   5.294  0.8571  0.3339  0.2125
    1ASP     HR   98   8.334   5.664   5.212  1.1920 -0.4641 -0.7379
    1ASP     HR   99   8.351   5.493   5.208  2.3777  1.5038 -1.2113
    1ASP      H  100   8.494   5.972   5.939 -0.0280  0.5686 -0.3263
    1ASP    CAI  101   8.753   6.034   6.053  0.6296 -0.0403 -0.3627
    1ASP    CBI  102   8.853   6.096   5.988 -0.0822 -0.4189  0.1738
    1ASP    CBr  103   8.839   6.236   6.009  0.6687  0.1684 -0.4175
    1ASP    CAr  104   8.744   6.277   6.090  0.2422  0.3802 -0.4797
    1ASP      S  105   8.657   6.135   6.152  0.3035  0.1802  0.1030
    1ASP    CR1  106   8.970   6.039   5.907 -0.1253 -0.9718 -0.2086
    1ASP     CR  107   8.955   6.040   5.756 -0.2848  0.3814  0.8614
    1ASP     CR  108   8.978   6.178   5.699 -0.0357 -0.8906 -0.5232
    1ASP     CR  109   8.981   6.183   5.551 -0.0731 -0.2547 -0.2303
    1ASP     CR  110   9.122   6.172   5.493  0.4368 -0.0896 -0.7571
    1ASP   CR11  111   9.126   6.157   5.344 -0.0436 -0.2219 -0.0852
    1ASP     HR  112   9.060   6.093   5.935 -0.9246  0.9762 -1.3510
    1ASP     HR  113   8.981   5.932   5.929 -0.7396 -0.7759  1.0708
    1ASP     HR  114   9.035   5.981   5.713 -0.3473  0.4699  0.6201
    1ASP     HR  115   8.855   6.009   5.724 -1.2032  2.7658  1.2957
    1ASP     HR  116   9.077   6.208   5.732 -0.6870 -0.6243  1.2993
    1ASP     HR  117   8.901   6.245   5.739  0.0999 -0.1373 -1.5124
    1ASP     HR  118   8.917   6.107   5.506  1.3839 -1.1311 -0.8513
    1ASP     HR  119   8.935   6.276   5.518  0.7903  0.3368  0.2008
    1ASP     HR  120   9.188   6.092   5.528  0.4380 -0.2342 -1.0834
    1ASP     HR  121   9.158   6.268   5.529  1.2642 -1.5446  2.4155
    1ASP     HR  122   9.089   6.249   5.297  1.2115  1.1244  1.5139
    1ASP     HR  123   9.229   6.157   5.308  0.6950  0.1700  1.9554
    1ASP     HR  124   9.079   6.067   5.304  2.5657 -1.4558 -0.4601
    1ASP      H  125   8.912   6.305   5.969 -0.6116  2.1304  0.5736
    1ASP    CAI  126   8.711   6.413   6.126  0.1757  1.1888  0.2913
    1ASP    CBI  127   8.670   6.456   6.248 -0.4714  0.2230 -0.6788
    1ASP    CBr  128   8.613   6.587   6.238  0.1960 -0.3572  0.0354
    1ASP    CAr  129   8.631   6.647   6.116  0.5011 -0.0989  0.0980
    1ASP      S  130   8.699   6.526   6.003  0.3261  0.0551  0.2155
    1ASP    CR1  131   8.662   6.372   6.376  0.5928  0.5654  0.9112
    1ASP     CR  132   8.629   6.453   6.503 -0.4430 -0.1148  0.4197
    1ASP     CR  133   8.606   6.363   6.623 -0.7530 -0.5840 -0.0477
    1ASP     CR  134   8.730   6.311   6.695  0.3338 -0.2617  0.1034
    1ASP     CR  135   8.700   6.192   6.790  0.2052 -0.2784 -0.0627
    1ASP   CR11  136   8.614   6.222   6.906  0.0537  0.1553 -0.0835
    1ASP     HR  137   8.579   6.304   6.355  1.4199 -0.5191  1.1383
    1ASP     HR  138   8.751   6.314   6.401  1.1388  1.4860  1.1046
    1ASP     HR  139   8.696   6.538   6.514  0.8286 -0.9151 -0.8301
    1ASP     HR  140   8.536   6.508   6.491 -1.5229 -1.6575  1.5358
    1ASP     HR  141   8.558   6.269   6.593  2.2476 -2.4959  0.8858
    1ASP     HR  142   8.545   6.409   6.701  2.3039  1.8451  0.9621
    1ASP     HR  143   8.797   6.280   6.615 -0.5343  1.1017 -1.1870
    1ASP     HR  144   8.782   6.398   6.734 -0.1540 -0.3760  1.0264
    1ASP     HR  145   8.798   6.152   6.815  0.2337 -0.8538 -1.0723
    1ASP     HR  146   8.665   6.115   6.721 -0.4073 -0.8109  0.8182
    1ASP     HR  147   8.642   6.309   6.965 -0.2372  0.0948  0.1451
    1ASP     HR  148   8.515   6.225   6.860  0.6006  0.4666 -1.2644
    1ASP     HR  149   8.614   6.141   6.978 -1.2315  1.9820  2.0192
    1ASP      H  150   8.574   6.636   6.327 -0.0731  0.7768 -0.6963
    1ASP    CAI  151   8.592   6.787   6.083  0.0657 -0.2452  0.1040
    1ASP    CBI  152   8.607   6.858   5.963 -0.5531  0.4329 -0.6174
    1ASP    CBr  153   8.659   6.994   5.976 -0.5065 -0.3524  0.0171
    1ASP    CAr  154   8.673   7.029   6.110  0.8674  0.7511  0.2527
    1ASP      S  155   8.608   6.904   6.212  0.1493  0.4127 -0.2085
    1ASP    CR1  156   8.570   6.806   5.829 -0.6773  0.0249 -0.6580
    1ASP     CR  157   8.685   6.773   5.730  0.1376  0.2899 -1.1239
    1ASP     CR  158   8.647   6.687   5.614 -1.2260 -0.0089  0.7262
    1ASP     CR  159   8.744   6.707   5.498  0.5249 -0.2986  0.4203
    1ASP     CR  160   8.718   6.601   5.388 -0.1351 -0.7408  0.1165
    1ASP   CR11  161   8.782   6.639   5.258 -0.0503 -0.1438 -0.1505
    1ASP     HR  162   8.507   6.719   5.848 -1.9241  0.6035 -1.9829
    1ASP     HR  163   8.499   6.877   5.785  0.5686  1.9358  0.3740
    1ASP     HR  164   8.718   6.870   5.693 -0.9523  1.7569  1.5512
    1ASP     HR  165   8.777   6.738   5.778 -1.1052 -1.7459 -0.1615
    1ASP     HR  166   8.551   6.709   5.566  0.4158  0.9338 -2.2293
    1ASP     HR  167   8.635   6.583   5.645 -2.6367 -0.4312 -1.0800
    1ASP     HR  168   8.717   6.807   5.464  1.4171 -0.0592  0.4063
    1ASP     HR  169   8.846   6.707   5.534  0.9803  0.1176 -0.8392
    1ASP     HR  170   8.613   6.587   5.364  0.4408 -0.2135 -2.9271
    1ASP     HR  171   8.754   6.508   5.431  2.2702  0.2578  0.3685
    1ASP     HR  172   8.874   6.694   5.279 -0.5248  1.3260 -1.8094
    1ASP     HR  173   8.792   6.556   5.190  1.0324 -0.5542  0.5075
    1ASP     HR  174   8.719   6.716   5.212  1.2299  0.5377 -0.7794
    1ASP      H  175   8.690   7.053   5.890  2.6790 -1.5179  0.3067
    1ASP    CAI  176   8.758   7.115   6.167 -0.3948 -1.0198 -0.6747
    1ASP    CBI  177   8.740   7.244   6.203 -0.7321 -0.2174  0.8461
    1ASP    CBr  178   8.825   7.292   6.304 -0.1891  0.4381  0.3464
    1ASP    CAr  179   8.902   7.201   6.359 -0.0060 -0.2038  0.2242
    1ASP      S  180   8.870   7.045   6.286  0.2436 -0.4782  0.1100
    1ASP    CR1  181   8.644   7.342   6.144 -0.8522  1.7262  0.8546
    1ASP     CR  182   8.546   7.413   6.242 -0.1144  0.4283  0.2062
    1ASP     CR  183   8.434   7.333   6.295  0.1086  0.5723 -0.1724
    1ASP     CR  184   8.318   7.417   6.339 -0.0473  1.0275 -0.0597
    1ASP     CR  185   8.231   7.344   6.438 -0.2346  0.3606  0.0094
    1ASP   CR11  186   8.133   7.438   6.503  0.2374 -0.0210 -0.4896
    1ASP     HR  187   8.704   7.413   6.088  2.9103 -0.7698  1.5676
    1ASP     HR  188   8.584   7.289   6.069  0.2747  0.4670  0.8267
    1ASP     HR  189   8.598   7.450   6.330  1.2523 -0.7767 -0.0845
    1ASP     HR  190   8.508   7.499   6.187 -1.1481 -0.4394 -0.4850
    1ASP     HR  191   8.472   7.258   6.364  3.8976  1.3206 -1.3229
    1ASP     HR  192   8.399   7.273   6.211  1.3652 -0.0799 -0.2400
    1ASP     HR  193   8.352   7.515   6.371 -0.1608  1.2311 -0.5548
    1ASP     HR  194   8.264   7.433   6.245 -0.5183  0.6019  0.1359
    1ASP     HR  195   8.288   7.313   6.525  0.6966  1.4262 -0.2082
    1ASP     HR  196   8.175   7.266   6.387 -1.4551  1.7674 -0.8467
    1ASP     HR  197   8.089   7.389   6.590 -1.1544  0.2717 -1.0158
    1ASP     HR  198   8.175   7.533   6.536  1.3333 -0.2886 -1.0754
    1ASP     HR  199   8.053   7.472   6.439  1.6069  1.1590 -1.6000
    1ASP      H  200   8.817   7.396   6.335  0.4795  0.7988 -0.6589
    1ASP    CAI  201   9.014   7.225   6.448 -0.1716  0.0887 -0.1112
    1ASP    CBI  202   8.998   7.283   6.575  0.1092  0.3647  0.4775
    1ASP    CBr  203   9.071   7.205   6.676 -0.3978 -0.3903 -0.2541
    1ASP    CAr  204   9.134   7.096   6.625  0.2552 -0.1973 -0.1187
    1ASP      S  205   9.126   7.097   6.455  0.1412  0.6533  0.1886
    1ASP    CR1  206   8.938   7.418   6.610  0.1351  0.1360 -0.1127
    1ASP     CR  207   9.006   7.489   6.722  0.5704  0.1526 -0.3294
    1ASP     CR  208   8.965   7.635   6.752  0.1210 -0.4806  0.0449
    1ASP     CR  209   9.038   7.693   6.872 -0.8102 -0.2109  0.0636
    1ASP     CR  210   9.016   7.838   6.906  0.2500  0.1882 -0.0060
    1ASP   CR11  211   9.129   7.889   7.003 -0.0081 -0.2228 -0.5833
    1ASP     HR  212   8.837   7.405   6.650  2.3295 -3.7290  4.7227
    1ASP     HR  213   8.929   7.484   6.524 -2.0162 -0.2190 -0.1997
    1ASP     HR  214   9.006   7.441   6.819 -0.7615  0.6440 -0.0822
    1ASP     HR  215   9.111   7.491   6.691  0.6566 -1.5148 -0.1631
    1ASP     HR  216   8.858   7.648   6.768  0.3256 -0.9951  1.8914
    1ASP     HR  217   8.986   7.702   6.668  0.1691 -0.5654 -0.0114
    1ASP     HR  218   9.007   7.637   6.961  1.3919  4.9601  4.3827
    1ASP     HR  219   9.142   7.679   6.844 -0.6879 -0.9011  0.8300
    1ASP     HR  220   8.916   7.840   6.950 -0.2358  0.7876 -1.1338
    1ASP     HR  221   9.009   7.898   6.816 -0.4589  0.9677  0.5679
    1ASP     HR  222   9.226   7.889   6.955  1.1163  1.2895  1.5938
    1ASP     HR  223   9.108   7.992   7.033 -2.5538 -0.6868 -0.6207
    1ASP     HR  224   9.137   7.825   7.091 -2.5296  1.8375  1.2453
    1ASP      H  225   9.063   7.232   6.781 -1.0014  0.1296 -0.4292
    1ASP    CAI  226   9.174   6.978   6.692 -0.5211 -0.1085  0.5079
    1ASP    CBI  227   9.117   6.853   6.702 -0.5849 -0.3514  0.5216
    1ASP    CBr  228   9.153   6.782   6.821  0.7073 -1.4252 -0.5474
    1ASP    CAr  229   9.238   6.848   6.906  0.2487  0.4119 -1.1286
    1ASP      S  230   9.286   7.000   6.828  0.0964 -0.3028 -0.1542
    1ASP    CR1  231   9.027   6.792   6.598 -0.0129  0.2614  0.2728
    1ASP     CR  232   8.886   6.751   6.644 -0.1476 -0.2997 -0.0282
    1ASP     CR  233   8.804   6.857   6.713  0.1195  0.1296 -0.3830
    1ASP     CR  234   8.758   6.963   6.614 -0.2203  0.3305 -0.3721
    1ASP     CR  235   8.669   7.070   6.671 -0.5509  0.3227  0.6421
    1ASP   CR11  236   8.614   7.170   6.565  0.1931  0.3440  0.0740
    1ASP     HR  237   9.015   6.856   6.511  3.2123  0.0217 -0.4114
    1ASP     HR  238   9.086   6.705   6.569 -2.1306 -0.7362 -1.1731
    1ASP     HR  239   8.835   6.715   6.554 -2.4448  3.1506 -0.1815
    1ASP     HR  240   8.897   6.663   6.707  1.2912 -0.6640 -0.7617
    1ASP     HR  241   8.866   6.910   6.786 -1.2897 -0.7500  1.4731
    1ASP     HR  242   8.716   6.811   6.757  0.7850 -0.3591  0.4658
    1ASP     HR  243   8.852   7.007   6.580 -0.6305  2.1572  0.8183
    1ASP     HR  244   8.714   6.923   6.522 -0.8469  2.7071 -1.1305
    1ASP     HR  245   8.727   7.123   6.746 -0.8281 -1.1891  1.9492
    1ASP     HR  246   8.587   7.019   6.721 -2.9459  0.9843 -2.4476
    1ASP     HR  247   8.530   7.229   6.602 -0.0899 -0.1556  0.2276
    1ASP     HR  248   8.694   7.242   6.548  0.0338 -0.0903 -2.7537
    1ASP     HR  249   8.583   7.105   6.483  1.0050  0.0485 -0.0022
    1ASP      H  250   9.106   6.686   6.837  1.1598 -1.7110 -0.9123
    1ASP    CAI  251   9.253   6.814   7.040  0.4086  0.1911 -1.1100
    1ASP    CBI  252   9.182   6.885   7.129 -0.1984 -0.3256 -0.0752
    1ASP    CBr  253   9.109   6.812   7.228  0.2641 -0.7268  0.3482
    1ASP    CAr  254   9.120   6.679   7.210 -0.7827  0.5366 -0.0495
    1ASP      S  255   9.227   6.648   7.080 -0.3127  0.2174 -0.2243
    1ASP    CR1  256   9.173   7.039   7.121 -0.9810  0.5493  0.5894
    1ASP     CR  257   9.042   7.081   7.060  0.4231  0.5467  0.2736
    1ASP     CR  258   9.027   7.229   7.070  0.1589 -0.2872  0.3659
    1ASP     CR  259   8.897   7.282   7.008  0.6494  0.4932 -0.8408
    1ASP     CR  260   8.765   7.248   7.077  0.6119 -0.5373  0.3902
    1ASP   CR11  261   8.645   7.311   7.015  0.1389  0.0987  0.7146
    1ASP     HR  262   9.166   7.092   7.216 -1.0720  1.8910 -0.1526
    1ASP     HR  263   9.255   7.077   7.061 -1.3667 -0.0102 -0.2934
    1ASP     HR  264   9.029   7.040   6.960  1.5903  1.2504 -0.1707
    1ASP     HR  265   8.961   7.027   7.110  0.3607  0.8332  0.4817
    1ASP     HR  266   9.119   7.282   7.044  0.3883 -0.7792  0.1751
    1ASP     HR  267   9.025   7.251   7.176 -1.2064  0.0960  0.2650
    1ASP     HR  268   8.907   7.391   7.014  0.0509  0.6141 -1.8611
    1ASP     HR  269   8.879   7.248   6.906 -1.4528 -1.3035  0.0919
    1ASP     HR  270   8.779   7.268   7.183 -1.0163  0.5193  0.4226
    1ASP     HR  271   8.754   7.139   7.068 -0.0893 -0.3696 -1.0626
    1ASP     HR  272   8.631   7.291   6.908  2.1913 -0.4884  0.5374
    1ASP     HR  273   8.560   7.266   7.066 -0.5890 -1.4567 -1.7396
    1ASP     HR  274   8.622   7.417   7.021 -0.7473 -0.2009  2.9549
    1ASP      H  275   9.046   6.868   7.296  0.5243 -0.3921  0.3111
    1ASP    CAI  276   9.044   6.579   7.277 -0.3893  0.0089 -0.0820
    1ASP    CBI  277   8.979   6.470   7.216  0.6327 -0.1045 -0.2915
    1ASP    CBr  278   8.835   6.482   7.220  0.2161  0.5958  0.1389
    1ASP    CAr  279   8.800   6.585   7.298  0.6726  0.2108 -0.1021
    1ASP      S  280   8.934   6.652   7.389  0.4177 -0.4309  0.5588
    1ASP    CR1  281   9.052   6.357   7.151  0.1953  0.4704  0.6543
    1ASP     CR  282   9.013   6.321   7.009 -0.2161  0.3835 -0.1964
    1ASP     CR  283   9.046   6.177   6.977  0.4084 -0.1753  0.1754
    1ASP     CR  284   9.196   6.139   6.979 -0.0182 -0.0307  0.3979
    1ASP     CR  285   9.273   6.226   6.886 -0.3821 -0.5655 -0.2607
    1ASP   CR11  286   9.414   6.168   6.859 -0.0389 -0.3650 -0.0620
    1ASP     HR  287   9.160   6.368   7.164  0.6895 -1.1500 -1.7375
    1ASP     HR  288   9.023   6.277   7.220  1.7868 -2.2120 -1.6694
    1ASP     HR  289   8.910   6.348   6.984 -0.2458  1.2029  0.7538
    1ASP     HR  290   9.069   6.380   6.937  0.8956  0.5179  0.7600
    1ASP     HR  291   9.004   6.154   6.879  1.7609 -1.5412 -0.1144
    1ASP     HR  292   8.991   6.112   7.045 -0.5879 -0.8052 -1.2054
    1ASP     HR  293   9.238   6.130   7.079 -0.7092  1.4730  0.8356
    1ASP     HR  294   9.197   6.033   6.955 -0.8804 -0.1602  0.9105
    1ASP     HR  295   9.305   6.321   6.928  0.3614 -0.8147 -0.2539
    1ASP     HR  296   9.216   6.241   6.794 -0.4122  1.2199  0.0438
    1ASP     HR  297   9.471   6.173   6.952  1.1380  1.4432 -0.8622
    1ASP     HR  298   9.413   6.061   6.839  4.2028 -0.2140 -1.4201
    1ASP     HR  299   9.466   6.205   6.772  0.8801  0.7364  0.9408
    1ASP      H  300   8.758   6.420   7.177  0.4752  1.9186 -2.3146
    1ASP    CAI  301   8.680   6.660   7.279  0.2756  0.6329 -0.0229
    1ASP    CBI  302   8.667   6.796   7.299 -0.3059 -0.0363 -0.5179
    1ASP    CBr  303   8.594   6.858   7.192 -0.1285 -0.0565  0.7107
    1ASP    CAr  304   8.543   6.777   7.095 -0.0953 -0.4124 -0.5227
    1ASP      S  305   8.583   6.613   7.140  0.3777  0.2202  0.1088
    1ASP    CR1  306   8.699   6.864   7.427  0.0057 -0.4454 -0.7154
    1ASP     CR  307   8.767   7.000   7.388  0.3393 -0.0310  0.0240
    1ASP     CR  308   8.862   7.038   7.497  0.6200  0.0041  0.6141
    1ASP     CR  309   8.957   7.151   7.456 -0.0452 -0.1985 -0.0039
    1ASP     CR  310   9.082   7.165   7.542 -0.0532 -0.6722 -0.2598
    1ASP   CR11  311   9.154   7.298   7.505 -0.6213 -0.4739 -0.0143
    1ASP     HR  312   8.604   6.885   7.478  0.2706  1.1446 -0.8598
    1ASP     HR  313   8.740   6.807   7.510 -1.1343  0.9809  0.8856
    1ASP     HR  314   8.824   6.984   7.297 -1.1752 -1.5781 -0.6962
    1ASP     HR  315   8.691   7.078   7.376 -2.5618 -2.8089 -0.4831
    1ASP     HR  316   8.919   6.948   7.522 -1.2008 -1.3117  0.1392
    1ASP     HR  317   8.797   7.071   7.578 -2.8123  0.4307 -2.1743
    1ASP     HR  318   8.992   7.119   7.358  1.1527  0.1308  0.3085
    1ASP     HR  319   8.907   7.245   7.430 -0.0705  0.0501  0.9515
    1ASP     HR  320   9.151   7.081   7.536  2.1984  1.1037 -0.1851
    1ASP     HR  321   9.043   7.172   7.644 -0.9216 -1.8160 -0.5137
    1ASP     HR  322   9.089   7.385   7.514  0.9484  0.8359 -1.0785
    1ASP     HR  323   9.232   7.306   7.581 -1.4980 -0.0951  0.8577
    1ASP     HR  324   9.204   7.306   7.409  0.7052  1.8863  0.8231
    1ASP      H  325   8.568   6.963   7.185 -0.1885 -0.0873  0.4355
    1ASP    CAI  326   8.465   6.820   6.978  0.0413 -0.1778 -0.0460
    1ASP    CBI  327   8.376   6.759   6.891 -0.5385  0.3241 -0.2589
    1ASP    CBr  328   8.297   6.855   6.810  0.2296  0.5161  0.0130
    1ASP    CAr  329   8.323   6.984   6.837 -0.2013 -0.3374  0.0460
    1ASP      S  330   8.445   6.994   6.966 -0.1221 -0.1288 -0.4421
    1ASP    CR1  331   8.362   6.608   6.874 -0.6726  0.0964  0.4681
    1ASP     CR  332   8.223   6.562   6.828  0.1753  0.2216  0.1654
    1ASP     CR  333   8.219   6.410   6.816  0.7272 -0.3378  0.2581
    1ASP     CR  334   8.074   6.371   6.804  0.5182  0.0099  0.6055
    1ASP     CR  335   8.066   6.214   6.794  0.0201  0.2355  0.4826
    1ASP   CR11  336   7.916   6.169   6.777  0.3245  0.4570 -0.1456
    1ASP     HR  337   8.442   6.573   6.808 -0.2265  1.4092  0.3076
    1ASP     HR  338   8.377   6.562   6.972  1.6747  0.4289  0.2856
    1ASP     HR  339   8.154   6.606   6.899  0.7141 -0.0061  0.8347
    1ASP     HR  340   8.199   6.591   6.726  1.6857  1.5436  0.1707
    1ASP     HR  341   8.267   6.354   6.896  3.0239 -0.3278 -1.0883
    1ASP     HR  342   8.273   6.379   6.726  0.1310  0.4630 -0.3841
    1ASP     HR  343   8.025   6.418   6.889  0.9498 -1.2967  1.5984
    1ASP     HR  344   8.036   6.419   6.713  0.1319 -1.3589  0.0240
    1ASP     HR  345   8.104   6.156   6.878 -1.1929  0.5763  1.2829
    1ASP     HR  346   8.131   6.198   6.708 -0.4725  1.8170 -0.2065
    1ASP     HR  347   7.868   6.181   6.874  0.0853 -0.1640 -0.1832
    1ASP     HR  348   7.859   6.219   6.699  0.1996 -0.9685 -0.9797
    1ASP     HR  349   7.909   6.063   6.754 -0.5432  0.3183  0.7519
    1ASP      H  350   8.213   6.825   6.749 -0.2107  1.4799  0.1317
    1ASP    CAI  351   8.264   7.099   6.786 -0.5698 -0.1811  0.0654
    1ASP    CBI  352   8.130   7.117   6.763 -0.1112 -0.2155  0.3740
    1ASP    CBr  353   8.069   7.228   6.836  0.0564 -0.8087 -0.8239
    1ASP    CAr  354   8.167   7.304   6.893  0.3518  0.1102 -0.1378
    1ASP      S  355   8.326   7.248   6.851  0.2562  0.2352 -0.0320
    1ASP    CR1  356   8.041   7.027   6.671  0.1964 -0.6676  0.1797
    1ASP     CR  357   7.953   6.925   6.754 -0.6204  0.4246 -0.1238
    1ASP     CR  358   7.907   6.807   6.675 -0.2250 -0.1545  0.3649
    1ASP     CR  359   7.858   6.699   6.774  0.2977  0.5693  0.3529
    1ASP     CR  360   7.783   6.583   6.704  0.0655 -0.1663 -0.0098
    1ASP   CR11  361   7.703   6.493   6.797  0.1856 -0.0801 -0.1151
    1ASP     HR  362   7.983   7.081   6.597 -2.2557 -0.7253  2.0068
    1ASP     HR  363   8.114   6.970   6.614  1.2703  0.9404 -0.0907
    1ASP     HR  364   8.014   6.892   6.837 -0.5662 -0.1755 -0.4052
    1ASP     HR  365   7.871   6.964   6.815  0.4702  0.2801  1.4465
    1ASP     HR  366   7.992   6.771   6.616 -0.7166  1.3604 -1.3178
    1ASP     HR  367   7.828   6.836   6.606  0.6805  0.5176 -0.4079
    1ASP     HR  368   7.939   6.654   6.832 -1.1860  0.0254  2.0368
    1ASP     HR  369   7.788   6.734   6.850  0.0065 -0.7900  0.7197
    1ASP     HR  370   7.844   6.525   6.635  0.3177  2.0208 -1.6680
    1ASP     HR  371   7.706   6.623   6.638 -1.3629 -1.3146  0.9335
    1ASP     HR  372   7.779   6.464   6.869  1.6289  0.2095 -1.4898
    1ASP     HR  373   7.619   6.542   6.846 -1.0627 -0.5143 -1.7817
    1ASP     HR  374   7.658   6.405   6.750 -0.8795  1.1268 -1.3915
    1ASP      H  375   7.965   7.257   6.848  0.9293  1.5706  1.7816
    1ASP    CAI  376   8.141   7.406   6.990 -0.0191 -0.4197 -0.3137
    1ASP    CBI  377   8.094   7.383   7.118 -0.1447 -0.1958 -0.1048
    1ASP    CBr  378   8.139   7.467   7.217 -0.3883 -0.2725 -0.6159
    1ASP    CAr  379   8.231   7.558   7.181  0.5496  0.2712 -0.3443
    1ASP      S  380   8.252   7.536   7.011 -0.0569 -0.1691  0.0962
    1ASP    CR1  381   8.001   7.270   7.144  0.4142 -0.0331  0.9049
    1ASP     CR  382   8.075   7.132   7.169 -0.0396 -0.4471  0.4185
    1ASP     CR  383   7.991   7.006   7.197  0.1259 -0.3564 -0.1993
    1ASP     CR  384   8.072   6.896   7.260 -0.2021  0.0815 -0.4313
    1ASP     CR  385   8.153   6.829   7.155  0.2301 -0.5860 -0.0929
    1ASP   CR11  386   8.183   6.683   7.199 -0.2940  0.4805  0.1223
    1ASP     HR  387   7.927   7.295   7.220  1.0134  1.8962  0.8766
    1ASP     HR  388   7.929   7.260   7.063  1.4929 -1.2126  0.0694
    1ASP     HR  389   8.143   7.123   7.084  1.4773  1.9541  1.3184
    1ASP     HR  390   8.139   7.136   7.257  1.4349 -0.1061 -0.6308
    1ASP     HR  391   7.936   6.970   7.110  0.3053 -2.0967  0.3928
    1ASP     HR  392   7.920   7.042   7.271 -0.4811  0.1733 -1.0222
    1ASP     HR  393   8.141   6.932   7.336 -0.7713  0.6043 -0.1560
    1ASP     HR  394   7.996   6.830   7.302  0.9895 -1.0451 -0.0337
    1ASP     HR  395   8.246   6.886   7.160  1.3728 -2.2324 -1.5641
    1ASP     HR  396   8.130   6.826   7.049 -0.3946 -1.2498  0.0571
    1ASP     HR  397   8.226   6.694   7.299 -1.3621 -0.8760  0.7400
    1ASP     HR  398   8.095   6.622   7.215  0.8222 -0.8576  1.2954
    1ASP     HR  399   8.244   6.618   7.137  1.0577  1.4579  0.3929
    1ASP      H  400   8.111   7.455   7.321  2.8117  2.4828  0.6544
    1ASP    CAI  401   8.300   7.657   7.261 -0.2910  0.3557  0.4593
    1ASP    CBI  402   8.377   7.766   7.233  0.1717 -0.3403 -0.0673
    1ASP    CBr  403   8.446   7.818   7.341 -0.0477 -0.5820 -0.3812
    1ASP    CAr  404   8.415   7.756   7.456 -0.0249  0.3344  0.1668
    1ASP      S  405   8.297   7.631   7.428  0.3830 -0.2413 -0.1833
    1ASP    CR1  406   8.386   7.827   7.096 -0.8920  0.0503 -0.2694
    1ASP     CR  407   8.533   7.802   7.045 -0.6181 -0.1400  1.0154
    1ASP     CR  408   8.555   7.869   6.910  0.5664  0.2361  0.6661
    1ASP     CR  409   8.474   7.810   6.789  0.5999 -0.1926  0.3785
    1ASP     CR  410   8.529   7.672   6.748  0.5282  0.1735  1.0916
    1ASP   CR11  411   8.434   7.598   6.648 -0.3560 -0.3835  0.8835
    1ASP     HR  412   8.308   7.796   7.027 -0.0396  0.6393 -1.5081
    1ASP     HR  413   8.378   7.936   7.100  1.1088  0.2404 -0.9252
    1ASP     HR  414   8.605   7.845   7.114  0.3921 -1.0819  0.5467
    1ASP     HR  415   8.544   7.694   7.043 -0.7031 -0.1440  0.7229
    1ASP     HR  416   8.662   7.863   6.887  0.9751 -0.0877  2.5770
    1ASP     HR  417   8.519   7.971   6.923 -4.8657 -1.4781  0.1537
    1ASP     HR  418   8.368   7.799   6.813  0.3420  0.4058 -0.4662
    1ASP     HR  419   8.478   7.876   6.703  0.6723  0.2602  0.7269
    1ASP     HR  420   8.547   7.610   6.836  2.5868  0.8856  1.1829
    1ASP     HR  421   8.630   7.680   6.708  0.2430  0.4085  0.4018
    1ASP     HR  422   8.456   7.492   6.642  2.9785  0.3688 -1.7770
    1ASP     HR  423   8.329   7.608   6.678 -0.6218 -2.2492  0.6019
    1ASP     HR  424   8.445   7.644   6.550  0.2313  1.2757  1.7010
    1ASP      H  425   8.529   7.888   7.337 -0.3437 -0.2577 -1.0334
    1ASP    CAI  426   8.456   7.778   7.592  0.5181  0.1824  0.0548
    1ASP    CBI  427   8.580   7.769   7.643  0.5114 -0.0929  0.9885
    1ASP    CBr  428   8.592   7.715   7.771 -0.0481 -0.1898 -0.2194
    1ASP    CAr  429   8.475   7.697   7.831  0.2961 -0.0918  0.9840
    1ASP      S  430   8.347   7.741   7.718  0.3101 -0.3440  0.2490
    1ASP    CR1  431   8.704   7.811   7.567 -0.0643  0.3904 -1.2232
    1ASP     CR  432   8.722   7.962   7.597  0.3795  0.0828 -0.2058
    1ASP     CR  433   8.854   8.014   7.552  0.0628  0.0944 -0.6584
    1ASP     CR  434   8.869   8.026   7.403 -0.0925 -0.5406  0.1587
    1ASP     CR  435   9.021   8.040   7.381  0.0198 -0.3540 -0.0741
    1ASP   CR11  436   9.079   8.171   7.441  0.1814  0.7721  0.5274
    1ASP     HR  437   8.790   7.749   7.591  0.0859  0.8618 -0.5234
    1ASP     HR  438   8.687   7.799   7.460 -1.5257 -4.1387 -0.6139
    1ASP     HR  439   8.644   8.021   7.549  0.6817  1.3210  0.7923
    1ASP     HR  440   8.709   7.985   7.703  2.0585 -0.9155  0.2415
    1ASP     HR  441   8.925   7.948   7.602 -1.6685 -1.1526  0.1921
    1ASP     HR  442   8.861   8.114   7.595 -2.2033 -0.1958  0.4628
    1ASP     HR  443   8.849   7.926   7.364  1.2706 -0.6447 -0.2930
    1ASP     HR  444   8.812   8.105   7.355 -1.7685 -1.3928  0.7130
    1ASP     HR  445   9.043   8.034   7.274  0.7278 -2.2138  0.1405
    1ASP     HR  446   9.073   7.953   7.422 -0.2284  0.5647  2.2616
    1ASP     HR  447   9.065   8.167   7.549  0.1513  0.0135  0.4955
    1ASP     HR  448   9.183   8.189   7.415  0.1415 -1.5203 -1.3885
    1ASP     HR  449   9.017   8.252   7.402 -0.4784 -0.5384 -1.2245
    1ASP      H  450   8.691   7.686   7.803 -0.8818 -3.8395 -0.8069
    1ASP    CAI  451   8.456   7.649   7.965 -0.0612  0.0020 -0.4105
    1ASP    CBI  452   8.381   7.715   8.053  0.6119 -0.1045  0.0696
    1ASP    CBr  453   8.452   7.771   8.166  0.0828 -0.0294  0.7938
    1ASP    CAr  454   8.582   7.733   8.179  0.5947  0.0231  0.0199
    1ASP      S  455   8.606   7.621   8.048  0.4135  0.5800 -0.2082
    1ASP    CR1  456   8.229   7.717   8.044  0.3088 -0.1071 -0.4205
    1ASP     CR  457   8.160   7.850   8.046  0.0924 -0.0314 -0.7970
    1ASP     CR  458   8.009   7.838   8.040  0.0103  0.8527 -0.2285
    1ASP     CR  459   7.948   7.975   8.022 -0.2261  0.0558  0.0301
    1ASP     CR  460   7.794   7.975   8.007 -0.3205  0.0139 -0.8555
    1ASP   CR11  461   7.728   8.104   7.983  0.5308 -0.4185 -0.1850
    1ASP     HR  462   8.188   7.652   8.121  1.3671 -1.5569 -1.0462
    1ASP     HR  463   8.214   7.666   7.949 -0.0673  1.0164 -0.9629
    1ASP     HR  464   8.191   7.897   8.139  1.0279  0.0402 -1.1412
    1ASP     HR  465   8.202   7.911   7.965 -1.1047  0.0969 -1.3327
    1ASP     HR  466   7.970   7.794   8.132  0.5026  0.1649 -0.3418
    1ASP     HR  467   7.979   7.766   7.964  1.5537 -0.3620  0.2688
    1ASP     HR  468   7.976   8.054   8.091 -0.3870  1.1058 -1.0847
    1ASP     HR  469   8.001   8.012   7.934  1.2044 -1.1036  0.3763
    1ASP     HR  470   7.746   7.944   8.100 -0.3900 -1.1025 -1.2572
    1ASP     HR  471   7.759   7.900   7.937  0.0634  0.2408 -1.2940
    1ASP     HR  472   7.726   8.164   8.074  0.2171  0.9423 -1.0794
    1ASP     HR  473   7.783   8.147   7.899  0.1991 -0.9210 -0.6650
    1ASP     HR  474   7.625   8.084   7.954  0.1067  1.3164  0.0696
    1ASP      H  475   8.409   7.822   8.251 -1.7048  2.6490 -1.6197
    1ASP    CAI  476   8.672   7.788   8.279 -0.3319  0.4783  0.2429
    1ASP    CBI  477   8.644   7.851   8.398  0.2178 -0.1822 -0.3116
    1ASP    CBr  478   8.753   7.939   8.436  0.5743 -0.6269  0.4957
    1ASP    CAr  479   8.858   7.932   8.348 -0.7846  0.0538  0.4375
    1ASP      S  480   8.837   7.806   8.236  0.0980  0.3454 -0.0810
    1ASP    CR1  481   8.523   7.836   8.491 -0.5532 -0.0846 -0.2284
    1ASP     CR  482   8.547   7.840   8.645 -0.2624 -0.4604  0.5077
    1ASP     CR  483   8.446   7.750   8.722 -0.2652 -0.0178  0.3268
    1ASP     CR  484   8.474   7.772   8.869  0.1177  0.1122  0.4436
    1ASP     CR  485   8.375   7.708   8.966  0.0039  0.2376  0.0401
    1ASP   CR11  486   8.430   7.744   9.106 -0.6312 -0.3191 -0.2222
    1ASP     HR  487   8.451   7.908   8.454 -0.6257  0.1762  0.4135
    1ASP     HR  488   8.475   7.740   8.471  1.0886 -1.1054  0.6172
    1ASP     HR  489   8.642   7.797   8.679 -0.1573 -1.8334 -1.4520
    1ASP     HR  490   8.543   7.943   8.680  0.4488  0.4149 -1.9069
    1ASP     HR  491   8.478   7.649   8.699 -0.7033  0.3836 -2.1573
    1ASP     HR  492   8.342   7.751   8.688  0.0700  1.5123 -0.6910
    1ASP     HR  493   8.575   7.740   8.895  1.0654  2.3129 -0.4065
    1ASP     HR  494   8.473   7.880   8.881 -1.4864  0.2955 -1.1169
    1ASP     HR  495   8.383   7.601   8.952  1.5535  0.1321  1.5439
    1ASP     HR  496   8.271   7.741   8.961 -0.8900 -2.6527 -0.9714
    1ASP     HR  497   8.353   7.739   9.184  0.4182 -1.0454  0.7754
    1ASP     HR  498   8.502   7.672   9.144 -0.8268 -1.1734 -1.4658
    1ASP     HR  499   8.459   7.849   9.102 -2.0438  0.1015  0.1009
    1ASP      H  500   8.739   8.012   8.515 -2.1851  0.2116 -0.7203
    1ASP    CAI  501   8.976   8.015   8.356 -0.6461  0.1745  0.4912
    1ASP    CBI  502   9.081   8.008   8.446 -0.4363 -0.5961 -0.0365
    1ASP    CBr  503   9.129   8.138   8.473  0.0106  0.5218  0.3692
    1ASP    CAr  504   9.085   8.237   8.390  0.0001 -0.6933  0.1633
    1ASP      S  505   8.986   8.163   8.265  0.1165  0.7857  0.4248
    1ASP    CR1  506   9.113   7.879   8.523 -0.0740  0.3667 -0.1122
    1ASP     CR  507   9.107   7.889   8.672  1.2667 -0.7929 -0.1622
    1ASP     CR  508   8.970   7.950   8.721  0.6390  0.0682  0.3811
    1ASP     CR  509   8.969   7.941   8.874 -0.5366  0.3024  0.7778
    1ASP     CR  510   9.037   8.067   8.936  0.1771 -0.5644 -0.4147
    1ASP   CR11  511   9.013   8.084   9.086  0.3585 -0.1892 -0.1334
    1ASP     HR  512   9.213   7.854   8.488 -1.3572 -4.0491 -0.9046
    1ASP     HR  513   9.041   7.806   8.488  0.5749 -0.3430  0.0308
    1ASP     HR  514   9.105   7.787   8.711 -1.2175 -0.3820  0.9015
    1ASP     HR  515   9.188   7.949   8.714  1.1836  0.2483 -1.4747
    1ASP     HR  516   8.891   7.883   8.688  0.4389  0.8358 -0.7124
    1ASP     HR  517   8.944   8.051   8.689 -0.0174 -0.5503 -1.0674
    1ASP     HR  518   8.868   7.944   8.916 -0.3476 -0.2555  1.2820
    1ASP     HR  519   9.011   7.847   8.909 -1.2433 -0.0069  0.8210
    1ASP     HR  520   8.994   8.158   8.894 -0.0002 -1.0762 -1.3779
    1ASP     HR  521   9.141   8.064   8.904 -0.5287 -1.6414 -2.7385
    1ASP     HR  522   9.062   7.998   9.132  1.2958  0.2530 -0.2934
    1ASP     HR  523   9.066   8.177   9.103 -1.1507  1.2003 -2.7688
    1ASP     HR  524   8.906   8.097   9.103 -0.1677 -2.4865 -1.5506
    1ASP      H  525   9.197   8.162   8.554 -2.2209  1.6762  1.9626
    1ASP    CAI  526   9.115   8.373   8.380  0.1573  0.0840 -0.2428
    1ASP    CBI  527   9.133   8.438   8.259 -0.5298 -0.3468  0.4880
    1ASP    CBr  528   9.027   8.532   8.233 -0.0408 -0.4666  0.2807
    1ASP    CAr  529   8.947   8.547   8.345  0.5451 -0.2362 -0.5550
    1ASP      S  530   9.014   8.468   8.479 -0.2336 -0.0462  0.1128
    1ASP    CR1  531   9.243   8.419   8.156 -0.0326 -0.2362  0.3468
    1ASP     CR  532   9.384   8.421   8.201 -0.0113  0.3563 -0.5749
    1ASP     CR  533   9.478   8.420   8.079  1.4587  0.3519 -0.0087
    1ASP     CR  534   9.628   8.401   8.117  0.2257  0.2297  0.4566
    1ASP     CR  535   9.712   8.387   7.992  0.0458 -0.6521 -0.4730
    1ASP   CR11  536   9.855   8.368   8.016 -0.5180  0.5395 -0.6976
    1ASP     HR  537   9.220   8.325   8.107  0.4646 -0.5196  0.6601
    1ASP     HR  538   9.243   8.494   8.076  0.9473 -0.9939 -0.3752
    1ASP     HR  539   9.401   8.511   8.260 -0.6681 -0.6669  1.2008
    1ASP     HR  540   9.382   8.335   8.268  0.9065 -0.9350 -2.1503
    1ASP     HR  541   9.466   8.515   8.026 -1.8632  0.7964  1.4229
    1ASP     HR  542   9.445   8.339   8.015 -0.5958  0.7187  0.5484
    1ASP     HR  543   9.669   8.487   8.170  0.5007  0.3074  0.1184
    1ASP     HR  544   9.637   8.311   8.177  1.4436  0.6746  0.9474
    1ASP     HR  545   9.703   8.479   7.934 -1.0455 -1.2846 -1.3221
    1ASP     HR  546   9.663   8.311   7.932 -0.3036 -1.1095  0.3925
    1ASP     HR  547   9.900   8.467   8.022  1.8589 -0.6636  2.8158
    1ASP     HR  548   9.865   8.310   8.108 -0.6766 -1.2035 -1.7508
    1ASP     HR  549   9.891   8.303   7.936  1.6394  0.1532  0.5217
    1ASP      H  550   9.005   8.585   8.141 -1.8184  0.6529  1.3262
    1ASP    CAI  551   8.817   8.600   8.367 -0.3571  0.5594 -0.0747
    1ASP    CBI  552   8.705   8.566   8.290 -0.4855 -0.6391  0.3193
    1ASP    CBr  553   8.584   8.578   8.352 -0.5811 -0.1426  0.5012
    1ASP    CAr  554   8.596   8.606   8.483 -0.4246  0.3462  0.1720
    1ASP      S  555   8.763   8.617   8.532  0.1578 -0.1497 -0.3700
    1ASP    CR1  556   8.708   8.517   8.143 -0.5269  0.3324 -0.9320
    1ASP     CR  557   8.597   8.414   8.118  0.5953  0.3310  0.4957
    1ASP     CR  558   8.604   8.277   8.200 -0.2948  0.0824 -0.0259
    1ASP     CR  559   8.481   8.181   8.183  0.2536 -0.3649  0.7021
    1ASP     CR  560   8.461   8.115   8.051  0.5273 -0.0757 -0.0361
    1ASP   CR11  561   8.576   8.031   7.992 -0.0425  0.4663 -0.1036
    1ASP     HR  562   8.703   8.601   8.074 -3.8051 -1.1502 -2.6561
    1ASP     HR  563   8.797   8.459   8.121 -0.4297  0.5266 -1.0429
    1ASP     HR  564   8.500   8.461   8.132  0.7518  1.0775 -0.8106
    1ASP     HR  565   8.603   8.381   8.014 -0.1170  0.5377  0.3860
    1ASP     HR  566   8.609   8.310   8.304 -0.0571  2.2477 -0.7030
    1ASP     HR  567   8.690   8.218   8.171 -0.4396  0.1084 -0.5088
    1ASP     HR  568   8.482   8.102   8.258 -1.4613 -0.9923  0.0980
    1ASP     HR  569   8.395   8.239   8.216  0.0185 -0.2431 -0.1213
    1ASP     HR  570   8.432   8.190   7.977 -0.9682  1.6950  2.2786
    1ASP     HR  571   8.370   8.056   8.056 -0.4710  1.3869 -0.7129
    1ASP     HR  572   8.542   7.952   7.924 -0.9554  1.1502 -0.4464
    1ASP     HR  573   8.649   8.099   7.949  1.5115 -1.2453 -0.2085
    1ASP     HR  574   8.638   7.972   8.059 -0.4039 -1.2538 -1.2366
    1ASP      H  575   8.490   8.583   8.299 -0.3966  0.1823  0.2008
    1ASP    CAI  576   8.501   8.603   8.595 -0.1290  0.4787 -0.0489
    1ASP    CBI  577   8.393   8.520   8.604  0.1944 -0.3149 -0.6270
    1ASP    CBr  578   8.345   8.517   8.741  0.6464  0.0619 -0.2823
    1ASP    CAr  579   8.421   8.585   8.835 -0.4283 -0.2763  0.3598
    1ASP      S  580   8.552   8.667   8.750 -0.4853  0.0843 -0.1557
    1ASP    CR1  581   8.317   8.454   8.497  0.1034 -0.6593  0.1948
    1ASP     CR  582   8.191   8.382   8.548 -0.4077  0.4792  0.0318
    1ASP     CR  583   8.104   8.312   8.440 -0.1237  0.0708 -0.0937
    1ASP     CR  584   7.981   8.244   8.494  0.0480  0.3293 -0.0412
    1ASP     CR  585   7.875   8.214   8.384  0.5590 -0.2997  0.6165
    1ASP   CR11  586   7.770   8.105   8.422 -0.3922 -0.0265  0.0423
    1ASP     HR  587   8.293   8.547   8.445 -0.9388  0.2182  2.1821
    1ASP     HR  588   8.387   8.393   8.441  0.5950  0.6350 -0.6473
    1ASP     HR  589   8.213   8.312   8.628 -0.9502  1.9891  1.5271
    1ASP     HR  590   8.134   8.462   8.596 -0.3828  0.2138  0.5036
    1ASP     HR  591   8.159   8.241   8.378  1.9588  0.6848  1.0050
    1ASP     HR  592   8.068   8.392   8.375  1.5880 -0.7975 -2.1836
    1ASP     HR  593   8.016   8.147   8.531  0.1080  0.5224  0.4144
    1ASP     HR  594   7.924   8.300   8.568  0.1934 -0.8226  0.9555
    1ASP     HR  595   7.927   8.181   8.294  0.2698  0.3255  0.2102
    1ASP     HR  596   7.826   8.305   8.347  3.1895  1.5600  1.5391
    1ASP     HR  597   7.685   8.090   8.355 -1.5279  0.5865  1.3446
    1ASP     HR  598   7.810   8.004   8.425  0.8302  0.3628 -2.2079
    1ASP     HR  599   7.724   8.130   8.518  0.1882  1.3032 -0.0091
    1ASP      H  600   8.253   8.466   8.767  0.7261 -0.3044 -0.7116
    1ASP    CAI  601   8.397   8.585   8.979 -0.1148 -0.0491 -0.1809
    1ASP    CBI  602   8.441   8.673   9.073  0.3967 -0.4675 -0.0795
    1ASP    CBr  603   8.371   8.658   9.196 -0.1542  0.3975 -0.1186
    1ASP    CAr  604   8.273   8.557   9.193 -0.5903 -0.0736  0.2838
    1ASP      S  605   8.273   8.477   9.040 -0.0659  0.2514 -0.1274
    1ASP    CR1  606   8.550   8.785   9.058  0.9336 -0.0234 -0.3541
    1ASP     CR  607   8.566   8.881   9.179  0.1493 -0.1993  0.6107
    1ASP     CR  608   8.633   9.015   9.134  0.5117  0.6085 -0.1544
    1ASP     CR  609   8.647   9.124   9.243 -1.0536  0.3014 -0.1581
    1ASP     CR  610   8.731   9.240   9.202  0.3269  0.6989  0.8579
    1ASP   CR11  611   8.727   9.357   9.313 -0.1160 -0.1822  0.3839
    1ASP     HR  612   8.639   8.735   9.019 -0.0021 -1.4649 -0.6769
    1ASP     HR  613   8.515   8.859   8.986  0.9625  0.5191  0.1767
    1ASP     HR  614   8.471   8.913   9.221 -2.0489 -0.7474 -3.6446
    1ASP     HR  615   8.619   8.833   9.261 -1.1641 -2.2374  0.3055
    1ASP     HR  616   8.578   9.057   9.050 -0.9186 -1.5102 -0.3348
    1ASP     HR  617   8.729   8.989   9.090 -1.1454 -5.1148 -0.8456
    1ASP     HR  618   8.545   9.156   9.265 -0.9008  0.0131  1.0138
    1ASP     HR  619   8.692   9.084   9.334 -3.1287  0.2894  0.8820
    1ASP     HR  620   8.711   9.272   9.099  0.4761  1.4124  1.0455
    1ASP     HR  621   8.833   9.204   9.190 -0.1376 -0.2940 -0.2388
    1ASP     HR  622   8.764   9.325   9.410  1.2727  1.7230  0.5117
    1ASP     HR  623   8.795   9.439   9.290 -0.8317 -0.3621 -2.6737
    1ASP     HR  624   8.625   9.393   9.323 -0.4472 -1.2285  0.8545
    1ASP      H  625   8.380   8.722   9.283 -2.3465 -1.7938  1.8029
    1ASP    CAI  626   8.187   8.521   9.299 -0.5218  0.9071 -0.4522
    1ASP    CBI  627   8.061   8.463   9.301  0.1061  0.0736 -0.2627
    1ASP    CBr  628   7.976   8.507   9.405 -0.8903 -0.1140  0.0067
    1ASP    CAr  629   8.037   8.600   9.489 -0.0915  0.4273  0.1991
    1ASP      S  630   8.204   8.626   9.434  0.0106 -0.0873 -0.2389
    1ASP    CR1  631   8.005   8.350   9.218 -0.2507  0.3268  0.2679
    1ASP     CR  632   7.914   8.397   9.104  0.6699 -0.5831  0.0742
    1ASP     CR  633   7.879   8.282   9.014 -0.1527 -0.2135 -0.5855
    1ASP     CR  634   7.805   8.341   8.894  0.2588 -0.5016 -0.7008
    1ASP     CR  635   7.665   8.405   8.914  0.6574  0.1000  0.4703
    1ASP   CR11  636   7.608   8.420   8.777 -0.1966  0.1725  0.1189
    1ASP     HR  637   8.091   8.295   9.179 -1.7545  0.9979 -4.2925
    1ASP     HR  638   7.953   8.283   9.286 -0.2785  0.1918  0.1145
    1ASP     HR  639   7.825   8.435   9.154  1.9641  0.2821  1.7889
    1ASP     HR  640   7.963   8.479   9.052  1.4418 -0.7453  0.5376
    1ASP     HR  641   7.809   8.219   9.069  0.0203 -0.4173 -0.5981
    1ASP     HR  642   7.967   8.229   8.979 -0.2537  0.3566 -1.7296
    1ASP     HR  643   7.873   8.415   8.851  0.1265 -0.5085 -0.9252
    1ASP     HR  644   7.796   8.272   8.810  1.6075 -0.8918 -0.5293
    1ASP     HR  645   7.678   8.506   8.952  2.1171  0.1289 -0.1024
    1ASP     HR  646   7.599   8.353   8.984 -0.2922  0.8164  0.1201
    1ASP     HR  647   7.519   8.483   8.780  0.1671  0.6171  2.4548
    1ASP     HR  648   7.684   8.471   8.717  1.1626 -2.5246 -0.5101
    1ASP     HR  649   7.589   8.329   8.721  0.3462 -0.8032  1.4940
    1ASP      H  650   7.874   8.474   9.421 -1.6321  1.9058 -0.4093
    1ASP    CAI  651   7.988   8.695   9.585  0.0483 -0.3413 -0.3691
    1ASP    CBI  652   7.862   8.754   9.587 -0.2200 -0.3293 -0.4001
    1ASP    CBr  653   7.867   8.892   9.632  0.3655 -0.0989 -0.0041
    1ASP    CAr  654   7.991   8.938   9.662  0.6033  0.2363 -0.4233
    1ASP      S  655   8.103   8.809   9.639  0.5118  0.2777 -0.0182
    1ASP    CR1  656   7.730   8.677   9.562  0.1949 -0.6472  0.3915
    1ASP     CR  657   7.682   8.715   9.424  0.1690 -0.6924 -0.7328
    1ASP     CR  658   7.564   8.639   9.374 -0.4947 -0.1740 -0.1924
    1ASP     CR  659   7.545   8.669   9.228  0.0301  0.3866 -0.0815
    1ASP     CR  660   7.411   8.607   9.181  0.0543 -0.1210 -0.7027
    1ASP   CR11  661   7.384   8.646   9.036  0.1262 -0.1628  0.2585
    1ASP     HR  662   7.745   8.569   9.563 -1.0764 -0.8290  0.0642
    1ASP     HR  663   7.656   8.704   9.638 -0.8409 -0.4124 -0.6856
    1ASP     HR  664   7.666   8.823   9.416  0.5148 -0.6186 -0.4352
    1ASP     HR  665   7.767   8.703   9.357 -0.3259 -1.3639 -1.2467
    1ASP     HR  666   7.472   8.674   9.422 -1.3320 -1.9245 -0.4640
    1ASP     HR  667   7.569   8.531   9.388  0.2232 -0.2602 -1.0768
    1ASP     HR  668   7.546   8.776   9.211  0.2944  0.4422  0.2925
    1ASP     HR  669   7.631   8.637   9.169  0.3749 -1.8835  1.5931
    1ASP     HR  670   7.336   8.644   9.251 -0.7456 -1.8178 -0.6348
    1ASP     HR  671   7.416   8.498   9.181 -1.5298 -0.2828  2.6975
    1ASP     HR  672   7.456   8.601   8.968  2.1386  2.4678  0.5642
    1ASP     HR  673   7.285   8.623   8.997  0.4221  0.7190 -1.0601
    1ASP     HR  674   7.379   8.755   9.031 -0.0437 -0.1704  0.2561
    1ASP      H  675   7.776   8.946   9.653  0.6827  0.1271  0.8012
    1ASP    CAI  676   8.047   9.064   9.684  0.2073  0.7994  0.6531
    1ASP    CBI  677   7.989   9.188   9.705  0.1661 -0.3485  0.2714
    1ASP    CBr  678   8.081   9.287   9.767 -0.1213  0.0340 -0.4115
    1ASP    CAr  679   8.210   9.240   9.784 -0.4889 -0.0694 -0.7452
    1ASP      S  680   8.209   9.072   9.739  0.4368 -0.2662  0.7060
    1ASP    CR1  681   7.842   9.215   9.681  0.2276 -0.0645  0.2618
    1ASP     CR  682   7.808   9.359   9.652  0.7884  1.0566  0.2706
    1ASP     CR  683   7.669   9.393   9.593  0.2432  0.1010  0.4949
    1ASP     CR  684   7.574   9.457   9.692  0.1688  0.0652 -0.2560
    1ASP     CR  685   7.430   9.475   9.640  0.1386 -0.0444 -0.2408
    1ASP   CR11  686   7.337   9.549   9.737  0.1519  0.7056  0.5259
    1ASP     HR  687   7.826   9.161   9.588  1.3055  0.5917 -0.3235
    1ASP     HR  688   7.772   9.175   9.754 -1.7960  0.3244 -1.4296
    1ASP     HR  689   7.816   9.416   9.745  1.4158  0.0488  0.8515
    1ASP     HR  690   7.887   9.406   9.594  0.3072  1.8303  0.2347
    1ASP     HR  691   7.628   9.303   9.547 -0.9994  0.8163  0.1999
    1ASP     HR  692   7.692   9.472   9.522 -1.2429  1.0863  1.0992
    1ASP     HR  693   7.573   9.400   9.785 -1.7564  1.0727  0.3846
    1ASP     HR  694   7.618   9.555   9.713  1.4181 -1.0227  2.4198
    1ASP     HR  695   7.392   9.375   9.616  3.1948 -1.1200 -0.8276
    1ASP     HR  696   7.431   9.520   9.541  0.8107  0.9500  0.2146
    1ASP     HR  697   7.241   9.578   9.694 -0.9632 -3.4750  0.0024
    1ASP     HR  698   7.320   9.481   9.820 -0.2860 -1.5726 -1.4092
    1ASP     HR  699   7.380   9.645   9.767 -0.8090  1.2578  0.1405
    1ASP      H  700   8.048   9.388   9.787  0.6992  0.5037 -1.4029
    1ASP    CAI  701   8.328   9.307   9.825 -0.1424 -0.3688 -0.0106
    1ASP    CBI  702   8.457   9.301   9.778 -0.1003 -0.4002  0.8496
    1ASP    CBr  703   8.524   9.433   9.777  1.2884  0.1159  0.5836
    1ASP    CAr  704   8.456   9.530   9.843  0.4150 -0.2459  0.1708
    1ASP      S  705   8.317   9.459   9.916  0.0263 -0.0876 -0.0002
    1ASP    CR1  706   8.521   9.173   9.737  0.0535  0.3218 -0.4606
    1ASP     CR  707   8.662   9.192   9.681 -0.0612 -0.6445 -0.2490
    1ASP     CR  708   8.737   9.063   9.648 -0.0254 -0.2019 -0.3984
    1ASP     CR  709   8.876   9.094   9.590  0.6418  0.0249  0.0362
    1ASP     CR  710   8.920   8.984   9.492 -0.2804 -0.3492  0.1157
    1ASP   CR11  711   9.067   8.986   9.451 -0.0557 -0.6784 -0.0080
    1ASP     HR  712   8.469   9.137   9.648 -0.2434 -1.0341  0.2527
    1ASP     HR  713   8.510   9.100   9.816 -0.6247  2.0098  1.0404
    1ASP     HR  714   8.658   9.250   9.589 -2.7194  0.0246  0.2387
    1ASP     HR  715   8.731   9.239   9.750 -0.5319  0.1039 -0.2787
    1ASP     HR  716   8.679   9.019   9.566  1.9566 -0.0187 -1.9435
    1ASP     HR  717   8.742   8.989   9.727 -0.3878 -0.6855 -0.8281
    1ASP     HR  718   8.880   9.192   9.542  1.1669  0.9639  1.9495
    1ASP     HR  719   8.948   9.110   9.671  1.0732  1.1393 -0.5555
    1ASP     HR  720   8.854   8.984   9.405 -0.2348  0.1713  0.0801
    1ASP     HR  721   8.910   8.894   9.553 -0.3085 -0.5825 -0.2348
    1ASP     HR  722   9.119   9.019   9.541  1.0239  0.6689 -1.1031
    1ASP     HR  723   9.117   8.895   9.418  2.1955  0.4724  0.1117
    1ASP     HR  724   9.083   9.063   9.375 -0.5253  0.7052  1.2602
    1ASP      H  725   8.623   9.451   9.738  1.0635  0.8318  0.3427
    1ASP    CAI  726   8.480   9.673   9.836 -0.1045  0.2288  0.5226
    1ASP    CBI  727   8.414   9.782   9.890  0.1690 -0.4198 -0.7765
    1ASP    CBr  728   8.430   9.893   9.806  0.3820  0.5355 -0.4429
    1ASP    CAr  729   8.519   9.881   9.704  0.2836 -0.6040 -0.0428
    1ASP      S  730   8.593   9.723   9.713 -0.3722 -0.1038  0.1196
    1ASP    CR1  731   8.337   9.790  10.019  0.1524 -0.3192  0.1914
    1ASP     CR  732   8.373   9.890  10.121  0.3017 -0.4174  0.3577
    1ASP     CR  733   8.511   9.879  10.178 -0.7828  0.0881  0.3189
    1ASP     CR  734   8.621   9.955  10.081  0.3663 -0.2936 -0.3698
    1ASP     CR  735   8.606  10.109  10.082 -0.2369 -0.0734 -0.0995
    1ASP   CR11  736   8.715  10.185   9.995 -0.1258 -0.4535 -0.3953
    1ASP     HR  737   8.232   9.786   9.991  0.3145 -4.3901 -0.0970
    1ASP     HR  738   8.355   9.700  10.077  1.4741  1.5201  2.7290
    1ASP     HR  739   8.368   9.989  10.076 -2.1066 -1.1793 -1.1230
    1ASP     HR  740   8.300   9.899  10.202  0.9210  1.1013  0.7723
    1ASP     HR  741   8.551   9.778  10.173 -0.0612  0.4632 -2.6139
    1ASP     HR  742   8.526   9.918  10.279  0.9846 -0.5688  0.3184
    1ASP     HR  743   8.723   9.942  10.119  1.1525  0.5088 -2.1784
    1ASP     HR  744   8.628   9.920   9.978 -0.7030 -0.5134 -0.3742
    1ASP     HR  745   8.624  10.157  10.179 -2.1028 -0.1696  0.3006
    1ASP     HR  746   8.508  10.145  10.051 -0.3589 -0.2565  0.0742
    1ASP     HR  747   8.701  10.188   9.886 -0.8602 -0.4766 -0.3051
    1ASP     HR  748   8.716  10.292  10.017 -0.2697 -0.4442 -0.4278
    1ASP     HR  749   8.815  10.149  10.019  0.1677 -1.0435 -2.3963
    1ASP      H  750   8.388   9.989   9.835  0.0411  0.0053  0.8639
    1ASP    CAI  751   8.536   9.972   9.592  0.6555  0.0801 -0.2924
    1ASP    CBI  752   8.560   9.951   9.460  0.2979  0.3103 -0.6945
    1ASP    CBr  753   8.492  10.048   9.372 -0.6070  0.5126 -0.0933
    1ASP    CAr  754   8.434  10.149   9.444  0.7468 -0.4153  0.5723
    1ASP      S  755   8.472  10.132   9.610 -0.3138 -0.0840  0.0949
    1ASP    CR1  756   8.638   9.849   9.401 -1.0819  0.2685 -0.5226
    1ASP     CR  757   8.565   9.772   9.288  0.3145 -0.2300 -0.0993
    1ASP     CR  758   8.469   9.679   9.357  0.6297  0.5289  0.6509
    1ASP     CR  759   8.383   9.600   9.260  0.1290  0.0633 -0.3269
    1ASP     CR  760   8.244   9.570   9.316  0.0389  0.2606 -0.0044
    1ASP   CR11  761   8.254   9.488   9.441 -0.1932  0.5440  0.0279
    1ASP     HR  762   8.718   9.902   9.349 -2.3269  0.0945 -2.6831
    1ASP     HR  763   8.691   9.786   9.472  0.5840  1.9829 -0.1845
    1ASP     HR  764   8.508   9.833   9.218 -0.9380  0.5040  1.5452
    1ASP     HR  765   8.626   9.711   9.220 -0.2483  0.1742 -0.9817
    1ASP     HR  766   8.397   9.733   9.419  0.4305  0.4265  0.5075
    1ASP     HR  767   8.523   9.615   9.427 -2.6393 -1.2286  1.6533
    1ASP     HR  768   8.367   9.650   9.164 -1.4302  1.5298  0.6662
    1ASP     HR  769   8.428   9.505   9.233  0.0094 -1.4361  4.3026
    1ASP     HR  770   8.188   9.519   9.238  2.6643 -1.0747 -1.0581
    1ASP     HR  771   8.186   9.660   9.332  1.4027  1.2853 -0.7853
    1ASP     HR  772   8.299   9.393   9.414 -0.4422  0.2030  0.8116
    1ASP     HR  773   8.317   9.539   9.515  0.1511  2.1024 -1.3066
    1ASP     HR  774   8.157   9.469   9.486  1.7275  0.1699  4.3015
    1ASP      H  775   8.500  10.051   9.265  1.4989 -1.2506 -0.0223
    1ASP    CAI  776   8.349  10.256   9.390 -0.4706  0.6297  0.5824
    1ASP    CBI  777   8.234  10.234   9.324 -0.3444  0.5546 -0.0600
    1ASP    CBr  778   8.137  10.337   9.337  0.8256  0.0528  0.1222
    1ASP    CAr  779   8.178  10.439   9.418  0.7753  0.0273  0.1632
    1ASP      S  780   8.328  10.389   9.491  0.7225  0.3090  0.0183
    1ASP    CR1  781   8.198  10.109   9.242 -0.1347  0.3041  0.6417
    1ASP     CR  782   8.110  10.015   9.325  0.1958  0.6428 -0.0760
    1ASP     CR  783   8.165   9.950   9.450 -0.0924 -0.1416  0.0244
    1ASP     CR  784   8.072   9.872   9.540  0.1979 -0.1179 -0.1133
    1ASP     CR  785   8.154   9.826   9.659 -0.3961 -0.0499 -0.5057
    1ASP   CR11  786   8.069   9.729   9.739  0.6754  0.6451  0.1814
    1ASP     HR  787   8.151  10.142   9.150 -1.0216  0.2604  1.0788
    1ASP     HR  788   8.284  10.053   9.205  1.3030  2.8056  0.0307
    1ASP     HR  789   8.018  10.071   9.340 -1.0962 -0.7042 -2.5236
    1ASP     HR  790   8.077   9.930   9.264  2.5633 -0.1108 -0.3549
    1ASP     HR  791   8.213  10.027   9.510 -0.6776  0.4625 -0.2769
    1ASP     HR  792   8.242   9.880   9.418  2.0368  3.6623 -3.6716
    1ASP     HR  793   7.990   9.935   9.572  1.7634  1.1492  1.4631
    1ASP     HR  794   8.044   9.779   9.489  0.8852 -1.6005  2.1105
    1ASP     HR  795   8.179   9.918   9.711 -0.1561 -1.0862  1.2611
    1ASP     HR  796   8.247   9.786   9.620 -0.2862 -0.9403  0.6102
    1ASP     HR  797   7.981   9.775   9.784 -0.5481 -1.7949  0.4233
    1ASP     HR  798   8.038   9.648   9.672  0.5520  2.3044 -1.8361
    1ASP     HR  799   8.125   9.674   9.814  0.6124 -0.5932 -0.6549
    1ASP      H  800   8.035  10.327   9.302  0.3719 -2.0327  1.9552
    1ASP    CAI  801   8.127  10.573   9.421  1.2033 -0.3069 -0.0788
    1ASP    CBI  802   8.049  10.645   9.332 -0.0299  0.1650  0.3218
    1ASP    CBr  803   8.064  10.786   9.337  0.1331 -0.2744 -0.0840
    1ASP    CAr  804   8.152  10.822   9.431 -0.5173 -0.5182 -0.0559
    1ASP      S  805   8.222  10.686   9.509  0.4932  0.2817  0.1075
    1ASP    CR1  806   7.954  10.586   9.230  0.5486  0.0476  0.5914
    1ASP     CR  807   8.013  10.573   9.094  0.1747  0.8656  0.0534
    1ASP     CR  808   7.930  10.482   9.007 -0.2306  0.3154  0.6860
    1ASP     CR  809   7.999  10.349   8.974 -0.7841  0.0793  0.5538
    1ASP     CR  810   7.924  10.287   8.854  0.0085  0.1552  0.3741
    1ASP   CR11  811   7.977  10.152   8.814 -0.0667  0.2080 -0.2033
    1ASP     HR  812   7.920  10.486   9.258  0.8182 -0.8687 -2.1969
    1ASP     HR  813   7.868  10.652   9.218  1.3417  0.8777 -0.5157
    1ASP     HR  814   8.003  10.675   9.059 -0.1406  1.3771  1.5961
    1ASP     HR  815   8.114  10.536   9.114 -0.2811 -0.1805  0.4762
    1ASP     HR  816   7.918  10.536   8.914  1.8361  0.9597  0.7602
    1ASP     HR  817   7.833  10.457   9.049 -0.1156 -1.6112 -0.1596
    1ASP     HR  818   8.106  10.369   8.967 -0.7670 -0.2418 -0.2040
    1ASP     HR  819   7.994  10.282   9.060  1.5953 -1.2831 -0.2951
    1ASP     HR  820   7.927  10.343   8.760  0.6585 -3.9746 -2.1674
    1ASP     HR  821   7.819  10.274   8.880  0.2171  0.2910  1.3061
    1ASP     HR  822   7.953  10.074   8.886  0.1073  0.2945 -0.0479
    1ASP     HR  823   7.928  10.122   8.722 -0.6912 -2.4118  0.9607
    1ASP     HR  824   8.085  10.158   8.807  0.0577 -3.1648 -2.1388
    1ASP      H  825   8.014  10.852   9.268  1.4260  0.4128 -0.3854
    1ASP    CAI  826   8.195  10.950   9.488  0.1077  0.3918  0.1895
    1ASP    CBI  827   8.218  11.067   9.424  0.6831 -0.6579 -0.0096
    1ASP    CBr  828   8.286  11.158   9.515 -0.2050 -0.2939  1.0329
    1ASP    CAr  829   8.318  11.108   9.640  0.3950  0.4201 -0.9526
    1ASP      S  830   8.236  10.961   9.656 -0.2122 -0.4024 -0.0281
    1ASP    CR1  831   8.177  11.098   9.275 -0.0733  0.3092  0.5103
    1ASP     CR  832   8.197  11.234   9.222 -0.2617  0.6128  0.1019
    1ASP     CR  833   8.095  11.329   9.277 -0.2052  0.1767 -0.3951
    1ASP     CR  834   8.140  11.476   9.250 -0.0484  0.4032  0.0266
    1ASP     CR  835   8.223  11.536   9.368  0.0673 -0.4297  0.4168
    1ASP   CR11  836   8.269  11.679   9.330 -0.2259  1.0743  0.0928
    1ASP     HR  837   8.234  11.035   9.207  0.4306  1.6747 -0.3492
    1ASP     HR  838   8.075  11.063   9.255  0.8003 -2.5870  0.8367
    1ASP     HR  839   8.300  11.258   9.248 -0.1159 -1.4236  1.5311
    1ASP     HR  840   8.193  11.225   9.113  1.5786 -0.3498  0.0990
    1ASP     HR  841   8.096  11.320   9.385  2.7132  0.6053 -0.3418
    1ASP     HR  842   7.993  11.301   9.251 -0.6618 -1.1692  2.6655
    1ASP     HR  843   8.200  11.488   9.160 -0.0110  0.9236  0.1171
    1ASP     HR  844   8.050  11.535   9.230  0.3076  0.7573 -0.5440
    1ASP     HR  845   8.311  11.476   9.390  0.6326 -0.3772 -1.5892
    1ASP     HR  846   8.155  11.539   9.453  0.2010 -0.2649  0.5183
    1ASP     HR  847   8.342  11.711   9.404 -1.4579  0.5819  1.5265
    1ASP     HR  848   8.325  11.669   9.237  0.0572  0.0203  0.3735
    1ASP     HR  849   8.197  11.757   9.306 -0.7535  0.3371 -0.7687
    1ASP      H  850   8.323  11.255   9.482  1.4809 -1.5361 -0.8090
    1ASP    CAI  851   8.403  11.153   9.742  0.5179  0.1439  0.0391
    1ASP    CBI  852   8.518  11.232   9.733 -0.7918 -0.0005  0.6514
    1ASP    CBr  853   8.623  11.206   9.833 -0.3105 -0.2598 -0.1186
    1ASP    CAr  854   8.581  11.110   9.922  1.1694  0.2786  0.4284
    1ASP      S  855   8.426  11.045   9.874 -0.5648  0.2981  0.0667
    1ASP    CR1  856   8.541  11.347   9.637 -0.1062  0.4921  0.6755
    1ASP     CR  857   8.653  11.321   9.528  0.1043 -0.1947 -0.1422
    1ASP     CR  858   8.688  11.443   9.452 -0.6579 -0.4489  0.0452
    1ASP     CR  859   8.811  11.424   9.369 -0.5684  0.1654 -0.0098
    1ASP     CR  860   8.934  11.378   9.442 -0.1966 -0.2585 -0.6022
    1ASP   CR11  861   9.055  11.376   9.352  0.0180 -0.3019  0.5506
    1ASP     HR  862   8.454  11.383   9.581  0.1063 -0.7066 -0.4518
    1ASP     HR  863   8.561  11.423   9.712  3.3318  2.6751 -2.2821
    1ASP     HR  864   8.733  11.277   9.588  0.5733 -1.2769 -1.5433
    1ASP     HR  865   8.622  11.242   9.460  0.9339  1.4065 -2.4181
    1ASP     HR  866   8.709  11.524   9.522  0.1027 -2.0557  1.6895
    1ASP     HR  867   8.606  11.473   9.386 -1.2206  2.7000  2.0618
    1ASP     HR  868   8.788  11.352   9.290 -0.8095  2.0868 -1.7411
    1ASP     HR  869   8.831  11.520   9.321 -2.7293  1.3671  1.4178
    1ASP     HR  870   8.929  11.276   9.479  0.1496  0.4054  1.3836
    1ASP     HR  871   8.938  11.447   9.527 -2.2564  0.0203 -0.7075
    1ASP     HR  872   9.137  11.333   9.409  0.2035 -0.9981 -0.2448
    1ASP     HR  873   9.033  11.328   9.257  0.5594 -0.3401  0.4440
    1ASP     HR  874   9.083  11.479   9.331  2.0447 -0.6211  1.5953
    1ASP      H  875   8.721  11.253   9.827  0.1922 -1.2822 -0.1245
    1ASP    CAI  876   8.660  11.079  10.034  0.1254 -0.3577 -0.4604
    1ASP    CBI  877   8.625  11.028  10.157  0.1898 -0.4184 -0.0416
    1ASP    CBr  878   8.734  11.053  10.254  0.2924 -0.5956 -0.1376
    1ASP    CAr  879   8.855  11.096  10.202  0.3905  0.2674 -0.1676
    1ASP      S  880   8.830  11.109  10.031  0.1679 -0.2817  0.3612
    1ASP    CR1  881   8.487  10.966  10.192  0.3087  0.5801 -0.3598
    1ASP     CR  882   8.481  10.859  10.307 -0.6436 -0.2026  0.1345
    1ASP     CR  883   8.337  10.833  10.359 -0.7367  0.1355 -0.4668
    1ASP     CR  884   8.321  10.690  10.403  0.5766  0.0962  0.2894
    1ASP     CR  885   8.431  10.664  10.505  0.3417 -0.0343  0.3633
    1ASP   CR11  886   8.432  10.751  10.627 -0.0186  0.3842 -0.1275
    1ASP     HR  887   8.411  11.044  10.201 -0.1984  0.1300 -0.7336
    1ASP     HR  888   8.461  10.914  10.100  1.7139  0.0533 -0.4746
    1ASP     HR  889   8.508  10.765  10.260  1.2094  0.6874 -0.6422
    1ASP     HR  890   8.558  10.876  10.383 -0.9643  1.1196  0.1797
    1ASP     HR  891   8.261  10.862  10.285  0.0149 -0.7321 -1.5997
    1ASP     HR  892   8.324  10.901  10.442 -1.1721  0.5460 -0.8710
    1ASP     HR  893   8.222  10.654  10.433 -0.5035  1.4132 -1.5631
    1ASP     HR  894   8.351  10.628  10.318 -0.8074 -1.1865  0.7073
    1ASP     HR  895   8.529  10.662  10.457  0.3946  0.8294  0.4362
    1ASP     HR  896   8.418  10.558  10.529 -0.3906 -0.2287 -0.8029
    1ASP     HR  897   8.498  10.702  10.698  0.3241 -1.3152 -1.5611
    1ASP     HR  898   8.455  10.856  10.611  1.1227  0.0068 -1.0165
    1ASP     HR  899   8.334  10.749  10.675 -0.1269 -1.4936 -0.3771
    1ASP      H  900   8.723  11.022  10.357 -1.9746  0.1768 -0.1097
    1ASP    CAI  901   8.979  11.095  10.271 -0.2228  0.2567 -0.1430
    1ASP    CBI  902   9.096  11.029  10.225 -0.2877 -0.6108 -0.3263
    1ASP    CBr  903   9.162  10.969  10.340  0.1684  0.2396  1.1000
    1ASP    CAr  904   9.111  10.999  10.463 -0.7113 -0.2641 -0.3748
    1ASP      S  905   8.978  11.105  10.445 -0.0334  0.1541  0.0446
    1ASP    CR1  906   9.163  11.028  10.091  0.7197 -0.1777  0.5097
    1ASP     CR  907   9.163  10.886  10.019  0.6424 -0.0970 -0.2267
    1ASP     CR  908   9.171  10.901   9.864  0.6589  0.2129  0.5979
    1ASP     CR  909   9.151  10.767   9.787 -0.3227  0.2163  0.4113
    1ASP     CR  910   9.134  10.775   9.639  0.1481 -0.5202  0.7779
    1ASP   CR11  911   9.172  10.642   9.563  0.0498 -0.2492 -0.2253
    1ASP     HR  912   9.104  11.097  10.031  2.1667 -0.3018 -1.0662
    1ASP     HR  913   9.267  11.056  10.107  0.4969  0.3784  1.0187
    1ASP     HR  914   9.247  10.827  10.056  0.0100 -0.9710 -0.1742
    1ASP     HR  915   9.070  10.833  10.037 -1.6636  3.1850 -2.0973
    1ASP     HR  916   9.269  10.941   9.837  0.3269 -0.7761 -2.2177
    1ASP     HR  917   9.100  10.977   9.834  1.5996  0.9194  0.1174
    1ASP     HR  918   9.247  10.718   9.806  0.4947  1.4451 -0.4674
    1ASP     HR  919   9.063  10.720   9.830  0.3372  0.3433  1.9700
    1ASP     HR  920   9.199  10.856   9.608 -0.3675 -0.0900  0.8191
    1ASP     HR  921   9.032  10.802   9.610  0.5475 -0.6115 -0.7476
    1ASP     HR  922   9.185  10.659   9.456 -2.0410  1.2750 -0.2615
    1ASP     HR  923   9.263  10.596   9.602 -0.5398 -1.5210 -0.3346
    1ASP     HR  924   9.095  10.566   9.573  1.7227 -2.4173 -3.0720
    1ASP      H  925   9.253  10.910  10.341 -0.0443 -0.0918  1.0827
    1ASP    CAI  926   9.147  10.941  10.591 -0.0559 -0.2604  0.4661
    1ASP    CBI  927   9.075  10.838  10.640  0.0918  0.2733 -0.1821
    1ASP    CBr  928   9.050  10.830  10.780  0.1755  0.5830 -0.4192
    1ASP    CAr  929   9.107  10.940  10.841  0.2984  0.0379 -0.1549
    1ASP      S  930   9.167  11.052  10.720  0.1417  0.2072  0.6730
    1ASP    CR1  931   9.030  10.719  10.551 -0.0173 -0.5811 -0.6251
    1ASP     CR  932   8.880  10.718  10.514  0.0976  0.0331  0.0496
    1ASP     CR  933   8.830  10.613  10.410 -0.1564 -0.2161 -0.7914
    1ASP     CR  934   8.864  10.669  10.269  0.2681  0.0150 -0.0465
    1ASP     CR  935   8.858  10.573  10.152  0.6274  0.2471 -0.6272
    1ASP   CR11  936   8.811  10.613  10.014  0.3208  0.0835  0.5776
    1ASP     HR  937   9.094  10.739  10.465  0.3664  1.5309  0.1166
    1ASP     HR  938   9.051  10.628  10.606 -1.3705  0.3637  1.5436
    1ASP     HR  939   8.836  10.688  10.609 -0.8404 -1.7567 -0.9091
    1ASP     HR  940   8.839  10.818  10.500 -2.3614 -0.9212  0.1083
    1ASP     HR  941   8.727  10.582  10.424 -0.5530  1.6697  0.6982
    1ASP     HR  942   8.904  10.533  10.418 -0.0105  0.0873  1.1432
    1ASP     HR  943   8.781  10.736  10.248 -1.6782 -1.4844  2.5335
    1ASP     HR  944   8.961  10.720  10.266  0.4727 -0.2867  1.0626
    1ASP     HR  945   8.792  10.493  10.186  1.3409 -1.2692 -2.6972
    1ASP     HR  946   8.954  10.520  10.146  1.0779  0.8591  1.0017
    1ASP     HR  947   8.892  10.667   9.965  0.1497 -1.9002 -1.9623
    1ASP     HR  948   8.795  10.520   9.961 -0.0275 -1.2433  2.9241
    1ASP     HR  949   8.722  10.675  10.012  1.3215  1.5097 -0.9635
    1ASP      H  950   9.016  10.738  10.826 -0.2662 -0.1766 -2.2278
    1ASP    CAI  951   9.117  10.977  10.975  0.2648 -0.1280  0.0924
    1ASP    CBI  952   9.182  10.906  11.076  0.3673 -0.2060 -0.5817
    1ASP    CBr  953   9.243  10.990  11.174 -0.1079  0.7053 -0.2884
    1ASP    CAr  954   9.230  11.126  11.152  0.4952 -0.2994 -0.3514
    1ASP      S  955   9.136  11.144  11.004  0.2990 -0.1580 -0.3248
    1ASP    CR1  956   9.186  10.755  11.089  0.0384  0.2095  0.4369
    1ASP     CR  957   9.055  10.691  11.129 -0.1027  1.2044 -0.9757
    1ASP     CR  958   9.061  10.537  11.120  0.8554  1.0919 -0.2220
    1ASP     CR  959   8.929  10.469  11.129  0.8278 -0.2874 -0.3406
    1ASP     CR  960   8.946  10.316  11.140 -0.7640  0.2571  0.4502
    1ASP   CR11  961   8.827  10.241  11.098 -0.1891 -0.4414  0.8152
    1ASP     HR  962   9.259  10.712  11.158  0.4241  0.1736  0.0030
    1ASP     HR  963   9.207  10.728  10.986  3.2729  1.9166  0.6105
    1ASP     HR  964   9.036  10.735  11.227  3.2778 -0.2247  0.3924
    1ASP     HR  965   8.976  10.724  11.062  2.4294  2.0259 -3.6684
    1ASP     HR  966   9.119  10.489  11.198  0.8453  1.8965  0.2832
    1ASP     HR  967   9.111  10.507  11.027 -0.5243 -0.1666 -0.5729
    1ASP     HR  968   8.876  10.512  11.215  1.2553  2.4390 -1.3910
    1ASP     HR  969   8.887  10.496  11.032 -0.4606  0.7289  0.4751
    1ASP     HR  970   8.962  10.295  11.246 -0.9507 -0.3360  0.3602
    1ASP     HR  971   9.032  10.272  11.088 -1.7021 -0.1960 -0.7398
    1ASP     HR  972   8.841  10.134  11.087  0.3610 -0.2987  0.1092
    1ASP     HR  973   8.741  10.268  11.160 -0.4222  2.0851 -0.5227
    1ASP     HR  974   8.807  10.271  10.995  1.2624 -2.8329 -0.2088
    1ASP      H  975   9.294  10.947  11.259 -0.4375  0.2609 -0.3115
    1ASP    CAI  976   9.264  11.241  11.229 -0.2139  0.2256  0.3238
    1ASP    CBI  977   9.365  11.247  11.327 -0.1663 -0.0003  0.2220
    1ASP    CBr  978   9.387  11.381  11.368 -0.0147 -0.0774 -0.8211
    1ASP    CAr  979   9.307  11.473  11.307  0.3269  0.5679  0.5849
    1ASP      S  980   9.203  11.400  11.190  0.3576  0.3964  0.0008
    1ASP    CR1  981   9.431  11.131  11.399  0.0878  0.2571  0.2604
    1ASP     CR  982   9.517  11.174  11.522  0.1599  0.0955  0.6485
    1ASP     CR  983   9.585  11.059  11.594 -0.2006  0.0386 -0.6688
    1ASP     CR  984   9.639  11.096  11.733  0.6662 -0.3687 -0.4799
    1ASP     CR  985   9.646  10.983  11.830  0.2933  0.1790  0.3938
    1ASP   CR11  986   9.713  11.026  11.958 -0.0296  0.3096  0.3704
    1ASP     HR  987   9.354  11.061  11.432 -0.6615  0.7045 -0.5123
    1ASP     HR  988   9.492  11.081  11.324 -1.2390 -0.3467 -0.4276
    1ASP     HR  989   9.600  11.236  11.490  0.7604 -0.4278  1.1786
    1ASP     HR  990   9.461  11.241  11.587  2.2410  2.6819 -0.1753
    1ASP     HR  991   9.666  11.025  11.529  1.3678 -0.1399  1.3111
    1ASP     HR  992   9.510  10.981  11.607  0.3225 -0.1404  1.5169
    1ASP     HR  993   9.739  11.141  11.733  0.4130  0.2240  1.4320
    1ASP     HR  994   9.573  11.171  11.777 -0.4753 -2.5165  1.5812
    1ASP     HR  995   9.705  10.903  11.786  0.2551  0.6322 -0.5019
    1ASP     HR  996   9.549  10.937  11.846  1.9370 -3.1853  1.1644
    1ASP     HR  997   9.645  11.087  12.017 -1.8051  0.8199 -2.1004
    1ASP     HR  998   9.741  10.936  12.013 -0.8796 -0.1375  0.0939
    1ASP     HR  999   9.808  11.076  11.942  0.0109  0.3610  0.7853
    1ASP      H 1000   9.457  11.407  11.446  0.9514 -1.7850 -1.0892
    1ASP      H 1001   9.302  11.579  11.326  1.0968  0.6401  0.4176
    1ASP      H 1002   8.340   5.110   4.929  0.6714 -0.4076 -1.7251
    2ASP    CAI 1003   9.938   4.769   4.797  0.3049 -0.0318  0.2981
    2ASP    CBI 1004   9.871   4.677   4.877  0.2743 -0.2243 -0.5596
    2ASP    CBr 1005   9.865   4.717   5.018  0.0592  0.6660  0.0468
    2ASP    CAr 1006   9.944   4.825   5.046  0.5808  0.6475  0.2584
    2ASP      S 1007  10.030   4.881   4.901 -0.0401  0.5590 -0.0997
    2ASP    CR1 1008   9.812   4.547   4.826  0.4902  0.0814 -0.4851
    2ASP     CR 1009   9.675   4.512   4.884  0.4171 -0.2445 -0.0614
    2ASP     CR 1010   9.560   4.605   4.838  0.8009 -0.0904  0.1555
    2ASP     CR 1011   9.416   4.555   4.862 -0.0353  0.3155 -0.0281
    2ASP     CR 1012   9.372   4.468   4.742 -0.4167  0.1542  0.7644
    2ASP   CR11 1013   9.233   4.409   4.768 -0.4799 -0.4175  0.1918
    2ASP     HR 1014   9.821   4.554   4.717 -1.0054 -1.3012 -0.7157
    2ASP     HR 1015   9.875   4.464   4.860 -0.5522 -0.9020 -0.9317
    2ASP     HR 1016   9.645   4.417   4.838 -2.6259  0.7079 -0.1306
    2ASP     HR 1017   9.682   4.496   4.991 -2.6382 -0.7078  0.1076
    2ASP     HR 1018   9.575   4.621   4.731 -1.1542 -1.5457 -0.3572
    2ASP     HR 1019   9.581   4.705   4.878 -1.2358 -0.7460  3.0492
    2ASP     HR 1020   9.392   4.520   4.962 -0.6277 -0.4252 -0.4243
    2ASP     HR 1021   9.356   4.646   4.854 -0.1208  0.2673  0.0683
    2ASP     HR 1022   9.442   4.387   4.721 -2.0686 -1.2448  0.5405
    2ASP     HR 1023   9.368   4.538   4.659  0.5340 -0.0397  0.5554
    2ASP     HR 1024   9.169   4.487   4.808  0.5808 -0.3958  1.9190
    2ASP     HR 1025   9.194   4.364   4.677 -0.9931 -1.4030  0.8927
    2ASP     HR 1026   9.243   4.330   4.842 -0.2809 -0.2283  0.3700
    2ASP      H 1027   9.808   4.664   5.093  1.5774 -1.8709 -0.5427
    2ASP    CAI 1028   9.949   4.891   5.170 -0.3881 -0.5740  0.3448
    2ASP    CBI 1029  10.021   5.002   5.208 -0.5825 -0.0905  0.0555
    2ASP    CBr 1030  10.099   4.983   5.318 -0.0213 -0.2615  0.3783
    2ASP    CAr 1031  10.074   4.864   5.377 -0.0799 -0.6476 -0.2188
    2ASP      S 1032   9.941   4.785   5.299  0.1845  0.0688 -0.2111
    2ASP    CR1 1033  10.007   5.140   5.143 -0.1026  0.4520 -0.0419
    2ASP     CR 1034  10.133   5.199   5.081  0.3256  0.9452 -0.2224
    2ASP     CR 1035  10.103   5.327   5.010  0.3332  0.0233 -0.3200
    2ASP     CR 1036  10.228   5.385   4.945  0.1430 -0.2438  0.5455
    2ASP     CR 1037  10.196   5.516   4.862  0.1766 -0.0335  0.6140
    2ASP   CR11 1038  10.117   5.493   4.736 -0.0792  0.0703 -0.3578
    2ASP     HR 1039   9.926   5.127   5.071  1.0851 -2.9145 -0.8732
    2ASP     HR 1040   9.964   5.205   5.219 -2.7474 -0.7441 -0.4648
    2ASP     HR 1041  10.207   5.208   5.160  1.4881  2.3192 -1.4157
    2ASP     HR 1042  10.174   5.130   5.007 -0.6166  0.5123 -0.3464
    2ASP     HR 1043  10.068   5.401   5.082 -1.8229 -0.8742 -0.3929
    2ASP     HR 1044  10.024   5.319   4.935 -0.8800  0.3127  0.9050
    2ASP     HR 1045  10.301   5.406   5.023 -2.0126 -2.3138  3.1899
    2ASP     HR 1046  10.279   5.307   4.888  1.8110  1.2116 -0.0029
    2ASP     HR 1047  10.290   5.556   4.826  0.9272 -2.1301  0.1917
    2ASP     HR 1048  10.148   5.594   4.921 -1.4681 -2.3074  2.3980
    2ASP     HR 1049  10.032   5.426   4.749  1.2703 -1.7085 -0.6530
    2ASP     HR 1050  10.069   5.579   4.688 -2.3470 -2.0039 -1.9701
    2ASP     HR 1051  10.179   5.433   4.669  0.4884  1.5159 -1.1613
    2ASP      H 1052  10.169   5.059   5.350  1.1744 -0.2824 -2.0458
    2ASP    CAI 1053  10.145   4.818   5.494 -1.0116  0.0382  0.1025
    2ASP    CBI 1054  10.133   4.693   5.559  0.3729 -0.3555  0.9832
    2ASP    CBr 1055  10.261   4.653   5.621 -0.4647  0.3624  0.5299
    2ASP    CAr 1056  10.360   4.747   5.615 -0.5285 -0.4752  0.0713
    2ASP      S 1057  10.304   4.879   5.523 -0.1804  0.4292  0.4241
    2ASP    CR1 1058  10.012   4.609   5.574 -0.1245  0.4747  0.2408
    2ASP     CR 1059  10.021   4.475   5.496  0.0833  0.1284  0.0360
    2ASP     CR 1060   9.878   4.413   5.498 -0.0255  0.4437 -0.2356
    2ASP     CR 1061   9.884   4.275   5.430  0.0523  0.0026 -0.5462
    2ASP     CR 1062   9.932   4.277   5.284 -0.2807  0.2302  0.5778
    2ASP   CR11 1063   9.850   4.353   5.180 -0.1560 -0.5496 -0.2446
    2ASP     HR 1064   9.987   4.588   5.678 -0.9775  0.7386  0.0886
    2ASP     HR 1065   9.927   4.666   5.538 -0.2783 -1.4806 -2.6491
    2ASP     HR 1066  10.036   4.500   5.391 -0.5160 -0.0575 -0.0952
    2ASP     HR 1067  10.091   4.398   5.527 -1.8784 -1.0102  1.8029
    2ASP     HR 1068   9.813   4.472   5.433 -0.8696  0.1562  0.3386
    2ASP     HR 1069   9.848   4.405   5.602  1.0637  0.6368  0.0963
    2ASP     HR 1070   9.939   4.201   5.488 -0.3649 -0.3795 -0.6333
    2ASP     HR 1071   9.780   4.241   5.441 -0.0121 -0.1813 -1.7361
    2ASP     HR 1072   9.930   4.172   5.253  0.8810  0.0500  1.1089
    2ASP     HR 1073  10.035   4.310   5.285  0.1446 -1.0776  2.1889
    2ASP     HR 1074   9.747   4.354   5.216  0.8824 -0.1123  2.9116
    2ASP     HR 1075   9.892   4.454   5.182 -0.2884 -0.4751 -1.1356
    2ASP     HR 1076   9.862   4.332   5.074  1.2968 -0.7291 -0.0492
    2ASP      H 1077  10.269   4.561   5.678  0.0805  0.2327  0.2429
    2ASP    CAI 1078  10.496   4.734   5.660  0.1279 -0.8353 -0.1516
    2ASP    CBI 1079  10.616   4.714   5.595 -0.4445  0.0656 -0.1425
    2ASP    CBr 1080  10.722   4.664   5.677  0.2659  0.3106  0.2829
    2ASP    CAr 1081  10.682   4.639   5.808  0.5327  0.2751 -0.0943
    2ASP      S 1082  10.518   4.694   5.829 -0.5149  0.4178 -0.0001
    2ASP    CR1 1083  10.646   4.749   5.453  0.4272  0.0767  0.8064
    2ASP     CR 1084  10.765   4.687   5.374 -0.2524  0.6638  0.6810
    2ASP     CR 1085  10.728   4.709   5.230 -1.1228 -0.0090  0.6136
    2ASP     CR 1086  10.734   4.849   5.181  0.0427 -0.0237 -0.7601
    2ASP     CR 1087  10.879   4.913   5.171 -0.5621 -0.5395  0.5966
    2ASP   CR11 1088  10.877   5.063   5.123  0.0858 -0.3742 -0.0390
    2ASP     HR 1089  10.557   4.724   5.395  0.2785 -0.9933  1.4864
    2ASP     HR 1090  10.641   4.857   5.445 -0.8724  0.1148  2.0144
    2ASP     HR 1091  10.857   4.732   5.410  0.7971 -0.2903 -0.7571
    2ASP     HR 1092  10.757   4.579   5.390  1.0313  0.5670  0.6450
    2ASP     HR 1093  10.634   4.657   5.215 -1.4341  0.5348  0.6984
    2ASP     HR 1094  10.797   4.652   5.167 -0.0134  0.8848  1.0064
    2ASP     HR 1095  10.683   4.854   5.086  1.4712  0.6870 -1.5081
    2ASP     HR 1096  10.672   4.908   5.249  1.4057 -0.4294  0.8902
    2ASP     HR 1097  10.942   4.846   5.111 -2.4208  0.0275 -2.0824
    2ASP     HR 1098  10.911   4.924   5.274  0.9988 -1.6912  0.2686
    2ASP     HR 1099  10.817   5.124   5.190 -1.5808 -1.6602 -0.3082
    2ASP     HR 1100  10.977   5.106   5.128  0.6572 -1.9174  2.2272
    2ASP     HR 1101  10.821   5.068   5.029 -1.0830  0.4452  0.6926
    2ASP      H 1102  10.820   4.634   5.642  2.0368  1.6039  3.9573
    2ASP    CAI 1103  10.737   4.536   5.895  0.2254 -0.0018  0.6329
    2ASP    CBI 1104  10.697   4.402   5.920  0.5367  0.0869  0.5917
    2ASP    CBr 1105  10.802   4.311   5.947  0.1396  0.2352 -0.9411
    2ASP    CAr 1106  10.915   4.375   5.968  0.0186 -0.0541  0.1655
    2ASP      S 1107  10.904   4.544   5.934  0.4253  0.1592  0.0571
    2ASP    CR1 1108  10.557   4.355   5.920 -0.3397  0.6345 -0.2683
    2ASP     CR 1109  10.495   4.349   6.062 -0.0893 -0.1439  0.6116
    2ASP     CR 1110  10.373   4.258   6.068  0.4639 -0.0722 -0.0854
    2ASP     CR 1111  10.286   4.288   6.194 -0.2682 -0.7167 -0.9669
    2ASP     CR 1112  10.152   4.214   6.178 -0.0739 -0.3374  0.0010
    2ASP   CR11 1113  10.054   4.242   6.299 -0.2114  0.1885 -0.3816
    2ASP     HR 1114  10.495   4.413   5.852 -3.4314  0.2496  2.0875
    2ASP     HR 1115  10.561   4.253   5.881 -0.7387  0.8352 -0.8327
    2ASP     HR 1116  10.564   4.303   6.132 -1.4175  0.6767  2.4979
    2ASP     HR 1117  10.466   4.444   6.108  1.7508  0.7176  0.0433
    2ASP     HR 1118  10.407   4.157   6.089  0.3375 -0.0691  0.1392
    2ASP     HR 1119  10.316   4.267   5.975  1.7504 -0.1591 -0.9002
    2ASP     HR 1120  10.327   4.274   6.294 -3.4616  1.1421  0.6870
    2ASP     HR 1121  10.270   4.396   6.203 -1.3967 -0.9488 -0.0183
    2ASP     HR 1122  10.170   4.107   6.176  0.0586 -0.3107 -0.4383
    2ASP     HR 1123  10.098   4.251   6.091 -0.9576 -2.6946 -0.4716
    2ASP     HR 1124  10.108   4.224   6.392  2.1895  2.0019 -1.3647
    2ASP     HR 1125   9.994   4.333   6.298 -1.6531 -0.7480 -0.1904
    2ASP     HR 1126   9.976   4.167   6.292 -0.9038  0.9199 -0.6114
    2ASP      H 1127  10.783   4.211   5.983 -0.3774  0.6355 -0.0787
    2ASP    CAI 1128  11.039   4.319   6.007 -0.5947 -1.2705 -0.1489
    2ASP    CBI 1129  11.061   4.201   6.073  0.4897  0.2757 -0.5372
    2ASP    CBr 1130  11.143   4.221   6.191 -0.1666 -0.5165 -0.0043
    2ASP    CAr 1131  11.194   4.347   6.198  0.2669  0.7034 -1.0398
    2ASP      S 1132  11.165   4.438   6.048 -0.0127 -0.3218  0.0218
    2ASP    CR1 1133  11.004   4.062   6.029 -0.0290  0.2436  0.3064
    2ASP     CR 1134  11.108   3.957   6.039 -0.1035  0.1382 -0.6850
    2ASP     CR 1135  11.051   3.819   5.991 -0.1054  0.4912  0.2084
    2ASP     CR 1136  11.139   3.704   6.050  0.1737  0.4499 -0.5349
    2ASP     CR 1137  11.071   3.579   6.004  0.2189  0.4273 -0.4658
    2ASP   CR11 1138  11.151   3.452   6.053 -0.3407 -0.2919  0.0409
    2ASP     HR 1139  10.924   4.020   6.089 -1.3632 -0.7796 -2.1193
    2ASP     HR 1140  10.961   4.077   5.930  2.2441  1.0234 -0.6058
    2ASP     HR 1141  11.188   3.985   5.970  0.4864 -0.3665 -0.2224
    2ASP     HR 1142  11.149   3.937   6.138  1.0142  0.8933 -0.9909
    2ASP     HR 1143  11.053   3.808   5.882 -4.6365  0.1756  0.0480
    2ASP     HR 1144  10.952   3.800   6.032 -1.2093 -0.5999 -2.7899
    2ASP     HR 1145  11.234   3.718   5.999 -0.1381  0.7625 -1.0451
    2ASP     HR 1146  11.144   3.703   6.159  1.8929  0.9573 -0.6012
    2ASP     HR 1147  11.038   3.579   5.900 -0.1687 -3.0025 -0.3794
    2ASP     HR 1148  10.977   3.576   6.060  0.3218  3.0994 -0.0743
    2ASP     HR 1149  11.165   3.391   5.964 -0.8129 -1.9832  1.1018
    2ASP     HR 1150  11.247   3.482   6.094 -0.0470  0.8132 -1.4023
    2ASP     HR 1151  11.098   3.400   6.133  0.1313 -2.0226 -0.7460
    2ASP      H 1152  11.179   4.146   6.260  0.9715 -0.1358 -0.1797
    2ASP    CAI 1153  11.247   4.421   6.304  0.1151 -0.4098  0.1154
    2ASP    CBI 1154  11.177   4.518   6.373  0.2688  0.4286  0.1533
    2ASP    CBr 1155  11.223   4.541   6.509  0.5628  0.3942 -0.2976
    2ASP    CAr 1156  11.337   4.473   6.537  0.3131  0.5364  0.1397
    2ASP      S 1157  11.375   4.364   6.404 -0.0777 -0.3516  0.1098
    2ASP    CR1 1158  11.066   4.596   6.311  0.1820  0.2255 -0.3298
    2ASP     CR 1159  10.959   4.642   6.408 -0.0781 -0.0524 -0.4285
    2ASP     CR 1160  10.837   4.691   6.328  0.2005  0.2854  0.3675
    2ASP     CR 1161  10.741   4.773   6.405 -0.6835  0.3166  0.3646
    2ASP     CR 1162  10.610   4.803   6.335  0.4435  0.0269  0.1203
    2ASP   CR11 1163  10.531   4.682   6.286  0.1509  0.5302  0.3838
    2ASP     HR 1164  11.115   4.675   6.254  1.1611 -1.3511 -1.7135
    2ASP     HR 1165  11.032   4.522   6.238  2.0459 -2.7084  1.6889
    2ASP     HR 1166  10.916   4.556   6.461  0.8756 -0.7805 -0.8240
    2ASP     HR 1167  11.010   4.714   6.472 -0.1092  1.2578 -1.8661
    2ASP     HR 1168  10.775   4.611   6.288  2.0588 -0.2398 -1.5524
    2ASP     HR 1169  10.870   4.738   6.235 -2.7401 -2.3467 -2.1296
    2ASP     HR 1170  10.718   4.716   6.494  2.1830 -0.6734  0.5286
    2ASP     HR 1171  10.786   4.865   6.444 -1.9870  1.9379 -1.8242
    2ASP     HR 1172  10.629   4.867   6.250 -0.1854 -2.3004 -1.8276
    2ASP     HR 1173  10.548   4.861   6.404 -1.3980 -2.4048  0.6007
    2ASP     HR 1174  10.428   4.705   6.260 -0.1962  1.4762  2.4566
    2ASP     HR 1175  10.583   4.631   6.205  0.5249  0.2133  0.8175
    2ASP     HR 1176  10.532   4.609   6.367  1.9453  1.4266  1.1969
    2ASP      H 1177  11.175   4.612   6.575 -0.2466 -0.3573 -0.0715
    2ASP    CAI 1178  11.420   4.481   6.651 -0.5270 -0.2252  0.0109
    2ASP    CBI 1179  11.475   4.384   6.724  0.2405 -0.3170  0.2963
    2ASP    CBr 1180  11.440   4.394   6.863 -0.0006  0.1843 -0.2483
    2ASP    CAr 1181  11.379   4.512   6.897 -0.0437 -0.0621 -0.7402
    2ASP      S 1182  11.366   4.612   6.754 -0.4312  0.2980 -0.5612
    2ASP    CR1 1183  11.548   4.261   6.669 -0.0557  0.8498 -0.7798
    2ASP     CR 1184  11.652   4.190   6.766 -0.2672 -0.2460 -0.1324
    2ASP     CR 1185  11.718   4.076   6.693  0.3670  0.5494  0.0266
    2ASP     CR 1186  11.811   3.980   6.772  0.6952 -0.1437  0.0514
    2ASP     CR 1187  11.853   3.871   6.679  0.0076  0.4665  0.0659
    2ASP   CR11 1188  11.942   3.766   6.751  0.8238 -0.7331 -0.2091
    2ASP     HR 1189  11.473   4.188   6.638 -0.0135  1.1268 -1.5549
    2ASP     HR 1190  11.595   4.290   6.575 -0.7517  1.6978 -0.8745
    2ASP     HR 1191  11.725   4.256   6.812 -0.9031  0.0273  0.4978
    2ASP     HR 1192  11.595   4.135   6.840  2.3403 -0.7059  1.6014
    2ASP     HR 1193  11.771   4.103   6.602 -2.3667  0.9305 -1.5096
    2ASP     HR 1194  11.633   4.022   6.652  0.6523  0.9125 -1.0689
    2ASP     HR 1195  11.892   4.040   6.812  0.7295  0.1228 -0.4123
    2ASP     HR 1196  11.754   3.938   6.854 -0.5377  0.7643 -0.3346
    2ASP     HR 1197  11.912   3.920   6.602 -0.8830  1.7094  0.1631
    2ASP     HR 1198  11.771   3.826   6.624  1.7049 -0.4419 -1.7693
    2ASP     HR 1199  12.024   3.811   6.806 -1.1282  0.3418  1.8986
    2ASP     HR 1200  11.885   3.709   6.824 -0.5370 -1.9966 -2.1955
    2ASP     HR 1201  11.985   3.711   6.667 -0.5324 -1.6338 -0.3348
    2ASP      H 1202  11.451   4.319   6.940  0.0473 -0.8474 -1.2479
    2ASP    CAI 1203  11.319   4.537   7.029  0.2062  0.1838 -0.5694
    2ASP    CBI 1204  11.236   4.635   7.075  0.3775 -0.1134 -0.5813
    2ASP    CBr 1205  11.127   4.582   7.157  0.4521  0.0992  0.3778
    2ASP    CAr 1206  11.141   4.448   7.189 -0.2947  0.0465 -0.2251
    2ASP      S 1207  11.290   4.395   7.121  0.3030  0.0785 -0.0606
    2ASP    CR1 1208  11.250   4.780   7.045  0.5297 -0.1531 -0.5319
    2ASP     CR 1209  11.252   4.867   7.169 -0.8824 -0.4310  0.1629
    2ASP     CR 1210  11.319   5.000   7.141 -0.5615 -0.2054 -0.0341
    2ASP     CR 1211  11.255   5.099   7.036 -0.0897  0.0229 -0.5699
    2ASP     CR 1212  11.323   5.238   7.015  0.4787 -0.0726 -0.1688
    2ASP   CR11 1213  11.463   5.225   6.951  0.4105 -0.2470 -0.5732
    2ASP     HR 1214  11.160   4.806   6.989  0.3919 -0.0355 -0.2583
    2ASP     HR 1215  11.338   4.786   6.982 -0.2719 -0.6817 -1.7155
    2ASP     HR 1216  11.154   4.898   7.207 -1.2454  0.3029 -1.3226
    2ASP     HR 1217  11.322   4.808   7.228 -0.1811  0.0404 -0.1947
    2ASP     HR 1218  11.423   4.988   7.112 -0.2060  3.3352 -0.5362
    2ASP     HR 1219  11.334   5.054   7.235  0.8350  2.2131 -1.5757
    2ASP     HR 1220  11.255   5.055   6.936  1.1611  0.3252 -0.7009
    2ASP     HR 1221  11.148   5.113   7.053 -0.0478 -0.3486  0.0345
    2ASP     HR 1222  11.341   5.281   7.113 -2.2530 -0.8121  0.6954
    2ASP     HR 1223  11.271   5.306   6.948 -0.5851  1.1763  1.8707
    2ASP     HR 1224  11.457   5.181   6.851 -2.4664  1.3346 -1.1486
    2ASP     HR 1225  11.513   5.320   6.937  0.6350 -0.1220  1.0584
    2ASP     HR 1226  11.529   5.157   7.005  0.4469 -1.4850 -2.1466
    2ASP      H 1227  11.050   4.649   7.193  1.7308 -0.3237  4.0930
    2ASP    CAI 1228  11.048   4.359   7.253  0.1606 -0.4240 -0.1980
    2ASP    CBI 1229  11.067   4.272   7.357 -0.8456  0.1339 -0.0608
    2ASP    CBr 1230  10.968   4.274   7.463 -0.1185 -0.3584  0.5347
    2ASP    CAr 1231  10.866   4.355   7.433 -0.1319 -0.0831  1.2335
    2ASP      S 1232  10.892   4.423   7.274  0.3290 -0.0489  0.5261
    2ASP    CR1 1233  11.196   4.205   7.379  0.0058 -0.0207 -0.4552
    2ASP     CR 1234  11.198   4.093   7.485 -0.1846 -0.4162 -0.3603
    2ASP     CR 1235  11.338   4.025   7.512  0.5873 -0.2203  0.2815
    2ASP     CR 1236  11.361   3.925   7.400 -0.0047  0.8417 -0.1170
    2ASP     CR 1237  11.493   3.858   7.417  0.1224 -0.6532 -0.7193
    2ASP   CR11 1238  11.509   3.797   7.559  0.5729  0.9028  0.3481
    2ASP     HR 1239  11.232   4.165   7.284  0.5650  0.5759 -0.5074
    2ASP     HR 1240  11.271   4.284   7.392 -0.3414  0.4146 -1.0918
    2ASP     HR 1241  11.163   4.131   7.581  1.5034 -0.1625  0.1686
    2ASP     HR 1242  11.126   4.021   7.445 -1.9791  1.8744 -1.4146
    2ASP     HR 1243  11.328   3.974   7.608  1.3514 -0.0996  0.4291
    2ASP     HR 1244  11.415   4.102   7.521  0.2242  0.5236 -2.5327
    2ASP     HR 1245  11.286   3.846   7.389  1.2701 -0.1344 -2.2133
    2ASP     HR 1246  11.353   3.985   7.309  0.9150 -0.8955 -1.3870
    2ASP     HR 1247  11.574   3.926   7.389  1.4429 -1.4222  1.0863
    2ASP     HR 1248  11.521   3.790   7.337  2.4116 -1.7268  0.9437
    2ASP     HR 1249  11.430   3.726   7.583 -0.2220  2.2247  1.7255
    2ASP     HR 1250  11.607   3.748   7.560  0.3260  0.3669 -1.2788
    2ASP     HR 1251  11.517   3.869   7.640  0.7687  0.5265  0.6699
    2ASP      H 1252  10.975   4.223   7.558 -1.2657  0.8390  1.2811
    2ASP    CAI 1253  10.759   4.391   7.515 -0.2987 -0.0141  0.7785
    2ASP    CBI 1254  10.628   4.357   7.492 -0.3347 -0.0318  0.3787
    2ASP    CBr 1255  10.558   4.284   7.594  1.0327 -0.2141  0.3558
    2ASP    CAr 1256  10.631   4.284   7.710  0.4049  0.1611  1.1107
    2ASP      S 1257  10.775   4.377   7.686  0.2955 -0.3192 -0.3806
    2ASP    CR1 1258  10.569   4.386   7.354 -0.2975 -0.2254 -0.5061
    2ASP     CR 1259  10.417   4.383   7.344  0.0103 -0.4930 -0.7708
    2ASP     CR 1260  10.370   4.413   7.197  0.7517  0.6278 -0.6566
    2ASP     CR 1261  10.225   4.440   7.182 -0.0547  0.2790  0.3744
    2ASP     CR 1262  10.168   4.578   7.223  0.8379 -0.4246 -0.6803
    2ASP   CR11 1263  10.227   4.692   7.134 -0.2829 -0.1708  0.0311
    2ASP     HR 1264  10.603   4.487   7.333  1.0903 -0.5396  0.1458
    2ASP     HR 1265  10.623   4.328   7.279 -1.0457 -1.1922 -0.3086
    2ASP     HR 1266  10.369   4.297   7.391  0.4380  0.1363  0.8838
    2ASP     HR 1267  10.377   4.463   7.407  1.4001 -0.9492  0.7383
    2ASP     HR 1268  10.396   4.337   7.124 -2.0343 -0.5503 -0.4725
    2ASP     HR 1269  10.418   4.506   7.166  0.5030  0.3865 -1.7808
    2ASP     HR 1270  10.191   4.440   7.079  0.4102  0.8294  0.2187
    2ASP     HR 1271  10.167   4.365   7.235 -1.6073 -0.9151 -2.9308
    2ASP     HR 1272  10.194   4.594   7.328  0.2889 -0.0068 -0.6079
    2ASP     HR 1273  10.059   4.582   7.215  0.9070  1.6155 -0.7557
    2ASP     HR 1274  10.186   4.785   7.174  1.7011  1.1345 -0.8641
    2ASP     HR 1275  10.334   4.692   7.115 -0.6754 -0.8699 -2.4389
    2ASP     HR 1276  10.187   4.677   7.033  2.3600  0.1557 -1.1125
    2ASP      H 1277  10.459   4.242   7.582  1.0122 -0.0242 -0.1350
    2ASP    CAI 1278  10.604   4.222   7.838 -0.8048  0.6451 -0.4928
    2ASP    CBI 1279  10.572   4.089   7.863  0.4341 -0.8894 -0.0597
    2ASP    CBr 1280  10.586   4.049   8.003  0.3083  0.5051 -0.4850
    2ASP    CAr 1281  10.635   4.149   8.081 -0.0913  1.0467  0.6586
    2ASP      S 1282  10.645   4.295   7.986  0.0363 -0.2605 -0.1823
    2ASP    CR1 1283  10.524   3.996   7.756  0.2035  0.5319 -0.0159
    2ASP     CR 1284  10.495   3.853   7.804  0.1196  0.8801  0.0491
    2ASP     CR 1285  10.435   3.766   7.696 -0.3483 -0.4368 -0.0526
    2ASP     CR 1286  10.529   3.727   7.583 -0.1495  0.5925 -0.1183
    2ASP     CR 1287  10.487   3.604   7.508  1.0264 -0.1363 -0.1920
    2ASP   CR11 1288  10.342   3.613   7.457 -0.0150  0.6692 -0.0711
    2ASP     HR 1289  10.426   4.029   7.720 -0.5892 -1.0643  0.6411
    2ASP     HR 1290  10.599   3.988   7.677  0.6795 -0.9326  0.5583
    2ASP     HR 1291  10.587   3.808   7.841 -0.3566  0.2508  0.4810
    2ASP     HR 1292  10.429   3.854   7.891 -0.4978 -1.3130 -0.3587
    2ASP     HR 1293  10.356   3.825   7.649 -0.7914 -0.6616  0.4105
    2ASP     HR 1294  10.400   3.669   7.731 -1.9163  0.0577 -0.1790
    2ASP     HR 1295  10.559   3.806   7.513  1.1769 -0.0332 -0.2786
    2ASP     HR 1296  10.629   3.706   7.622  0.4594  0.0500 -1.9066
    2ASP     HR 1297  10.488   3.518   7.575  1.7608 -0.8445 -1.0970
    2ASP     HR 1298  10.558   3.588   7.428 -1.7860 -1.8091 -2.4708
    2ASP     HR 1299  10.267   3.593   7.534 -2.0335  0.9512 -1.9156
    2ASP     HR 1300  10.315   3.707   7.410 -0.4775  1.3714  1.5588
    2ASP     HR 1301  10.328   3.535   7.382  0.9688 -0.6336  1.0732
    2ASP      H 1302  10.562   3.955   8.050 -0.5433  0.4622 -0.9879
    2ASP    CAI 1303  10.700   4.145   8.206 -0.7648 -0.4411  0.6349
    2ASP    CBI 1304  10.797   4.054   8.237 -0.4561 -0.0566 -0.1607
    2ASP    CBr 1305  10.797   4.000   8.367  0.1115  0.8546 -0.2584
    2ASP    CAr 1306  10.692   4.045   8.445 -0.4945 -0.1405  0.0442
    2ASP      S 1307  10.614   4.169   8.358 -0.3227 -0.5506  0.0654
    2ASP    CR1 1308  10.903   4.006   8.137 -0.2926 -0.5595 -0.5712
    2ASP     CR 1309  10.891   3.859   8.110  0.4401 -0.1609 -0.2216
    2ASP     CR 1310  10.998   3.810   8.009  0.0555  0.7801  0.3276
    2ASP     CR 1311  10.978   3.853   7.867  0.0543  0.4186  0.8390
    2ASP     CR 1312  11.090   3.792   7.777 -0.3753 -0.4061 -0.0933
    2ASP   CR11 1313  11.073   3.643   7.750 -0.2171 -0.0569  0.1277
    2ASP     HR 1314  10.903   4.057   8.041  1.3295  0.7203  0.1002
    2ASP     HR 1315  11.006   4.022   8.168  0.1091  1.6345 -2.9082
    2ASP     HR 1316  10.908   3.811   8.206  1.1866  0.8036  0.1401
    2ASP     HR 1317  10.788   3.834   8.087  0.9355 -0.5327 -2.1541
    2ASP     HR 1318  11.000   3.701   8.011  0.0421  0.7648 -0.5074
    2ASP     HR 1319  11.092   3.848   8.050  0.9799 -1.1340  0.0554
    2ASP     HR 1320  10.881   3.815   7.836  0.1751 -2.2526  3.5997
    2ASP     HR 1321  10.971   3.962   7.865  2.1063  0.5545 -1.3933
    2ASP     HR 1322  11.187   3.808   7.824 -0.2570 -0.4204 -0.3361
    2ASP     HR 1323  11.100   3.848   7.685 -0.5048 -2.0803 -1.1409
    2ASP     HR 1324  11.093   3.597   7.847 -2.2151 -0.8269  0.1917
    2ASP     HR 1325  10.971   3.626   7.717 -0.4500 -1.1727  1.3858
    2ASP     HR 1326  11.146   3.605   7.678  1.1238  0.2965  1.2803
    2ASP      H 1327  10.880   3.939   8.399 -1.0939 -1.1612 -0.9097
    2ASP    CAI 1328  10.658   4.001   8.577 -0.7812  0.0426 -0.1245
    2ASP    CBI 1329  10.706   4.064   8.685  0.0975 -0.7965  0.3527
    2ASP    CBr 1330  10.758   3.981   8.787 -0.1491 -0.4816  0.1845
    2ASP    CAr 1331  10.759   3.849   8.752  0.0643 -0.3451 -0.0223
    2ASP      S 1332  10.665   3.825   8.609 -0.3096 -0.0737  0.0016
    2ASP    CR1 1333  10.722   4.218   8.697 -0.7244  0.2170 -0.1140
    2ASP     CR 1334  10.685   4.261   8.843 -0.1613 -0.4878  0.8319
    2ASP     CR 1335  10.644   4.406   8.836  0.2703 -0.1764  0.0342
    2ASP     CR 1336  10.615   4.463   8.981 -0.3175 -0.3197 -0.0859
    2ASP     CR 1337  10.472   4.453   9.028 -0.6336  0.3934  0.6329
    2ASP   CR11 1338  10.458   4.514   9.177 -0.0149  0.1085 -0.4416
    2ASP     HR 1339  10.823   4.248   8.668  0.4916 -2.6335  0.9918
    2ASP     HR 1340  10.647   4.267   8.635 -1.3014  2.1846  2.0402
    2ASP     HR 1341  10.608   4.195   8.883 -1.1818 -0.2056 -0.6251
    2ASP     HR 1342  10.769   4.255   8.912  1.3283  0.3407 -0.8694
    2ASP     HR 1343  10.558   4.412   8.770  1.1203 -1.8236 -1.2682
    2ASP     HR 1344  10.730   4.465   8.802  0.4177 -0.6962 -0.4963
    2ASP     HR 1345  10.668   4.408   9.059 -0.9176  0.1448  0.6562
    2ASP     HR 1346  10.652   4.565   8.979  0.4896 -0.5433  1.8733
    2ASP     HR 1347  10.437   4.350   9.033  0.5077 -0.1291 -1.4987
    2ASP     HR 1348  10.412   4.508   8.956 -1.3068 -1.9800 -0.6574
    2ASP     HR 1349  10.355   4.501   9.212  0.3397  0.2362  0.6706
    2ASP     HR 1350  10.521   4.471   9.254  0.6288  0.6393 -0.6644
    2ASP     HR 1351  10.488   4.618   9.166 -1.2000  0.5090 -0.0399
    2ASP      H 1352  10.799   4.014   8.881  0.4509 -0.3786 -0.1127
    2ASP    CAI 1353  10.837   3.745   8.804  0.0963 -0.0282  0.1808
    2ASP    CBI 1354  10.971   3.735   8.829 -0.0068  0.0912  0.4765
    2ASP    CBr 1355  11.032   3.608   8.794 -0.4368 -0.3943 -0.0766
    2ASP    CAr 1356  10.949   3.521   8.736  0.2920 -0.2412 -0.2464
    2ASP      S 1357  10.793   3.597   8.729  0.0127  0.3576  0.2182
    2ASP    CR1 1358  11.048   3.849   8.889 -0.4231 -0.5348 -0.4248
    2ASP     CR 1359  11.166   3.799   8.967 -0.0079  1.0213 -0.1274
    2ASP     CR 1360  11.242   3.906   9.052 -0.6141  0.4305 -0.6199
    2ASP     CR 1361  11.363   3.855   9.125 -0.2714  0.8036 -0.1353
    2ASP     CR 1362  11.425   3.964   9.212  0.0391 -0.6071  0.1104
    2ASP   CR11 1363  11.482   3.894   9.344 -0.1302  0.3470 -0.1310
    2ASP     HR 1364  11.074   3.924   8.814 -1.1051  0.2449  0.1123
    2ASP     HR 1365  10.977   3.898   8.956  0.0776 -0.4475  0.0425
    2ASP     HR 1366  11.134   3.723   9.039 -0.7492  3.1466  1.8200
    2ASP     HR 1367  11.241   3.749   8.905 -1.3996 -0.4919 -0.6162
    2ASP     HR 1368  11.177   3.959   9.122  0.2885 -1.5684  1.8068
    2ASP     HR 1369  11.272   3.984   8.981 -0.1280 -1.0619 -2.0857
    2ASP     HR 1370  11.331   3.777   9.194  2.1818 -0.3906 -0.2673
    2ASP     HR 1371  11.440   3.810   9.062 -0.9507  0.1351 -0.4922
    2ASP     HR 1372  11.354   4.040   9.245 -0.4752 -0.4612 -1.2828
    2ASP     HR 1373  11.501   4.024   9.161  0.7516 -0.9999  0.7015
    2ASP     HR 1374  11.557   3.820   9.316 -2.6713 -2.3703  0.0576
    2ASP     HR 1375  11.527   3.971   9.407  2.6233  0.7072 -2.4095
    2ASP     HR 1376  11.402   3.843   9.397 -0.3849  0.2899 -0.5611
    2ASP      H 1377  11.137   3.584   8.799 -0.6563 -1.2439  0.4788
    2ASP    CAI 1378  10.974   3.387   8.685  1.6261 -0.0588 -0.0563
    2ASP    CBI 1379  10.936   3.346   8.554 -0.0702 -0.4400 -0.1794
    2ASP    CBr 1380  11.052   3.315   8.477  0.3348  0.5065 -1.0864
    2ASP    CAr 1381  11.166   3.305   8.546 -0.0190 -0.3788  0.3268
    2ASP      S 1382  11.135   3.331   8.716  0.1279  0.2588 -0.1729
    2ASP    CR1 1383  10.792   3.342   8.499  0.9287  0.3801  0.3236
    2ASP     CR 1384  10.767   3.445   8.393  0.0618  0.4891 -0.0159
    2ASP     CR 1385  10.669   3.381   8.291 -0.1706 -0.3852 -0.2091
    2ASP     CR 1386  10.611   3.477   8.184 -0.8973 -0.2971 -0.0489
    2ASP     CR 1387  10.720   3.516   8.080 -0.0489  0.2961 -0.4453
    2ASP   CR11 1388  10.737   3.420   7.961  0.8404  0.3714  0.3476
    2ASP     HR 1389  10.764   3.241   8.470 -0.3668  0.2588  1.9059
    2ASP     HR 1390  10.741   3.362   8.593  0.4480 -1.5851  0.4851
    2ASP     HR 1391  10.721   3.532   8.439  0.5660  1.1806 -0.8024
    2ASP     HR 1392  10.860   3.480   8.348  0.4961  0.8203  1.1255
    2ASP     HR 1393  10.584   3.350   8.353 -0.4331  0.2451 -0.2509
    2ASP     HR 1394  10.705   3.290   8.244 -0.5177  0.5445 -2.3229
    2ASP     HR 1395  10.524   3.426   8.142 -2.8717  2.5557  0.4742
    2ASP     HR 1396  10.571   3.570   8.222  1.0448  0.5083  0.0933
    2ASP     HR 1397  10.819   3.528   8.124  0.9353  0.7470 -2.7258
    2ASP     HR 1398  10.701   3.613   8.035 -0.5447  0.2393 -0.3662
    2ASP     HR 1399  10.719   3.314   7.981 -1.9295  0.4499 -1.5120
    2ASP     HR 1400  10.660   3.443   7.888  0.3219  0.9863  1.0789
    2ASP     HR 1401  10.838   3.417   7.920  0.1212 -0.8760 -1.3612
    2ASP      H 1402  11.048   3.287   8.372  0.6065  1.8687 -1.4620
    2ASP    CAI 1403  11.296   3.281   8.499 -0.4132  0.2247 -0.3484
    2ASP    CBI 1404  11.384   3.192   8.548  0.4380  0.5911 -0.1727
    2ASP    CBr 1405  11.514   3.218   8.494 -0.4531 -0.1133 -0.5806
    2ASP    CAr 1406  11.521   3.319   8.404 -0.1704  0.2543  0.2550
    2ASP      S 1407  11.360   3.387   8.375  0.0234  0.0158  0.0655
    2ASP    CR1 1408  11.349   3.081   8.642  0.0048  0.2246  0.7956
    2ASP     CR 1409  11.411   3.085   8.784 -0.0440  0.2216 -0.4800
    2ASP     CR 1410  11.382   2.963   8.866 -0.5964  0.1409 -0.2510
    2ASP     CR 1411  11.235   2.945   8.897 -0.1454 -0.1770 -0.4854
    2ASP     CR 1412  11.205   2.815   8.980  0.3334 -0.4689  0.2288
    2ASP   CR11 1413  11.060   2.806   9.028 -0.4191  0.0108  0.3317
    2ASP     HR 1414  11.241   3.071   8.648  0.1046 -0.4600  1.5629
    2ASP     HR 1415  11.389   2.999   8.582 -0.6963 -0.1220  0.8017
    2ASP     HR 1416  11.520   3.096   8.783 -0.2328  2.2309 -0.1548
    2ASP     HR 1417  11.376   3.178   8.827  0.8667  0.9555 -1.2816
    2ASP     HR 1418  11.420   2.968   8.968  0.1215 -0.3874 -0.4880
    2ASP     HR 1419  11.437   2.878   8.826  2.8807  2.3896 -0.4235
    2ASP     HR 1420  11.200   3.030   8.956 -1.2967 -1.2875  0.4899
    2ASP     HR 1421  11.171   2.951   8.809 -0.1866  0.9003 -0.3882
    2ASP     HR 1422  11.264   2.824   9.071  0.6861  0.5068 -0.0934
    2ASP     HR 1423  11.239   2.722   8.933 -2.5027 -1.6139  0.3304
    2ASP     HR 1424  11.025   2.891   9.087  0.5702  0.9395 -0.4000
    2ASP     HR 1425  10.989   2.791   8.948  0.7869  0.7034 -0.8825
    2ASP     HR 1426  11.062   2.721   9.097 -3.3603 -1.4760 -1.3300
    2ASP      H 1427  11.596   3.154   8.525 -0.4793 -0.8673 -1.9972
    2ASP    CAI 1428  11.628   3.386   8.346 -0.4018 -0.3497 -0.2091
    2ASP    CBI 1429  11.754   3.352   8.307  0.5023  0.4179 -0.0358
    2ASP    CBr 1430  11.834   3.460   8.263 -0.0436 -0.2657  0.3031
    2ASP    CAr 1431  11.773   3.583   8.261 -0.0248  1.0580  0.1750
    2ASP      S 1432  11.608   3.552   8.308 -0.1398 -0.1632  0.0011
    2ASP    CR1 1433  11.810   3.214   8.308 -1.1041  0.0949  0.0194
    2ASP     CR 1434  11.935   3.188   8.389 -0.3358  0.4559 -0.4214
    2ASP     CR 1435  11.913   3.151   8.536 -0.3297 -0.3238 -0.0604
    2ASP     CR 1436  12.044   3.107   8.602  0.1687  0.5187  0.0116
    2ASP     CR 1437  12.032   3.117   8.754  0.4474 -0.0485 -0.4280
    2ASP   CR11 1438  12.147   3.031   8.822  0.6346 -0.3215  0.1650
    2ASP     HR 1439  11.723   3.151   8.328 -1.4140  0.2214 -0.9052
    2ASP     HR 1440  11.830   3.192   8.203 -0.8675  0.1873  0.0428
    2ASP     HR 1441  11.986   3.104   8.344  0.6612  0.4958  0.6129
    2ASP     HR 1442  12.001   3.273   8.372 -0.3162  0.5364  0.0479
    2ASP     HR 1443  11.833   3.078   8.543 -0.0261 -0.8572 -1.8065
    2ASP     HR 1444  11.877   3.242   8.584 -0.3535 -0.3143 -0.0965
    2ASP     HR 1445  12.078   3.012   8.561  0.7846  0.4394  0.7085
    2ASP     HR 1446  12.117   3.185   8.583  0.1832  0.1995 -1.3308
    2ASP     HR 1447  11.941   3.069   8.790  0.4939 -0.8187 -1.3406
    2ASP     HR 1448  12.041   3.222   8.783 -0.5147 -0.0243 -0.2113
    2ASP     HR 1449  12.241   3.080   8.799 -0.4019  2.2627  1.2175
    2ASP     HR 1450  12.127   3.031   8.930  0.2694 -0.7391  0.0974
    2ASP     HR 1451  12.147   2.931   8.779 -0.5215 -1.2837  2.2772
    2ASP      H 1452  11.939   3.450   8.237 -0.2371  1.2566 -1.1481
    2ASP    CAI 1453  11.829   3.712   8.230 -0.5995  0.1567  0.3543
    2ASP    CBI 1454  11.959   3.754   8.222  0.1125 -0.6952  0.3982
    2ASP    CBr 1455  11.986   3.884   8.270 -0.3037  0.5166 -0.0500
    2ASP    CAr 1456  11.876   3.948   8.328  0.3042 -0.1268  0.2125
    2ASP      S 1457  11.737   3.848   8.287 -0.1122 -0.0054  0.2097
    2ASP    CR1 1458  12.070   3.662   8.160  0.2719  1.6745 -0.1199
    2ASP     CR 1459  12.184   3.730   8.081 -0.0491 -0.4811  0.5030
    2ASP     CR 1460  12.303   3.772   8.163 -0.4444  0.0953 -0.2632
    2ASP     CR 1461  12.408   3.849   8.085 -0.6046  0.3122  0.0233
    2ASP     CR 1462  12.521   3.895   8.171  0.1485  0.9633  0.4337
    2ASP   CR11 1463  12.648   3.944   8.091  0.3843 -0.2886 -0.8154
    2ASP     HR 1464  12.037   3.586   8.089  1.1696 -0.5471  1.7683
    2ASP     HR 1465  12.126   3.601   8.231 -1.6450 -2.1757 -1.7686
    2ASP     HR 1466  12.226   3.657   8.011  2.9101  0.5484  1.1359
    2ASP     HR 1467  12.143   3.810   8.021  0.6976 -0.9679 -0.6744
    2ASP     HR 1468  12.353   3.680   8.196  1.8354  1.4125  0.0932
    2ASP     HR 1469  12.278   3.837   8.246 -0.0013 -1.1167  0.8361
    2ASP     HR 1470  12.442   3.768   8.022 -0.6157 -1.1923  1.9006
    2ASP     HR 1471  12.360   3.932   8.033  0.0920  1.9178  1.8712
    2ASP     HR 1472  12.539   3.824   8.252  0.7384  0.8423  0.1966
    2ASP     HR 1473  12.478   3.981   8.222  1.6948  1.8522  0.2797
    2ASP     HR 1474  12.626   4.031   8.030 -1.9510  0.5512  1.1476
    2ASP     HR 1475  12.734   3.986   8.142  0.1748 -0.7468 -0.0721
    2ASP     HR 1476  12.706   3.864   8.045  0.7933 -0.7011  0.4223
    2ASP      H 1477  12.089   3.916   8.268  0.3677 -1.5140  0.4430
    2ASP    CAI 1478  11.861   4.067   8.407 -0.8030  0.3791  0.3312
    2ASP    CBI 1479  11.958   4.132   8.479 -0.6505  0.5196 -0.1311
    2ASP    CBr 1480  11.920   4.168   8.607  0.1457  0.0871 -0.2965
    2ASP    CAr 1481  11.791   4.131   8.635 -0.6136 -0.1584  0.4256
    2ASP      S 1482  11.715   4.081   8.483 -0.1550  0.5598 -0.0776
    2ASP    CR1 1483  12.097   4.169   8.429 -0.3818  0.4358  0.4150
    2ASP     CR 1484  12.195   4.176   8.549 -0.2766 -0.7346  0.2122
    2ASP     CR 1485  12.342   4.175   8.510 -0.0052 -0.0890 -0.1545
    2ASP     CR 1486  12.438   4.223   8.617 -0.2576  0.1897 -0.1254
    2ASP     CR 1487  12.564   4.273   8.549  0.5115 -0.1338  0.2915
    2ASP   CR11 1488  12.630   4.158   8.465 -0.1338 -0.3726 -0.0982
    2ASP     HR 1489  12.133   4.086   8.367 -1.3328 -1.1462  1.9243
    2ASP     HR 1490  12.108   4.254   8.363 -0.0095 -1.5387 -2.1364
    2ASP     HR 1491  12.175   4.264   8.610 -0.2712 -0.2634 -0.4590
    2ASP     HR 1492  12.176   4.092   8.615 -2.6174 -0.9510 -0.7180
    2ASP     HR 1493  12.348   4.253   8.434  3.1843  1.2794  1.4155
    2ASP     HR 1494  12.374   4.079   8.468 -1.0817 -1.2013  1.5139
    2ASP     HR 1495  12.398   4.304   8.679  0.7225  0.3779  0.2637
    2ASP     HR 1496  12.463   4.138   8.680 -0.3749 -1.0862 -1.7754
    2ASP     HR 1497  12.640   4.297   8.623 -0.0286 -0.8064  1.0832
    2ASP     HR 1498  12.541   4.363   8.492  0.9335 -0.0754  0.2114
    2ASP     HR 1499  12.641   4.073   8.534  0.5395 -0.8084 -0.7269
    2ASP     HR 1500  12.575   4.128   8.376 -0.2699  0.2179 -0.2126
    2ASP     HR 1501  12.729   4.178   8.424 -0.4081  0.4745 -0.3393
    2ASP      H 1502  11.989   4.225   8.667  0.0663 -0.6571  0.5138
    2ASP    CAI 1503  11.735   4.105   8.761  0.9156  0.1205  0.1361
    2ASP    CBI 1504  11.634   4.017   8.792  0.1216  0.0199  0.6610
    2ASP    CBr 1505  11.671   3.923   8.891 -0.4450 -0.4480  0.2473
    2ASP    CAr 1506  11.792   3.958   8.951  0.0125  0.1148  0.0225
    2ASP      S 1507  11.851   4.107   8.890 -0.1604  0.0686  0.0679
    2ASP    CR1 1508  11.496   4.024   8.729 -0.1019  0.6937 -0.0292
    2ASP     CR 1509  11.445   3.893   8.656  0.1186 -0.1583 -0.3446
    2ASP     CR 1510  11.317   3.904   8.564 -0.9202 -0.4556 -0.8710
    2ASP     CR 1511  11.290   3.770   8.493 -0.3984 -0.1215 -0.4681
    2ASP     CR 1512  11.177   3.790   8.396  0.6100 -0.4565  0.5640
    2ASP   CR11 1513  11.128   3.660   8.339  0.1638  0.1136  0.4999
    2ASP     HR 1514  11.490   4.108   8.659  1.5074  2.2172  1.6136
    2ASP     HR 1515  11.433   4.054   8.812  1.0486  0.6665  0.8571
    2ASP     HR 1516  11.529   3.843   8.607  0.5814 -1.4544  1.7163
    2ASP     HR 1517  11.411   3.822   8.731  2.9572 -0.5171  0.6843
    2ASP     HR 1518  11.338   3.992   8.502 -4.5470  1.3218  0.3124
    2ASP     HR 1519  11.231   3.928   8.627 -0.4698 -1.0729 -0.0141
    2ASP     HR 1520  11.382   3.732   8.449 -0.6405  1.3739 -2.3430
    2ASP     HR 1521  11.258   3.697   8.568 -0.0758  0.4671  0.2490
    2ASP     HR 1522  11.216   3.840   8.307  2.9295  0.3249  1.9830
    2ASP     HR 1523  11.091   3.851   8.425 -1.0243 -1.3565 -2.1287
    2ASP     HR 1524  11.085   3.671   8.239  2.8897  1.2098 -0.5941
    2ASP     HR 1525  11.210   3.592   8.318  0.1688  0.2399  0.1085
    2ASP     HR 1526  11.059   3.602   8.400 -1.1847  0.4242 -0.6927
    2ASP      H 1527  11.605   3.847   8.932 -0.0452 -0.4052  0.9788
    2ASP    CAI 1528  11.871   3.884   9.042 -0.2742 -0.3155  0.3370
    2ASP    CBI 1529  12.004   3.842   9.024 -0.1735  0.0410 -0.3141
    2ASP    CBr 1530  12.050   3.759   9.136 -0.5376 -0.0685  0.1968
    2ASP    CAr 1531  11.957   3.736   9.224  0.3866 -0.0104 -0.5406
    2ASP      S 1532  11.803   3.799   9.176 -0.1432  0.0313 -0.0644
    2ASP    CR1 1533  12.090   3.873   8.901  0.2522 -0.1000  0.2992
    2ASP     CR 1534  12.225   3.806   8.907 -0.0132  0.0684 -0.4791
    2ASP     CR 1535  12.299   3.826   8.780  0.5171 -0.0188 -0.1669
    2ASP     CR 1536  12.390   3.701   8.757 -0.1088  0.8879 -0.0444
    2ASP     CR 1537  12.529   3.743   8.734  0.1389 -0.1953  0.1384
    2ASP   CR11 1538  12.544   3.766   8.583 -0.7084 -0.1872  0.3035
    2ASP     HR 1539  12.043   3.845   8.807  0.8883  0.7471 -0.2807
    2ASP     HR 1540  12.094   3.982   8.901  2.5683 -0.1536 -0.4927
    2ASP     HR 1541  12.288   3.827   8.993 -0.0331  0.2101 -0.4999
    2ASP     HR 1542  12.204   3.699   8.914 -0.4807  0.2787  1.6378
    2ASP     HR 1543  12.358   3.918   8.778 -0.3363  0.5447  0.3088
    2ASP     HR 1544  12.225   3.822   8.700  1.8813 -0.9609 -1.4128
    2ASP     HR 1545  12.393   3.632   8.842  0.3396  0.5683 -0.3191
    2ASP     HR 1546  12.356   3.634   8.679 -1.7874 -0.2201  1.5985
    2ASP     HR 1547  12.596   3.659   8.753  0.5144 -0.0035 -0.3133
    2ASP     HR 1548  12.550   3.829   8.797 -0.8404 -0.1880  0.4594
    2ASP     HR 1549  12.487   3.844   8.531  2.7546  2.1029 -0.1820
    2ASP     HR 1550  12.647   3.796   8.567 -0.7778 -0.6875 -1.1630
    2ASP     HR 1551  12.546   3.672   8.527  1.9722  0.6001 -1.0116
    2ASP      H 1552  12.152   3.721   9.136 -0.8548 -0.9365 -0.4207
    2ASP    CAI 1553  11.972   3.667   9.352 -0.2572 -0.1820 -0.4001
    2ASP    CBI 1554  11.900   3.573   9.426 -0.4900 -0.4162  0.2834
    2ASP    CBr 1555  11.985   3.514   9.529 -0.0002 -0.1566  0.6325
    2ASP    CAr 1556  12.113   3.561   9.530 -0.4006 -0.0947  0.0577
    2ASP      S 1557  12.137   3.676   9.405  0.5174 -0.2005 -0.2358
    2ASP    CR1 1558  11.749   3.546   9.404  0.4086 -0.2956  0.6920
    2ASP     CR 1559  11.696   3.493   9.545 -0.1744 -0.5960  0.2025
    2ASP     CR 1560  11.543   3.513   9.561 -0.5069 -0.5545 -0.0331
    2ASP     CR 1561  11.497   3.466   9.692 -0.7073 -0.0882 -0.3693
    2ASP     CR 1562  11.459   3.584   9.781 -0.0958  0.8108 -0.8218
    2ASP   CR11 1563  11.334   3.658   9.728  0.1838  0.1361 -0.7202
    2ASP     HR 1564  11.686   3.632   9.379  0.3534 -0.3278  0.7203
    2ASP     HR 1565  11.728   3.467   9.333 -0.2135 -1.3907  2.0653
    2ASP     HR 1566  11.723   3.388   9.556 -0.2792 -0.4756  1.6119
    2ASP     HR 1567  11.752   3.539   9.625  0.8135  0.5739 -1.1282
    2ASP     HR 1568  11.484   3.444   9.502 -0.6550 -1.8357  1.5764
    2ASP     HR 1569  11.512   3.615   9.539 -1.1112 -1.0434 -1.4655
    2ASP     HR 1570  11.406   3.406   9.686 -1.1809  0.3913  1.6525
    2ASP     HR 1571  11.575   3.404   9.736  0.7245  0.8848 -1.5079
    2ASP     HR 1572  11.529   3.666   9.765 -0.8966  1.2713 -2.0313
    2ASP     HR 1573  11.449   3.560   9.887  1.6100 -0.1464 -0.8729
    2ASP     HR 1574  11.245   3.598   9.747  0.4384 -0.3228 -0.9683
    2ASP     HR 1575  11.316   3.749   9.786  1.7247 -0.8951  1.4235
    2ASP     HR 1576  11.338   3.693   9.624  0.4935 -2.3151 -1.5548
    2ASP      H 1577  11.943   3.431   9.585  0.4036 -0.1795  0.8986
    2ASP    CAI 1578  12.211   3.536   9.631  0.0777 -1.2055  0.7799
    2ASP    CBI 1579  12.340   3.575   9.635  0.1161  0.1975 -0.1523
    2ASP    CBr 1580  12.397   3.574   9.764 -0.2395 -0.1950  0.5655
    2ASP    CAr 1581  12.310   3.520   9.858 -0.4927 -0.1685 -0.0511
    2ASP      S 1582  12.170   3.464   9.784 -0.0638  0.5153  0.2068
    2ASP    CR1 1583  12.428   3.600   9.512 -0.9601  0.3550  0.1429
    2ASP     CR 1584  12.579   3.585   9.525  0.3218  0.5447  0.1432
    2ASP     CR 1585  12.627   3.435   9.549  0.3837  0.5686  0.5665
    2ASP     CR 1586  12.775   3.440   9.569 -0.1138  0.4462 -0.4118
    2ASP     CR 1587  12.825   3.520   9.690  0.1165  0.5580  0.2191
    2ASP   CR11 1588  12.961   3.471   9.729 -0.0258  0.4750 -0.1740
    2ASP     HR 1589  12.394   3.531   9.435 -0.4770 -1.2126  1.3158
    2ASP     HR 1590  12.415   3.704   9.481 -0.4602  0.5068  0.4305
    2ASP     HR 1591  12.628   3.606   9.430  0.8800  1.3819  0.6087
    2ASP     HR 1592  12.624   3.659   9.592  0.8200 -0.4198  0.8980
    2ASP     HR 1593  12.605   3.366   9.469  1.1516 -0.7026  1.4330
    2ASP     HR 1594  12.572   3.398   9.636  2.2156 -2.5211  0.4826
    2ASP     HR 1595  12.810   3.338   9.586  1.0562  0.8985 -0.0416
    2ASP     HR 1596  12.831   3.471   9.481  0.3711 -1.2638 -0.7119
    2ASP     HR 1597  12.751   3.522   9.770  0.1519  1.7923  0.2325
    2ASP     HR 1598  12.840   3.627   9.673  0.4075  0.7058  1.3763
    2ASP     HR 1599  12.972   3.362   9.733  0.5208  0.4756 -1.5334
    2ASP     HR 1600  13.030   3.482   9.645 -1.6268  2.7970 -1.2335
    2ASP     HR 1601  13.002   3.513   9.821  0.3565 -1.6173  0.6437
    2ASP      H 1602  12.497   3.598   9.797 -0.4728  1.2563  0.2447
    2ASP    CAI 1603  12.334   3.480   9.990  0.3436  0.5914 -0.3727
    2ASP    CBI 1604  12.459   3.453  10.046  0.4787  0.8400  0.5472
    2ASP    CBr 1605  12.484   3.315  10.091 -0.4035  0.0329  0.7093
    2ASP    CAr 1606  12.370   3.240  10.078 -0.5603  0.6553  0.1624
    2ASP      S 1607  12.240   3.337  10.025  0.4968  0.0695 -0.2565
    2ASP    CR1 1608  12.564   3.559  10.050  0.1521 -0.8076  0.8528
    2ASP     CR 1609  12.612   3.578  10.193 -0.6380 -0.5045 -0.0183
    2ASP     CR 1610  12.727   3.684  10.218  0.8997  0.0412 -0.4850
    2ASP     CR 1611  12.664   3.823  10.224 -0.7306 -0.5698  0.7992
    2ASP     CR 1612  12.775   3.922  10.249  0.8206 -0.2976 -0.5238
    2ASP   CR11 1613  12.708   4.055  10.286  0.1370 -0.3294  0.8047
    2ASP     HR 1614  12.650   3.531   9.989  1.0718  4.2366 -0.3355
    2ASP     HR 1615  12.527   3.655  10.016 -0.5376 -1.6968 -1.0071
    2ASP     HR 1616  12.521   3.605  10.245 -1.3388 -0.7065 -1.1381
    2ASP     HR 1617  12.639   3.482  10.238  0.3652 -0.6578 -0.9276
    2ASP     HR 1618  12.789   3.688  10.128 -0.3350 -0.1039 -1.3479
    2ASP     HR 1619  12.796   3.662  10.299  1.5658  0.3434 -0.9655
    2ASP     HR 1620  12.618   3.841  10.127 -0.4743  2.3821  1.1855
    2ASP     HR 1621  12.582   3.830  10.295  0.9832 -1.2499  2.9060
    2ASP     HR 1622  12.845   3.936  10.167  0.0581 -2.6457 -1.6276
    2ASP     HR 1623  12.829   3.896  10.341  0.8784  2.9406  0.4229
    2ASP     HR 1624  12.651   4.104  10.208  1.5908 -1.3500 -0.9214
    2ASP     HR 1625  12.658   4.056  10.383 -0.2216 -1.6222  0.6401
    2ASP     HR 1626  12.791   4.125  10.292  0.4808 -0.8708  2.9438
    2ASP      H 1627  12.580   3.282  10.129  0.3709  3.3919  1.8453
    2ASP    CAI 1628  12.354   3.096  10.099 -0.0509 -0.4284 -0.6028
    2ASP    CBI 1629  12.433   2.990  10.133 -0.2193 -0.0582  0.4289
    2ASP    CBr 1630  12.357   2.874  10.166  0.0975  0.0396 -0.0487
    2ASP    CAr 1631  12.225   2.890  10.141 -0.6472 -0.0690  0.3814
    2ASP      S 1632  12.186   3.045  10.080  0.2736 -0.1558 -0.3953
    2ASP    CR1 1633  12.589   2.984  10.121 -0.2185  0.5722 -0.2356
    2ASP     CR 1634  12.641   2.850  10.065 -0.6483  0.1997  0.7197
    2ASP     CR 1635  12.785   2.859  10.018 -0.1597 -0.1972 -0.8262
    2ASP     CR 1636  12.836   2.725   9.961  0.2632  0.2154  0.0977
    2ASP     CR 1637  12.980   2.736   9.923 -0.4755  0.4543  0.2802
    2ASP   CR11 1638  13.054   2.606   9.881 -0.3019  0.5530  0.1237
    2ASP     HR 1639  12.626   3.066  10.059  0.2781  0.1368 -0.5162
    2ASP     HR 1640  12.624   2.997  10.223 -1.3473  0.6359  0.1449
    2ASP     HR 1641  12.617   2.764  10.128 -3.1190 -0.5549 -1.1313
    2ASP     HR 1642  12.580   2.830   9.976 -0.0219  0.3625  0.2499
    2ASP     HR 1643  12.840   2.883  10.108 -0.4420 -1.5629 -0.2836
    2ASP     HR 1644  12.803   2.947   9.957  1.4873 -0.1387 -0.2608
    2ASP     HR 1645  12.813   2.641  10.027  2.0247  0.1283  0.6187
    2ASP     HR 1646  12.771   2.711   9.875 -1.3312 -0.0605  1.3218
    2ASP     HR 1647  13.032   2.775  10.011  0.2595 -1.7244  0.8468
    2ASP     HR 1648  13.000   2.818   9.854  0.4307 -1.2651 -1.5362
    2ASP     HR 1649  13.157   2.641   9.870 -0.5969  2.6743  3.4158
    2ASP     HR 1650  13.044   2.532   9.961 -1.3516 -0.5491 -0.9943
    2ASP     HR 1651  13.020   2.557   9.790  0.9672 -0.9089  0.4188
    2ASP      H 1652  12.400   2.782  10.204 -0.7090 -0.1137  0.5209
    2ASP    CAI 1653  12.121   2.787  10.143 -0.3073  0.3938 -0.0431
    2ASP    CBI 1654  12.028   2.755  10.050 -0.7548 -0.8197  0.8441
    2ASP    CBr 1655  11.977   2.620  10.070 -0.2424 -0.1524 -0.4625
    2ASP    CAr 1656  12.037   2.555  10.175  0.3371 -0.0534 -0.1873
    2ASP      S 1657  12.149   2.656  10.254 -0.1263 -0.3825  0.2356
    2ASP    CR1 1658  11.993   2.842   9.922  0.2067  0.2899  0.3627
    2ASP     CR 1659  11.920   2.754   9.819 -0.2388 -0.4871  0.2936
    2ASP     CR 1660  11.886   2.837   9.690 -0.3574  0.1852  0.6326
    2ASP     CR 1661  11.796   2.752   9.599  0.1339  0.6186 -0.1702
    2ASP     CR 1662  11.810   2.813   9.459  0.3528 -0.1891 -0.8488
    2ASP   CR11 1663  11.712   2.757   9.359  0.8832 -0.4271  0.8855
    2ASP     HR 1664  11.939   2.935   9.938  1.8380  0.8476  3.0709
    2ASP     HR 1665  12.084   2.872   9.871  0.6087 -1.9697 -0.3121
    2ASP     HR 1666  11.982   2.669   9.792  0.1127 -0.7639  1.9525
    2ASP     HR 1667  11.826   2.713   9.857 -0.8040  1.2591  0.8412
    2ASP     HR 1668  11.971   2.866   9.628 -0.2299 -1.5231 -0.0165
    2ASP     HR 1669  11.847   2.937   9.708  0.0550  0.8323 -1.8806
    2ASP     HR 1670  11.825   2.647   9.597 -0.8803  0.2460  2.1793
    2ASP     HR 1671  11.693   2.750   9.634 -0.3750 -0.0137 -1.6629
    2ASP     HR 1672  11.906   2.795   9.410  1.0632  0.0046  0.4574
    2ASP     HR 1673  11.795   2.919   9.478  0.7037 -0.3574  0.4161
    2ASP     HR 1674  11.716   2.822   9.272 -0.8265  1.7892  2.3860
    2ASP     HR 1675  11.749   2.664   9.316  2.3216 -0.7872  2.8231
    2ASP     HR 1676  11.610   2.744   9.396  1.1169 -0.9519  1.3632
    2ASP      H 1677  11.904   2.575  10.006 -0.6975 -1.6806  1.0796
    2ASP    CAI 1678  12.016   2.424  10.233  0.1098 -0.2011 -0.6622
    2ASP    CBI 1679  12.059   2.300  10.191 -0.3308  0.2968 -0.1600
    2ASP    CBr 1680  12.135   2.226  10.285  0.0227 -0.2810  0.1871
    2ASP    CAr 1681  12.137   2.282  10.411 -0.3191  0.1389  0.2031
    2ASP      S 1682  12.038   2.419  10.405 -0.0177 -0.1774  0.1565
    2ASP    CR1 1683  12.041   2.250  10.053  0.2240 -0.0313  0.5670
    2ASP     CR 1684  12.172   2.242   9.975  0.1635  0.0981  0.2089
    2ASP     CR 1685  12.234   2.378   9.941 -0.3125  0.2091 -0.4386
    2ASP     CR 1686  12.362   2.380   9.862  0.2092  0.4781 -0.3384
    2ASP     CR 1687  12.393   2.519   9.802  0.5801  0.2178 -0.2981
    2ASP   CR11 1688  12.391   2.628   9.910  0.5556  0.3539  0.4764
    2ASP     HR 1689  11.998   2.151  10.063  1.9554 -0.8527  0.0507
    2ASP     HR 1690  11.971   2.316  10.001 -0.2681 -0.5673  0.5502
    2ASP     HR 1691  12.246   2.197  10.041 -1.2950  1.2785  2.7060
    2ASP     HR 1692  12.164   2.185   9.882  0.8233 -0.5091  0.5221
    2ASP     HR 1693  12.244   2.434  10.034 -1.1563  3.5848 -2.2841
    2ASP     HR 1694  12.164   2.439   9.883 -1.2909  0.8830  1.3926
    2ASP     HR 1695  12.452   2.350   9.916 -1.0684  0.3714  1.7938
    2ASP     HR 1696  12.353   2.313   9.776  2.0778  0.1965 -0.3481
    2ASP     HR 1697  12.324   2.540   9.721  0.2592  0.6285  0.0805
    2ASP     HR 1698  12.492   2.516   9.756  1.5334  0.2939  1.6489
    2ASP     HR 1699  12.397   2.719   9.850 -1.3701 -0.3162 -0.7663
    2ASP     HR 1700  12.292   2.647   9.952  0.0004  0.9988 -1.0922
    2ASP     HR 1701  12.462   2.624   9.992 -0.3926  2.3105  1.4470
    2ASP      H 1702  12.190   2.136  10.263  0.4258  0.5080 -2.2313
    2ASP    CAI 1703  12.221   2.258  10.524  0.9047 -0.0704  0.0598
    2ASP    CBI 1704  12.219   2.159  10.618 -0.6521 -0.3975 -0.4276
    2ASP    CBr 1705  12.312   2.176  10.720 -0.3151 -0.1889  0.3907
    2ASP    CAr 1706  12.385   2.291  10.708  0.1487 -0.5105  0.1949
    2ASP      S 1707  12.334   2.383  10.572 -0.0877 -0.0850  0.2722
    2ASP    CR1 1708  12.129   2.040  10.589  0.6842 -0.3425 -0.1273
    2ASP     CR 1709  12.141   1.926  10.693 -0.1366  1.2890 -0.4757
    2ASP     CR 1710  12.053   1.807  10.666  0.5733 -0.2554  0.0588
    2ASP     CR 1711  12.120   1.719  10.560  0.4364 -0.2223  0.4279
    2ASP     CR 1712  12.021   1.612  10.518 -0.2591  0.8851 -0.2105
    2ASP   CR11 1713  12.083   1.543  10.393 -0.0930  0.2649  0.7696
    2ASP     HR 1714  12.133   1.998  10.489 -0.9038 -0.6250 -0.0978
    2ASP     HR 1715  12.028   2.078  10.605  0.4088 -1.0055 -0.2704
    2ASP     HR 1716  12.241   1.883  10.688 -0.5403 -0.0280  2.0714
    2ASP     HR 1717  12.119   1.965  10.792 -2.0975 -0.3662 -0.2063
    2ASP     HR 1718  11.954   1.842  10.636  0.9698  1.6149  0.8888
    2ASP     HR 1719  12.044   1.758  10.763  2.7050 -1.7345 -0.4575
    2ASP     HR 1720  12.151   1.770  10.469  1.8180  2.1432  2.1458
    2ASP     HR 1721  12.211   1.677  10.604 -0.3422 -1.7909  0.5620
    2ASP     HR 1722  11.925   1.654  10.485 -0.5296 -0.5858 -1.3070
    2ASP     HR 1723  11.998   1.537  10.594 -0.4381  0.3280 -0.8152
    2ASP     HR 1724  12.013   1.469  10.352  0.1940  1.3365 -1.7723
    2ASP     HR 1725  12.109   1.619  10.319  0.8305  0.8446  1.6774
    2ASP     HR 1726  12.181   1.504  10.420 -0.4281 -0.5502  0.8193
    2ASP      H 1727  12.318   2.107  10.802 -0.1911 -2.0994 -1.2043
    2ASP    CAI 1728  12.505   2.338  10.772 -0.3534  0.2101 -1.0121
    2ASP    CBI 1729  12.503   2.450  10.850  0.1174 -0.3334  0.1345
    2ASP    CBr 1730  12.603   2.548  10.814  0.0170  0.9906 -0.2060
    2ASP    CAr 1731  12.678   2.513  10.706 -0.0948 -0.5544 -0.2593
    2ASP      S 1732  12.631   2.359  10.652 -0.3304 -0.2978 -0.2873
    2ASP    CR1 1733  12.394   2.487  10.954  0.1886 -0.0321  0.6453
    2ASP     CR 1734  12.432   2.573  11.074 -0.3583  0.4471  0.0030
    2ASP     CR 1735  12.312   2.587  11.159  0.3766 -0.3563 -0.5605
    2ASP     CR 1736  12.336   2.685  11.266  0.3629  0.1901  0.2144
    2ASP     CR 1737  12.203   2.713  11.344  1.2823  0.0543 -0.0227
    2ASP   CR11 1738  12.090   2.790  11.276 -0.0631  0.9315  0.1482
    2ASP     HR 1739  12.305   2.518  10.899  0.5615  0.8219  0.5274
    2ASP     HR 1740  12.375   2.386  10.991  1.4864 -0.2342  0.7876
    2ASP     HR 1741  12.515   2.526  11.126 -0.0686  0.4918 -0.4186
    2ASP     HR 1742  12.464   2.667  11.027 -0.5391  1.0553  1.0873
    2ASP     HR 1743  12.278   2.493  11.201 -1.2633  1.5328  2.4894
    2ASP     HR 1744  12.229   2.620  11.096 -0.4766 -2.5820 -0.6526
    2ASP     HR 1745  12.419   2.647  11.325  0.2720 -1.0680 -0.4570
    2ASP     HR 1746  12.374   2.779  11.228 -0.0045  0.9066  1.5888
    2ASP     HR 1747  12.213   2.778  11.431 -2.7040  2.5708 -1.2789
    2ASP     HR 1748  12.181   2.612  11.377  0.0265 -0.7148 -3.0046
    2ASP     HR 1749  11.994   2.795  11.328  0.2494 -0.2362  0.8460
    2ASP     HR 1750  12.119   2.892  11.250  0.4876  0.5835 -0.6202
    2ASP     HR 1751  12.063   2.737  11.184 -3.3965 -1.3742  2.3347
    2ASP      H 1752  12.622   2.639  10.870  0.6401  0.7157  0.0446
    2ASP    CAI 1753  12.778   2.591  10.642 -0.1511  0.0658  0.3080
    2ASP    CBI 1754  12.766   2.656  10.527 -0.2174  0.4982  0.0740
    2ASP    CBr 1755  12.794   2.798  10.531 -1.0559 -0.2222  0.9889
    2ASP    CAr 1756  12.849   2.842  10.646 -0.1674 -0.9112  0.4859
    2ASP      S 1757  12.863   2.701  10.747  0.0280 -0.3716  0.0869
    2ASP    CR1 1758  12.699   2.596  10.404  0.5124 -0.7480 -0.6764
    2ASP     CR 1759  12.782   2.579  10.278 -0.3602  0.8354 -0.2362
    2ASP     CR 1760  12.897   2.477  10.290 -0.3854 -0.4708 -0.1477
    2ASP     CR 1761  13.021   2.540  10.363  0.2388 -0.0393  0.1083
    2ASP     CR 1762  13.142   2.445  10.374 -0.8249 -0.1674 -0.0419
    2ASP   CR11 1763  13.234   2.484  10.488  0.1099  0.4887 -0.3535
    2ASP     HR 1764  12.653   2.502  10.436  1.7576 -1.4312 -0.8348
    2ASP     HR 1765  12.612   2.658  10.384  0.9917  0.0215 -0.3898
    2ASP     HR 1766  12.723   2.533  10.199  0.3859 -0.5090 -0.0369
    2ASP     HR 1767  12.822   2.676  10.247 -0.0613  1.9534  3.4662
    2ASP     HR 1768  12.919   2.448  10.187 -3.0351  0.5821 -1.0701
    2ASP     HR 1769  12.872   2.383  10.338  2.0683 -1.1185 -0.0783
    2ASP     HR 1770  13.042   2.632  10.308  0.1768  0.7103  1.3186
    2ASP     HR 1771  13.002   2.574  10.465 -0.2978  0.4520 -0.1558
    2ASP     HR 1772  13.203   2.445  10.283  0.9906  0.1365  1.1573
    2ASP     HR 1773  13.105   2.344  10.388 -0.9615 -0.5127 -2.6063
    2ASP     HR 1774  13.305   2.402  10.494  0.0787  0.5172  0.4291
    2ASP     HR 1775  13.273   2.585  10.476 -1.1794  1.1682  1.0149
    2ASP     HR 1776  13.192   2.482  10.589  3.2958  0.0385  1.0219
    2ASP      H 1777  12.779   2.867  10.449  1.4858  1.9836  2.3170
    2ASP    CAI 1778  12.899   2.967  10.689 -0.2398  0.3866 -0.1114
    2ASP    CBI 1779  12.878   3.086  10.633 -0.0282  0.1669  0.1615
    2ASP    CBr 1780  12.865   3.190  10.729 -0.1828 -0.1635 -0.5961
    2ASP    CAr 1781  12.877   3.145  10.859  0.7930  0.2118 -1.0940
    2ASP      S 1782  12.923   2.974  10.859 -0.0547 -0.0926 -0.5810
    2ASP    CR1 1783  12.893   3.115  10.482  0.2561 -0.8676  0.6590
    2ASP     CR 1784  12.935   3.260  10.447 -0.5420  0.3103 -0.0445
    2ASP     CR 1785  12.962   3.257  10.296 -0.8973  0.4445 -0.5785
    2ASP     CR 1786  12.853   3.226  10.198 -0.6587  0.3701 -0.1414
    2ASP     CR 1787  12.875   3.280  10.063  0.4137 -0.9753 -0.7249
    2ASP   CR11 1788  13.002   3.219  10.003 -0.0363 -0.2290  0.1208
    2ASP     HR 1789  12.974   3.051  10.446  0.1818  0.0032 -1.1377
    2ASP     HR 1790  12.798   3.086  10.438  0.8368  1.8035 -2.5139
    2ASP     HR 1791  12.849   3.322  10.473 -0.1132  0.5733  0.7518
    2ASP     HR 1792  13.017   3.297  10.508  1.3203 -2.3120 -0.8410
    2ASP     HR 1793  13.049   3.194  10.277  0.8258  2.4126  0.5587
    2ASP     HR 1794  12.992   3.358  10.269 -1.1056  0.9912  1.1811
    2ASP     HR 1795  12.847   3.117  10.200 -0.1603  0.3597  1.7206
    2ASP     HR 1796  12.777   3.285  10.249  1.3693  2.6950  0.2678
    2ASP     HR 1797  12.876   3.389  10.060 -1.6833 -0.9512 -1.9478
    2ASP     HR 1798  12.800   3.238   9.996 -0.3183  0.1862 -0.6436
    2ASP     HR 1799  13.011   3.231   9.895 -0.5930  1.8396  0.2960
    2ASP     HR 1800  13.089   3.258  10.055 -0.8952  0.7527  0.8452
    2ASP     HR 1801  13.014   3.112  10.021  0.4557 -0.5456 -2.0130
    2ASP      H 1802  12.846   3.293  10.702  0.1503 -0.3111 -1.4186
    2ASP    CAI 1803  12.871   3.213  10.986 -0.2086 -0.3141 -0.1143
    2ASP    CBI 1804  12.769   3.291  11.025  0.8289  0.7475  0.4297
    2ASP    CBr 1805  12.748   3.296  11.162  0.8598 -0.1319 -0.0018
    2ASP    CAr 1806  12.837   3.218  11.234 -0.4381 -0.6353  0.0139
    2ASP      S 1807  12.949   3.133  11.120  0.0045 -0.3230  0.4643
    2ASP    CR1 1808  12.686   3.373  10.922  0.8976  0.3850  0.0890
    2ASP     CR 1809  12.596   3.487  10.968  0.3673 -0.3635  0.0116
    2ASP     CR 1810  12.674   3.612  10.997 -0.4085  0.1804 -1.2189
    2ASP     CR 1811  12.592   3.714  11.061 -0.2748  0.1278 -0.1916
    2ASP     CR 1812  12.667   3.843  11.071 -0.1499 -0.1873  0.5263
    2ASP   CR11 1813  12.576   3.947  11.135  0.4200 -0.1871 -0.1643
    2ASP     HR 1814  12.740   3.414  10.837  2.8245 -1.9775  0.1311
    2ASP     HR 1815  12.616   3.303  10.876  1.2538  0.7806 -1.0781
    2ASP     HR 1816  12.519   3.506  10.893  0.0023 -0.2321  0.4172
    2ASP     HR 1817  12.540   3.458  11.056 -1.5569  1.9316 -0.4146
    2ASP     HR 1818  12.717   3.659  10.909  1.6393 -1.8301 -1.3560
    2ASP     HR 1819  12.756   3.603  11.068  1.1634 -1.1489 -3.1420
    2ASP     HR 1820  12.495   3.740  11.019 -1.4971 -1.1918  1.7489
    2ASP     HR 1821  12.582   3.672  11.161 -0.2609 -1.9580 -1.0400
    2ASP     HR 1822  12.708   3.885  10.980  1.1526 -1.4206  0.5343
    2ASP     HR 1823  12.757   3.837  11.132  0.7279  3.0451 -0.3848
    2ASP     HR 1824  12.545   3.913  11.234  0.7482 -3.0056 -0.9938
    2ASP     HR 1825  12.634   4.037  11.154 -0.6152  0.3680  0.3883
    2ASP     HR 1826  12.486   3.968  11.077  1.6748 -0.0347 -2.0824
    2ASP      H 1827  12.667   3.351  11.208  0.6896 -0.7436  0.4266
    2ASP    CAI 1828  12.829   3.190  11.378 -0.5751  0.1238  0.9043
    2ASP    CBI 1829  12.889   3.087  11.455  0.6402 -0.4040  0.1834
    2ASP    CBr 1830  12.854   3.103  11.597  0.5025  0.6780  0.0165
    2ASP    CAr 1831  12.768   3.208  11.626 -0.0490 -0.0217  0.5293
    2ASP      S 1832  12.731   3.289  11.480 -0.0530 -0.2568  0.3364
    2ASP    CR1 1833  12.972   2.977  11.409 -0.6498 -0.0671 -0.1816
    2ASP     CR 1834  13.010   2.870  11.515  0.1490 -0.8231 -0.4601
    2ASP     CR 1835  13.101   2.756  11.450  1.0549  0.1563 -0.4542
    2ASP     CR 1836  13.146   2.671  11.567 -0.2230  0.1388 -0.2255
    2ASP     CR 1837  13.216   2.537  11.517 -0.5406  0.3271 -0.0696
    2ASP   CR11 1838  13.298   2.461  11.623 -0.3131  0.1862 -0.3776
    2ASP     HR 1839  12.933   2.928  11.319  0.2828 -1.6981  0.2738
    2ASP     HR 1840  13.065   3.021  11.373 -2.4053  3.2443 -0.8584
    2ASP     HR 1841  13.070   2.925  11.588 -1.0471 -0.6011  0.3787
    2ASP     HR 1842  12.926   2.820  11.564 -1.5056  0.9744 -1.3703
    2ASP     HR 1843  13.192   2.801  11.411  1.5376  1.1298  1.7456
    2ASP     HR 1844  13.049   2.703  11.370  0.6072 -0.4636  0.2285
    2ASP     HR 1845  13.210   2.726  11.636 -1.3081  1.4679 -0.2523
    2ASP     HR 1846  13.052   2.640  11.612  0.1573 -0.2576  0.2973
    2ASP     HR 1847  13.274   2.561  11.428  0.6132  0.6443  0.7488
    2ASP     HR 1848  13.134   2.471  11.490  0.3303 -0.0754 -1.7827
    2ASP     HR 1849  13.391   2.513  11.644 -0.5601 -0.3553  2.1125
    2ASP     HR 1850  13.241   2.437  11.712  0.2680  0.2045 -0.0013
    2ASP     HR 1851  13.324   2.368  11.573  1.4782  0.0571  0.7626
    2ASP      H 1852  12.892   3.035  11.672  0.3308  0.2738 -0.2589
    2ASP    CAI 1853  12.737   3.251  11.762  0.1838  0.3884  0.7455
    2ASP    CBI 1854  12.643   3.341  11.809  0.4855  0.6656  0.5422
    2ASP    CBr 1855  12.665   3.383  11.946 -0.1586  0.0890  0.5237
    2ASP    CAr 1856  12.776   3.317  12.001 -0.7474 -0.2199  0.5731
    2ASP      S 1857  12.843   3.197  11.897  0.1092  0.3652  0.3047
    2ASP    CR1 1858  12.520   3.382  11.726  0.3214  0.5445  0.3826
    2ASP     CR 1859  12.404   3.431  11.806 -0.1063 -0.4201  0.1574
    2ASP     CR 1860  12.336   3.315  11.880 -0.1105  0.0709 -0.3591
    2ASP     CR 1861  12.226   3.362  11.979  0.1972  0.7053 -0.1617
    2ASP     CR 1862  12.120   3.255  12.006  0.2833  0.2386  0.6734
    2ASP   CR11 1863  12.014   3.290  12.106 -0.5793  0.3158 -0.3093
    2ASP     HR 1864  12.532   3.463  11.654 -0.8264  1.2235  0.9481
    2ASP     HR 1865  12.487   3.289  11.680  0.8947  0.0745  0.9140
    2ASP     HR 1866  12.439   3.505  11.877 -2.3186  0.2210  0.6378
    2ASP     HR 1867  12.339   3.489  11.740 -0.7997  0.3194  1.4754
    2ASP     HR 1868  12.410   3.240  11.907  0.5305  0.1806 -1.7766
    2ASP     HR 1869  12.295   3.257  11.797  1.6782 -3.2105  0.9874
    2ASP     HR 1870  12.273   3.388  12.074  2.3844 -1.5653 -0.5909
    2ASP     HR 1871  12.179   3.453  11.941  0.3917  0.2335 -1.5635
    2ASP     HR 1872  12.163   3.167  12.054 -1.5046 -0.4989  0.9482
    2ASP     HR 1873  12.083   3.215  11.912  2.0502 -1.9374  0.8723
    2ASP     HR 1874  12.064   3.351  12.181  1.4810 -0.8485 -0.6997
    2ASP     HR 1875  11.936   3.350  12.058 -1.3650 -1.5514 -1.4647
    2ASP     HR 1876  11.983   3.192  12.143  2.6932  0.2601  2.5082
    2ASP      H 1877  12.602   3.459  11.991  0.0721  1.3921 -1.3106
    2ASP    CAI 1878  12.845   3.347  12.124 -0.2246  0.5005 -0.2991
    2ASP    CBI 1879  12.874   3.468  12.176  0.2321  0.6128 -0.0250
    2ASP    CBr 1880  13.009   3.482  12.227 -0.3633  0.5343  0.2235
    2ASP    CAr 1881  13.077   3.367  12.232 -0.6378 -0.2586 -0.5090
    2ASP      S 1882  12.972   3.240  12.172  0.0559  0.1147  0.1132
    2ASP    CR1 1883  12.786   3.592  12.192  0.6813  0.0471  0.1927
    2ASP     CR 1884  12.652   3.563  12.266 -0.0452 -0.2276  0.0271
    2ASP     CR 1885  12.550   3.675  12.282 -0.5725  0.0950 -0.6429
    2ASP     CR 1886  12.454   3.679  12.160 -0.4790 -0.6376  0.3074
    2ASP     CR 1887  12.420   3.830  12.122 -0.0399  0.4658 -0.1869
    2ASP   CR11 1888  12.323   3.830  12.005  0.2318 -0.1379 -0.8391
    2ASP     HR 1889  12.826   3.673  12.252 -2.4833 -0.0294  2.5253
    2ASP     HR 1890  12.766   3.632  12.093  2.5484  1.2191  0.2670
    2ASP     HR 1891  12.606   3.487  12.204  0.3801  1.4003 -2.3528
    2ASP     HR 1892  12.680   3.522  12.363 -1.6219 -3.8844 -0.9930
    2ASP     HR 1893  12.591   3.775  12.297 -0.6194  0.0639 -0.3061
    2ASP     HR 1894  12.489   3.661  12.372 -1.1188 -0.7699 -1.1461
    2ASP     HR 1895  12.495   3.625  12.074  2.9713 -0.3731  1.7187
    2ASP     HR 1896  12.357   3.632  12.177 -1.7474  1.0447 -1.9834
    2ASP     HR 1897  12.508   3.882  12.083 -2.2285  3.6813 -1.0658
    2ASP     HR 1898  12.372   3.872  12.211  0.4855 -2.7511  1.6694
    2ASP     HR 1899  12.372   3.765  11.932  0.8122  0.1139 -0.6740
    2ASP     HR 1900  12.221   3.799  12.028  0.0914  0.9795  0.0834
    2ASP     HR 1901  12.324   3.928  11.956  0.0957  0.7705  0.9387
    2ASP      H 1902  13.055   3.574  12.262 -1.0307  1.9706 -2.5107
    2ASP    CAI 1903  13.218   3.351  12.264  0.0590 -0.8238  0.4018
    2ASP    CBI 1904  13.309   3.269  12.194  0.1552  0.2084  0.3191
    2ASP    CBr 1905  13.439   3.326  12.176 -0.3371  0.6024 -0.1172
    2ASP    CAr 1906  13.455   3.444  12.247 -0.3033  0.8780  0.1437
    2ASP      S 1907  13.304   3.493  12.324 -0.4010 -0.0140  0.1064
    2ASP    CR1 1908  13.270   3.126  12.165 -0.0362  0.5547 -0.5009
    2ASP     CR 1909  13.384   3.026  12.148  0.2674 -0.4059  0.0984
    2ASP     CR 1910  13.499   3.030  12.255 -0.5099 -0.2776 -0.4686
    2ASP     CR 1911  13.470   2.941  12.372  0.1584 -0.1265 -0.1050
    2ASP     CR 1912  13.589   2.911  12.464  0.5031 -0.0049 -0.0111
    2ASP   CR11 1913  13.642   3.040  12.517  0.7093 -0.3656 -0.8016
    2ASP     HR 1914  13.190   3.088  12.228 -0.6598  0.9811 -1.0325
    2ASP     HR 1915  13.218   3.133  12.070  0.4232 -0.0641 -0.8036
    2ASP     HR 1916  13.346   2.927  12.125 -0.3820 -0.1875  0.2146
    2ASP     HR 1917  13.426   3.051  12.051  1.4020  0.3872  0.7848
    2ASP     HR 1918  13.525   3.127  12.298 -0.9717  0.4094 -1.7278
    2ASP     HR 1919  13.587   2.985  12.209  0.6108  2.1196 -0.7186
    2ASP     HR 1920  13.386   2.988  12.424  1.1365  0.4219  0.9765
    2ASP     HR 1921  13.432   2.844  12.339  1.8792 -1.2966  1.2651
    2ASP     HR 1922  13.671   2.867  12.407  2.0517 -0.2055  2.2778
    2ASP     HR 1923  13.546   2.854  12.547 -1.9873  1.3445 -0.3403
    2ASP     HR 1924  13.667   3.117  12.445 -2.2952  2.7534  1.3846
    2ASP     HR 1925  13.563   3.088  12.574 -1.5547 -2.7871 -1.8303
    2ASP     HR 1926  13.728   3.031  12.584 -0.2425 -0.0219  0.4828
    2ASP      H 1927  13.517   3.274  12.121 -0.9669 -1.3825  0.8203
    2ASP    CAI 1928  13.575   3.520  12.263  1.3826  0.3363 -0.0001
    2ASP    CBI 1929  13.705   3.490  12.256 -0.1875  0.9673 -0.0539
    2ASP    CBr 1930  13.787   3.603  12.282  0.0576  0.0594  0.1476
    2ASP    CAr 1931  13.723   3.719  12.317  0.3827 -0.0423  0.3171
    2ASP      S 1932  13.555   3.678  12.315 -0.2168 -0.0626 -0.0084
    2ASP    CR1 1933  13.763   3.359  12.207  0.2233 -0.4636 -0.3042
    2ASP     CR 1934  13.793   3.367  12.060  0.2009 -0.0546  0.0898
    2ASP     CR 1935  13.833   3.231  12.005  0.5690  0.6392 -0.5161
    2ASP     CR 1936  13.889   3.224  11.862 -0.0257 -0.6108  0.0899
    2ASP     CR 1937  13.782   3.234  11.754  0.1549  0.2713  0.6275
    2ASP   CR11 1938  13.851   3.185  11.630 -0.3231  0.2063  0.3409
    2ASP     HR 1939  13.855   3.331  12.257 -0.3595 -0.4199  0.8032
    2ASP     HR 1940  13.691   3.279  12.225 -1.3377  0.8029 -0.7342
    2ASP     HR 1941  13.709   3.390  11.994 -0.0772  1.3329  0.9162
    2ASP     HR 1942  13.874   3.436  12.040  0.0375 -0.1071 -0.7566
    2ASP     HR 1943  13.749   3.162  12.016 -1.4462  3.1263 -0.0009
    2ASP     HR 1944  13.901   3.186  12.078 -0.3505 -0.6723 -0.4522
    2ASP     HR 1945  13.972   3.295  11.857 -1.5742  1.2460 -0.0569
    2ASP     HR 1946  13.942   3.129  11.855  1.8429  0.5141 -1.5492
    2ASP     HR 1947  13.735   3.332  11.743 -0.4073 -0.1305 -0.7196
    2ASP     HR 1948  13.701   3.162  11.763  0.4491 -0.1573 -0.1094
    2ASP     HR 1949  13.934   3.253  11.609 -1.6474  1.4980 -0.8950
    2ASP     HR 1950  13.892   3.086  11.646 -0.7295  0.1060  0.7580
    2ASP     HR 1951  13.780   3.191  11.547 -1.2423  0.0788  1.1159
    2ASP      H 1952  13.895   3.601  12.280  0.0344 -2.1021  0.4354
    2ASP    CAI 1953  13.777   3.844  12.364  0.2468 -0.2839 -0.2561
    2ASP    CBI 1954  13.907   3.887  12.398 -0.7752  0.1810 -0.3440
    2ASP    CBr 1955  13.903   4.005  12.485 -0.2344 -0.0607 -0.1678
    2ASP    CAr 1956  13.779   4.052  12.512 -0.3422 -0.3399 -0.1822
    2ASP      S 1957  13.659   3.954  12.430 -0.1284  0.3668 -0.2300
    2ASP    CR1 1958  14.037   3.821  12.343  0.4782 -0.4963 -0.0124
    2ASP     CR 1959  14.106   3.721  12.436  0.2502 -1.0140  0.3480
    2ASP     CR 1960  14.219   3.639  12.371 -0.6002 -0.2464  0.0600
    2ASP     CR 1961  14.173   3.532  12.273  0.1200  0.0085  0.9571
    2ASP     CR 1962  14.287   3.481  12.187  0.3857  0.3472 -0.7633
    2ASP   CR11 1963  14.240   3.369  12.094 -0.7714  0.3924 -0.0579
    2ASP     HR 1964  14.111   3.899  12.323 -1.9674  2.2735  1.3817
    2ASP     HR 1965  14.037   3.782  12.241  0.0973 -2.1773  0.6192
    2ASP     HR 1966  14.144   3.780  12.519 -0.2363 -0.4482  0.1754
    2ASP     HR 1967  14.046   3.646  12.487  2.0614 -1.0880  2.4321
    2ASP     HR 1968  14.273   3.589  12.452 -0.4211  1.2126  0.8559
    2ASP     HR 1969  14.284   3.711  12.322  0.5316 -1.4701 -0.2810
    2ASP     HR 1970  14.124   3.450  12.325 -0.9729 -0.4259 -0.7017
    2ASP     HR 1971  14.097   3.560  12.199  0.2058 -1.6627  0.2168
    2ASP     HR 1972  14.368   3.462  12.257  1.0700  1.6298 -1.1883
    2ASP     HR 1973  14.334   3.566  12.138 -0.3118  0.5907 -1.0228
    2ASP     HR 1974  14.323   3.318  12.046  1.2735  0.7652  2.9685
    2ASP     HR 1975  14.168   3.307  12.149  0.2657  0.1949  1.1027
    2ASP     HR 1976  14.192   3.408  12.005 -0.9742  0.1498 -0.0558
    2ASP      H 1977  13.981   4.065  12.531 -0.7774 -1.4236  2.6297
    2ASP    CAI 1978  13.734   4.155  12.609  0.1673  0.2578 -0.2882
    2ASP    CBI 1979  13.724   4.146  12.747 -0.0108 -0.2396  0.3613
    2ASP    CBr 1980  13.736   4.274  12.818 -0.1358 -0.5483 -0.4483
    2ASP    CAr 1981  13.753   4.377  12.735 -0.6271 -0.3741  0.7123
    2ASP      S 1982  13.766   4.321  12.573  0.2981 -0.0516  0.5458
    2ASP    CR1 1983  13.730   4.006  12.819 -0.0745  0.0238 -0.0589
    2ASP     CR 1984  13.594   3.951  12.859 -0.1729 -0.5930  0.2451
    2ASP     CR 1985  13.601   3.810  12.904  0.3924  0.2017  0.2078
    2ASP     CR 1986  13.708   3.789  13.021  0.5047  0.3831 -0.2967
    2ASP     CR 1987  13.730   3.654  13.083  0.7099 -1.1016  0.0950
    2ASP   CR11 1988  13.607   3.605  13.156 -0.4558  0.0720  0.1441
    2ASP     HR 1989  13.774   3.934  12.751 -0.5177 -0.0676 -0.2522
    2ASP     HR 1990  13.797   4.005  12.905  0.5889 -0.6573 -0.5849
    2ASP     HR 1991  13.544   4.020  12.928  0.4089  1.0861 -0.9731
    2ASP     HR 1992  13.536   3.949  12.767  1.6678  1.2719 -0.9759
    2ASP     HR 1993  13.627   3.749  12.816 -0.6099 -0.5790  0.4463
    2ASP     HR 1994  13.499   3.784  12.931  0.4564  1.1559  1.3856
    2ASP     HR 1995  13.808   3.814  12.985  0.3965  1.6468  0.2539
    2ASP     HR 1996  13.711   3.861  13.103  3.3770  0.2415 -0.2319
    2ASP     HR 1997  13.808   3.661  13.159  1.4168  1.0096 -0.7903
    2ASP     HR 1998  13.768   3.592  13.002 -1.0275 -1.0454 -0.7885
    2ASP     HR 1999  13.612   3.499  13.177  1.5637  0.1316  0.0573
    2ASP     HR 2000  13.594   3.653  13.253  1.7351  1.0617 -0.0164
    2ASP     HR 2001  13.521   3.606  13.088 -0.3016  0.5613 -0.0468
    2ASP      H 2002  13.741   4.277  12.926  0.7260  0.3178 -0.5084
    2ASP      H 2003  13.762   4.482  12.760 -0.8238 -0.7560  2.3977
    2ASP      H 2004   9.942   4.768   4.689  0.8752  0.2461  0.3141
    3ASP    CAI 2005   0.792   1.337   9.869  0.1074 -0.5725  0.5393
    3ASP    CBI 2006   0.662   1.379   9.867  0.2190 -0.7803 -0.0202
    3ASP    CBr 2007   0.612   1.408  10.001  0.0209 -0.4795  1.2992
    3ASP    CAr 2008   0.707   1.391  10.101 -0.1147  0.9390  0.1928
    3ASP      S 2009   0.857   1.358  10.023  0.2474  0.4585  0.0606
    3ASP    CR1 2010   0.563   1.377   9.757  0.4805  0.0082 -0.2601
    3ASP     CR 2011   0.622   1.340   9.621 -0.3399  0.5010  0.0900
    3ASP     CR 2012   0.506   1.329   9.521  0.2744  0.5933 -0.3788
    3ASP     CR 2013   0.563   1.296   9.387  0.6144 -0.6910  0.3100
    3ASP     CR 2014   0.459   1.336   9.277  0.5930 -0.0825  0.1272
    3ASP   CR11 2015   0.456   1.238   9.160  0.4323 -1.1922 -0.7627
    3ASP     HR 2016   0.483   1.305   9.773  2.0069 -1.5108  0.7904
    3ASP     HR 2017   0.507   1.470   9.758  2.0907  0.9959  0.6499
    3ASP     HR 2018   0.685   1.414   9.572 -0.4769  0.3269 -0.3464
    3ASP     HR 2019   0.680   1.247   9.620  1.5321  1.6392 -1.0722
    3ASP     HR 2020   0.461   1.428   9.528 -1.7558 -0.4404  1.9793
    3ASP     HR 2021   0.439   1.247   9.551  0.0730  1.4631  1.6570
    3ASP     HR 2022   0.655   1.348   9.360 -1.3068  1.3008 -2.6820
    3ASP     HR 2023   0.592   1.192   9.373  2.3418 -0.3351  1.1489
    3ASP     HR 2024   0.507   1.428   9.243 -0.0901  0.1259 -0.2686
    3ASP     HR 2025   0.364   1.343   9.329 -1.2142 -0.6574 -3.0338
    3ASP     HR 2026   0.558   1.201   9.148  1.4100  2.4215 -4.6999
    3ASP     HR 2027   0.385   1.157   9.177  0.9232 -1.4540  0.0976
    3ASP     HR 2028   0.434   1.291   9.067  1.8625 -1.0125 -1.0156
    3ASP      H 2029   0.509   1.435  10.021 -0.5143 -1.8404  0.4406
    3ASP    CAI 2030   0.698   1.400  10.247 -0.3357 -0.3201 -0.2148
    3ASP    CBI 2031   0.594   1.365  10.329  0.3504  0.6123 -0.0360
    3ASP    CBr 2032   0.637   1.316  10.457  0.3298  0.7009  0.7498
    3ASP    CAr 2033   0.771   1.310  10.475  0.6866 -0.4454  0.2718
    3ASP      S 2034   0.845   1.374  10.335 -0.0421  0.3884  0.0053
    3ASP    CR1 2035   0.444   1.364  10.283  0.6983 -0.3503  1.3212
    3ASP     CR 2036   0.348   1.346  10.399  0.4090  0.2301  0.1308
    3ASP     CR 2037   0.198   1.343  10.362 -0.0536  0.2675  0.2516
    3ASP     CR 2038   0.104   1.318  10.483  0.0715 -0.3512 -0.2547
    3ASP     CR 2039  -0.045   1.307  10.439  0.1617 -0.5073  0.8580
    3ASP   CR11 2040  -0.075   1.178  10.359  0.1564  0.5315 -0.4315
    3ASP     HR 2041   0.417   1.454  10.227  1.4957 -2.1263 -1.9785
    3ASP     HR 2042   0.439   1.286  10.208  0.4888  1.3042 -0.4266
    3ASP     HR 2043   0.373   1.253  10.451 -2.2858 -1.8475 -2.0919
    3ASP     HR 2044   0.359   1.412  10.485 -1.9306 -0.4858  1.0222
    3ASP     HR 2045   0.192   1.286  10.269 -1.1505  0.0972  0.4270
    3ASP     HR 2046   0.162   1.440  10.327  0.2296  0.1342 -0.4253
    3ASP     HR 2047   0.113   1.223  10.535 -1.0025 -0.8073 -0.8699
    3ASP     HR 2048   0.122   1.395  10.558  0.5172 -1.6819  1.0150
    3ASP     HR 2049  -0.075   1.395  10.382 -1.2794 -0.7922  1.1503
    3ASP     HR 2050  -0.113   1.296  10.523  0.1701 -1.3585  0.7637
    3ASP     HR 2051  -0.045   1.171  10.254 -1.2069  0.4268 -0.8282
    3ASP     HR 2052  -0.035   1.098  10.421 -4.0614 -0.0505  1.7319
    3ASP     HR 2053  -0.184   1.169  10.356 -0.0153  2.8231 -2.5807
    3ASP      H 2054   0.578   1.279  10.541  0.0919 -0.1289  0.2231
    3ASP    CAI 2055   0.846   1.239  10.576 -0.0840  0.8196 -0.0125
    3ASP    CBI 2056   0.979   1.214  10.579  0.7632  0.4743 -0.6638
    3ASP    CBr 2057   1.036   1.215  10.713 -0.3192 -0.2632  0.0601
    3ASP    CAr 2058   0.946   1.222  10.817  0.2861  0.1220 -0.6944
    3ASP      S 2059   0.787   1.229  10.741  0.0662  0.1929  0.0633
    3ASP    CR1 2060   1.071   1.185  10.459  0.7816 -0.1973  0.1013
    3ASP     CR 2061   1.195   1.099  10.494 -0.4315 -1.0425 -0.0447
    3ASP     CR 2062   1.251   1.048  10.362  0.4104  0.6128  0.0794
    3ASP     CR 2063   1.326   1.166  10.292 -0.2934 -0.0329 -0.1013
    3ASP     CR 2064   1.384   1.138  10.152  0.4568  0.7843 -0.4957
    3ASP   CR11 2065   1.278   1.135  10.032 -0.1080 -0.2129 -0.1249
    3ASP     HR 2066   1.015   1.143  10.375 -2.4952  0.7943  1.7210
    3ASP     HR 2067   1.114   1.280  10.429  2.6738 -0.6272  1.3565
    3ASP     HR 2068   1.259   1.160  10.558  1.4113 -1.9107 -1.0240
    3ASP     HR 2069   1.173   1.004  10.543 -1.2728 -0.3831  0.8889
    3ASP     HR 2070   1.160   1.008  10.318  0.1563  0.4387  0.7562
    3ASP     HR 2071   1.316   0.962  10.380 -0.1382  0.2771  0.4819
    3ASP     HR 2072   1.254   1.244  10.269  0.6243  0.5686 -1.0182
    3ASP     HR 2073   1.410   1.197  10.355  1.2742 -1.6622 -1.3187
    3ASP     HR 2074   1.433   1.041  10.148  0.3928  0.6802  0.9421
    3ASP     HR 2075   1.457   1.218  10.135  1.7284 -0.5457 -1.3987
    3ASP     HR 2076   1.245   1.236  10.008 -2.6640 -0.9374  0.1539
    3ASP     HR 2077   1.312   1.089   9.939  0.2439  0.6658 -0.4368
    3ASP     HR 2078   1.189   1.082  10.067 -1.6355  0.4901 -2.7748
    3ASP      H 2079   1.141   1.213  10.740 -0.9359 -1.6417  2.4822
    3ASP    CAI 2080   0.953   1.256  10.956  0.6242 -0.1498 -0.0355
    3ASP    CBI 2081   1.041   1.216  11.053  0.1575  0.1855 -0.2016
    3ASP    CBr 2082   1.009   1.252  11.186  0.2273 -0.4004 -0.2343
    3ASP    CAr 2083   0.893   1.322  11.193 -0.4704 -0.3471 -0.4322
    3ASP      S 2084   0.819   1.339  11.035 -0.1509 -0.1553  0.3975
    3ASP    CR1 2085   1.165   1.139  11.029 -0.8930 -0.3177  0.1533
    3ASP     CR 2086   1.288   1.218  10.996  0.5759  0.3134  0.7924
    3ASP     CR 2087   1.403   1.132  10.986  0.0972  0.8993  0.3084
    3ASP     CR 2088   1.528   1.214  10.990  0.4299 -0.2426 -0.1534
    3ASP     CR 2089   1.523   1.341  10.906  0.2031  0.2656  0.6382
    3ASP   CR11 2090   1.507   1.309  10.760  0.0807 -1.1409  0.8860
    3ASP     HR 2091   1.184   1.089  11.124  2.5688 -0.7581 -0.7050
    3ASP     HR 2092   1.143   1.063  10.953 -0.3347 -0.0346 -0.2892
    3ASP     HR 2093   1.273   1.268  10.900  2.2138  0.6622  0.6880
    3ASP     HR 2094   1.291   1.296  11.072 -0.8785 -0.0370  1.2075
    3ASP     HR 2095   1.395   1.063  10.901  2.5968  0.8671  0.0740
    3ASP     HR 2096   1.406   1.076  11.079  2.5338 -0.0946 -0.3351
    3ASP     HR 2097   1.549   1.263  11.085 -1.8546  0.7419 -0.1214
    3ASP     HR 2098   1.612   1.151  10.962 -0.0772 -1.1267  0.2902
    3ASP     HR 2099   1.618   1.392  10.918  1.5549 -2.0158  0.0269
    3ASP     HR 2100   1.452   1.418  10.935 -1.6096 -1.0017 -0.3097
    3ASP     HR 2101   1.403   1.295  10.731 -0.2052  1.6155  0.4281
    3ASP     HR 2102   1.536   1.396  10.701 -0.4633 -1.3683  0.2895
    3ASP     HR 2103   1.554   1.229  10.703 -0.1529 -1.2781  0.8850
    3ASP      H 2104   1.067   1.228  11.274  0.2575 -1.5868 -0.5697
    3ASP    CAI 2105   0.842   1.357  11.325 -0.1808  0.3146  0.1204
    3ASP    CBI 2106   0.807   1.486  11.364  0.0677  0.0516 -0.4489
    3ASP    CBr 2107   0.839   1.506  11.505 -0.3944  0.2166 -0.3056
    3ASP    CAr 2108   0.884   1.397  11.575 -1.5046 -0.6923  0.5188
    3ASP      S 2109   0.897   1.270  11.459  0.6996 -0.2464 -0.1541
    3ASP    CR1 2110   0.753   1.594  11.270 -0.2313  0.2932  0.1280
    3ASP     CR 2111   0.711   1.716  11.349  0.0012 -0.1194 -0.2621
    3ASP     CR 2112   0.645   1.816  11.255 -0.0374 -0.2006 -0.2350
    3ASP     CR 2113   0.637   1.963  11.308 -0.5165 -0.1284  0.2337
    3ASP     CR 2114   0.609   2.059  11.193  0.3013 -0.2283 -0.0909
    3ASP   CR11 2115   0.464   2.115  11.188  0.6561 -0.1458  0.2610
    3ASP     HR 2116   0.818   1.618  11.186 -0.6342 -1.0547 -0.5817
    3ASP     HR 2117   0.661   1.563  11.221  1.8569 -2.3036 -2.3326
    3ASP     HR 2118   0.631   1.692  11.420  0.0403  1.3542  0.2923
    3ASP     HR 2119   0.792   1.764  11.404 -2.2228  1.6862  1.5343
    3ASP     HR 2120   0.545   1.781  11.230  1.1284 -2.4975 -1.9911
    3ASP     HR 2121   0.700   1.805  11.161 -0.2706  3.0415 -0.7988
    3ASP     HR 2122   0.559   1.972  11.383  0.8359 -0.8168  1.7402
    3ASP     HR 2123   0.733   1.984  11.356  0.0150 -0.4738 -0.6569
    3ASP     HR 2124   0.620   2.012  11.096  1.7282 -0.0480 -0.0268
    3ASP     HR 2125   0.673   2.148  11.195  3.4503 -2.4583  1.7339
    3ASP     HR 2126   0.444   2.203  11.250 -0.8161  0.2485 -0.7492
    3ASP     HR 2127   0.445   2.152  11.088  0.8503  0.1313  0.3265
    3ASP     HR 2128   0.393   2.036  11.212 -1.6408  0.2481 -4.6848
    3ASP      H 2129   0.819   1.599  11.558  0.5973 -0.5797  1.5020
    3ASP    CAI 2130   0.929   1.380  11.715  0.4286 -0.3406  0.1793
    3ASP    CBI 2131   0.930   1.275  11.798 -0.2068  0.8102  0.3166
    3ASP    CBr 2132   0.989   1.297  11.920  0.1616  0.0999 -0.6106
    3ASP    CAr 2133   1.031   1.427  11.935  0.2618 -0.0096  0.1938
    3ASP      S 2134   0.974   1.520  11.803 -0.0990  0.3547 -0.3596
    3ASP    CR1 2135   0.893   1.134  11.748 -0.1134  0.4598 -0.1914
    3ASP     CR 2136   0.854   1.035  11.859  0.1594 -0.2388  0.0256
    3ASP     CR 2137   0.767   0.913  11.818 -0.3712  0.0162  0.5328
    3ASP     CR 2138   0.702   0.842  11.937  0.6484  0.6419  0.4974
    3ASP     CR 2139   0.785   0.832  12.067 -0.7500  0.1011 -0.3553
    3ASP   CR11 2140   0.715   0.785  12.191  0.4451  0.1265 -0.0232
    3ASP     HR 2141   0.803   1.148  11.688  0.6908 -0.4182 -1.6248
    3ASP     HR 2142   0.962   1.080  11.683  0.8107  2.8946 -1.2749
    3ASP     HR 2143   0.943   0.992  11.905 -1.1828 -2.2116  0.8596
    3ASP     HR 2144   0.795   1.080  11.939  1.5391 -0.5209  1.2181
    3ASP     HR 2145   0.812   0.839  11.751 -0.9074 -1.4406  1.7568
    3ASP     HR 2146   0.682   0.948  11.759 -2.1083 -0.7995  2.5062
    3ASP     HR 2147   0.603   0.881  11.961  0.0526 -1.2853  1.2518
    3ASP     HR 2148   0.682   0.741  11.901  0.2679  0.9079 -0.0604
    3ASP     HR 2149   0.829   0.928  12.093  1.2400 -0.4588 -1.5515
    3ASP     HR 2150   0.874   0.771  12.055 -1.6910 -1.4003  0.1541
    3ASP     HR 2151   0.618   0.835  12.200  0.3711  0.0210 -0.2174
    3ASP     HR 2152   0.704   0.677  12.189 -0.9321  0.2657 -0.3674
    3ASP     HR 2153   0.773   0.807  12.280  0.0557 -1.9329  0.7518
    3ASP      H 2154   0.991   1.223  11.999  1.4162 -0.4359 -1.1190
    3ASP    CAI 2155   1.112   1.467  12.047  0.5980 -0.3435  0.0753
    3ASP    CBI 2156   1.162   1.596  12.047  0.1047 -0.5389  0.1560
    3ASP    CBr 2157   1.308   1.591  12.040 -0.3280  0.1489 -0.1422
    3ASP    CAr 2158   1.367   1.465  12.042  0.2821  0.3101 -0.2056
    3ASP      S 2159   1.241   1.350  12.083 -0.0054  0.0175  0.0862
    3ASP    CR1 2160   1.085   1.728  12.050 -0.0584  0.2413 -0.2113
    3ASP     CR 2161   1.128   1.818  12.167  0.4560  0.2993  0.6130
    3ASP     CR 2162   1.040   1.941  12.178 -0.3764 -0.5913 -0.4052
    3ASP     CR 2163   1.075   2.040  12.289  0.3372 -0.4678  0.5148
    3ASP     CR 2164   0.964   2.138  12.310  0.0442 -0.6114  0.4843
    3ASP   CR11 2165   0.848   2.085  12.389 -0.1173  0.9476  0.6127
    3ASP     HR 2166   1.112   1.767  11.952  2.4111  2.6048  1.3536
    3ASP     HR 2167   0.976   1.720  12.055 -0.0396  0.7316  1.1841
    3ASP     HR 2168   1.123   1.761  12.260 -0.5638  1.3570  1.2137
    3ASP     HR 2169   1.231   1.847  12.146  0.3994 -0.5852 -0.8963
    3ASP     HR 2170   0.937   1.910  12.199 -0.7152  0.0116 -1.1692
    3ASP     HR 2171   1.043   1.992  12.081 -1.1831 -0.1927 -0.2249
    3ASP     HR 2172   1.100   1.981  12.377 -0.1586 -1.4624 -0.0025
    3ASP     HR 2173   1.167   2.093  12.264 -0.4604  1.4762  1.6114
    3ASP     HR 2174   0.935   2.164  12.208 -1.1977 -0.5731  0.8466
    3ASP     HR 2175   1.008   2.228  12.352  1.1827 -0.5934 -0.6901
    3ASP     HR 2176   0.766   2.156  12.382  0.5991  1.9047  1.8643
    3ASP     HR 2177   0.821   1.983  12.361  0.1909  0.7239  1.1150
    3ASP     HR 2178   0.877   2.079  12.494  0.9703 -0.7260  0.2397
    3ASP      H 2179   1.371   1.678  12.049  0.0628 -0.1057 -0.3915
    3ASP    CAI 2180   1.506   1.433  12.031 -0.2912  0.4151  0.0792
    3ASP    CBI 2181   1.565   1.377  11.920 -0.2288 -0.1578  0.2548
    3ASP    CBr 2182   1.708   1.382  11.919  0.0096 -1.0381 -0.0079
    3ASP    CAr 2183   1.762   1.456  12.023  0.0426 -0.7398  0.1253
    3ASP      S 2184   1.630   1.517  12.118  0.2939 -0.3924  0.0108
    3ASP    CR1 2185   1.484   1.294  11.815 -0.3555 -0.7662  0.0815
    3ASP     CR 2186   1.507   1.144  11.819 -0.1698  0.7116  0.0868
    3ASP     CR 2187   1.459   1.076  11.945  0.4690  0.1354 -0.0790
    3ASP     CR 2188   1.519   0.939  11.948  0.2783 -0.8527  0.0297
    3ASP     CR 2189   1.475   0.828  11.848  0.4200  0.2077  0.4989
    3ASP   CR11 2190   1.318   0.824  11.820 -0.1468 -0.2929  0.4514
    3ASP     HR 2191   1.378   1.315  11.832 -0.4072 -3.1423  3.0690
    3ASP     HR 2192   1.504   1.337  11.717 -0.3568 -0.2437  0.3060
    3ASP     HR 2193   1.471   1.103  11.724  0.3432  2.2390 -0.7848
    3ASP     HR 2194   1.615   1.129  11.808 -0.1198  1.7628 -0.8919
    3ASP     HR 2195   1.352   1.077  11.965  0.3726  0.7492 -0.6102
    3ASP     HR 2196   1.500   1.129  12.031  2.7616 -0.0273 -1.0344
    3ASP     HR 2197   1.627   0.936  11.963  0.8264  1.7465 -2.8340
    3ASP     HR 2198   1.480   0.899  12.041 -2.2657  0.8027 -0.2654
    3ASP     HR 2199   1.497   0.731  11.891 -0.1195  0.0318  0.3760
    3ASP     HR 2200   1.532   0.835  11.756 -3.1010 -1.1519 -1.8569
    3ASP     HR 2201   1.276   0.904  11.759  0.9599 -0.2466 -0.2755
    3ASP     HR 2202   1.289   0.727  11.778 -0.5386  0.4694 -1.0761
    3ASP     HR 2203   1.263   0.825  11.913 -1.3342 -1.4378 -0.2220
    3ASP      H 2204   1.775   1.346  11.842  3.1754 -1.2915  2.7053
    3ASP    CAI 2205   1.897   1.471  12.070  0.8540 -0.4675 -0.3637
    3ASP    CBI 2206   1.987   1.559  12.011  0.3828 -0.0307 -0.5365
    3ASP    CBr 2207   2.053   1.650  12.099  0.4816 -0.3613 -0.0565
    3ASP    CAr 2208   2.014   1.633  12.227 -0.0447 -0.4829  0.8374
    3ASP      S 2209   1.898   1.505  12.246  0.4876 -0.1882  0.4228
    3ASP    CR1 2210   2.015   1.566  11.859 -0.1884  0.1599 -0.7677
    3ASP     CR 2211   2.020   1.710  11.795 -0.1048 -0.1994 -0.1867
    3ASP     CR 2212   2.139   1.716  11.700 -0.9842 -0.1154 -0.1662
    3ASP     CR 2213   2.160   1.858  11.641 -0.3195  0.0358 -0.0224
    3ASP     CR 2214   2.263   1.854  11.531 -0.3149 -0.4788  0.5677
    3ASP   CR11 2215   2.327   1.991  11.492 -0.0637 -0.9735 -0.2891
    3ASP     HR 2216   1.928   1.529  11.805 -1.6029  1.3918  0.6342
    3ASP     HR 2217   2.102   1.507  11.831  0.8682  0.7899  1.0782
    3ASP     HR 2218   1.925   1.724  11.744  0.5603 -0.1708 -1.4276
    3ASP     HR 2219   2.037   1.790  11.867 -2.3203  1.5940 -1.5671
    3ASP     HR 2220   2.123   1.647  11.616 -1.3869 -0.1071 -0.0976
    3ASP     HR 2221   2.230   1.685  11.751 -0.6610 -0.3832 -0.8993
    3ASP     HR 2222   2.066   1.903  11.609 -0.8541 -2.2361 -1.7707
    3ASP     HR 2223   2.199   1.920  11.721  2.2778 -0.3570 -0.9419
    3ASP     HR 2224   2.203   1.825  11.445 -1.2717  0.8552  0.7666
    3ASP     HR 2225   2.345   1.782  11.534 -0.2792 -0.6496 -2.4034
    3ASP     HR 2226   2.405   2.005  11.566 -1.0129 -0.8476  0.7110
    3ASP     HR 2227   2.370   2.001  11.393 -0.0058 -1.6138 -0.3336
    3ASP     HR 2228   2.255   2.073  11.499  2.9375  1.8135 -1.2028
    3ASP      H 2229   2.125   1.724  12.067 -0.8440  1.3033  0.7469
    3ASP    CAI 2230   2.054   1.712  12.337  0.1443 -0.3699 -0.0294
    3ASP    CBI 2231   2.184   1.730  12.374  0.1319 -0.7917  0.4553
    3ASP    CBr 2232   2.214   1.698  12.512  0.4590 -0.8101 -0.2896
    3ASP    CAr 2233   2.106   1.656  12.583 -0.3108 -0.0747  0.0811
    3ASP      S 2234   1.964   1.642  12.474  0.3627 -0.1839 -0.4005
    3ASP    CR1 2235   2.294   1.781  12.281  0.6412 -0.1006 -0.1920
    3ASP     CR 2236   2.398   1.669  12.257  0.8740 -0.3115 -0.7988
    3ASP     CR 2237   2.342   1.533  12.212 -0.2098 -0.0241  0.5585
    3ASP     CR 2238   2.445   1.439  12.155 -0.5780  0.5839  0.5434
    3ASP     CR 2239   2.377   1.306  12.121  0.4062  0.3595  0.1189
    3ASP   CR11 2240   2.481   1.203  12.086 -0.1497  0.0723  0.1884
    3ASP     HR 2241   2.244   1.827  12.197 -2.9140  1.9140  2.8935
    3ASP     HR 2242   2.341   1.867  12.329  1.1602 -0.6540  0.3127
    3ASP     HR 2243   2.462   1.711  12.179  1.2458 -0.6076 -0.6536
    3ASP     HR 2244   2.459   1.653  12.346  2.2168 -0.8317 -1.7815
    3ASP     HR 2245   2.265   1.547  12.136  1.1467 -1.4108 -1.1121
    3ASP     HR 2246   2.292   1.487  12.297 -1.7974  0.9572  0.1840
    3ASP     HR 2247   2.492   1.469  12.062  1.7306 -2.5519  0.6230
    3ASP     HR 2248   2.514   1.414  12.236 -0.3332  1.3150  0.5645
    3ASP     HR 2249   2.298   1.316  12.047 -0.6836 -2.4613  0.8327
    3ASP     HR 2250   2.336   1.269  12.215  5.3560  0.4861  2.4786
    3ASP     HR 2251   2.450   1.100  12.068 -1.2903  0.0051  2.4327
    3ASP     HR 2252   2.535   1.247  12.001 -1.5264  0.8170 -0.3161
    3ASP     HR 2253   2.553   1.192  12.167  0.6525  0.4909 -0.4494
    3ASP      H 2254   2.315   1.699  12.551 -0.3383  1.7666  1.8514
    3ASP    CAI 2255   2.100   1.633  12.729 -0.3308 -1.1201  0.3238
    3ASP    CBI 2256   2.076   1.514  12.785 -0.1533 -0.5515  0.4853
    3ASP    CBr 2257   2.122   1.515  12.918 -0.9449  0.3494 -0.0840
    3ASP    CAr 2258   2.188   1.621  12.961  0.1484 -1.0565  0.2180
    3ASP      S 2259   2.186   1.736  12.839 -0.4244 -0.0273  0.1189
    3ASP    CR1 2260   2.014   1.402  12.706 -0.3283 -0.0269 -0.2143
    3ASP     CR 2261   1.867   1.402  12.723 -0.6555  0.2371  0.4975
    3ASP     CR 2262   1.789   1.313  12.624  0.2192  0.4859 -0.7202
    3ASP     CR 2263   1.636   1.313  12.659  0.3425  0.2593 -0.2017
    3ASP     CR 2264   1.570   1.451  12.656 -0.2531  0.0640 -0.6255
    3ASP   CR11 2265   1.585   1.546  12.531  0.3425  0.0713  0.0608
    3ASP     HR 2266   2.039   1.415  12.600  0.1388  0.4250 -0.0515
    3ASP     HR 2267   2.069   1.314  12.740  0.5201  0.1571 -1.0850
    3ASP     HR 2268   1.845   1.381  12.828 -2.1348 -0.5954  0.0340
    3ASP     HR 2269   1.834   1.505  12.711  0.1942  0.4002 -0.4845
    3ASP     HR 2270   1.832   1.213  12.628  0.7400  0.7090 -0.7104
    3ASP     HR 2271   1.806   1.357  12.526  1.6840  0.0147 -0.7018
    3ASP     HR 2272   1.579   1.266  12.579  1.5038 -0.1956 -0.7772
    3ASP     HR 2273   1.612   1.272  12.757 -0.1287 -1.5563 -1.0544
    3ASP     HR 2274   1.587   1.506  12.748 -1.3640  0.1903 -0.4854
    3ASP     HR 2275   1.462   1.435  12.656 -0.5528  1.8934 -0.1650
    3ASP     HR 2276   1.539   1.486  12.452 -0.9577  0.2330  0.6749
    3ASP     HR 2277   1.533   1.640  12.545  0.8212  0.7579 -2.5649
    3ASP     HR 2278   1.691   1.566  12.514  0.4211  0.2177  0.7128
    3ASP      H 2279   2.115   1.421  12.972 -0.2260 -1.6195 -3.2491
    3ASP    CAI 2280   2.279   1.655  13.067 -0.4514 -0.0374 -0.2738
    3ASP    CBI 2281   2.389   1.579  13.101 -0.1178  0.6390 -0.1954
    3ASP    CBr 2282   2.510   1.659  13.078 -0.3527 -0.4166 -0.6005
    3ASP    CAr 2283   2.490   1.788  13.051  0.1879 -0.3195  0.2786
    3ASP      S 2284   2.320   1.822  13.050  0.4066 -0.2717  0.1527
    3ASP    CR1 2285   2.379   1.431  13.137 -0.1559  0.1923 -0.5167
    3ASP     CR 2286   2.494   1.345  13.082 -0.4113  0.9010  0.4727
    3ASP     CR 2287   2.470   1.199  13.099  0.3565  0.0208 -0.2246
    3ASP     CR 2288   2.566   1.094  13.041  0.1160 -0.6361 -0.2021
    3ASP     CR 2289   2.518   0.952  13.077 -0.6458 -0.0317  0.3009
    3ASP   CR11 2290   2.556   0.910  13.218  0.2407 -0.1571  0.2450
    3ASP     HR 2291   2.378   1.430  13.246  1.1439  0.9985 -0.4867
    3ASP     HR 2292   2.277   1.400  13.116  0.0805 -1.2451  0.4026
    3ASP     HR 2293   2.506   1.365  12.975 -0.5869 -0.0158  0.2763
    3ASP     HR 2294   2.587   1.367  13.135  0.4975 -1.6992  0.0501
    3ASP     HR 2295   2.368   1.168  13.077 -0.2210  0.9229  1.0671
    3ASP     HR 2296   2.478   1.208  13.207  2.5303 -0.6299 -0.3114
    3ASP     HR 2297   2.553   1.115  12.935 -2.2332 -2.4733 -0.3228
    3ASP     HR 2298   2.669   1.112  13.071 -0.1335  1.9202 -0.7753
    3ASP     HR 2299   2.559   0.878  13.009  3.2467 -1.4645  3.9954
    3ASP     HR 2300   2.411   0.956  13.061 -0.8765 -1.1504  1.5412
    3ASP     HR 2301   2.659   0.872  13.214  0.7906  0.8971  3.3741
    3ASP     HR 2302   2.562   0.986  13.295 -2.0214 -0.5697  0.8491
    3ASP     HR 2303   2.484   0.834  13.249 -1.4003  1.5392  0.6771
    3ASP      H 2304   2.608   1.614  13.078 -1.0540 -1.9740  0.7200
    3ASP    CAI 2305   2.585   1.888  13.002  0.1356 -0.1777  0.0706
    3ASP    CBI 2306   2.608   1.929  12.872  0.0352  0.1891  0.3177
    3ASP    CBr 2307   2.734   1.998  12.850  0.5996  0.8476  0.7173
    3ASP    CAr 2308   2.809   2.007  12.963  0.0155  0.2590 -0.8614
    3ASP      S 2309   2.732   1.921  13.096 -0.0570 -0.0590  0.2691
    3ASP    CR1 2310   2.524   1.892  12.752  0.2349  0.5174 -0.1607
    3ASP     CR 2311   2.586   1.794  12.659 -0.4356  0.3193 -0.4137
    3ASP     CR 2312   2.553   1.652  12.719 -0.2343 -0.0277  0.0756
    3ASP     CR 2313   2.590   1.543  12.622  0.0144  0.5382  0.1108
    3ASP     CR 2314   2.532   1.401  12.653  0.4252 -0.1912  0.1655
    3ASP   CR11 2315   2.383   1.382  12.626  0.1589  0.5809  0.3643
    3ASP     HR 2316   2.419   1.868  12.770 -0.0191  2.6389  1.4455
    3ASP     HR 2317   2.515   1.981  12.690 -1.5505  0.4301 -0.0482
    3ASP     HR 2318   2.551   1.814  12.557  1.9218 -0.2506 -1.3747
    3ASP     HR 2319   2.692   1.817  12.646 -0.3734  0.5698  0.5288
    3ASP     HR 2320   2.448   1.644  12.748 -0.3770  0.3152 -0.3338
    3ASP     HR 2321   2.615   1.645  12.808  0.8861 -0.3787 -0.7279
    3ASP     HR 2322   2.570   1.572  12.519 -4.3612  1.3248  1.0977
    3ASP     HR 2323   2.698   1.537  12.634  0.2309 -0.3686 -2.0036
    3ASP     HR 2324   2.549   1.390  12.760  0.3819 -0.8150  0.1119
    3ASP     HR 2325   2.594   1.331  12.596 -1.2695 -2.5786  1.1778
    3ASP     HR 2326   2.321   1.448  12.687 -0.9725 -1.8854  1.9586
    3ASP     HR 2327   2.368   1.406  12.521 -0.0452 -1.4625 -0.0972
    3ASP     HR 2328   2.350   1.282  12.655 -0.5623  1.3912  2.4223
    3ASP      H 2329   2.758   2.020  12.747 -1.5269 -2.0599 -0.5096
    3ASP    CAI 2330   2.936   2.072  12.985 -0.3592 -0.5981  0.2551
    3ASP    CBI 2331   3.053   2.022  12.943  0.0676  0.0811  0.3542
    3ASP    CBr 2332   3.163   2.039  13.035  0.2504  0.6509  0.3560
    3ASP    CAr 2333   3.129   2.088  13.156  0.1705  0.0517 -0.8840
    3ASP      S 2334   2.969   2.149  13.138 -0.0088 -0.3008  0.4229
    3ASP    CR1 2335   3.079   1.960  12.802 -0.5204 -0.5004  0.4880
    3ASP     CR 2336   3.097   2.063  12.689  0.0508  0.1262  0.5388
    3ASP     CR 2337   3.069   2.010  12.546 -0.2978 -0.6334 -0.9642
    3ASP     CR 2338   2.924   2.022  12.498 -0.3490 -0.0164 -0.2417
    3ASP     CR 2339   2.910   1.976  12.352 -0.1917  0.0621  0.0834
    3ASP   CR11 2340   2.766   1.977  12.295 -0.4817 -0.0045 -0.1840
    3ASP     HR 2341   3.160   1.887  12.807  0.9765  1.2456  2.8270
    3ASP     HR 2342   2.985   1.906  12.790 -1.0429  0.4906  0.0689
    3ASP     HR 2343   3.025   2.142  12.706 -0.1735  0.1884 -0.6683
    3ASP     HR 2344   3.196   2.108  12.683 -0.5308  1.3780  0.2653
    3ASP     HR 2345   3.099   1.906  12.538  0.7016 -0.6329  2.1813
    3ASP     HR 2346   3.126   2.061  12.467 -0.3414 -0.6966 -1.0368
    3ASP     HR 2347   2.860   1.961  12.560  1.5078  1.1516  2.9184
    3ASP     HR 2348   2.902   2.129  12.504 -0.4098  0.0103 -0.8236
    3ASP     HR 2349   2.943   1.872  12.341  2.3107  0.4994  2.7624
    3ASP     HR 2350   2.982   2.023  12.285  0.1701 -0.3561  0.1722
    3ASP     HR 2351   2.710   1.890  12.331 -0.5884 -0.1113 -0.6053
    3ASP     HR 2352   2.707   2.064  12.324 -2.2478 -0.6788 -1.6224
    3ASP     HR 2353   2.757   1.970  12.187 -0.0560  0.3017 -0.2376
    3ASP      H 2354   3.259   1.994  13.014 -1.4649 -1.8831 -2.3562
    3ASP    CAI 2355   3.181   2.071  13.288 -0.2932  1.1426 -0.7702
    3ASP    CBI 2356   3.125   1.999  13.389 -0.5942  0.4017 -0.5291
    3ASP    CBr 2357   3.211   1.900  13.444 -0.4515  0.5231 -0.0327
    3ASP    CAr 2358   3.341   1.910  13.405 -0.3453 -1.1531 -0.7622
    3ASP      S 2359   3.353   2.042  13.295 -0.1703  0.0896 -0.1162
    3ASP    CR1 2360   2.990   2.031  13.442 -0.3114 -0.1026 -0.4692
    3ASP     CR 2361   2.961   1.989  13.587 -0.6321  0.1601  0.0150
    3ASP     CR 2362   3.067   2.043  13.683  0.9106  0.0605  0.2878
    3ASP     CR 2363   3.017   2.060  13.832 -0.4375 -0.2766  0.0743
    3ASP     CR 2364   3.112   2.125  13.927  0.0711  0.1863  0.3001
    3ASP   CR11 2365   3.059   2.115  14.072  0.6299  0.3303 -0.2091
    3ASP     HR 2366   2.981   2.139  13.430 -0.4885  0.1115  1.4598
    3ASP     HR 2367   2.911   1.996  13.375 -0.3591  1.1639 -1.0946
    3ASP     HR 2368   2.858   2.015  13.612 -0.6287 -1.2265  1.5614
    3ASP     HR 2369   2.964   1.880  13.583  0.1748  0.1433  0.9259
    3ASP     HR 2370   3.110   2.138  13.650  0.6109  0.0390 -0.1753
    3ASP     HR 2371   3.148   1.972  13.701  1.5169  0.5775 -0.3761
    3ASP     HR 2372   2.920   2.109  13.834  0.0075  0.6375 -0.4743
    3ASP     HR 2373   3.006   1.954  13.856 -0.8672 -0.3769 -0.5584
    3ASP     HR 2374   3.129   2.229  13.897  2.1616 -0.3922 -0.6008
    3ASP     HR 2375   3.202   2.067  13.904 -1.3129 -1.0794 -2.1702
    3ASP     HR 2376   3.121   2.182  14.132 -1.4341 -0.6389  3.0563
    3ASP     HR 2377   2.956   2.148  14.065  0.3808 -0.3012  0.5440
    3ASP     HR 2378   3.059   2.017  14.119  0.9521 -0.3583 -1.6114
    3ASP      H 2379   3.189   1.828  13.522  2.8106 -2.0292 -1.3590
    3ASP    CAI 2380   3.452   1.823  13.428  0.5855 -0.6047 -1.1334
    3ASP    CBI 2381   3.584   1.834  13.399 -0.6978  0.9371  0.6101
    3ASP    CBr 2382   3.651   1.703  13.403  0.7114  0.3319 -0.1009
    3ASP    CAr 2383   3.564   1.608  13.432  0.0075 -0.3855 -0.0740
    3ASP      S 2384   3.412   1.671  13.477 -0.3657  0.0036 -0.2194
    3ASP    CR1 2385   3.659   1.960  13.358  0.5361 -0.1533 -0.1742
    3ASP     CR 2386   3.813   1.960  13.380 -0.1613  0.2929  0.1253
    3ASP     CR 2387   3.859   2.090  13.324  0.0032  0.2524 -0.0185
    3ASP     CR 2388   3.876   2.098  13.172 -0.0390  0.0370 -0.1472
    3ASP     CR 2389   3.963   2.201  13.112  0.1361  0.4311 -0.2679
    3ASP   CR11 2390   3.945   2.226  12.957 -0.5067  0.5097  0.6098
    3ASP     HR 2391   3.643   1.980  13.252  0.9348 -0.0510 -0.2137
    3ASP     HR 2392   3.627   2.045  13.417  2.5002  0.3831  0.1340
    3ASP     HR 2393   3.834   1.969  13.487 -2.0589 -0.8681  0.6293
    3ASP     HR 2394   3.857   1.871  13.335 -0.5216 -0.2103  0.7482
    3ASP     HR 2395   3.962   2.089  13.357  0.1229 -0.3334 -0.3891
    3ASP     HR 2396   3.805   2.177  13.362  1.9427  1.7505 -0.6251
    3ASP     HR 2397   3.913   2.006  13.126  1.7425  1.1786 -0.9969
    3ASP     HR 2398   3.779   2.110  13.124  0.9869  0.7183 -2.0791
    3ASP     HR 2399   4.066   2.166  13.123  0.2323  1.0818  0.9845
    3ASP     HR 2400   3.943   2.290  13.172 -1.2690  0.2236 -0.4108
    3ASP     HR 2401   3.963   2.133  12.903 -1.5845  0.3516  0.5051
    3ASP     HR 2402   3.842   2.240  12.924 -0.1531 -1.5818 -1.5058
    3ASP     HR 2403   4.013   2.298  12.911 -0.5190  0.5546  0.6627
    3ASP      H 2404   3.755   1.679  13.383  0.4121 -1.6863  0.6750
    3ASP    CAI 2405   3.571   1.469  13.400  0.4144 -0.5937  1.1689
    3ASP    CBI 2406   3.652   1.380  13.456 -0.0169 -0.2725 -0.0189
    3ASP    CBr 2407   3.618   1.251  13.407 -0.5126  0.3960  0.4091
    3ASP    CAr 2408   3.505   1.244  13.331  0.0392 -0.1090  0.1989
    3ASP      S 2409   3.430   1.397  13.329 -0.6147  0.2095  0.2123
    3ASP    CR1 2410   3.755   1.420  13.556 -0.0543  0.0883 -0.1528
    3ASP     CR 2411   3.890   1.428  13.487  0.5318  0.0520 -0.0726
    3ASP     CR 2412   4.010   1.502  13.563 -0.2993 -0.8727 -0.4996
    3ASP     CR 2413   3.986   1.646  13.598 -0.4614 -0.2165 -0.1260
    3ASP     CR 2414   4.104   1.719  13.661 -0.4936 -0.1322  0.0447
    3ASP   CR11 2415   4.081   1.868  13.689 -0.7484  0.9481  0.4405
    3ASP     HR 2416   3.735   1.522  13.590 -0.6223 -0.3284  0.8104
    3ASP     HR 2417   3.759   1.356  13.645 -0.1001 -0.8473 -0.8163
    3ASP     HR 2418   3.917   1.327  13.455  1.7420 -0.1599  1.5665
    3ASP     HR 2419   3.878   1.488  13.397 -2.2492  2.1576  1.6355
    3ASP     HR 2420   4.098   1.499  13.500  0.5393  1.2221  0.5482
    3ASP     HR 2421   4.038   1.443  13.649 -0.8743  1.6179  1.4534
    3ASP     HR 2422   3.949   1.699  13.510  1.5720 -0.3050 -1.0795
    3ASP     HR 2423   3.896   1.650  13.658 -1.8447  0.3087 -2.1906
    3ASP     HR 2424   4.196   1.717  13.603  0.0860  0.1234  0.9365
    3ASP     HR 2425   4.135   1.670  13.753 -1.2683  1.1181  0.9822
    3ASP     HR 2426   4.171   1.925  13.664 -0.0833 -0.7862 -1.2345
    3ASP     HR 2427   3.999   1.898  13.624 -0.4303  0.5285 -0.1617
    3ASP     HR 2428   4.052   1.888  13.792 -2.8707 -1.4933  0.3577
    3ASP      H 2429   3.676   1.162  13.429 -0.6225  0.7442  2.1669
    3ASP    CAI 2430   3.441   1.131  13.269  0.1187 -0.4415  0.3625
    3ASP    CBI 2431   3.413   1.016  13.335  0.4794  0.0843 -0.4016
    3ASP    CBr 2432   3.276   0.969  13.318  0.4459 -0.0237 -0.3512
    3ASP    CAr 2433   3.208   1.039  13.221 -0.6782  0.2652 -0.4138
    3ASP      S 2434   3.323   1.152  13.151  0.0722  0.4230  0.1753
    3ASP    CR1 2435   3.523   0.937  13.406  0.3955  0.5724 -0.1550
    3ASP     CR 2436   3.545   0.802  13.345 -0.9597 -0.0532 -0.5753
    3ASP     CR 2437   3.662   0.737  13.421  0.1741  0.6031  0.3864
    3ASP     CR 2438   3.721   0.625  13.341  0.3442  0.3432  0.3229
    3ASP     CR 2439   3.846   0.549  13.397 -0.0935 -0.9979 -0.1063
    3ASP   CR11 2440   3.901   0.429  13.309 -0.1737  0.7163 -0.8458
    3ASP     HR 2441   3.620   0.986  13.402 -0.2000  1.6427 -2.1143
    3ASP     HR 2442   3.501   0.919  13.511  0.8191  0.0521 -0.1565
    3ASP     HR 2443   3.453   0.744  13.353 -1.5612  0.8866 -0.4729
    3ASP     HR 2444   3.566   0.805  13.238  0.8671 -1.2270 -0.2684
    3ASP     HR 2445   3.630   0.701  13.518 -0.5008  0.5205  0.1387
    3ASP     HR 2446   3.746   0.805  13.431  1.4640 -1.0242  0.7309
    3ASP     HR 2447   3.634   0.565  13.313  2.4112 -1.8655 -1.5322
    3ASP     HR 2448   3.762   0.678  13.255  0.0292 -1.5942 -1.0485
    3ASP     HR 2449   3.831   0.518  13.500 -0.0050  2.3057  0.9597
    3ASP     HR 2450   3.919   0.627  13.418  0.2767 -1.0609 -1.1168
    3ASP     HR 2451   3.824   0.354  13.293  0.9307 -0.5060 -0.5866
    3ASP     HR 2452   3.953   0.465  13.220 -0.8611 -0.8589 -1.9047
    3ASP     HR 2453   3.972   0.375  13.372 -3.0727 -0.5436  1.4671
    3ASP      H 2454   3.241   0.871  13.348 -0.9673  0.7427  0.5624
    3ASP    CAI 2455   3.068   1.062  13.205 -0.1139  0.6773 -0.2276
    3ASP    CBI 2456   2.998   1.170  13.153  0.1061 -0.1818 -0.7596
    3ASP    CBr 2457   2.892   1.217  13.240 -0.3850  0.4455  0.0775
    3ASP    CAr 2458   2.862   1.133  13.342 -0.3183  0.4852 -0.0285
    3ASP      S 2459   2.969   0.999  13.328  0.3512 -0.2200 -0.2273
    3ASP    CR1 2460   3.023   1.235  13.028 -0.5088 -0.0279  0.7813
    3ASP     CR 2461   2.890   1.259  12.946  0.1798  0.1297 -0.5651
    3ASP     CR 2462   2.917   1.302  12.797  0.5236 -0.9215  0.6544
    3ASP     CR 2463   2.975   1.439  12.779  0.1376  0.1068 -0.3649
    3ASP     CR 2464   3.009   1.473  12.634 -0.3586  0.3149 -0.4433
    3ASP   CR11 2465   3.038   1.628  12.634  0.1440  0.4977  0.5122
    3ASP     HR 2466   3.092   1.173  12.971 -0.8199  0.2207  0.1334
    3ASP     HR 2467   3.079   1.326  13.048 -0.7192  1.1858 -3.6580
    3ASP     HR 2468   2.837   1.164  12.937 -0.5662  0.3709  0.9948
    3ASP     HR 2469   2.823   1.327  13.000 -0.5947 -1.1212  0.0744
    3ASP     HR 2470   2.833   1.291  12.728  0.4963 -1.3891  0.7667
    3ASP     HR 2471   2.988   1.229  12.759  0.8278 -0.6528  0.7058
    3ASP     HR 2472   2.899   1.512  12.810 -0.0808 -0.9370  1.6116
    3ASP     HR 2473   3.066   1.455  12.836 -1.8475  0.6356  2.8175
    3ASP     HR 2474   2.939   1.453  12.552 -0.3516 -1.5120 -0.0151
    3ASP     HR 2475   3.097   1.416  12.606 -1.4949 -0.4026 -2.6528
    3ASP     HR 2476   3.125   1.663  12.689  0.1268 -0.5235  1.1978
    3ASP     HR 2477   3.055   1.658  12.530  1.4946 -0.7098  0.3728
    3ASP     HR 2478   2.967   1.685  12.694 -0.5692 -2.0587  2.1433
    3ASP      H 2479   2.838   1.306  13.210 -1.3828 -1.0848 -2.8654
    3ASP    CAI 2480   2.754   1.143  13.436  0.9950  0.8947 -0.4459
    3ASP    CBI 2481   2.752   1.097  13.565 -0.3858 -0.0425 -0.1663
    3ASP    CBr 2482   2.730   1.206  13.657  0.3520 -0.4637 -0.0246
    3ASP    CAr 2483   2.685   1.316  13.599  0.0419 -0.3561 -0.1656
    3ASP      S 2484   2.666   1.293  13.430  0.3579 -0.3683  0.1329
    3ASP    CR1 2485   2.764   0.950  13.599  0.7143  0.4651 -0.3072
    3ASP     CR 2486   2.890   0.914  13.679 -0.8465 -0.0647  0.6534
    3ASP     CR 2487   2.906   0.764  13.701  0.6192  0.6443  0.2538
    3ASP     CR 2488   2.913   0.679  13.568 -0.1736 -0.3025 -0.8789
    3ASP     CR 2489   2.924   0.528  13.570 -0.4963  0.1648  0.2756
    3ASP   CR11 2490   2.811   0.471  13.655  0.0235  0.2811 -0.0645
    3ASP     HR 2491   2.677   0.919  13.657  1.5714  1.5970  1.6226
    3ASP     HR 2492   2.757   0.894  13.505  0.1739  0.5577 -0.3241
    3ASP     HR 2493   2.983   0.940  13.629  0.1382  0.8366  2.8876
    3ASP     HR 2494   2.880   0.963  13.776 -0.9921  0.4109  0.3962
    3ASP     HR 2495   2.809   0.741  13.744  1.3748 -2.0919  0.5351
    3ASP     HR 2496   2.982   0.733  13.771  0.5081  0.5188  0.3181
    3ASP     HR 2497   2.835   0.714  13.500 -2.0842 -3.3685 -0.3513
    3ASP     HR 2498   2.999   0.711  13.508 -0.4227  0.1738 -0.9830
    3ASP     HR 2499   3.024   0.497  13.602 -0.4845 -0.8466 -0.6850
    3ASP     HR 2500   2.908   0.486  13.470  2.0209 -1.9476  0.7060
    3ASP     HR 2501   2.823   0.485  13.762 -1.9158  1.0706  0.0673
    3ASP     HR 2502   2.714   0.511  13.626 -1.3434 -1.9369  1.2778
    3ASP     HR 2503   2.812   0.364  13.638  1.4172  0.0997  1.1058
    3ASP      H 2504   2.745   1.181  13.761  1.1789 -1.0545 -0.2767
    3ASP    CAI 2505   2.669   1.444  13.653 -0.3742 -0.1390  0.6463
    3ASP    CBI 2506   2.759   1.538  13.604 -0.0688  0.2959 -0.4162
    3ASP    CBr 2507   2.832   1.596  13.717  0.1940  0.9073 -0.2365
    3ASP    CAr 2508   2.781   1.562  13.845 -0.3165 -0.0255 -0.6470
    3ASP      S 2509   2.640   1.461  13.828 -0.1370 -0.1099  0.1260
    3ASP    CR1 2510   2.770   1.596  13.464  0.6000 -0.4667  0.4789
    3ASP     CR 2511   2.919   1.631  13.427 -0.5428 -0.8526 -0.6904
    3ASP     CR 2512   2.937   1.634  13.269  0.0984  0.1152  0.3113
    3ASP     CR 2513   3.082   1.638  13.223  0.2422 -0.4609 -0.3508
    3ASP     CR 2514   3.086   1.632  13.067 -0.0009  0.4292 -0.3025
    3ASP   CR11 2515   3.233   1.648  13.027  0.7064  0.0692 -0.1600
    3ASP     HR 2516   2.707   1.685  13.473 -0.0428 -0.5178 -2.9320
    3ASP     HR 2517   2.721   1.531  13.391 -1.2881  0.9574  0.4492
    3ASP     HR 2518   2.940   1.727  13.472  0.3293 -1.4107  0.0919
    3ASP     HR 2519   3.004   1.571  13.458 -0.2985  0.3768  1.0509
    3ASP     HR 2520   2.881   1.709  13.213  0.9144  1.5371  1.3567
    3ASP     HR 2521   2.897   1.544  13.222 -1.7218  1.7622 -1.3876
    3ASP     HR 2522   3.127   1.732  13.255 -2.3132  0.2148  1.3956
    3ASP     HR 2523   3.143   1.559  13.269 -0.6220  0.8008  3.1704
    3ASP     HR 2524   3.022   1.709  13.025 -0.0416  1.6010  1.8150
    3ASP     HR 2525   3.054   1.532  13.036 -1.0927  0.7045 -0.1006
    3ASP     HR 2526   3.263   1.748  13.059  0.9521  0.4542 -1.5698
    3ASP     HR 2527   3.293   1.576  13.083 -0.4035 -0.0871  0.8661
    3ASP     HR 2528   3.260   1.627  12.924 -0.2450  1.7721 -0.7642
    3ASP      H 2529   2.905   1.675  13.701 -1.5796  2.9678  1.5317
    3ASP    CAI 2530   2.828   1.617  13.972 -0.5235 -0.3286 -1.3245
    3ASP    CBI 2531   2.951   1.645  14.032  0.3533  1.2474  0.5850
    3ASP    CBr 2532   2.942   1.714  14.155  0.0208 -0.2245 -0.2656
    3ASP    CAr 2533   2.814   1.739  14.200  0.6211 -0.7453 -0.0890
    3ASP      S 2534   2.707   1.663  14.090  0.0339 -0.2634 -0.0033
    3ASP    CR1 2535   3.078   1.600  13.970 -0.6085 -0.4155  0.3838
    3ASP     CR 2536   3.194   1.697  13.969  0.2654  0.2790  0.1157
    3ASP     CR 2537   3.321   1.650  13.889  0.5348 -0.0351  0.6412
    3ASP     CR 2538   3.451   1.707  13.944  0.1140 -0.6020  0.1397
    3ASP     CR 2539   3.455   1.857  13.936 -0.0507 -0.0495 -0.3887
    3ASP   CR11 2540   3.494   1.910  13.799 -0.0870 -0.3181 -0.0760
    3ASP     HR 2541   3.104   1.514  14.031 -0.1958  0.6689  1.7679
    3ASP     HR 2542   3.061   1.561  13.870  1.4630 -0.9878  0.2393
    3ASP     HR 2543   3.169   1.796  13.931  2.1223  1.0672  0.9198
    3ASP     HR 2544   3.229   1.710  14.071  0.4770  2.8750 -0.2606
    3ASP     HR 2545   3.308   1.689  13.788 -0.0201  2.0073  1.4698
    3ASP     HR 2546   3.324   1.541  13.886 -0.7219 -0.0521 -0.6637
    3ASP     HR 2547   3.461   1.677  14.049  0.6982 -3.4452 -0.6810
    3ASP     HR 2548   3.541   1.668  13.896  0.2087  0.4380 -0.5523
    3ASP     HR 2549   3.529   1.890  14.008  0.8535 -1.4314 -0.6822
    3ASP     HR 2550   3.360   1.905  13.964 -0.1276 -1.7502  2.4011
    3ASP     HR 2551   3.426   1.888  13.717  0.4134 -0.2030 -0.5224
    3ASP     HR 2552   3.507   2.018  13.793 -0.3493 -0.3445 -1.0746
    3ASP     HR 2553   3.584   1.856  13.770  0.5011 -0.3685  1.7303
    3ASP      H 2554   3.033   1.742  14.205  0.4228 -0.8637 -0.6223
    3ASP    CAI 2555   2.765   1.822  14.310  1.0422 -0.4822 -0.1407
    3ASP    CBI 2556   2.653   1.900  14.298 -1.0718 -0.0361  0.3863
    3ASP    CBr 2557   2.684   2.039  14.327 -0.0676  0.8658 -0.6284
    3ASP    CAr 2558   2.811   2.057  14.376 -1.0360 -0.0369  1.0315
    3ASP      S 2559   2.889   1.904  14.396 -0.1179  0.4408  0.3527
    3ASP    CR1 2560   2.508   1.865  14.269 -0.0561  0.6097  0.3442
    3ASP     CR 2561   2.423   1.893  14.390  0.2318  0.2482  0.2993
    3ASP     CR 2562   2.280   1.835  14.360 -0.4550 -0.6230  0.0642
    3ASP     CR 2563   2.186   1.833  14.480 -0.8599  0.4899  0.2481
    3ASP     CR 2564   2.047   1.797  14.426 -0.2538  0.4825  0.1207
    3ASP   CR11 2565   1.953   1.789  14.541 -0.0689  0.5006 -0.4343
    3ASP     HR 2566   2.477   1.930  14.187 -3.4621 -1.6965 -0.3145
    3ASP     HR 2567   2.487   1.767  14.226  0.5843  0.0723  1.2453
    3ASP     HR 2568   2.469   1.845  14.476 -1.8482  0.7041  1.7162
    3ASP     HR 2569   2.415   1.999  14.414  3.2748  0.6210 -0.2419
    3ASP     HR 2570   2.294   1.730  14.335  1.3567 -0.6400  1.0565
    3ASP     HR 2571   2.239   1.885  14.272  0.7038  0.0818 -0.0834
    3ASP     HR 2572   2.225   1.758  14.549  1.1292 -1.1520 -2.5476
    3ASP     HR 2573   2.177   1.932  14.523  0.4348  0.9498 -0.5292
    3ASP     HR 2574   2.057   1.698  14.382  3.2412  1.2504 -0.9581
    3ASP     HR 2575   2.017   1.861  14.344 -0.1383 -0.3630 -0.5833
    3ASP     HR 2576   1.992   1.709  14.604  0.2245  1.9178  1.2253
    3ASP     HR 2577   1.927   1.883  14.590 -1.4304  0.4521 -1.0394
    3ASP     HR 2578   1.857   1.758  14.501 -0.0898  0.9979 -0.7790
    3ASP      H 2579   2.609   2.117  14.328  1.2216  2.1281  1.1272
    3ASP    CAI 2580   2.874   2.178  14.408 -0.5210  0.3921 -0.3654
    3ASP    CBI 2581   2.890   2.291  14.332 -1.3396 -0.9367 -0.0945
    3ASP    CBr 2582   3.017   2.357  14.347  0.6376  0.4016  0.7188
    3ASP    CAr 2583   3.100   2.291  14.437 -0.1462 -0.6116  0.4641
    3ASP      S 2584   3.018   2.156  14.508 -0.2012  0.2999 -0.3570
    3ASP    CR1 2585   2.782   2.363  14.253  0.3335 -0.8555 -0.5787
    3ASP     CR 2586   2.814   2.502  14.207 -0.6293  0.5419 -0.0751
    3ASP     CR 2587   2.695   2.563  14.143  0.3043  0.3986 -0.1963
    3ASP     CR 2588   2.706   2.715  14.118  0.4006  0.4167  0.2877
    3ASP     CR 2589   2.593   2.773  14.037 -0.4139 -0.0943  0.0569
    3ASP   CR11 2590   2.609   2.752  13.889 -0.3457  0.5419 -0.1358
    3ASP     HR 2591   2.741   2.302  14.172 -0.1462 -0.1692 -0.8505
    3ASP     HR 2592   2.692   2.365  14.314 -0.0655 -0.9284 -1.1657
    3ASP     HR 2593   2.830   2.564  14.296 -0.9208 -1.3476  1.3225
    3ASP     HR 2594   2.899   2.503  14.139  0.4051 -1.1383  1.1618
    3ASP     HR 2595   2.605   2.521  14.188  0.1393  0.4482 -0.4784
    3ASP     HR 2596   2.698   2.530  14.039  0.9740  3.0864 -1.0824
    3ASP     HR 2597   2.708   2.760  14.217  3.0971  1.3945 -0.1586
    3ASP     HR 2598   2.805   2.729  14.075  0.5649 -1.4169  0.0231
    3ASP     HR 2599   2.590   2.881  14.046  1.2757 -0.1846  1.9113
    3ASP     HR 2600   2.499   2.742  14.085  0.4894 -0.7191  1.4467
    3ASP     HR 2601   2.690   2.816  13.855  0.3633  0.4018  1.2591
    3ASP     HR 2602   2.639   2.649  13.869  1.6217  0.7745  1.4486
    3ASP     HR 2603   2.516   2.774  13.836 -1.5718  1.0613  2.1438
    3ASP      H 2604   3.044   2.446  14.291 -0.1515 -0.1675 -0.5805
    3ASP    CAI 2605   3.240   2.311  14.439 -0.7963  0.5190  0.2808
    3ASP    CBI 2606   3.328   2.287  14.541 -0.1213  0.1162  0.2091
    3ASP    CBr 2607   3.461   2.251  14.495  0.4424 -0.8289  0.5780
    3ASP    CAr 2608   3.475   2.247  14.360 -0.7891  0.8206 -0.2034
    3ASP      S 2609   3.330   2.301  14.291  0.1313 -0.0365 -0.0554
    3ASP    CR1 2610   3.299   2.310  14.684 -0.3466 -1.0700 -0.6157
    3ASP     CR 2611   3.388   2.421  14.748 -0.1395  0.1904 -0.1915
    3ASP     CR 2612   3.353   2.461  14.884  0.3515 -0.3477  0.2824
    3ASP     CR 2613   3.234   2.559  14.888 -0.4364 -0.1255  0.4468
    3ASP     CR 2614   3.176   2.560  15.032 -0.2174  0.3485  0.2726
    3ASP   CR11 2615   3.057   2.656  15.063 -0.4025 -0.5920 -0.5779
    3ASP     HR 2616   3.192   2.332  14.690 -0.2670 -1.1522  2.0000
    3ASP     HR 2617   3.314   2.210  14.724  1.0322 -1.4089 -1.9583
    3ASP     HR 2618   3.493   2.394  14.765 -0.0206  1.2564  0.8389
    3ASP     HR 2619   3.397   2.509  14.683  2.7962  1.9338  2.4460
    3ASP     HR 2620   3.442   2.508  14.925  0.3230  0.1943 -0.2643
    3ASP     HR 2621   3.324   2.378  14.948  1.4240 -1.2261 -0.3557
    3ASP     HR 2622   3.249   2.662  14.859  0.5750 -0.6469 -0.9487
    3ASP     HR 2623   3.156   2.513  14.828  1.2413  0.1516 -2.0263
    3ASP     HR 2624   3.255   2.577  15.104  1.5256  1.0423 -1.7519
    3ASP     HR 2625   3.139   2.458  15.038 -1.3979  0.6595 -1.1357
    3ASP     HR 2626   3.024   2.643  15.166 -1.4523  0.9219 -0.7050
    3ASP     HR 2627   3.085   2.762  15.058  1.5746 -1.1182 -0.8686
    3ASP     HR 2628   2.970   2.647  14.998 -0.8288 -2.3808  0.2157
    3ASP      H 2629   3.546   2.235  14.559  0.6038  3.0153  1.4409
    3ASP    CAI 2630   3.600   2.232  14.283 -0.2971 -0.4961  0.4107
    3ASP    CBI 2631   3.629   2.203  14.152 -0.2064  0.5418  0.7319
    3ASP    CBr 2632   3.758   2.136  14.134 -0.0286 -0.4176  0.2535
    3ASP    CAr 2633   3.838   2.124  14.248  0.1524 -0.4219 -0.2977
    3ASP      S 2634   3.748   2.210  14.368  0.3053 -0.0757  0.3732
    3ASP    CR1 2635   3.534   2.223  14.032 -0.7708  0.0350 -0.1651
    3ASP     CR 2636   3.505   2.368  13.997  0.5063 -0.2470  0.1530
    3ASP     CR 2637   3.377   2.378  13.922  0.1273 -0.1978  0.1238
    3ASP     CR 2638   3.334   2.522  13.903 -0.0563  0.0210 -0.1408
    3ASP     CR 2639   3.290   2.587  14.037 -0.3833 -0.2695  0.0898
    3ASP   CR11 2640   3.238   2.728  14.016  0.2883  0.7925  0.4524
    3ASP     HR 2641   3.580   2.181  13.942 -1.3815  3.1564 -2.0393
    3ASP     HR 2642   3.447   2.163  14.055 -0.6313 -0.3311 -0.5899
    3ASP     HR 2643   3.505   2.423  14.091  0.1994  1.1618 -0.6694
    3ASP     HR 2644   3.588   2.422  13.953  0.2659 -1.7985 -2.2862
    3ASP     HR 2645   3.299   2.320  13.973  0.8275 -0.6082  0.7360
    3ASP     HR 2646   3.377   2.338  13.820  0.4156  0.2946 -0.0701
    3ASP     HR 2647   3.421   2.579  13.870  0.6171  0.0157  1.5777
    3ASP     HR 2648   3.257   2.526  13.825  0.3668 -1.1927 -0.6289
    3ASP     HR 2649   3.379   2.608  14.098  0.2750 -2.0067 -0.2511
    3ASP     HR 2650   3.230   2.522  14.100 -0.9613 -1.3910 -1.5956
    3ASP     HR 2651   3.186   2.779  14.097 -0.6862  1.3978 -0.5417
    3ASP     HR 2652   3.319   2.796  13.989  0.6782 -0.9163 -3.0741
    3ASP     HR 2653   3.175   2.735  13.927 -1.0096  2.0615  1.4668
    3ASP      H 2654   3.789   2.108  14.035 -1.1391 -1.9162  0.3085
    3ASP    CAI 2655   3.959   2.048  14.260 -0.0834  0.0921  0.3076
    3ASP    CBI 2656   4.000   1.967  14.366 -0.6766  0.5740  0.0498
    3ASP    CBr 2657   4.081   1.853  14.328 -0.2785 -0.8143 -0.2317
    3ASP    CAr 2658   4.104   1.853  14.197 -0.4369 -0.3258  0.6022
    3ASP      S 2659   4.026   1.979  14.112  0.2189 -0.0459  0.1739
    3ASP    CR1 2660   3.958   1.970  14.509  0.1820 -0.3667 -0.4709
    3ASP     CR 2661   3.852   1.876  14.549  0.2204 -0.0685  0.4345
    3ASP     CR 2662   3.805   1.892  14.697  0.7090  0.0240 -0.1793
    3ASP     CR 2663   3.746   2.031  14.728  0.8707  0.0481 -0.0822
    3ASP     CR 2664   3.846   2.131  14.785  0.0488  0.3138 -0.2179
    3ASP   CR11 2665   3.807   2.274  14.777 -0.2280 -0.5781 -0.6318
    3ASP     HR 2666   4.047   1.979  14.570  0.6496  0.8834 -1.3123
    3ASP     HR 2667   3.929   2.076  14.512 -0.0579 -0.4623  1.7318
    3ASP     HR 2668   3.775   1.888  14.474  2.0829  0.0791 -1.5001
    3ASP     HR 2669   3.899   1.778  14.538 -0.9305 -0.5869  0.0704
    3ASP     HR 2670   3.880   1.856  14.767  1.0683 -0.5950 -0.8787
    3ASP     HR 2671   3.724   1.820  14.705 -1.0590  1.9409 -0.3815
    3ASP     HR 2672   3.717   2.068  14.629 -0.2015  0.1198  0.2517
    3ASP     HR 2673   3.659   2.037  14.794  0.6568  2.3959 -0.5363
    3ASP     HR 2674   3.945   2.118  14.742 -0.1314  0.2012 -0.5916
    3ASP     HR 2675   3.876   2.115  14.889  0.1328 -1.7644 -0.5525
    3ASP     HR 2676   3.888   2.327  14.826 -0.1724  0.8822 -2.2496
    3ASP     HR 2677   3.778   2.318  14.681  0.2454 -0.2561 -0.6229
    3ASP     HR 2678   3.721   2.283  14.844 -0.0819  0.3141 -0.5619
    3ASP      H 2679   4.111   1.776  14.398  0.9401 -0.4434 -0.3394
    3ASP    CAI 2680   4.169   1.755  14.124 -0.0410 -0.3632 -0.6507
    3ASP    CBI 2681   4.108   1.647  14.072  0.8088 -0.2127  0.4542
    3ASP    CBr 2682   4.182   1.525  14.097  0.4273  0.1428 -0.2056
    3ASP    CAr 2683   4.305   1.543  14.159  0.3301 -0.8976 -0.6561
    3ASP      S 2684   4.324   1.713  14.176 -0.1653  0.0563 -0.3365
    3ASP    CR1 2685   3.982   1.635  13.998 -0.2741 -0.1585 -0.5266
    3ASP     CR 2686   3.864   1.558  14.067 -0.4225 -0.7475  0.2430
    3ASP     CR 2687   3.835   1.621  14.203  0.1202 -0.2702  1.0146
    3ASP     CR 2688   3.735   1.534  14.286 -0.0788  0.7409  0.2247
    3ASP     CR 2689   3.731   1.563  14.436  0.0785  0.4564 -0.2199
    3ASP   CR11 2690   3.642   1.479  14.524 -0.0451  0.4059  0.2345
    3ASP     HR 2691   3.950   1.739  13.987 -1.2575  0.0464  3.5241
    3ASP     HR 2692   4.007   1.597  13.899  0.3613  0.0572 -0.4499
    3ASP     HR 2693   3.789   1.575  13.990  1.1324  2.9485 -0.5475
    3ASP     HR 2694   3.888   1.452  14.076 -2.3243 -1.3538 -1.6614
    3ASP     HR 2695   3.798   1.722  14.187  2.2489  0.3701  0.1035
    3ASP     HR 2696   3.924   1.631  14.264  1.6355  1.8109 -1.4722
    3ASP     HR 2697   3.636   1.521  14.244  0.1796  0.6229 -0.3533
    3ASP     HR 2698   3.767   1.433  14.261 -0.0021  0.9849 -0.7031
    3ASP     HR 2699   3.690   1.664  14.444 -0.6825  0.0785  0.6201
    3ASP     HR 2700   3.833   1.554  14.476 -0.5040 -1.3903  0.9117
    3ASP     HR 2701   3.536   1.497  14.510 -1.0566 -1.1406  5.1208
    3ASP     HR 2702   3.659   1.373  14.509 -1.4667  0.3718 -1.1792
    3ASP     HR 2703   3.668   1.487  14.630 -0.5377 -1.7789  0.5388
    3ASP      H 2704   4.146   1.428  14.066 -1.2362  0.1429  1.6510
    3ASP    CAI 2705   4.400   1.452  14.215 -0.8267 -1.5943  0.7603
    3ASP    CBI 2706   4.381   1.361  14.312  0.0698  0.1137  0.1088
    3ASP    CBr 2707   4.476   1.372  14.420  0.0383  0.4763 -0.6687
    3ASP    CAr 2708   4.581   1.457  14.395  0.5592 -0.7543  0.5534
    3ASP      S 2709   4.561   1.522  14.240 -0.1501 -0.1326 -0.1139
    3ASP    CR1 2710   4.270   1.259  14.314 -0.1983  0.0828 -0.3707
    3ASP     CR 2711   4.147   1.306  14.394 -0.2928  0.5574 -0.0773
    3ASP     CR 2712   4.029   1.221  14.382  0.1537  0.0365  0.2800
    3ASP     CR 2713   3.913   1.265  14.465  0.1927  0.2946  0.4829
    3ASP     CR 2714   3.899   1.162  14.573  0.4082  0.1436 -0.2566
    3ASP   CR11 2715   3.812   1.206  14.689  0.6616  0.2306 -0.1908
    3ASP     HR 2716   4.308   1.164  14.351  0.4149  0.3001 -0.4416
    3ASP     HR 2717   4.238   1.236  14.212 -0.7555 -2.4592  0.3444
    3ASP     HR 2718   4.180   1.328  14.495  0.7127  1.6945 -0.6374
    3ASP     HR 2719   4.113   1.400  14.353 -0.1189  0.8906  0.5420
    3ASP     HR 2720   4.045   1.114  14.391 -2.5039 -0.6208 -2.2752
    3ASP     HR 2721   3.990   1.224  14.281 -3.6438 -0.7328  1.6515
    3ASP     HR 2722   3.932   1.367  14.500  1.3985 -0.8072  3.1441
    3ASP     HR 2723   3.821   1.268  14.406  0.0537 -1.2830  0.5958
    3ASP     HR 2724   4.001   1.146  14.609 -0.4245 -1.4012  1.4803
    3ASP     HR 2725   3.851   1.075  14.528  0.0701  0.8123 -1.2107
    3ASP     HR 2726   3.840   1.301  14.736 -0.2144  0.4101 -0.0175
    3ASP     HR 2727   3.708   1.228  14.662  0.6036 -0.1764 -0.2982
    3ASP     HR 2728   3.812   1.129  14.766 -0.2297 -0.0741 -0.4783
    3ASP      H 2729   4.464   1.315  14.511  0.6942 -0.1674 -0.9734
    3ASP    CAI 2730   4.697   1.473  14.482 -0.5259  0.0184 -0.2756
    3ASP    CBI 2731   4.797   1.567  14.480  0.9056 -0.3152  0.1099
    3ASP    CBr 2732   4.831   1.620  14.611  0.4041  0.3101  0.2843
    3ASP    CAr 2733   4.774   1.561  14.717  0.6015  0.4684 -0.9232
    3ASP      S 2734   4.676   1.433  14.648 -0.1593  0.0454 -0.2289
    3ASP    CR1 2735   4.875   1.610  14.360  0.7895  0.0006  0.0917
    3ASP     CR 2736   5.026   1.621  14.373  0.2923 -0.5435  0.6077
    3ASP     CR 2737   5.081   1.706  14.260 -0.3743  0.0354  0.6672
    3ASP     CR 2738   5.228   1.686  14.229 -0.2333 -0.1404 -0.3676
    3ASP     CR 2739   5.303   1.803  14.161 -0.2226 -0.4541  0.0224
    3ASP   CR11 2740   5.451   1.777  14.176 -0.3879  0.3072  0.1781
    3ASP     HR 2741   4.845   1.545  14.278 -1.1195 -0.7468  1.3376
    3ASP     HR 2742   4.840   1.711  14.340  0.2932  0.0069  0.9684
    3ASP     HR 2743   5.054   1.674  14.465 -0.4437 -0.1278  0.5891
    3ASP     HR 2744   5.071   1.522  14.362  2.7004  0.9336 -4.3943
    3ASP     HR 2745   5.074   1.810  14.294 -0.2001  0.1662  0.3088
    3ASP     HR 2746   5.021   1.698  14.169 -1.5510 -0.4115  1.4737
    3ASP     HR 2747   5.275   1.654  14.322  0.1855  2.9478  0.5226
    3ASP     HR 2748   5.235   1.600  14.162 -1.4562 -1.2665  0.9338
    3ASP     HR 2749   5.275   1.895  14.213 -0.6498  0.9779 -2.6883
    3ASP     HR 2750   5.272   1.814  14.057  1.5771 -0.9932 -0.5897
    3ASP     HR 2751   5.466   1.670  14.191 -0.5263  0.2279 -0.2567
    3ASP     HR 2752   5.504   1.812  14.088  0.6406  2.1591  1.4748
    3ASP     HR 2753   5.492   1.818  14.268 -3.2107 -0.6197  1.9374
    3ASP      H 2754   4.898   1.705  14.613 -0.4862  1.0630 -1.0137
    3ASP    CAI 2755   4.772   1.612  14.852  0.0050  0.0991 -0.0767
    3ASP    CBI 2756   4.692   1.595  14.961 -0.2061  0.0932 -0.2240
    3ASP    CBr 2757   4.683   1.706  15.049  0.1539 -0.3202 -0.4266
    3ASP    CAr 2758   4.771   1.807  15.026 -0.1149  0.1125  0.1477
    3ASP      S 2759   4.868   1.752  14.893  0.3085  0.0911  0.1807
    3ASP    CR1 2760   4.606   1.475  14.982 -0.0302 -0.4719 -0.1627
    3ASP     CR 2761   4.457   1.503  14.969  0.3013  0.3658 -0.1816
    3ASP     CR 2762   4.378   1.377  14.987 -0.3776 -0.4562 -0.1865
    3ASP     CR 2763   4.240   1.395  14.928  0.1666  0.0854  0.9060
    3ASP     CR 2764   4.183   1.538  14.941 -0.6911 -0.3553  0.2822
    3ASP   CR11 2765   4.042   1.547  14.894 -0.0655 -0.0631  0.8315
    3ASP     HR 2766   4.647   1.396  14.920  1.2840 -0.2223  0.3645
    3ASP     HR 2767   4.626   1.449  15.086  1.1875 -2.2141 -0.8131
    3ASP     HR 2768   4.422   1.574  15.044  0.2680 -0.4082  0.5509
    3ASP     HR 2769   4.436   1.544  14.870 -0.8051  1.8237  0.6439
    3ASP     HR 2770   4.369   1.348  15.091 -0.1837 -0.7534 -0.2524
    3ASP     HR 2771   4.427   1.301  14.926 -0.7335  0.2814 -1.4299
    3ASP     HR 2772   4.255   1.377  14.821 -0.5547 -0.6412  0.9238
    3ASP     HR 2773   4.162   1.328  14.965  0.1815 -2.1321 -2.7745
    3ASP     HR 2774   4.245   1.615  14.895  1.1829 -1.0999  1.4988
    3ASP     HR 2775   4.193   1.561  15.047  0.2147 -0.0304  0.1256
    3ASP     HR 2776   4.002   1.648  14.887 -1.8149 -0.7376  0.8742
    3ASP     HR 2777   4.036   1.515  14.790 -2.0882  0.9583  0.6113
    3ASP     HR 2778   3.974   1.484  14.952 -0.4155  0.4209  0.9507
    3ASP      H 2779   4.614   1.705  15.132  0.5598  0.0924 -0.0841
    3ASP    CAI 2780   4.792   1.933  15.094 -0.2335 -0.4935 -0.3584
    3ASP    CBI 2781   4.731   1.992  15.203  0.3344 -0.4552 -0.3850
    3ASP    CBr 2782   4.794   2.120  15.240  0.3330 -0.0855 -0.1270
    3ASP    CAr 2783   4.906   2.152  15.166 -0.1602 -0.0116  0.3315
    3ASP      S 2784   4.924   2.032  15.042 -0.1166 -0.0708 -0.6797
    3ASP    CR1 2785   4.612   1.940  15.283 -0.5176  0.5443 -0.5807
    3ASP     CR 2786   4.479   1.976  15.222 -0.1155 -0.0220 -0.0465
    3ASP     CR 2787   4.369   1.903  15.300  0.4832  0.4245  0.1437
    3ASP     CR 2788   4.344   1.759  15.264  0.3210  0.3363  0.6127
    3ASP     CR 2789   4.217   1.688  15.325 -0.3503  0.1082  0.5121
    3ASP   CR11 2790   4.228   1.669  15.478  0.0903  0.6089 -0.4692
    3ASP     HR 2791   4.632   1.833  15.288  0.5991  0.6753 -2.0522
    3ASP     HR 2792   4.601   1.974  15.387  0.2309 -0.3847 -0.1975
    3ASP     HR 2793   4.466   2.084  15.230  1.9112  0.2977 -0.7808
    3ASP     HR 2794   4.466   1.958  15.115  0.7080 -0.7267 -0.0337
    3ASP     HR 2795   4.278   1.956  15.269 -0.0009 -0.8003 -0.5864
    3ASP     HR 2796   4.384   1.909  15.407  0.7685 -1.6254  0.2470
    3ASP     HR 2797   4.331   1.739  15.158 -2.1341 -1.8300  1.2700
    3ASP     HR 2798   4.430   1.701  15.297  0.4937  0.5376  0.5185
    3ASP     HR 2799   4.215   1.588  15.283 -3.4480  1.5171 -2.9667
    3ASP     HR 2800   4.121   1.729  15.293 -0.4316 -1.5542 -1.4290
    3ASP     HR 2801   4.310   1.734  15.510  1.2489 -1.1932  0.2948
    3ASP     HR 2802   4.139   1.704  15.529  1.3304  0.4456  1.8734
    3ASP     HR 2803   4.250   1.568  15.513 -2.0547  0.1479 -0.4284
    3ASP      H 2804   4.764   2.170  15.332 -0.8939  0.3428 -0.7415
    3ASP    CAI 2805   4.979   2.280  15.163  0.6828  0.5126 -0.3159
    3ASP    CBI 2806   5.025   2.359  15.063  0.2343 -0.5488  0.3200
    3ASP    CBr 2807   5.072   2.487  15.108  0.1199  0.2001  0.3098
    3ASP    CAr 2808   5.056   2.512  15.244  0.4652 -0.4174  0.0890
    3ASP      S 2809   4.973   2.376  15.312 -0.1162 -0.1664 -0.2568
    3ASP    CR1 2810   5.013   2.320  14.917  0.6068 -0.4175  0.3935
    3ASP     CR 2811   5.049   2.426  14.822 -0.3201 -0.0443 -0.3299
    3ASP     CR 2812   5.049   2.391  14.675 -0.0034  0.1979 -0.0710
    3ASP     CR 2813   5.151   2.476  14.610 -0.2866 -0.0231 -0.7173
    3ASP     CR 2814   5.142   2.441  14.461  0.5972  0.5414  0.9295
    3ASP   CR11 2815   5.043   2.530  14.377 -0.4600 -0.4062  0.3029
    3ASP     HR 2816   5.086   2.240  14.916  0.6305 -0.4164  1.1762
    3ASP     HR 2817   4.915   2.277  14.897 -0.1866  0.8647  1.3438
    3ASP     HR 2818   4.986   2.512  14.843  0.4257 -0.4075  3.8104
    3ASP     HR 2819   5.152   2.453  14.846 -0.1907  0.6550 -1.6825
    3ASP     HR 2820   4.948   2.396  14.633 -0.0812 -1.2385 -0.0599
    3ASP     HR 2821   5.080   2.288  14.662 -2.3223 -0.5792  0.2919
    3ASP     HR 2822   5.128   2.580  14.633  0.1672 -0.3697  1.3991
    3ASP     HR 2823   5.250   2.448  14.645 -0.7884 -0.0614  0.6850
    3ASP     HR 2824   5.100   2.342  14.448  3.2778 -0.6363  0.9334
    3ASP     HR 2825   5.236   2.443  14.406  0.7084 -1.9863  0.9999
    3ASP     HR 2826   5.057   2.524  14.269  0.2466  2.1595  0.2179
    3ASP     HR 2827   4.938   2.505  14.395 -0.5956 -1.6175 -1.9923
    3ASP     HR 2828   5.065   2.635  14.397 -0.1418 -0.7405  1.7685
    3ASP      H 2829   5.096   2.573  15.047 -0.0116  0.0822  0.0939
    3ASP    CAI 2830   5.103   2.621  15.324  0.0935 -0.3124 -0.5345
    3ASP    CBI 2831   5.234   2.639  15.360 -0.1368 -0.5890 -0.2393
    3ASP    CBr 2832   5.254   2.669  15.497 -0.0488 -0.0579  0.0525
    3ASP    CAr 2833   5.136   2.690  15.567  0.5177 -0.1251 -0.6721
    3ASP      S 2834   5.008   2.681  15.456  0.0212 -0.0108  0.0475
    3ASP    CR1 2835   5.343   2.653  15.265  0.1732  0.0117 -0.4036
    3ASP     CR 2836   5.428   2.531  15.268 -0.5154  0.1842 -0.8728
    3ASP     CR 2837   5.562   2.568  15.200 -0.3515 -0.0289 -0.8620
    3ASP     CR 2838   5.661   2.454  15.207  1.0079 -0.7905  0.2446
    3ASP     CR 2839   5.778   2.490  15.108 -0.5478 -0.0793 -0.0869
    3ASP   CR11 2840   5.878   2.377  15.111 -0.0703 -0.1441  0.7511
    3ASP     HR 2841   5.293   2.654  15.169  1.1665  0.4251 -0.9180
    3ASP     HR 2842   5.396   2.745  15.288  0.1103 -0.4167  1.6338
    3ASP     HR 2843   5.454   2.495  15.368 -1.8065 -1.5044 -1.1273
    3ASP     HR 2844   5.370   2.455  15.216 -0.1733 -0.0274 -0.9461
    3ASP     HR 2845   5.612   2.645  15.258  0.1827 -1.4435  0.6066
    3ASP     HR 2846   5.535   2.599  15.099 -1.9249 -1.9573 -1.0671
    3ASP     HR 2847   5.697   2.438  15.309 -2.5007 -0.6254  1.5565
    3ASP     HR 2848   5.626   2.356  15.173 -0.4685 -0.2181  0.0858
    3ASP     HR 2849   5.822   2.585  15.136 -0.5805  0.3401 -1.4291
    3ASP     HR 2850   5.733   2.497  15.009  0.1710  0.5635 -0.3720
    3ASP     HR 2851   5.921   2.355  15.209  1.5539  0.1011  0.1101
    3ASP     HR 2852   5.831   2.279  15.101 -0.7587  0.0289  2.1327
    3ASP     HR 2853   5.963   2.383  15.044  0.2163  3.1490  1.3091
    3ASP      H 2854   5.352   2.687  15.540  0.1416 -2.7339  0.8589
    3ASP    CAI 2855   5.127   2.728  15.700  0.0002  0.6382 -0.2693
    3ASP    CBI 2856   5.106   2.852  15.741  0.5616 -0.2999  0.1179
    3ASP    CBr 2857   5.179   2.883  15.855  0.2717 -0.0933 -0.3350
    3ASP    CAr 2858   5.258   2.771  15.899  0.3719  0.3504 -0.7970
    3ASP      S 2859   5.228   2.636  15.806  0.1119  0.0694  0.3577
    3ASP    CR1 2860   5.000   2.945  15.684  0.1802  0.3461  0.5116
    3ASP     CR 2861   4.998   3.086  15.731 -0.6209  0.7616 -0.4512
    3ASP     CR 2862   5.122   3.168  15.674  0.5529  0.3351 -0.4119
    3ASP     CR 2863   5.118   3.316  15.724 -0.1191  0.5147 -0.3048
    3ASP     CR 2864   5.250   3.392  15.690 -0.5020  0.1300  0.2261
    3ASP   CR11 2865   5.261   3.532  15.743 -0.1246  0.1821 -0.2080
    3ASP     HR 2866   5.004   2.931  15.576 -1.2674  2.1321  0.1968
    3ASP     HR 2867   4.905   2.898  15.706 -0.2895  1.4049  0.8046
    3ASP     HR 2868   4.905   3.120  15.685 -0.1260  1.8166 -0.6842
    3ASP     HR 2869   4.992   3.092  15.839  1.1312  0.6986 -0.3214
    3ASP     HR 2870   5.112   3.152  15.567  0.9328 -2.0217 -0.1234
    3ASP     HR 2871   5.217   3.124  15.703  0.2208 -0.0113  0.1613
    3ASP     HR 2872   5.032   3.363  15.677  2.0683  3.7162 -1.2404
    3ASP     HR 2873   5.098   3.314  15.832 -1.0396  0.4607 -0.4721
    3ASP     HR 2874   5.262   3.393  15.582 -1.9754 -0.5416  0.0396
    3ASP     HR 2875   5.328   3.336  15.741 -0.5233 -0.1569 -0.0577
    3ASP     HR 2876   5.347   3.579  15.696 -1.6139  0.2113 -3.0307
    3ASP     HR 2877   5.172   3.591  15.719  0.7088  0.9955 -1.4151
    3ASP     HR 2878   5.264   3.541  15.851  1.1443  1.1771 -0.3184
    3ASP      H 2879   5.168   2.976  15.909 -0.1778  0.5367 -1.4844
    3ASP    CAI 2880   5.368   2.779  15.994  0.0312  0.4428 -0.2183
    3ASP    CBI 2881   5.493   2.733  15.971 -0.4616 -0.1572 -0.2911
    3ASP    CBr 2882   5.600   2.838  15.977  0.0434  0.0470  0.8918
    3ASP    CAr 2883   5.553   2.955  16.022 -0.4245 -0.0297  0.2227
    3ASP      S 2884   5.384   2.938  16.063  0.4930  0.6258 -0.2157
    3ASP    CR1 2885   5.526   2.584  15.965  1.1490 -0.0929  0.2517
    3ASP     CR 2886   5.597   2.550  15.839 -0.2990  0.0492  0.1459
    3ASP     CR 2887   5.664   2.411  15.854  0.5371 -0.5102 -0.0766
    3ASP     CR 2888   5.702   2.339  15.717  0.4577  0.0291 -0.2604
    3ASP     CR 2889   5.736   2.192  15.751  0.3775 -0.0204 -0.0550
    3ASP   CR11 2890   5.871   2.184  15.831 -0.3923  0.4507 -0.5708
    3ASP     HR 2891   5.586   2.562  16.053 -0.4780  0.0580  1.4358
    3ASP     HR 2892   5.432   2.530  15.976  0.9029  0.9483  3.8735
    3ASP     HR 2893   5.525   2.551  15.757  2.0089  2.3561 -1.9341
    3ASP     HR 2894   5.673   2.621  15.807  1.6167 -0.7716  2.7152
    3ASP     HR 2895   5.596   2.360  15.922  0.3987 -1.1038 -0.6586
    3ASP     HR 2896   5.753   2.435  15.912  0.9447 -1.9887 -0.0746
    3ASP     HR 2897   5.621   2.341  15.643  0.5135 -1.0816 -0.3616
    3ASP     HR 2898   5.786   2.383  15.664  2.1067 -2.1079  0.5385
    3ASP     HR 2899   5.758   2.151  15.652 -2.3237  0.6650 -0.9762
    3ASP     HR 2900   5.653   2.142  15.799 -1.1133  2.3538 -0.0661
    3ASP     HR 2901   5.914   2.083  15.823  1.1540  0.8891  1.5332
    3ASP     HR 2902   5.949   2.250  15.793  1.7830 -1.4569  0.4283
    3ASP     HR 2903   5.861   2.196  15.939  0.6371 -2.6749 -0.0440
    3ASP      H 2904   5.704   2.812  15.967  0.3969  1.3715  1.1050
    3ASP    CAI 2905   5.631   3.072  16.051 -0.3438 -0.6329  0.2359
    3ASP    CBI 2906   5.591   3.200  16.076 -0.4262 -0.1567  0.0389
    3ASP    CBr 2907   5.700   3.299  16.091 -0.2759  0.4419  0.7188
    3ASP    CAr 2908   5.821   3.248  16.080 -0.9143  0.7147  0.4637
    3ASP      S 2909   5.808   3.079  16.048 -0.1219  0.4862  0.0878
    3ASP    CR1 2910   5.447   3.250  16.101  0.3877 -0.1209 -0.5890
    3ASP     CR 2911   5.432   3.402  16.117 -0.2758 -0.5226  1.1927
    3ASP     CR 2912   5.469   3.447  16.256 -0.0637  0.1888  0.3432
    3ASP     CR 2913   5.438   3.600  16.275  0.1081  0.1636  0.2509
    3ASP     CR 2914   5.483   3.656  16.412  0.2850 -0.0553 -0.3082
    3ASP   CR11 2915   5.635   3.687  16.420  1.0011  0.5660 -0.4675
    3ASP     HR 2916   5.385   3.224  16.015 -1.1639  1.6377 -0.0555
    3ASP     HR 2917   5.395   3.190  16.176 -1.4031 -0.8445 -2.3581
    3ASP     HR 2918   5.487   3.451  16.036 -0.7882 -0.4283  0.8989
    3ASP     HR 2919   5.327   3.407  16.090  0.9153  0.3816 -3.9416
    3ASP     HR 2920   5.574   3.433  16.282 -0.1451 -0.2056  0.4569
    3ASP     HR 2921   5.420   3.393  16.337 -0.4933  1.3146  0.8585
    3ASP     HR 2922   5.493   3.646  16.194  0.6210  1.4083  1.2870
    3ASP     HR 2923   5.332   3.617  16.256  0.5895  0.5086 -2.1583
    3ASP     HR 2924   5.459   3.587  16.493  2.1106 -0.7699 -0.3594
    3ASP     HR 2925   5.426   3.745  16.440  1.6258  0.4968  0.7068
    3ASP     HR 2926   5.693   3.597  16.404 -2.1419 -1.1692 -2.5222
    3ASP     HR 2927   5.664   3.769  16.353 -0.4752  1.3901 -0.1333
    3ASP     HR 2928   5.658   3.734  16.516  2.4122  0.2564 -0.6388
    3ASP      H 2929   5.684   3.407  16.091 -0.9443  0.3460  0.6735
    3ASP    CAI 2930   5.948   3.316  16.084 -0.9458  0.8783 -0.0432
    3ASP    CBI 2931   6.074   3.269  16.055  0.0600 -0.0905 -1.0965
    3ASP    CBr 2932   6.181   3.311  16.140 -0.0414  0.4752 -0.2280
    3ASP    CAr 2933   6.137   3.404  16.232  0.6119  0.0897 -0.1517
    3ASP      S 2934   5.970   3.446  16.196 -0.2295 -0.0997  0.1332
    3ASP    CR1 2935   6.106   3.187  15.932  0.2697  0.7182  0.0975
    3ASP     CR 2936   6.033   3.213  15.795 -0.0853 -0.0395  0.9660
    3ASP     CR 2937   6.123   3.141  15.697 -0.0343 -0.2134 -0.4172
    3ASP     CR 2938   6.064   3.145  15.562  0.3817 -0.1686  0.0415
    3ASP     CR 2939   6.156   3.090  15.454 -0.6715  1.0484  0.0151
    3ASP   CR11 2940   6.079   3.068  15.323 -0.2682 -0.2189 -0.1565
    3ASP     HR 2941   6.213   3.204  15.928  1.0184 -3.0882  2.0767
    3ASP     HR 2942   6.094   3.082  15.957 -0.4387  0.1561 -2.3814
    3ASP     HR 2943   5.930   3.177  15.784  0.0753  0.3206 -2.5229
    3ASP     HR 2944   6.028   3.319  15.768 -0.5091 -0.1940  0.4068
    3ASP     HR 2945   6.144   3.039  15.727 -1.6639 -0.8095 -1.2254
    3ASP     HR 2946   6.222   3.183  15.713 -0.6422  0.1042  2.7414
    3ASP     HR 2947   5.964   3.102  15.556  0.3586 -0.0137 -0.8125
    3ASP     HR 2948   6.041   3.249  15.539 -0.8007 -0.9451 -2.4593
    3ASP     HR 2949   6.195   2.990  15.472 -0.5966  1.0236 -0.2692
    3ASP     HR 2950   6.243   3.153  15.432 -0.3398  0.0779 -1.5422
    3ASP     HR 2951   5.977   3.028  15.325 -0.4421  0.0465 -2.0439
    3ASP     HR 2952   6.087   3.158  15.262  1.5539  0.1779  0.6551
    3ASP     HR 2953   6.123   2.994  15.256  0.5304 -1.0924  1.3217
    3ASP      H 2954   6.280   3.271  16.126 -1.2484 -2.0323 -1.9586
    3ASP    CAI 2955   6.216   3.463  16.346  0.3771 -0.2598  0.3489
    3ASP    CBI 2956   6.166   3.511  16.468 -0.1978  0.1429 -0.1499
    3ASP    CBr 2957   6.237   3.470  16.584 -0.4701  0.3963  0.2852
    3ASP    CAr 2958   6.344   3.396  16.556  0.0963  0.4514  0.4884
    3ASP      S 2959   6.363   3.387  16.380  0.3268  0.2655 -0.0758
    3ASP    CR1 2960   6.050   3.616  16.466 -0.3191 -0.3338 -1.2473
    3ASP     CR 2961   6.091   3.726  16.568  0.1989 -0.1402 -0.1840
    3ASP     CR 2962   6.009   3.860  16.563  0.0565 -0.0606 -0.5879
    3ASP     CR 2963   6.100   3.971  16.508  0.6602  0.1318  0.6437
    3ASP     CR 2964   6.026   4.096  16.495  0.4823  0.3113  0.2874
    3ASP   CR11 2965   5.930   4.093  16.378  0.0418  0.0463 -0.5033
    3ASP     HR 2966   5.957   3.566  16.492  0.4187 -0.5644  1.0659
    3ASP     HR 2967   6.045   3.656  16.365 -2.1551  1.6764 -0.3864
    3ASP     HR 2968   6.089   3.680  16.667  0.6323 -0.3235 -0.2598
    3ASP     HR 2969   6.192   3.763  16.549  0.2076  0.1269  0.3849
    3ASP     HR 2970   5.970   3.882  16.663  1.0377 -2.1871  0.2837
    3ASP     HR 2971   5.918   3.854  16.502 -0.6608  2.0958  0.2124
    3ASP     HR 2972   6.182   3.989  16.578  0.7451 -1.2614  0.9138
    3ASP     HR 2973   6.139   3.942  16.410  0.0061 -2.1724  1.0219
    3ASP     HR 2974   6.104   4.172  16.483  0.0634  0.6973  0.0038
    3ASP     HR 2975   5.979   4.129  16.587  0.4041  2.0393 -0.3474
    3ASP     HR 2976   5.981   4.075  16.283 -0.2176  0.4329 -0.7171
    3ASP     HR 2977   5.863   4.008  16.390  1.1320 -0.7393  0.0724
    3ASP     HR 2978   5.863   4.179  16.370  0.3674  0.3632  0.1684
    3ASP      H 2979   6.205   3.496  16.684  1.0655  3.7366 -0.0307
    3ASP    CAI 2980   6.436   3.340  16.655  0.3199  0.8423  0.1152
    3ASP    CBI 2981   6.519   3.234  16.635 -0.4332  0.4250 -0.3428
    3ASP    CBr 2982   6.503   3.136  16.741  0.1203 -0.0551 -0.0023
    3ASP    CAr 2983   6.432   3.185  16.841 -0.0610  0.2928  0.1402
    3ASP      S 2984   6.386   3.349  16.819 -0.0023  0.1710 -0.2639
    3ASP    CR1 2985   6.604   3.212  16.517  0.2876 -0.3187 -0.5983
    3ASP     CR 2986   6.715   3.107  16.541 -0.5853  0.0757  0.2184
    3ASP     CR 2987   6.799   3.091  16.423 -0.4984  0.6015 -0.0849
    3ASP     CR 2988   6.912   3.002  16.446  0.4189 -0.2636 -0.2800
    3ASP     CR 2989   6.981   2.974  16.316 -0.4378  0.2627 -0.1341
    3ASP   CR11 2990   7.086   2.868  16.330 -0.5450 -0.5145  0.4392
    3ASP     HR 2991   6.532   3.170  16.447 -0.5235 -0.4582  0.2963
    3ASP     HR 2992   6.633   3.305  16.469  0.9879 -0.0555  0.3288
    3ASP     HR 2993   6.786   3.135  16.619  0.3023 -2.2790  0.2934
    3ASP     HR 2994   6.675   3.011  16.573 -0.6804  0.1303  0.2634
    3ASP     HR 2995   6.836   3.190  16.397  0.4160  0.6385  1.3215
    3ASP     HR 2996   6.742   3.056  16.337 -0.7329  3.2108 -1.0400
    3ASP     HR 2997   6.987   3.052  16.509 -1.4212  0.2526  1.5752
    3ASP     HR 2998   6.894   2.904  16.490 -1.9706  0.0364 -0.5421
    3ASP     HR 2999   7.039   3.060  16.282 -1.0046  0.2908 -1.0254
    3ASP     HR 3000   6.911   2.943  16.239  0.0246  2.2651 -1.3799
    3ASP     HR 3001   7.171   2.902  16.388  0.2175 -2.5896  0.5881
    3ASP     HR 3002   7.057   2.771  16.371 -0.8458  0.0100  1.4876
    3ASP     HR 3003   7.125   2.835  16.234 -1.2027 -1.8496  0.6194
    3ASP      H 3004   6.551   3.039  16.753 -0.1935  0.0367  2.1483
    3ASP      H 3005   6.415   3.143  16.939  1.4139 -0.3416  0.1340
    3ASP      H 3006   0.860   1.319   9.786  0.6422 -1.0422  1.0760
    4ASP    CAI 3007   0.168   6.314   5.527  0.2812  0.8363  0.0200
    4ASP    CBI 3008   0.117   6.188   5.540  0.8650  0.3886  0.1173
    4ASP    CBr 3009   0.205   6.081   5.500  0.0305 -0.4191 -0.0424
    4ASP    CAr 3010   0.333   6.117   5.461  0.3519  0.4868  0.1604
    4ASP      S 3011   0.332   6.297   5.465  0.3657 -0.1386  0.2238
    4ASP    CR1 3012  -0.018   6.152   5.601 -0.1999  0.2180 -0.6681
    4ASP     CR 3013  -0.043   6.206   5.744 -0.1462 -0.4385  0.5202
    4ASP     CR 3014  -0.171   6.169   5.815  0.6776  0.7984 -0.1928
    4ASP     CR 3015  -0.169   6.027   5.862 -0.9654 -0.7884 -0.4732
    4ASP     CR 3016  -0.233   6.016   6.006 -0.4503 -0.2766 -1.2751
    4ASP   CR11 3017  -0.241   5.869   6.050  0.3625 -0.1832 -0.5625
    4ASP     HR 3018  -0.093   6.183   5.529  1.4327  1.9372 -1.6918
    4ASP     HR 3019  -0.027   6.047   5.626  0.1113  0.5734  1.0378
    4ASP     HR 3020   0.044   6.195   5.808  0.3374 -0.1579 -0.0800
    4ASP     HR 3021  -0.061   6.314   5.738 -0.1666 -0.5313 -1.4404
    4ASP     HR 3022  -0.259   6.196   5.758 -0.5544 -1.0688  0.7542
    4ASP     HR 3023  -0.166   6.216   5.913 -1.5549 -1.5484  1.1128
    4ASP     HR 3024  -0.228   5.956   5.803 -1.9394 -1.1577  0.9155
    4ASP     HR 3025  -0.067   5.991   5.872 -0.0046  1.3790 -2.1078
    4ASP     HR 3026  -0.330   6.066   6.002 -0.6413 -0.5424 -0.0732
    4ASP     HR 3027  -0.182   6.073   6.084 -1.2266  1.1820 -1.8049
    4ASP     HR 3028  -0.279   5.877   6.152 -0.5672  2.2099 -1.0819
    4ASP     HR 3029  -0.325   5.816   6.005  0.1885  0.2088 -0.6950
    4ASP     HR 3030  -0.147   5.813   6.050  0.5241  0.0873 -0.1231
    4ASP      H 3031   0.156   5.984   5.503 -1.9291  0.6029  2.6508
    4ASP    CAI 3032   0.449   6.035   5.432 -0.3359 -0.1340 -0.6741
    4ASP    CBI 3033   0.454   5.908   5.383 -0.4342 -0.1962  0.6200
    4ASP    CBr 3034   0.580   5.869   5.324 -0.0616  0.0024  0.9015
    4ASP    CAr 3035   0.671   5.967   5.339  0.6187  0.3910  0.1535
    4ASP      S 3036   0.614   6.108   5.423  0.0647  0.0499 -0.0797
    4ASP    CR1 3037   0.349   5.796   5.385 -0.6242 -0.0783  0.4989
    4ASP     CR 3038   0.300   5.767   5.244 -0.6256  0.5575 -0.0725
    4ASP     CR 3039   0.236   5.891   5.179 -0.2778 -0.0385  0.4032
    4ASP     CR 3040   0.210   5.867   5.030 -0.4021  0.0607  0.1867
    4ASP     CR 3041   0.220   5.995   4.944 -0.2820  0.8009 -0.1985
    4ASP   CR11 3042   0.172   5.959   4.801 -0.0239  0.0916 -0.3871
    4ASP     HR 3043   0.403   5.708   5.418  1.3221  1.3599  1.2232
    4ASP     HR 3044   0.267   5.826   5.451 -0.0245  2.3497  0.1805
    4ASP     HR 3045   0.376   5.723   5.180 -0.5292 -0.1278  0.5079
    4ASP     HR 3046   0.224   5.690   5.252 -1.0108  0.9226 -0.2433
    4ASP     HR 3047   0.305   5.975   5.192 -0.0534  0.0521 -1.2744
    4ASP     HR 3048   0.143   5.914   5.231  0.9189  0.4476  2.3464
    4ASP     HR 3049   0.293   5.802   5.002 -1.1849 -0.2788 -1.4148
    4ASP     HR 3050   0.115   5.816   5.013  0.8925 -2.1674 -0.7150
    4ASP     HR 3051   0.324   6.030   4.947  0.6648 -1.7949 -1.4175
    4ASP     HR 3052   0.153   6.073   4.981  0.8870  0.2343  3.3018
    4ASP     HR 3053   0.243   5.891   4.754  0.5611  0.6017 -0.2593
    4ASP     HR 3054   0.083   5.897   4.798 -0.7414  0.9226  2.4091
    4ASP     HR 3055   0.158   6.048   4.740  0.5412 -0.0549 -0.7359
    4ASP      H 3056   0.604   5.785   5.260 -2.8616  0.3880 -0.7145
    4ASP    CAI 3057   0.810   5.975   5.292  0.6414  0.4965 -0.1880
    4ASP    CBI 3058   0.859   5.956   5.166  0.5827 -0.5025  0.0975
    4ASP    CBr 3059   0.948   6.066   5.118  0.5497  0.6372 -0.0977
    4ASP    CAr 3060   0.978   6.158   5.221 -0.4903 -0.5617 -0.5077
    4ASP      S 3061   0.885   6.123   5.355  0.2450  0.3705 -0.0386
    4ASP    CR1 3062   0.831   5.842   5.066 -0.2080 -0.0326 -0.0026
    4ASP     CR 3063   0.890   5.705   5.086 -0.7551 -0.1295  0.0533
    4ASP     CR 3064   1.043   5.717   5.122 -0.6974 -0.3354 -0.5553
    4ASP     CR 3065   1.115   5.583   5.131  0.0041 -0.2563 -0.4777
    4ASP     CR 3066   1.103   5.497   5.011 -0.2833 -0.7196 -0.0218
    4ASP   CR11 3067   1.190   5.543   4.889 -0.5732  0.2866 -0.3319
    4ASP     HR 3068   0.726   5.823   5.046 -0.4213 -0.6382  1.6279
    4ASP     HR 3069   0.858   5.887   4.971  2.1494  0.2115  0.7401
    4ASP     HR 3070   0.847   5.645   5.166  0.1025  0.2837  0.8309
    4ASP     HR 3071   0.884   5.650   4.992 -0.0751 -2.0282  1.0882
    4ASP     HR 3072   1.057   5.756   5.223 -3.5252  1.9603 -0.9816
    4ASP     HR 3073   1.087   5.788   5.051  0.5413  0.2092  0.7519
    4ASP     HR 3074   1.222   5.596   5.146 -0.1892 -0.2526  0.9631
    4ASP     HR 3075   1.082   5.534   5.223 -0.3518  0.1580 -0.3851
    4ASP     HR 3076   1.003   5.484   4.970 -0.2402  0.1033 -0.3873
    4ASP     HR 3077   1.129   5.394   5.036 -0.6550 -0.8904 -0.3379
    4ASP     HR 3078   1.297   5.552   4.909 -0.5878 -0.3402  0.0469
    4ASP     HR 3079   1.174   5.468   4.813  0.4083 -0.2921  0.0243
    4ASP     HR 3080   1.143   5.638   4.861 -0.8634  0.4588  0.6952
    4ASP      H 3081   0.987   6.070   5.017 -1.3524 -1.3656 -0.9548
    4ASP    CAI 3082   1.054   6.280   5.212  0.1887  0.5038 -0.1655
    4ASP    CBI 3083   1.066   6.394   5.289  0.8234  0.7770 -0.4684
    4ASP    CBr 3084   1.145   6.490   5.235 -0.6471 -0.2416 -0.5839
    4ASP    CAr 3085   1.192   6.466   5.109  0.1122 -0.3253 -0.1108
    4ASP      S 3086   1.138   6.307   5.061  0.1088 -0.3016  0.0176
    4ASP    CR1 3087   1.004   6.419   5.423 -0.6581 -0.1196 -0.5928
    4ASP     CR 3088   0.876   6.507   5.410  0.0535  0.6395 -0.9529
    4ASP     CR 3089   0.800   6.505   5.542  0.0565  0.3903  0.1238
    4ASP     CR 3090   0.741   6.642   5.573 -0.1295  0.1121  0.6865
    4ASP     CR 3091   0.657   6.641   5.696  0.7943 -0.3900 -0.1883
    4ASP   CR11 3092   0.733   6.619   5.828  0.0053 -0.1372 -0.3611
    4ASP     HR 3093   0.983   6.326   5.476  0.8215  0.8779  1.8382
    4ASP     HR 3094   1.069   6.483   5.482 -2.2678  0.1598  0.9063
    4ASP     HR 3095   0.917   6.606   5.393  1.3031  0.1565 -0.8598
    4ASP     HR 3096   0.810   6.474   5.330  0.7007 -1.3759 -0.7032
    4ASP     HR 3097   0.869   6.473   5.620 -1.2066  0.2452  1.2208
    4ASP     HR 3098   0.713   6.438   5.539  0.8531 -0.7659  2.0079
    4ASP     HR 3099   0.819   6.718   5.572  0.9439 -0.9548  1.2742
    4ASP     HR 3100   0.682   6.672   5.486  0.6833 -0.8785 -0.2262
    4ASP     HR 3101   0.581   6.563   5.692  0.2776  0.1927 -2.3206
    4ASP     HR 3102   0.622   6.744   5.705  2.1336  0.2768 -2.3070
    4ASP     HR 3103   0.689   6.669   5.914  0.6336 -0.5568  0.2123
    4ASP     HR 3104   0.718   6.513   5.847  2.2325 -0.5578 -0.8024
    4ASP     HR 3105   0.838   6.651   5.823  0.1577 -0.5632  0.0757
    4ASP      H 3106   1.165   6.581   5.290  2.1723 -1.2357  0.1204
    4ASP    CAI 3107   1.260   6.548   5.013 -0.4964  0.0744  0.3244
    4ASP    CBI 3108   1.398   6.566   5.003  0.0091  0.1888  0.3004
    4ASP    CBr 3109   1.453   6.549   4.871 -0.2581 -0.5750  1.0341
    4ASP    CAr 3110   1.357   6.517   4.779  0.4659  0.0724  0.0402
    4ASP      S 3111   1.202   6.541   4.855 -0.0040  0.0854  0.0977
    4ASP    CR1 3112   1.480   6.614   5.120 -0.3301 -0.1942  0.3213
    4ASP     CR 3113   1.582   6.511   5.174  0.4680  0.2898 -0.4314
    4ASP     CR 3114   1.635   6.555   5.306 -0.4901  0.0536 -0.4087
    4ASP     CR 3115   1.538   6.565   5.429 -0.0234  0.8643  0.1469
    4ASP     CR 3116   1.449   6.448   5.460 -0.1392 -0.5384 -0.5645
    4ASP   CR11 3117   1.363   6.472   5.584  0.4157 -0.4182  0.4103
    4ASP     HR 3118   1.531   6.710   5.109  2.0139 -1.3038  1.0190
    4ASP     HR 3119   1.402   6.641   5.190 -2.0174 -0.0444 -1.5701
    4ASP     HR 3120   1.517   6.423   5.176  1.9614 -0.8282 -0.4350
    4ASP     HR 3121   1.657   6.489   5.098  1.5779 -0.7001  0.9260
    4ASP     HR 3122   1.668   6.657   5.283 -0.0308  0.0380  0.1746
    4ASP     HR 3123   1.720   6.494   5.335  1.6821  1.8691 -2.7458
    4ASP     HR 3124   1.600   6.573   5.519  1.1360  1.6719 -0.7044
    4ASP     HR 3125   1.481   6.657   5.417 -1.4716  0.1853  1.5238
    4ASP     HR 3126   1.505   6.354   5.458  0.1920 -0.3857  0.7927
    4ASP     HR 3127   1.382   6.433   5.376  3.3756 -0.4185 -3.4955
    4ASP     HR 3128   1.296   6.387   5.601 -0.5350 -0.0116 -1.1709
    4ASP     HR 3129   1.434   6.484   5.665  0.4518  0.0806  0.3032
    4ASP     HR 3130   1.307   6.565   5.574  0.6919 -0.2236  0.6867
    4ASP      H 3131   1.561   6.550   4.857 -0.4753  3.2245 -1.0924
    4ASP    CAI 3132   1.371   6.448   4.658  0.0860 -0.2123  0.1387
    4ASP    CBI 3133   1.310   6.475   4.539  0.2659  0.1835  0.4227
    4ASP    CBr 3134   1.356   6.396   4.429 -0.5266 -0.5640 -0.6183
    4ASP    CAr 3135   1.455   6.309   4.461 -0.3551 -0.0822 -0.4951
    4ASP      S 3136   1.502   6.328   4.629 -0.0412 -0.3192 -0.3260
    4ASP    CR1 3137   1.198   6.576   4.514  0.1184 -0.2231  0.2286
    4ASP     CR 3138   1.085   6.535   4.416  0.0471 -0.4736 -0.4936
    4ASP     CR 3139   0.974   6.438   4.474  0.1329 -0.3716  0.1224
    4ASP     CR 3140   0.899   6.359   4.367 -0.1730  0.8024 -0.4568
    4ASP     CR 3141   0.785   6.278   4.428  0.1158 -0.1976  0.6667
    4ASP   CR11 3142   0.680   6.229   4.327 -0.3428 -0.1473 -0.5799
    4ASP     HR 3143   1.172   6.629   4.605 -3.3604 -0.2847 -0.6739
    4ASP     HR 3144   1.257   6.652   4.463 -0.8260 -0.8082 -1.7758
    4ASP     HR 3145   1.029   6.621   4.379  0.6092  0.0601 -0.1271
    4ASP     HR 3146   1.131   6.485   4.332  1.1488  0.1502 -0.2659
    4ASP     HR 3147   0.900   6.488   4.536 -1.0619 -0.6571 -1.0664
    4ASP     HR 3148   1.018   6.371   4.548  0.5586  2.7152  2.7980
    4ASP     HR 3149   0.866   6.430   4.291 -1.0261 -0.8765 -1.7086
    4ASP     HR 3150   0.967   6.292   4.314  0.0253 -0.0422  0.8616
    4ASP     HR 3151   0.737   6.339   4.504  0.2531  1.6427 -0.6881
    4ASP     HR 3152   0.829   6.191   4.477  1.4940  1.8096  3.1473
    4ASP     HR 3153   0.693   6.127   4.289  1.6765  0.1903 -0.8750
    4ASP     HR 3154   0.585   6.223   4.380  0.5923 -2.3274  0.9590
    4ASP     HR 3155   0.663   6.298   4.245  0.6309  0.3731 -0.3582
    4ASP      H 3156   1.316   6.410   4.330 -0.0920  1.0919 -0.5713
    4ASP    CAI 3157   1.533   6.224   4.365  0.5631 -0.2232 -0.2713
    4ASP    CBI 3158   1.483   6.162   4.251 -0.1383  0.1397 -0.1677
    4ASP    CBr 3159   1.592   6.108   4.176  0.3813  0.0252  0.0936
    4ASP    CAr 3160   1.707   6.115   4.244  0.7217 -0.2953 -0.0883
    4ASP      S 3161   1.701   6.195   4.394 -0.3326 -0.4475  0.0397
    4ASP    CR1 3162   1.331   6.146   4.216  0.2683 -0.3227  0.5807
    4ASP     CR 3163   1.291   6.016   4.132 -0.4528  0.4633 -0.5129
    4ASP     CR 3164   1.139   6.021   4.123 -0.6443 -0.3242  0.1061
    4ASP     CR 3165   1.101   6.158   4.054 -0.8113 -0.3714  0.4252
    4ASP     CR 3166   0.982   6.158   3.961  0.0469 -0.1130  0.5540
    4ASP   CR11 3167   0.850   6.139   4.043  0.2198 -0.0913  0.5840
    4ASP     HR 3168   1.278   6.138   4.311 -1.4883 -1.1226 -0.4607
    4ASP     HR 3169   1.302   6.242   4.174  2.8468  0.4995  0.5375
    4ASP     HR 3170   1.350   6.007   4.041  1.7118 -0.7043  0.9531
    4ASP     HR 3171   1.330   5.935   4.194 -2.1409  0.2351  0.2934
    4ASP     HR 3172   1.104   6.015   4.226 -1.0007 -3.0139 -0.1304
    4ASP     HR 3173   1.104   5.932   4.069 -2.6698  0.8303 -0.5235
    4ASP     HR 3174   1.096   6.234   4.132 -2.6311 -0.0258 -0.0067
    4ASP     HR 3175   1.188   6.181   3.993 -0.3287 -0.1172  1.2000
    4ASP     HR 3176   0.983   6.074   3.892 -0.0864 -0.1431  0.5903
    4ASP     HR 3177   0.977   6.254   3.909  1.4389 -0.2525  0.1274
    4ASP     HR 3178   0.810   6.231   4.087  0.1514  0.1859 -0.0525
    4ASP     HR 3179   0.785   6.080   3.979  0.3160  2.7624 -2.2718
    4ASP     HR 3180   0.885   6.095   4.137  0.9764 -0.1890  0.2623
    4ASP      H 3181   1.575   6.065   4.078 -0.0363  0.0032  0.1743
    4ASP    CAI 3182   1.827   6.066   4.193  0.3838 -0.1155 -0.4602
    4ASP    CBI 3183   1.925   6.136   4.124 -0.1112  0.2883 -0.0737
    4ASP    CBr 3184   2.007   6.055   4.032  0.1072  0.2348 -0.2303
    4ASP    CAr 3185   1.951   5.929   4.019  0.5160 -0.6438 -0.7114
    4ASP      S 3186   1.816   5.912   4.124  0.3756  0.3258 -0.1488
    4ASP    CR1 3187   1.957   6.283   4.151 -0.0043  0.1809  0.6190
    4ASP     CR 3188   1.891   6.384   4.052  0.6120 -0.4119 -0.6199
    4ASP     CR 3189   1.903   6.532   4.087 -0.1760 -0.4256  0.6241
    4ASP     CR 3190   1.820   6.597   3.975 -0.3551  0.2189  0.4276
    4ASP     CR 3191   1.752   6.732   4.011  0.3097 -0.0449 -0.6555
    4ASP   CR11 3192   1.839   6.849   4.057  0.3683 -0.4157 -0.1327
    4ASP     HR 3193   1.933   6.297   4.256 -2.8446  1.2054 -0.1292
    4ASP     HR 3194   2.065   6.287   4.135 -0.1825 -1.6032 -1.3367
    4ASP     HR 3195   1.912   6.378   3.946  2.2766  1.6777 -0.4431
    4ASP     HR 3196   1.785   6.360   4.046  0.4887 -0.4264  1.1468
    4ASP     HR 3197   2.006   6.567   4.077 -0.4508  0.1475 -0.2800
    4ASP     HR 3198   1.868   6.540   4.189 -0.2657  0.0573  0.5530
    4ASP     HR 3199   1.883   6.625   3.891 -1.4369 -0.0021 -0.4579
    4ASP     HR 3200   1.737   6.534   3.942 -0.8042  1.5752 -1.0796
    4ASP     HR 3201   1.680   6.726   4.093  2.9932  0.6820  1.8558
    4ASP     HR 3202   1.697   6.773   3.926 -0.5617 -0.0382 -0.1041
    4ASP     HR 3203   1.918   6.863   3.983 -2.1821  2.3331 -2.4787
    4ASP     HR 3204   1.790   6.946   4.057 -1.0624 -1.1281  0.0683
    4ASP     HR 3205   1.888   6.831   4.153  0.8696 -0.5244 -0.4063
    4ASP      H 3206   2.092   6.101   3.983  0.0524  0.1928 -0.3642
    4ASP    CAI 3207   1.997   5.822   3.936  0.5159 -1.0503  0.6232
    4ASP    CBI 3208   1.949   5.695   3.908 -0.7095  0.0737 -0.1631
    4ASP    CBr 3209   2.033   5.622   3.823  0.0003  0.1387  0.1145
    4ASP    CAr 3210   2.143   5.688   3.784  0.3176  0.5269  0.4914
    4ASP      S 3211   2.143   5.848   3.849  0.1688 -0.0315 -0.1644
    4ASP    CR1 3212   1.823   5.630   3.962 -0.1463  0.3960  0.1852
    4ASP     CR 3213   1.814   5.482   3.934  0.1855  0.1950  0.7127
    4ASP     CR 3214   1.682   5.428   3.993  0.8013 -0.0503  0.5811
    4ASP     CR 3215   1.564   5.448   3.899  0.2933  0.5552  0.4068
    4ASP     CR 3216   1.432   5.410   3.971 -0.1686 -0.5628 -0.3372
    4ASP   CR11 3217   1.403   5.262   3.974 -0.1957 -0.0025 -0.2516
    4ASP     HR 3218   1.735   5.685   3.929 -0.3812  0.6260  1.1674
    4ASP     HR 3219   1.824   5.654   4.068  0.3258  3.9760 -0.5414
    4ASP     HR 3220   1.825   5.444   3.832 -0.6578 -1.2643  1.1479
    4ASP     HR 3221   1.893   5.428   3.987 -1.0282 -2.1096  0.2581
    4ASP     HR 3222   1.658   5.469   4.092  0.2262 -0.9098  0.8026
    4ASP     HR 3223   1.685   5.322   4.016  0.2947  0.1310  1.5124
    4ASP     HR 3224   1.564   5.548   3.855 -1.9956 -0.5746 -2.3204
    4ASP     HR 3225   1.567   5.385   3.810 -1.7174 -1.0774  1.4363
    4ASP     HR 3226   1.344   5.444   3.917 -0.8962 -1.8747  0.0025
    4ASP     HR 3227   1.421   5.448   4.073 -0.6417  2.3989 -1.4386
    4ASP     HR 3228   1.433   5.206   3.886  1.1085  1.9564 -1.1008
    4ASP     HR 3229   1.416   5.212   4.070  0.0171  3.5547  1.6537
    4ASP     HR 3230   1.296   5.262   3.954 -0.3581  1.1810  0.6014
    4ASP      H 3231   2.005   5.529   3.777 -0.9376  0.9891 -1.0776
    4ASP    CAI 3232   2.263   5.631   3.735  0.0133 -0.0959 -0.1822
    4ASP    CBI 3233   2.277   5.573   3.611 -0.2322  0.5223  0.3321
    4ASP    CBr 3234   2.415   5.579   3.559  1.3703  0.2715 -0.6947
    4ASP    CAr 3235   2.499   5.638   3.643 -0.3323  0.6847 -0.2035
    4ASP      S 3236   2.415   5.691   3.786  0.0089 -0.0278 -0.2176
    4ASP    CR1 3237   2.170   5.505   3.527  0.1469 -0.1023 -0.0725
    4ASP     CR 3238   2.196   5.496   3.376  0.5980  0.0969  0.0126
    4ASP     CR 3239   2.160   5.626   3.298 -0.1518  0.0981  0.1975
    4ASP     CR 3240   2.198   5.623   3.152  0.8264  0.8737  0.1386
    4ASP     CR 3241   2.153   5.492   3.076 -0.2581  0.1030 -1.1816
    4ASP   CR11 3242   2.198   5.486   2.927 -0.6566 -0.4849 -0.1344
    4ASP     HR 3243   2.168   5.404   3.568 -1.7362 -0.8917 -1.9532
    4ASP     HR 3244   2.074   5.554   3.546  0.0430 -1.6886  3.7729
    4ASP     HR 3245   2.298   5.459   3.367  0.5553 -0.6120  2.0773
    4ASP     HR 3246   2.135   5.419   3.329 -1.9333  0.5843  2.3892
    4ASP     HR 3247   2.199   5.715   3.346 -0.0800  0.6849 -0.9207
    4ASP     HR 3248   2.052   5.636   3.305  0.0769  2.6406  0.2805
    4ASP     HR 3249   2.152   5.710   3.106  1.4283  0.9667 -0.2987
    4ASP     HR 3250   2.307   5.628   3.140  0.7646 -0.9524 -1.2920
    4ASP     HR 3251   2.045   5.478   3.085 -0.1358  0.1962  0.6650
    4ASP     HR 3252   2.216   5.412   3.114  0.1982  0.2150 -1.6852
    4ASP     HR 3253   2.180   5.384   2.892  3.1329 -2.1539  2.4331
    4ASP     HR 3254   2.130   5.538   2.858  0.0689  0.4349 -0.1645
    4ASP     HR 3255   2.301   5.517   2.913 -0.9466  0.9041  0.6946
    4ASP      H 3256   2.447   5.529   3.468  1.6095  0.6375 -0.8122
    4ASP    CAI 3257   2.645   5.633   3.642 -0.9978  0.1409 -0.3944
    4ASP    CBI 3258   2.735   5.617   3.738 -0.8470 -0.2377  0.0346
    4ASP    CBr 3259   2.868   5.648   3.694 -0.1813  0.1788  0.4656
    4ASP    CAr 3260   2.873   5.692   3.564 -0.6044  0.1852 -0.0804
    4ASP      S 3261   2.717   5.704   3.504 -0.0020  0.2240  0.1228
    4ASP    CR1 3262   2.716   5.570   3.880 -0.0091 -0.1870  0.5780
    4ASP     CR 3263   2.721   5.414   3.888  0.4869  0.2158  0.2925
    4ASP     CR 3264   2.691   5.376   4.036 -0.6179 -0.6797  0.4541
    4ASP     CR 3265   2.681   5.224   4.068  0.7252 -0.0120 -0.0529
    4ASP     CR 3266   2.639   5.201   4.210 -0.3062 -0.5543 -0.6712
    4ASP   CR11 3267   2.650   5.058   4.246  0.7373 -0.0888 -0.2753
    4ASP     HR 3268   2.800   5.614   3.934 -0.0968  1.6350 -0.7082
    4ASP     HR 3269   2.625   5.615   3.921 -0.5285  0.6401 -1.4529
    4ASP     HR 3270   2.650   5.370   3.818 -0.8208  0.9463  1.1425
    4ASP     HR 3271   2.819   5.374   3.861  0.4473  0.8103 -0.7807
    4ASP     HR 3272   2.600   5.424   4.071 -0.8931 -0.9576  0.1238
    4ASP     HR 3273   2.779   5.415   4.086  0.8512 -0.3378 -2.2806
    4ASP     HR 3274   2.608   5.175   4.004  0.1277  0.5341  0.2059
    4ASP     HR 3275   2.781   5.182   4.053  0.8803  0.3915 -0.1634
    4ASP     HR 3276   2.546   5.258   4.218 -1.0921 -1.8928 -0.1425
    4ASP     HR 3277   2.706   5.261   4.272 -1.5896 -0.2138  0.4110
    4ASP     HR 3278   2.743   5.017   4.208  1.3704  1.2413 -0.2080
    4ASP     HR 3279   2.649   5.049   4.354  1.2608  2.3772 -0.0199
    4ASP     HR 3280   2.573   4.992   4.206  0.7615 -1.8191  2.3900
    4ASP      H 3281   2.961   5.635   3.748 -1.7889 -1.4425  2.9525
    4ASP    CAI 3282   2.986   5.729   3.486  0.0391  0.2182 -0.3193
    4ASP    CBI 3283   3.014   5.862   3.469 -0.1738 -0.7996  0.3479
    4ASP    CBr 3284   3.145   5.894   3.525  0.2308  0.9583  0.1694
    4ASP    CAr 3285   3.218   5.782   3.561 -0.4309 -0.2261 -0.3331
    4ASP      S 3286   3.124   5.636   3.518  0.1068  0.0809  0.4330
    4ASP    CR1 3287   2.919   5.968   3.414 -0.2016 -0.5690 -0.0889
    4ASP     CR 3288   2.859   6.060   3.528 -0.1363  0.2078  0.0904
    4ASP     CR 3289   2.770   6.174   3.463  0.4588  0.2524 -0.4448
    4ASP     CR 3290   2.708   6.257   3.578  0.2383 -0.3814  0.4580
    4ASP     CR 3291   2.809   6.354   3.643 -0.3346  0.7448 -0.4682
    4ASP   CR11 3292   2.730   6.454   3.726  0.5861 -0.2807 -0.2684
    4ASP     HR 3293   2.969   6.017   3.330 -0.0134  0.9449  0.8943
    4ASP     HR 3294   2.837   5.914   3.365  0.5520 -0.1212 -1.8902
    4ASP     HR 3295   2.795   5.991   3.583 -1.4579 -0.5758 -2.3447
    4ASP     HR 3296   2.942   6.101   3.585 -0.0394  1.1746 -0.7338
    4ASP     HR 3297   2.690   6.121   3.412  2.3551 -0.5191 -2.7197
    4ASP     HR 3298   2.816   6.246   3.395 -1.0101  0.3986 -1.2943
    4ASP     HR 3299   2.617   6.306   3.543  0.1829 -1.1829 -0.5218
    4ASP     HR 3300   2.673   6.188   3.656 -2.9782  1.6585  0.9194
    4ASP     HR 3301   2.873   6.396   3.566 -1.3005  2.2433 -0.4742
    4ASP     HR 3302   2.877   6.310   3.717 -2.4662  1.4523  1.9702
    4ASP     HR 3303   2.634   6.476   3.680  0.1127  1.0223  1.3222
    4ASP     HR 3304   2.720   6.417   3.828  0.3475  1.1504  0.2409
    4ASP     HR 3305   2.780   6.551   3.728  0.7559 -0.3957  2.5663
    4ASP      H 3306   3.184   5.995   3.531 -0.0141  1.1197 -0.9759
    4ASP    CAI 3307   3.346   5.780   3.624 -0.0861  0.1717 -0.8818
    4ASP    CBI 3308   3.401   5.697   3.723 -0.1804  0.0834  0.2129
    4ASP    CBr 3309   3.542   5.717   3.739  0.0299 -0.0797  0.0054
    4ASP    CAr 3310   3.597   5.817   3.663  0.3355 -0.1208  0.1187
    4ASP      S 3311   3.475   5.885   3.565 -0.0566  0.1191 -0.3756
    4ASP    CR1 3312   3.327   5.592   3.806  0.0033 -0.0897  1.0441
    4ASP     CR 3313   3.342   5.602   3.957 -0.2313  0.3270  0.2480
    4ASP     CR 3314   3.234   5.512   4.027 -0.0767 -0.1167  0.2376
    4ASP     CR 3315   3.234   5.492   4.185 -0.0617  0.5700 -0.5983
    4ASP     CR 3316   3.103   5.438   4.247 -0.1995  0.0543 -0.1294
    4ASP   CR11 3317   3.112   5.395   4.391  0.3140 -0.4873  0.3488
    4ASP     HR 3318   3.223   5.607   3.777  1.2877  0.6790 -3.5950
    4ASP     HR 3319   3.363   5.494   3.776 -0.0262  0.5358 -1.1594
    4ASP     HR 3320   3.442   5.570   3.987 -0.3539  3.1494  3.9497
    4ASP     HR 3321   3.325   5.705   3.986 -0.0156  0.4548 -0.0722
    4ASP     HR 3322   3.225   5.421   3.968 -1.4772 -0.0975  0.4209
    4ASP     HR 3323   3.132   5.543   4.004 -0.3515 -1.9192 -1.0386
    4ASP     HR 3324   3.315   5.425   4.213 -0.1938  0.3600 -0.7253
    4ASP     HR 3325   3.249   5.589   4.234 -0.6767  0.1209  0.4795
    4ASP     HR 3326   3.073   5.347   4.197  0.3211  0.5013 -1.2625
    4ASP     HR 3327   3.018   5.505   4.237 -0.7201 -0.3365  1.5389
    4ASP     HR 3328   3.110   5.486   4.452  2.2643  1.4825 -2.4038
    4ASP     HR 3329   3.033   5.335   4.437  1.0835 -0.1275  2.2189
    4ASP     HR 3330   3.202   5.352   4.435  0.8057  1.8873  1.7959
    4ASP      H 3331   3.603   5.654   3.803  0.5238 -0.5025 -0.8597
    4ASP    CAI 3332   3.734   5.864   3.653  0.1174  0.2310 -0.0759
    4ASP    CBI 3333   3.847   5.791   3.667  0.1078  0.1824 -0.2177
    4ASP    CBr 3334   3.923   5.792   3.546 -0.1458  0.3548  0.4615
    4ASP    CAr 3335   3.880   5.886   3.451 -0.0129 -0.3613  0.5835
    4ASP      S 3336   3.759   5.984   3.527 -0.1807  0.1091 -0.2813
    4ASP    CR1 3337   3.884   5.726   3.792  0.5138 -0.6539 -0.0761
    4ASP     CR 3338   3.868   5.571   3.794  0.4013  0.4290 -0.9150
    4ASP     CR 3339   3.830   5.515   3.935  0.3028 -0.2902  0.4735
    4ASP     CR 3340   3.838   5.363   3.939  0.4595  0.1296 -0.5077
    4ASP     CR 3341   3.737   5.280   3.853  0.6726  0.0008  0.7100
    4ASP   CR11 3342   3.595   5.317   3.879 -0.3829  1.1244  0.1104
    4ASP     HR 3343   3.985   5.763   3.806 -0.2347  1.0707  0.8028
    4ASP     HR 3344   3.824   5.785   3.861 -0.1088 -1.7644  0.3572
    4ASP     HR 3345   3.806   5.539   3.711  0.9014  0.8217 -1.4434
    4ASP     HR 3346   3.962   5.520   3.771  1.4338  1.5813  0.5921
    4ASP     HR 3347   3.734   5.556   3.968 -0.1172 -0.1092 -0.9409
    4ASP     HR 3348   3.903   5.555   4.005  1.9830 -0.8238 -0.9510
    4ASP     HR 3349   3.942   5.337   3.917  0.2804  0.5022 -1.8286
    4ASP     HR 3350   3.814   5.337   4.042 -1.8946  2.3096 -0.4515
    4ASP     HR 3351   3.747   5.175   3.883 -0.1621  0.0082  1.0395
    4ASP     HR 3352   3.759   5.298   3.748 -0.9893  1.7360  0.6357
    4ASP     HR 3353   3.568   5.338   3.982 -0.8899  0.0798  0.2002
    4ASP     HR 3354   3.562   5.408   3.830 -0.3234  0.5997 -0.9063
    4ASP     HR 3355   3.518   5.254   3.836 -1.6660  3.4893 -1.1366
    4ASP      H 3356   4.015   5.735   3.534  0.4784  1.3174  0.6374
    4ASP    CAI 3357   3.892   5.884   3.305  0.8004 -0.4279 -0.3640
    4ASP    CBI 3358   4.001   5.916   3.234 -0.3720 -0.4638  0.7460
    4ASP    CBr 3359   3.968   6.000   3.119 -0.2716 -0.0768 -0.2803
    4ASP    CAr 3360   3.835   6.009   3.093 -0.3292 -0.1800 -0.2605
    4ASP      S 3361   3.748   5.921   3.214 -0.3061  0.2580 -0.2470
    4ASP    CR1 3362   4.148   5.888   3.264  0.4637 -0.0856 -0.2693
    4ASP     CR 3363   4.226   6.008   3.308 -0.6417  0.0117 -0.3841
    4ASP     CR 3364   4.373   5.977   3.303 -0.2256 -0.6570  0.5679
    4ASP     CR 3365   4.428   6.002   3.165 -0.8225 -0.0430 -0.3699
    4ASP     CR 3366   4.553   5.925   3.143 -0.4019 -0.7045 -0.6990
    4ASP   CR11 3367   4.658   5.957   3.241 -0.7072 -0.1584 -0.1079
    4ASP     HR 3368   4.168   5.805   3.332  0.4288 -0.4492 -0.7015
    4ASP     HR 3369   4.196   5.841   3.178  0.7326  0.1082 -0.2242
    4ASP     HR 3370   4.194   6.107   3.273 -2.7363 -0.4333  0.1923
    4ASP     HR 3371   4.207   6.011   3.415 -0.6144 -1.0310 -0.3485
    4ASP     HR 3372   4.399   5.879   3.342  0.0818 -0.5898  0.5351
    4ASP     HR 3373   4.421   6.052   3.366  0.0305 -1.6463  1.5638
    4ASP     HR 3374   4.355   5.964   3.094 -0.0199 -1.8017 -0.2733
    4ASP     HR 3375   4.437   6.108   3.139  0.3078  0.0809  0.5134
    4ASP     HR 3376   4.607   5.944   3.050 -0.1694  0.6207 -0.3050
    4ASP     HR 3377   4.525   5.820   3.146  0.7638 -0.9800  1.4448
    4ASP     HR 3378   4.620   5.954   3.343  2.1480 -1.0436  0.9724
    4ASP     HR 3379   4.719   5.867   3.250 -0.8679 -0.1434  1.2230
    4ASP     HR 3380   4.713   6.045   3.209 -0.5255 -0.4068 -0.4794
    4ASP      H 3381   4.035   6.047   3.048 -0.2967  1.2593  0.5685
    4ASP    CAI 3382   3.770   6.073   2.984  1.0049  0.0655  0.2274
    4ASP    CBI 3383   3.637   6.116   2.957 -0.0201  0.0829  0.6898
    4ASP    CBr 3384   3.627   6.185   2.829 -0.7750  0.1194 -0.6600
    4ASP    CAr 3385   3.745   6.217   2.769  0.0738  0.1310  0.7653
    4ASP      S 3386   3.869   6.147   2.864  0.0152 -0.3361  0.0094
    4ASP    CR1 3387   3.515   6.094   3.042  0.0883  0.2157 -0.2115
    4ASP     CR 3388   3.437   5.965   3.019  0.5746  0.5055 -0.7667
    4ASP     CR 3389   3.332   5.944   3.129  0.0355  0.2668 -1.1610
    4ASP     CR 3390   3.257   5.816   3.110  0.1198  0.1677 -0.7134
    4ASP     CR 3391   3.183   5.794   2.976 -0.1852  0.4055 -0.5698
    4ASP   CR11 3392   3.180   5.648   2.941 -0.5810  0.4685 -0.4002
    4ASP     HR 3393   3.551   6.097   3.145 -0.9832 -0.1890  0.1830
    4ASP     HR 3394   3.447   6.179   3.029  0.2767  0.4036  0.0283
    4ASP     HR 3395   3.394   5.956   2.920  2.8890 -1.6626 -1.6426
    4ASP     HR 3396   3.517   5.891   3.030 -0.9409 -0.9702  0.5034
    4ASP     HR 3397   3.257   6.023   3.124 -0.7056 -0.3471  0.0773
    4ASP     HR 3398   3.384   5.955   3.224 -0.9676  2.2759 -0.8201
    4ASP     HR 3399   3.334   5.739   3.119 -1.1065 -1.2064 -1.5774
    4ASP     HR 3400   3.195   5.788   3.195 -1.3637  0.2939 -1.7271
    4ASP     HR 3401   3.228   5.848   2.892  3.1556 -0.0399  0.8539
    4ASP     HR 3402   3.082   5.823   3.004  0.5498  1.5655  0.9263
    4ASP     HR 3403   3.275   5.613   2.903 -0.8297 -0.9800  0.2761
    4ASP     HR 3404   3.162   5.588   3.030  0.8886  1.3156  0.4934
    4ASP     HR 3405   3.100   5.630   2.869  1.6255  1.6636 -3.2338
    4ASP      H 3406   3.530   6.214   2.789 -2.2319  0.5033  2.9558
    4ASP    CAI 3407   3.780   6.278   2.645 -0.2842  0.3020  0.3938
    4ASP    CBI 3408   3.696   6.308   2.546 -0.7512 -0.5652 -0.0106
    4ASP    CBr 3409   3.732   6.262   2.414 -0.4088 -0.4100 -0.4757
    4ASP    CAr 3410   3.861   6.217   2.412 -0.3171  0.4919  0.7200
    4ASP      S 3411   3.931   6.231   2.572  0.0845 -0.0340 -0.0369
    4ASP    CR1 3412   3.568   6.388   2.569 -0.0340  0.1567  0.4016
    4ASP     CR 3413   3.563   6.510   2.476 -0.6217 -0.1263 -0.1588
    4ASP     CR 3414   3.435   6.590   2.485  0.6684 -0.2713  0.1943
    4ASP     CR 3415   3.445   6.726   2.410  0.1370  0.0076  0.0711
    4ASP     CR 3416   3.472   6.848   2.497  0.0478 -1.1878  0.5429
    4ASP   CR11 3417   3.621   6.865   2.529  0.0646 -0.4572 -0.6648
    4ASP     HR 3418   3.484   6.321   2.546  1.6086 -1.7992 -0.1030
    4ASP     HR 3419   3.566   6.426   2.671 -0.6957  2.2152 -0.3494
    4ASP     HR 3420   3.649   6.569   2.508 -1.8763  0.9184  1.3705
    4ASP     HR 3421   3.598   6.485   2.376  2.0018 -0.1058  0.7208
    4ASP     HR 3422   3.391   6.592   2.584  0.1310  1.4248 -0.0732
    4ASP     HR 3423   3.352   6.540   2.435  1.1034  0.1951 -1.0090
    4ASP     HR 3424   3.521   6.715   2.333  1.0160 -0.2504  0.9784
    4ASP     HR 3425   3.348   6.751   2.366  1.0294  2.0687 -0.8182
    4ASP     HR 3426   3.412   6.839   2.587 -1.0832  1.2685  0.0719
    4ASP     HR 3427   3.443   6.943   2.451 -0.1823 -1.9965 -0.9963
    4ASP     HR 3428   3.651   6.934   2.608  0.3260 -1.2129 -0.0947
    4ASP     HR 3429   3.654   6.770   2.570 -1.3642 -0.4170  0.6209
    4ASP     HR 3430   3.677   6.880   2.437  0.8597 -2.4592 -0.5371
    4ASP      H 3431   3.668   6.266   2.328 -0.9088 -2.9907 -0.2543
    4ASP    CAI 3432   3.956   6.181   2.310  0.2213  0.4288  0.4390
    4ASP    CBI 3433   3.978   6.057   2.256 -0.4510 -0.3322 -0.2966
    4ASP    CBr 3434   4.117   6.032   2.233  0.0255 -0.2052  0.1992
    4ASP    CAr 3435   4.198   6.139   2.261 -0.5621  0.2892 -0.2342
    4ASP      S 3436   4.096   6.283   2.295  0.0407  0.0298  0.0244
    4ASP    CR1 3437   3.875   5.957   2.233  0.3083  0.0386  0.3134
    4ASP     CR 3438   3.874   5.852   2.340  0.5477  0.2691 -0.8762
    4ASP     CR 3439   3.773   5.882   2.457  1.0353 -0.0805 -0.4325
    4ASP     CR 3440   3.635   5.818   2.435 -0.2399 -0.2199  0.0264
    4ASP     CR 3441   3.539   5.842   2.547 -0.0990  0.5361 -0.2656
    4ASP   CR11 3442   3.498   5.983   2.554 -0.6228  0.2533 -0.2084
    4ASP     HR 3443   3.779   6.009   2.224  1.0655  1.1705 -1.2916
    4ASP     HR 3444   3.904   5.912   2.139  0.8436 -1.2397  1.0831
    4ASP     HR 3445   3.850   5.756   2.294  1.8900 -0.6558  0.2844
    4ASP     HR 3446   3.976   5.852   2.379 -0.3419  0.4959  1.5337
    4ASP     HR 3447   3.781   5.987   2.483 -0.7031  0.0144 -0.2471
    4ASP     HR 3448   3.806   5.829   2.546  0.0685 -0.7732 -0.4796
    4ASP     HR 3449   3.593   5.854   2.341  3.1984  1.2150 -1.0560
    4ASP     HR 3450   3.652   5.711   2.424 -0.9953 -0.4821  1.3852
    4ASP     HR 3451   3.572   5.810   2.646 -1.5713 -4.0246 -1.1253
    4ASP     HR 3452   3.445   5.793   2.521 -0.2198  0.1610  0.8627
    4ASP     HR 3453   3.583   6.044   2.585  0.6153 -2.3770  1.6905
    4ASP     HR 3454   3.478   6.009   2.450  0.1262 -0.4435 -0.5268
    4ASP     HR 3455   3.410   6.002   2.615 -0.4969  0.1034  0.0180
    4ASP      H 3456   4.166   5.941   2.201  1.2637  0.0553  1.3113
    4ASP    CAI 3457   4.342   6.147   2.266  0.2191  0.1275  0.3527
    4ASP    CBI 3458   4.403   6.266   2.280 -0.5733 -0.8517 -0.0290
    4ASP    CBr 3459   4.465   6.285   2.405  0.3860 -0.4915  0.6366
    4ASP    CAr 3460   4.463   6.173   2.482  0.5651  0.3730 -0.2343
    4ASP      S 3461   4.426   6.038   2.378  0.0959 -0.1939  0.4885
    4ASP    CR1 3462   4.408   6.375   2.175 -0.1059  0.2819  0.5095
    4ASP     CR 3463   4.535   6.425   2.114  0.4234  0.0929 -0.6841
    4ASP     CR 3464   4.510   6.536   2.005 -0.3779  0.3022 -0.6336
    4ASP     CR 3465   4.429   6.656   2.048 -0.0475 -0.5303 -0.1521
    4ASP     CR 3466   4.484   6.785   1.986 -0.1914 -0.4736 -0.3413
    4ASP   CR11 3467   4.404   6.907   2.017 -0.8911  0.5002 -0.7072
    4ASP     HR 3468   4.349   6.457   2.216 -0.6805 -0.5558  1.4039
    4ASP     HR 3469   4.344   6.345   2.092  0.1253  0.0339  0.4212
    4ASP     HR 3470   4.592   6.473   2.193 -1.1107 -0.5038  0.8347
    4ASP     HR 3471   4.595   6.346   2.068  1.9193  0.5767  0.4077
    4ASP     HR 3472   4.461   6.486   1.922 -2.0899  0.9468 -0.0293
    4ASP     HR 3473   4.607   6.572   1.970 -0.4315  0.0782 -1.0206
    4ASP     HR 3474   4.326   6.637   2.017 -0.9617  2.3066  0.9891
    4ASP     HR 3475   4.443   6.674   2.154  0.5872  1.2605 -0.5260
    4ASP     HR 3476   4.495   6.766   1.879  1.1206 -0.4574 -0.2158
    4ASP     HR 3477   4.582   6.808   2.027 -0.3006 -1.9650  0.7427
    4ASP     HR 3478   4.440   6.946   2.112  0.0677  1.2209 -1.3684
    4ASP     HR 3479   4.422   6.978   1.937  0.5023  0.6067 -0.3103
    4ASP     HR 3480   4.295   6.905   2.021 -0.9035  0.8357 -0.9088
    4ASP      H 3481   4.518   6.374   2.435  0.8736 -0.3261 -0.6814
    4ASP    CAI 3482   4.497   6.173   2.624  0.7687  0.3667 -0.7102
    4ASP    CBI 3483   4.452   6.085   2.715  0.2670 -0.5611  0.5455
    4ASP    CBr 3484   4.364   6.141   2.816  0.0543 -1.0651  0.0762
    4ASP    CAr 3485   4.362   6.277   2.815  0.1393 -0.0964 -0.0874
    4ASP      S 3486   4.481   6.331   2.695  0.3159  0.5609 -0.1601
    4ASP    CR1 3487   4.482   5.935   2.711 -0.2827  0.0902 -0.3939
    4ASP     CR 3488   4.374   5.836   2.759  0.2479  0.0364 -0.0471
    4ASP     CR 3489   4.263   5.799   2.655 -0.0120 -0.3228 -0.4908
    4ASP     CR 3490   4.145   5.721   2.720 -1.2337  0.6155 -0.2242
    4ASP     CR 3491   4.076   5.781   2.840  0.0411  1.2059  0.6393
    4ASP   CR11 3492   3.951   5.704   2.883  1.1601 -0.2509  0.2914
    4ASP     HR 3493   4.525   5.907   2.615  1.0186 -0.2668  0.2742
    4ASP     HR 3494   4.568   5.915   2.774 -1.1572 -1.1022  0.4442
    4ASP     HR 3495   4.438   5.753   2.790  1.8599  1.6720  1.1283
    4ASP     HR 3496   4.322   5.868   2.850  1.8830  0.6224  0.7167
    4ASP     HR 3497   4.305   5.740   2.574  0.4224  0.7790 -1.0695
    4ASP     HR 3498   4.219   5.892   2.621 -0.7620 -0.6351 -0.3976
    4ASP     HR 3499   4.073   5.680   2.649 -1.4067 -2.1711  1.4600
    4ASP     HR 3500   4.184   5.623   2.748  0.2794  0.6142 -2.2001
    4ASP     HR 3501   4.041   5.883   2.826 -0.6961  0.8497 -0.1114
    4ASP     HR 3502   4.135   5.805   2.929  0.2214 -0.5669  1.0095
    4ASP     HR 3503   3.898   5.743   2.970  0.6859 -0.5066  0.1177
    4ASP     HR 3504   3.878   5.696   2.803 -0.1911  0.5445  1.4334
    4ASP     HR 3505   3.978   5.602   2.909 -1.2154 -0.7652  0.8253
    4ASP      H 3506   4.311   6.085   2.892 -0.4143  0.1788  0.6750
    4ASP    CAI 3507   4.267   6.369   2.864 -0.5450 -1.0242 -0.3305
    4ASP    CBI 3508   4.169   6.430   2.788 -0.2382  0.8771 -0.4165
    4ASP    CBr 3509   4.050   6.459   2.862  0.5410 -0.4241  0.6378
    4ASP    CAr 3510   4.052   6.412   2.987  0.2127  0.0972  0.1888
    4ASP      S 3511   4.196   6.317   3.012  0.4753  0.2807  0.5971
    4ASP    CR1 3512   4.183   6.474   2.643  0.1490  0.1739  0.7950
    4ASP     CR 3513   4.069   6.579   2.609 -0.0439  0.1036 -1.0875
    4ASP     CR 3514   4.093   6.645   2.466 -0.2991 -0.0830  0.1372
    4ASP     CR 3515   3.958   6.676   2.401 -0.1118  0.3401 -0.2329
    4ASP     CR 3516   3.971   6.732   2.258  0.4713  0.1961 -0.4541
    4ASP   CR11 3517   3.830   6.708   2.196  0.4676  0.0002 -0.1504
    4ASP     HR 3518   4.169   6.386   2.581 -2.2179  0.0407  1.4669
    4ASP     HR 3519   4.284   6.511   2.626  0.1190 -0.1141 -0.0243
    4ASP     HR 3520   3.983   6.513   2.605  2.8679 -3.8325 -2.0170
    4ASP     HR 3521   4.056   6.654   2.687 -0.8834 -0.7073 -0.4424
    4ASP     HR 3522   4.153   6.575   2.407 -1.1893 -0.6652 -0.0949
    4ASP     HR 3523   4.153   6.732   2.493  0.1715 -0.5347  0.5942
    4ASP     HR 3524   3.898   6.584   2.404  0.3424 -0.0021 -1.3795
    4ASP     HR 3525   3.891   6.732   2.466  1.1726  1.6308  0.0051
    4ASP     HR 3526   4.042   6.671   2.201  1.1875  0.6879 -0.0945
    4ASP     HR 3527   3.996   6.838   2.255 -1.6044  0.7301  0.5443
    4ASP     HR 3528   3.800   6.606   2.221 -0.0556  0.3621  0.7212
    4ASP     HR 3529   3.756   6.775   2.240  1.8263  1.1660  0.3926
    4ASP     HR 3530   3.834   6.722   2.088 -1.2792  0.7577 -0.1352
    4ASP      H 3531   3.959   6.499   2.820 -0.1678 -1.1737  1.4463
    4ASP    CAI 3532   3.968   6.446   3.102 -0.2960 -0.1343 -0.8268
    4ASP    CBI 3533   3.901   6.566   3.111 -0.1580 -0.2560 -0.0956
    4ASP    CBr 3534   3.942   6.645   3.219 -0.4239  0.0774 -0.0514
    4ASP    CAr 3535   4.040   6.578   3.294  0.0966 -0.0018 -0.2743
    4ASP      S 3536   4.047   6.406   3.251  0.4591  0.3361 -0.2764
    4ASP    CR1 3537   3.790   6.605   3.012  0.2456  0.7669  0.0848
    4ASP     CR 3538   3.688   6.711   3.056  0.2842  0.0691 -0.4375
    4ASP     CR 3539   3.571   6.725   2.956  0.4624  0.1055 -0.2520
    4ASP     CR 3540   3.471   6.830   3.008 -0.0074  0.4534 -0.1559
    4ASP     CR 3541   3.519   6.972   3.019 -0.7376  0.1835 -0.5926
    4ASP   CR11 3542   3.417   7.086   2.976 -0.4546 -0.3610 -0.6569
    4ASP     HR 3543   3.827   6.626   2.911 -0.1067 -1.3349 -0.5209
    4ASP     HR 3544   3.735   6.513   2.993 -1.6449  1.3355  2.5503
    4ASP     HR 3545   3.647   6.660   3.143 -1.8858 -0.8789 -1.9787
    4ASP     HR 3546   3.742   6.800   3.090 -1.3408  0.3301  1.5890
    4ASP     HR 3547   3.510   6.637   2.939 -2.4806  1.2142  3.9093
    4ASP     HR 3548   3.609   6.764   2.861 -1.8048 -1.3567 -1.8002
    4ASP     HR 3549   3.379   6.833   2.949 -0.0839  1.6486  0.0104
    4ASP     HR 3550   3.442   6.807   3.111  0.0172 -2.7677 -0.8125
    4ASP     HR 3551   3.610   6.985   2.959  1.5981  0.5573  2.8514
    4ASP     HR 3552   3.575   6.990   3.111 -2.2584  0.7950  0.2313
    4ASP     HR 3553   3.463   7.180   2.947 -1.3981 -0.4908 -2.6530
    4ASP     HR 3554   3.364   7.048   2.889 -3.2612  1.7390  0.0716
    4ASP     HR 3555   3.352   7.094   3.063  0.4038  1.4088 -0.1435
    4ASP      H 3556   3.904   6.738   3.259  2.4312  1.6493 -0.8425
    4ASP    CAI 3557   4.147   6.626   3.373  0.1322 -0.2040  0.5894
    4ASP    CBI 3558   4.280   6.596   3.373 -0.0620 -0.5079 -0.1343
    4ASP    CBr 3559   4.359   6.712   3.408  0.2835  0.5384  0.2969
    4ASP    CAr 3560   4.286   6.829   3.434  0.2686  0.2235  0.6051
    4ASP      S 3561   4.120   6.786   3.441 -0.3259 -0.1554 -0.4985
    4ASP    CR1 3562   4.347   6.468   3.340 -0.0680  0.1027 -0.1792
    4ASP     CR 3563   4.481   6.452   3.404 -0.7338 -0.2100 -0.2979
    4ASP     CR 3564   4.535   6.311   3.378 -0.2460 -0.5603 -0.0726
    4ASP     CR 3565   4.677   6.278   3.430  0.9164 -0.3668  0.0049
    4ASP     CR 3566   4.789   6.375   3.397  0.3307  0.0786 -0.2841
    4ASP   CR11 3567   4.920   6.345   3.463 -0.6095  0.4483  0.1667
    4ASP     HR 3568   4.293   6.373   3.351  1.3476 -0.4591  2.1838
    4ASP     HR 3569   4.353   6.478   3.232  0.5645 -0.0192 -0.1576
    4ASP     HR 3570   4.558   6.517   3.361 -0.3810 -0.5176 -0.1379
    4ASP     HR 3571   4.470   6.475   3.510 -3.4135  0.0944 -0.6288
    4ASP     HR 3572   4.533   6.281   3.273  0.2580 -1.3601  0.1463
    4ASP     HR 3573   4.463   6.244   3.425 -0.5466 -0.0161  0.2433
    4ASP     HR 3574   4.672   6.285   3.538  2.7627 -1.2671  0.1620
    4ASP     HR 3575   4.698   6.173   3.407 -1.9045 -0.4900 -2.2688
    4ASP     HR 3576   4.755   6.475   3.426 -2.4641 -1.3594  1.5835
    4ASP     HR 3577   4.802   6.369   3.289 -0.9540 -1.4016 -0.3593
    4ASP     HR 3578   4.904   6.381   3.565  0.1208  1.4829 -0.0770
    4ASP     HR 3579   4.936   6.238   3.477 -0.8990  0.3197 -0.4905
    4ASP     HR 3580   5.007   6.400   3.428 -2.3762  2.7565 -0.7145
    4ASP      H 3581   4.466   6.708   3.425  0.7931  1.8359 -2.3145
    4ASP    CAI 3582   4.335   6.967   3.427  0.3873 -0.5569  0.5665
    4ASP    CBI 3583   4.281   7.074   3.363  0.2457 -0.4418 -0.3824
    4ASP    CBr 3584   4.383   7.146   3.293 -0.0155 -0.0756 -0.0769
    4ASP    CAr 3585   4.508   7.091   3.307 -0.0440 -0.8301 -0.2229
    4ASP      S 3586   4.502   6.973   3.435  0.2985 -0.0250 -0.0212
    4ASP    CR1 3587   4.140   7.121   3.360  0.3059  0.5212  0.7672
    4ASP     CR 3588   4.084   7.129   3.218 -0.3499  0.4670  0.3687
    4ASP     CR 3589   4.127   7.008   3.135 -0.1000  0.4812  0.0553
    4ASP     CR 3590   4.049   7.006   3.002 -0.2876 -0.5033  0.3405
    4ASP     CR 3591   4.057   6.871   2.941  0.0732  0.0725  0.6577
    4ASP   CR11 3592   4.195   6.846   2.896 -0.2389  0.7225  0.0937
    4ASP     HR 3593   4.083   7.055   3.426  2.7348 -1.7193  0.6868
    4ASP     HR 3594   4.130   7.210   3.422  2.2196  1.0771  0.3089
    4ASP     HR 3595   3.977   7.148   3.226  0.2222  3.9269  0.5761
    4ASP     HR 3596   4.123   7.213   3.160  0.3487 -1.5287 -2.1045
    4ASP     HR 3597   4.118   6.911   3.184  1.4309 -0.4856 -1.5339
    4ASP     HR 3598   4.234   7.019   3.120 -0.1175 -1.0672 -1.3724
    4ASP     HR 3599   3.947   7.042   3.015 -0.2046 -0.7567  1.8461
    4ASP     HR 3600   4.082   7.088   2.938 -2.3477 -0.0007 -0.0926
    4ASP     HR 3601   3.996   6.874   2.851 -2.1083 -2.3172  1.9887
    4ASP     HR 3602   4.012   6.799   3.010 -0.5654  0.9952  1.2185
    4ASP     HR 3603   4.226   6.911   2.814 -0.8025  1.6865  0.6442
    4ASP     HR 3604   4.266   6.874   2.974  1.3700 -1.1969 -0.6289
    4ASP     HR 3605   4.209   6.740   2.874 -0.3174  0.8208 -0.4506
    4ASP      H 3606   4.373   7.233   3.230  0.4965  0.9587  1.2416
    4ASP    CAI 3607   4.630   7.130   3.252 -0.4102  0.2748 -0.1572
    4ASP    CBI 3608   4.657   7.093   3.120 -0.2188 -0.3598  0.1643
    4ASP    CBr 3609   4.762   6.994   3.107 -0.1571 -0.1015  0.2012
    4ASP    CAr 3610   4.827   6.968   3.224 -0.0005 -0.5641 -0.1620
    4ASP      S 3611   4.766   7.071   3.344 -0.1128 -0.1408 -0.1709
    4ASP    CR1 3612   4.572   7.157   3.014  0.0982 -0.1850  0.2470
    4ASP     CR 3613   4.595   7.118   2.870 -0.1172  0.0206  0.3498
    4ASP     CR 3614   4.550   6.976   2.835 -0.0205 -0.6535 -1.0054
    4ASP     CR 3615   4.538   6.948   2.682 -0.1169 -0.4231  0.6054
    4ASP     CR 3616   4.472   6.812   2.648  0.0426 -0.6324  0.3552
    4ASP   CR11 3617   4.426   6.793   2.501 -0.8415 -0.6006  0.5884
    4ASP     HR 3618   4.470   7.126   3.040  0.1049 -1.9234 -1.6040
    4ASP     HR 3619   4.571   7.265   3.024 -1.0415  0.0420 -2.0419
    4ASP     HR 3620   4.532   7.179   2.806  2.5974  0.8972 -1.5784
    4ASP     HR 3621   4.694   7.144   2.832 -0.3185 -1.6083 -1.3867
    4ASP     HR 3622   4.450   6.958   2.875  1.7306 -2.1693  2.9313
    4ASP     HR 3623   4.608   6.899   2.885  0.0073 -0.0182 -0.0475
    4ASP     HR 3624   4.477   7.025   2.635 -1.6236 -1.5455  0.6754
    4ASP     HR 3625   4.640   6.947   2.643 -0.5779  1.4740 -0.6891
    4ASP     HR 3626   4.383   6.797   2.707 -0.1671  1.0423  0.4810
    4ASP     HR 3627   4.537   6.728   2.672  1.3911 -0.5001 -2.5432
    4ASP     HR 3628   4.377   6.696   2.486 -1.6686 -0.5753  2.9588
    4ASP     HR 3629   4.344   6.863   2.484 -0.0394  0.1960  0.0074
    4ASP     HR 3630   4.511   6.798   2.433 -0.7090  0.8622  0.8591
    4ASP      H 3631   4.781   6.952   3.009 -2.3716 -0.4010 -0.1251
    4ASP    CAI 3632   4.934   6.880   3.254  0.6721  0.2590 -0.3447
    4ASP    CBI 3633   4.946   6.785   3.347 -0.4791  0.0330 -0.1208
    4ASP    CBr 3634   5.057   6.698   3.334  0.1450 -0.2104  0.0527
    4ASP    CAr 3635   5.135   6.724   3.225  0.5488 -0.6914  0.6417
    4ASP      S 3636   5.056   6.853   3.140 -0.2990 -0.5068  0.2559
    4ASP    CR1 3637   4.859   6.766   3.471 -0.3511 -0.9223 -0.2641
    4ASP     CR 3638   4.920   6.701   3.590  0.4721  0.0469 -0.1062
    4ASP     CR 3639   4.827   6.701   3.711  0.0668  0.3878  0.1739
    4ASP     CR 3640   4.693   6.637   3.690 -0.3344  0.3968 -0.2091
    4ASP     CR 3641   4.604   6.655   3.816  0.2222  0.3768 -0.1395
    4ASP   CR11 3642   4.466   6.608   3.792  0.2592  0.2418 -0.3922
    4ASP     HR 3643   4.828   6.865   3.504 -0.0216 -1.2721  1.1483
    4ASP     HR 3644   4.770   6.712   3.435 -1.4660  0.7925 -0.1359
    4ASP     HR 3645   4.941   6.596   3.571 -3.4153 -0.7433 -0.4032
    4ASP     HR 3646   5.018   6.743   3.614  1.3127 -1.1484 -1.3381
    4ASP     HR 3647   4.816   6.803   3.748 -0.6978  0.0072  0.9912
    4ASP     HR 3648   4.877   6.642   3.788 -0.9439 -1.6153 -0.6605
    4ASP     HR 3649   4.635   6.661   3.601  0.1411 -1.5820 -1.0716
    4ASP     HR 3650   4.717   6.531   3.684 -0.1816  0.4502 -0.5513
    4ASP     HR 3651   4.592   6.762   3.831 -0.3151 -0.0483  2.6141
    4ASP     HR 3652   4.646   6.609   3.905  0.4223  0.5553 -0.1425
    4ASP     HR 3653   4.394   6.622   3.872  0.7698  2.1574 -0.2412
    4ASP     HR 3654   4.423   6.658   3.706  3.3632 -0.2510 -2.3266
    4ASP     HR 3655   4.482   6.501   3.777  0.2920  0.3842 -1.3961
    4ASP      H 3656   5.086   6.615   3.396 -0.5926 -1.5470 -1.3467
    4ASP    CAI 3657   5.253   6.659   3.177  0.4543  0.2211 -0.2940
    4ASP    CBI 3658   5.269   6.531   3.136 -0.1513 -0.4720 -0.0179
    4ASP    CBr 3659   5.387   6.507   3.056  0.5415 -0.1102 -0.3189
    4ASP    CAr 3660   5.458   6.618   3.030  0.1609  0.1017  0.1370
    4ASP      S 3661   5.379   6.754   3.102  0.1501 -0.5282  0.3776
    4ASP    CR1 3662   5.174   6.417   3.177 -0.3189 -0.4372  0.2308
    4ASP     CR 3663   5.212   6.278   3.123 -0.5976  0.0757  0.3422
    4ASP     CR 3664   5.134   6.182   3.202  0.5391 -0.1475 -0.4394
    4ASP     CR 3665   5.182   6.036   3.194 -0.4593 -0.4368 -0.0156
    4ASP     CR 3666   5.097   5.946   3.283 -0.3150  0.2793  0.7256
    4ASP   CR11 3667   5.141   5.805   3.263 -0.3278 -0.9031  0.6987
    4ASP     HR 3668   5.176   6.426   3.286 -0.4986  3.1940 -0.0072
    4ASP     HR 3669   5.073   6.439   3.143  0.5241 -0.8823 -2.6390
    4ASP     HR 3670   5.207   6.261   3.016  0.4840  0.6276  0.1924
    4ASP     HR 3671   5.317   6.275   3.154 -0.9932  0.5538  1.7417
    4ASP     HR 3672   5.028   6.203   3.188  0.6128  2.3802  2.2755
    4ASP     HR 3673   5.152   6.216   3.304  0.7453 -0.5232 -0.3486
    4ASP     HR 3674   5.194   6.002   3.091  0.2208  0.6324 -0.2965
    4ASP     HR 3675   5.279   6.034   3.243 -0.2638 -0.6579 -0.4163
    4ASP     HR 3676   4.990   5.950   3.262 -0.3389 -0.1519  0.7519
    4ASP     HR 3677   5.098   5.977   3.387 -3.4615  2.1227  0.2601
    4ASP     HR 3678   5.093   5.746   3.186 -1.2160 -1.5401  1.7161
    4ASP     HR 3679   5.249   5.790   3.257 -0.4314 -0.8522 -1.8116
    4ASP     HR 3680   5.114   5.756   3.357 -1.2869 -0.9695  0.3917
    4ASP      H 3681   5.413   6.409   3.017  0.3735  0.8023 -2.7717
    4ASP    CAI 3682   5.583   6.625   2.959  1.2194 -0.3075 -0.8840
    4ASP    CBI 3683   5.617   6.713   2.854  0.5610 -0.3871  0.2142
    4ASP    CBr 3684   5.677   6.655   2.735 -0.7379  0.8984  0.0096
    4ASP    CAr 3685   5.692   6.519   2.751  0.0578 -0.1505  0.2852
    4ASP      S 3686   5.654   6.476   2.919  0.1676 -0.4147  0.2082
    4ASP    CR1 3687   5.580   6.864   2.859  0.0203  0.2167 -1.0274
    4ASP     CR 3688   5.640   6.949   2.744 -0.7869  0.4700 -0.1316
    4ASP     CR 3689   5.566   6.946   2.611 -0.4098  0.0494 -0.1845
    4ASP     CR 3690   5.652   7.007   2.504 -0.4441  0.2632 -0.2977
    4ASP     CR 3691   5.746   6.909   2.433  0.2453 -0.0258  1.2545
    4ASP   CR11 3692   5.669   6.810   2.342  0.3584  0.2955  0.4345
    4ASP     HR 3693   5.471   6.867   2.865 -0.0678 -0.7444 -1.9511
    4ASP     HR 3694   5.626   6.898   2.952  2.7728  0.0690 -2.2661
    4ASP     HR 3695   5.667   7.050   2.776  1.0379 -0.5513  1.6501
    4ASP     HR 3696   5.737   6.911   2.712 -1.1508  0.2018 -0.9386
    4ASP     HR 3697   5.470   6.992   2.630  0.1066  1.0418  0.0731
    4ASP     HR 3698   5.542   6.842   2.587  2.7578 -0.9392  0.6777
    4ASP     HR 3699   5.584   7.049   2.430 -2.6585 -1.0564  0.9444
    4ASP     HR 3700   5.710   7.086   2.553 -0.6703  0.1966  0.0767
    4ASP     HR 3701   5.806   6.855   2.506  1.5505 -0.7601 -0.3301
    4ASP     HR 3702   5.806   6.967   2.363 -2.7403  0.0536 -1.3982
    4ASP     HR 3703   5.738   6.742   2.293  1.2638  1.0509  0.6380
    4ASP     HR 3704   5.592   6.756   2.396  0.9634 -0.2011  0.8122
    4ASP     HR 3705   5.620   6.869   2.264 -0.6353  1.4718  1.9135
    4ASP      H 3706   5.706   6.699   2.641 -3.2398 -0.3874 -1.4160
    4ASP    CAI 3707   5.706   6.416   2.648  0.1244 -0.4450  0.6354
    4ASP    CBI 3708   5.618   6.314   2.615  0.2744 -0.2933  0.3765
    4ASP    CBr 3709   5.635   6.264   2.480  0.1273 -0.6365  0.0290
    4ASP    CAr 3710   5.730   6.331   2.406 -0.1925 -1.1487  0.4280
    4ASP      S 3711   5.801   6.452   2.504  0.1410 -0.3482 -0.1016
    4ASP    CR1 3712   5.525   6.243   2.712 -0.3186  0.0166 -0.2395
    4ASP     CR 3713   5.374   6.271   2.695  0.2995 -0.4907  0.2554
    4ASP     CR 3714   5.327   6.419   2.713 -0.3191 -0.9914  0.3443
    4ASP     CR 3715   5.176   6.437   2.712  0.0288  0.2463 -0.2338
    4ASP     CR 3716   5.137   6.587   2.724 -0.1619 -0.6200 -0.1908
    4ASP   CR11 3717   5.169   6.679   2.607  0.4084 -0.2624 -0.5070
    4ASP     HR 3718   5.550   6.253   2.818  1.5640 -1.6840 -0.5048
    4ASP     HR 3719   5.547   6.137   2.703  1.2263  0.2985  0.1561
    4ASP     HR 3720   5.347   6.242   2.594 -0.7931 -0.0364  0.4131
    4ASP     HR 3721   5.314   6.203   2.755  0.0565 -0.6097 -0.1264
    4ASP     HR 3722   5.366   6.480   2.632 -0.9395 -1.1651 -0.0870
    4ASP     HR 3723   5.374   6.463   2.801 -0.4206 -0.6802  0.2407
    4ASP     HR 3724   5.127   6.388   2.628 -1.7605  0.7179  0.5184
    4ASP     HR 3725   5.141   6.381   2.798  0.2170 -1.2416 -1.0970
    4ASP     HR 3726   5.173   6.623   2.821 -0.9113  0.1393 -0.1889
    4ASP     HR 3727   5.028   6.587   2.732 -0.1849 -2.9847 -0.3303
    4ASP     HR 3728   5.125   6.645   2.514  1.4868  0.4073 -1.2760
    4ASP     HR 3729   5.161   6.786   2.629  4.1762 -0.2027  0.9403
    4ASP     HR 3730   5.271   6.659   2.576  0.5471  0.0509 -0.2597
    4ASP      H 3731   5.582   6.178   2.439  0.0549  0.9682 -3.3890
    4ASP    CAI 3732   5.766   6.313   2.271 -0.1463  0.2893 -0.9426
    4ASP    CBI 3733   5.885   6.300   2.208 -0.4357  0.8508  0.4432
    4ASP    CBr 3734   5.873   6.233   2.079 -0.3379 -0.2008 -0.0372
    4ASP    CAr 3735   5.746   6.191   2.052  0.0013 -0.0878 -0.2340
    4ASP      S 3736   5.641   6.233   2.181 -0.2554  0.1728 -0.2031
    4ASP    CR1 3737   6.020   6.345   2.268 -0.0954 -0.4010 -0.0950
    4ASP     CR 3738   6.142   6.330   2.174 -0.8285  0.4285  0.3181
    4ASP     CR 3739   6.271   6.354   2.263  0.3162 -0.3107  0.0924
    4ASP     CR 3740   6.295   6.492   2.313  0.3049  0.0999 -0.6932
    4ASP     CR 3741   6.321   6.605   2.211 -1.0833  0.0759  0.1819
    4ASP   CR11 3742   6.385   6.730   2.283  0.2282 -0.1013 -0.8258
    4ASP     HR 3743   6.004   6.446   2.305  0.9246  0.1139 -1.0212
    4ASP     HR 3744   6.034   6.283   2.356 -0.7559 -1.0116 -0.4224
    4ASP     HR 3745   6.151   6.230   2.131  1.0060 -0.2567  2.1859
    4ASP     HR 3746   6.135   6.397   2.089 -0.7956  0.4536  0.3352
    4ASP     HR 3747   6.353   6.324   2.198 -0.3772 -0.4449 -0.7273
    4ASP     HR 3748   6.278   6.285   2.346  1.1415  1.9501  1.9644
    4ASP     HR 3749   6.214   6.526   2.377 -1.5700 -0.8721 -2.4945
    4ASP     HR 3750   6.386   6.485   2.374  1.0081 -0.3794 -1.7730
    4ASP     HR 3751   6.230   6.636   2.161 -2.5789 -0.2873  2.5889
    4ASP     HR 3752   6.385   6.565   2.132 -1.7823 -3.1293  1.1530
    4ASP     HR 3753   6.478   6.721   2.339  0.5470  2.3114 -0.9267
    4ASP     HR 3754   6.401   6.799   2.201  1.4333  0.8338  0.1755
    4ASP     HR 3755   6.315   6.782   2.349 -1.0904 -1.4844 -1.0851
    4ASP      H 3756   5.964   6.201   2.030 -0.7999 -1.0585 -0.3259
    4ASP    CAI 3757   5.709   6.102   1.952 -0.2666  0.7546  0.5873
    4ASP    CBI 3758   5.614   6.107   1.855 -0.7287  0.4267 -0.1457
    4ASP    CBr 3759   5.657   6.066   1.725 -0.0128  0.4559  0.3655
    4ASP    CAr 3760   5.789   6.037   1.721  0.0979  0.3654 -0.2116
    4ASP      S 3761   5.847   6.027   1.881 -0.2628  0.1268  0.0351
    4ASP    CR1 3762   5.472   6.156   1.893 -0.5535  0.1855  0.4038
    4ASP     CR 3763   5.362   6.109   1.799  0.0086  0.7385 -0.0561
    4ASP     CR 3764   5.347   5.956   1.784 -0.6482 -0.2331 -0.6088
    4ASP     CR 3765   5.275   5.908   1.653 -0.6209 -0.6923  0.0919
    4ASP     CR 3766   5.136   5.971   1.634  0.4633  0.1985 -0.1930
    4ASP   CR11 3767   5.058   5.908   1.516 -0.0642 -0.3522 -0.3939
    4ASP     HR 3768   5.449   6.134   1.997  0.3710 -0.3699  0.4980
    4ASP     HR 3769   5.470   6.264   1.884  1.6828  0.1308 -1.1748
    4ASP     HR 3770   5.270   6.156   1.834  0.8184  2.0364  0.3631
    4ASP     HR 3771   5.385   6.153   1.701  0.8956  2.7448  1.0185
    4ASP     HR 3772   5.302   5.910   1.872  0.3390 -1.3005 -0.6422
    4ASP     HR 3773   5.444   5.909   1.766 -1.4796 -1.3178 -2.3856
    4ASP     HR 3774   5.335   5.930   1.565 -2.1629 -0.8626 -1.0291
    4ASP     HR 3775   5.256   5.801   1.663 -0.8594 -0.9085 -2.3161
    4ASP     HR 3776   5.126   6.079   1.622  0.1502 -0.0354 -2.2346
    4ASP     HR 3777   5.089   5.957   1.732 -0.3026  2.4501 -0.2042
    4ASP     HR 3778   5.002   5.822   1.552 -0.3093  0.5971  1.5735
    4ASP     HR 3779   4.991   5.979   1.468 -0.1611 -0.3896 -0.3136
    4ASP     HR 3780   5.121   5.861   1.440 -1.7893 -0.1979 -1.9624
    4ASP      H 3781   5.584   6.069   1.645  0.1962  2.6236  0.2150
    4ASP    CAI 3782   5.878   6.017   1.608  0.2494  0.5917 -0.2269
    4ASP    CBI 3783   5.847   6.046   1.475 -0.7371  0.2588  0.7148
    4ASP    CBr 3784   5.958   6.108   1.408  0.3768  0.1389 -0.0523
    4ASP    CAr 3785   6.074   6.123   1.483 -0.0993  0.4124  0.0779
    4ASP      S 3786   6.047   6.047   1.636  0.1937  0.1545  0.1930
    4ASP    CR1 3787   5.720   6.016   1.407  0.0589  0.4628  0.6203
    4ASP     CR 3788   5.636   6.142   1.368 -0.0502 -0.2076  0.7266
    4ASP     CR 3789   5.484   6.113   1.348  0.1282 -0.2223  0.1845
    4ASP     CR 3790   5.457   6.007   1.246  0.3593 -1.7867 -0.1402
    4ASP     CR 3791   5.310   6.017   1.221 -0.6854  0.7515 -0.2537
    4ASP   CR11 3792   5.268   5.921   1.110  0.0851 -0.4162 -0.3500
    4ASP     HR 3793   5.747   5.966   1.315 -0.8137 -0.6088  0.9349
    4ASP     HR 3794   5.657   5.955   1.472 -0.1196 -2.5142 -2.2269
    4ASP     HR 3795   5.650   6.227   1.434  0.0635 -1.4878  2.3900
    4ASP     HR 3796   5.663   6.186   1.272  1.7488 -1.5096  0.6027
    4ASP     HR 3797   5.451   6.213   1.322  0.2803 -0.4832 -1.0541
    4ASP     HR 3798   5.444   6.070   1.439  0.3146 -0.6885  0.0457
    4ASP     HR 3799   5.523   6.023   1.161  1.5006 -0.7551  0.9133
    4ASP     HR 3800   5.496   5.919   1.298  2.6637 -1.1303 -0.6597
    4ASP     HR 3801   5.282   6.120   1.200 -0.5356  1.0255  0.8849
    4ASP     HR 3802   5.262   5.995   1.316 -1.5168  0.4842 -0.7294
    4ASP     HR 3803   5.309   5.822   1.131  0.8427  0.0846  0.5509
    4ASP     HR 3804   5.159   5.917   1.117  0.2654 -3.6003  1.8567
    4ASP     HR 3805   5.313   5.945   1.014 -1.0132  0.1855 -0.7310
    4ASP      H 3806   5.958   6.141   1.305  0.9589 -0.1412 -0.1386
    4ASP    CAI 3807   6.182   6.206   1.451 -0.2261  0.1819  0.1772
    4ASP    CBI 3808   6.315   6.198   1.488  0.2740  0.2190  0.7074
    4ASP    CBr 3809   6.400   6.295   1.415 -0.2334 -0.0507 -0.7307
    4ASP    CAr 3810   6.333   6.371   1.326  1.0177 -0.5020 -0.2315
    4ASP      S 3811   6.169   6.318   1.316  0.2621 -0.0150  0.2607
    4ASP    CR1 3812   6.373   6.094   1.584  0.1105  0.0843 -0.0265
    4ASP     CR 3813   6.495   6.017   1.533 -0.1548 -0.2590  0.2111
    4ASP     CR 3814   6.536   5.894   1.618  0.2979  0.2616 -0.1706
    4ASP     CR 3815   6.644   5.812   1.560  0.3413  0.4462  0.0575
    4ASP     CR 3816   6.703   5.717   1.660  0.0858  0.7071 -0.1719
    4ASP   CR11 3817   6.797   5.611   1.599 -0.2601  0.3357  0.2249
    4ASP     HR 3818   6.392   6.123   1.687 -1.6227 -0.3285  0.4175
    4ASP     HR 3819   6.298   6.015   1.578 -1.6266  1.6176  1.0737
    4ASP     HR 3820   6.486   5.976   1.432  1.0176 -0.1424  0.0540
    4ASP     HR 3821   6.574   6.091   1.524 -0.8736  0.4945  0.0539
    4ASP     HR 3822   6.447   5.832   1.628 -0.2450  0.9165 -0.8893
    4ASP     HR 3823   6.572   5.921   1.717 -2.1322  0.1598  0.7476
    4ASP     HR 3824   6.607   5.749   1.479  1.1169 -0.6391  0.5331
    4ASP     HR 3825   6.725   5.872   1.518  1.9755 -0.9255  1.1991
    4ASP     HR 3826   6.619   5.668   1.709 -0.5439 -0.5286 -2.4170
    4ASP     HR 3827   6.760   5.769   1.737 -2.3876  1.4545  1.1908
    4ASP     HR 3828   6.741   5.524   1.564  0.6223  0.5107 -1.6328
    4ASP     HR 3829   6.848   5.644   1.509  0.3575 -0.8829  0.1069
    4ASP     HR 3830   6.867   5.580   1.677  0.7217 -1.2471 -1.2604
    4ASP      H 3831   6.507   6.302   1.427  0.0917  1.0080 -3.7975
    4ASP    CAI 3832   6.389   6.469   1.245 -0.0779 -0.0431  0.3644
    4ASP    CBI 3833   6.358   6.598   1.254  0.3462 -0.1227  0.2683
    4ASP    CBr 3834   6.482   6.675   1.270  0.5889  0.1548 -0.0654
    4ASP    CAr 3835   6.597   6.610   1.263  0.4399 -0.2209 -0.8318
    4ASP      S 3836   6.552   6.459   1.190 -0.3387 -0.0078  0.1108
    4ASP    CR1 3837   6.223   6.656   1.252  0.0680 -0.4986  0.6161
    4ASP     CR 3838   6.212   6.777   1.161 -0.2097  0.2236  0.1701
    4ASP     CR 3839   6.058   6.829   1.165  0.2497  0.5944  0.2083
    4ASP     CR 3840   6.001   6.885   1.033 -0.2528 -0.1635  0.1811
    4ASP     CR 3841   5.853   6.925   1.039  0.9883  0.3972  0.4851
    4ASP   CR11 3842   5.756   6.809   1.074 -0.0183 -0.2263 -0.3050
    4ASP     HR 3843   6.149   6.576   1.248  0.7514 -1.1075 -0.1335
    4ASP     HR 3844   6.204   6.697   1.351 -0.1479  1.9427 -0.4021
    4ASP     HR 3845   6.285   6.854   1.183 -0.4700  0.7643 -0.8413
    4ASP     HR 3846   6.238   6.746   1.060  1.0637  1.1333  0.2155
    4ASP     HR 3847   6.045   6.891   1.254  0.5042 -1.5348  1.7554
    4ASP     HR 3848   6.003   6.735   1.163  0.3260  0.5726 -2.7414
    4ASP     HR 3849   6.052   6.981   1.019  0.6308 -0.3739  1.7788
    4ASP     HR 3850   6.041   6.831   0.947  0.6129  1.8596 -0.7287
    4ASP     HR 3851   5.817   6.953   0.940 -1.7904 -1.6271  0.8752
    4ASP     HR 3852   5.822   7.003   1.109 -0.7138  0.7848 -0.6423
    4ASP     HR 3853   5.766   6.726   1.005  0.7732 -1.1517  0.8847
    4ASP     HR 3854   5.779   6.776   1.176  2.3086  0.5664 -0.5379
    4ASP     HR 3855   5.654   6.842   1.056  0.8763  0.9962 -3.4709
    4ASP      H 3856   6.473   6.782   1.285 -2.4668  0.1404 -1.4230
    4ASP    CAI 3857   6.726   6.647   1.306 -0.4218 -0.5546 -0.2280
    4ASP    CBI 3858   6.831   6.568   1.331 -0.2385  0.5808 -0.1241
    4ASP    CBr 3859   6.920   6.607   1.446  0.2549 -0.2945  0.4947
    4ASP    CAr 3860   6.880   6.729   1.495  0.6484 -0.2001  0.4959
    4ASP      S 3861   6.740   6.788   1.405  0.4582  0.2558  0.1419
    4ASP    CR1 3862   6.869   6.451   1.249  0.2972  0.1704 -0.1692
    4ASP     CR 3863   7.005   6.374   1.279 -0.1740 -0.3839 -0.1185
    4ASP     CR 3864   7.025   6.244   1.210  0.6515 -0.1513 -0.2398
    4ASP     CR 3865   7.097   6.254   1.074  0.2157 -0.0641 -0.2254
    4ASP     CR 3866   7.111   6.118   1.011  0.9235 -0.4535 -0.5362
    4ASP   CR11 3867   7.188   6.022   1.099 -0.2772 -0.3675  0.0476
    4ASP     HR 3868   6.787   6.380   1.252  0.9560 -0.5350  1.5893
    4ASP     HR 3869   6.878   6.478   1.143 -1.9048  0.2194 -0.3523
    4ASP     HR 3870   7.094   6.437   1.274  0.3567 -1.1217 -0.0024
    4ASP     HR 3871   6.993   6.343   1.383  0.5188 -0.9389 -0.2062
    4ASP     HR 3872   6.936   6.181   1.206  2.5543 -2.9212 -0.2120
    4ASP     HR 3873   7.094   6.194   1.279  0.9150 -0.3905 -0.6764
    4ASP     HR 3874   7.027   6.300   1.005  1.1669  0.7890 -0.6422
    4ASP     HR 3875   7.190   6.311   1.078  0.4969 -0.4697 -0.9077
    4ASP     HR 3876   7.154   6.128   0.912  2.5433  0.5537  0.2600
    4ASP     HR 3877   7.009   6.079   1.003  1.1987 -1.3341  0.1452
    4ASP     HR 3878   7.133   6.000   1.191  0.0904  1.0301  0.6139
    4ASP     HR 3879   7.207   5.927   1.049  2.0985 -0.3844  0.9571
    4ASP     HR 3880   7.284   6.070   1.118 -0.3353 -1.1523  2.4148
    4ASP      H 3881   7.011   6.551   1.464  0.6513 -1.0655 -3.6252
    4ASP    CAI 3882   6.953   6.799   1.599  0.2426 -0.1035  0.5679
    4ASP    CBI 3883   6.926   6.922   1.658 -0.8160 -0.3335  1.1842
    4ASP    CBr 3884   7.047   6.976   1.717 -0.0516  0.4351 -0.0745
    4ASP    CAr 3885   7.148   6.885   1.714  0.1392 -0.0063 -0.3283
    4ASP      S 3886   7.101   6.730   1.650 -0.0912  0.3235 -0.2390
    4ASP    CR1 3887   6.800   7.002   1.666 -0.0477  0.3166  0.1573
    4ASP     CR 3888   6.775   7.102   1.554 -0.7904 -0.1018  0.0534
    4ASP     CR 3889   6.670   7.213   1.571  0.0323 -0.4677 -0.7453
    4ASP     CR 3890   6.529   7.163   1.595 -0.1185 -0.8133  0.2996
    4ASP     CR 3891   6.481   7.050   1.505 -0.5551  0.2419  0.0984
    4ASP   CR11 3892   6.331   7.012   1.518 -0.3929  0.0513  0.0933
    4ASP     HR 3893   6.712   6.939   1.681 -0.2675  1.1725  2.7023
    4ASP     HR 3894   6.808   7.066   1.754 -0.8133  1.5925 -0.6698
    4ASP     HR 3895   6.872   7.144   1.530 -0.6627 -1.1749 -1.4306
    4ASP     HR 3896   6.737   7.051   1.465 -0.9760  2.2039 -1.2348
    4ASP     HR 3897   6.677   7.289   1.493 -0.8081  0.5404  0.1517
    4ASP     HR 3898   6.682   7.267   1.665  0.9307  0.6513 -1.4950
    4ASP     HR 3899   6.537   7.126   1.697 -1.8040  2.8623  1.8435
    4ASP     HR 3900   6.457   7.245   1.592  2.0063  1.0483 -0.4727
    4ASP     HR 3901   6.528   6.958   1.542  0.8356  0.9678  0.1420
    4ASP     HR 3902   6.528   7.055   1.407  2.5475 -0.7340  1.4547
    4ASP     HR 3903   6.271   7.085   1.465  1.3661  1.1089 -0.4786
    4ASP     HR 3904   6.306   6.913   1.479 -3.0614  0.8543 -0.2805
    4ASP     HR 3905   6.292   7.023   1.619 -2.1339 -0.2247 -0.5384
    4ASP      H 3906   7.059   7.071   1.766 -0.5422  1.2224 -1.4650
    4ASP    CAI 3907   7.274   6.895   1.776 -0.1648  0.6397  0.7019
    4ASP    CBI 3908   7.344   6.789   1.823 -0.1471 -0.1399  0.7356
    4ASP    CBr 3909   7.485   6.800   1.793  0.4709 -0.0811 -0.0054
    4ASP    CAr 3910   7.521   6.921   1.741  0.2368 -0.3798 -0.1346
    4ASP      S 3911   7.382   7.023   1.728 -0.0282  0.0297  0.0893
    4ASP    CR1 3912   7.294   6.677   1.907  0.4091  0.0411  0.5100
    4ASP     CR 3913   7.389   6.662   2.030  0.2182  0.1931 -0.7212
    4ASP     CR 3914   7.344   6.548   2.122 -0.5799 -0.8041  0.1473
    4ASP     CR 3915   7.398   6.572   2.270 -0.0166 -0.1058 -0.0619
    4ASP     CR 3916   7.288   6.632   2.354 -0.3980 -0.9441 -0.2485
    4ASP   CR11 3917   7.322   6.659   2.504  0.2492 -0.1673 -0.4739
    4ASP     HR 3918   7.190   6.697   1.930  0.9684  1.3161  2.0160
    4ASP     HR 3919   7.294   6.587   1.846  0.8110  0.1547  0.3329
    4ASP     HR 3920   7.491   6.645   1.997  0.1471  1.3768 -1.5631
    4ASP     HR 3921   7.379   6.763   2.072  2.2715  0.3338 -0.5229
    4ASP     HR 3922   7.371   6.448   2.087 -1.4918 -0.5454 -1.3654
    4ASP     HR 3923   7.235   6.553   2.117 -0.5990 -1.5492 -0.2365
    4ASP     HR 3924   7.423   6.473   2.309  2.0829  0.5096  0.2144
    4ASP     HR 3925   7.497   6.617   2.264  0.2293 -0.7926 -1.2762
    4ASP     HR 3926   7.202   6.565   2.354  0.9646 -2.7141 -1.9508
    4ASP     HR 3927   7.247   6.721   2.306 -1.1678 -1.0488  0.1971
    4ASP     HR 3928   7.240   6.677   2.572  0.7359  1.7365 -0.3719
    4ASP     HR 3929   7.371   6.570   2.546  0.8789  0.4104  0.0275
    4ASP     HR 3930   7.391   6.743   2.516  0.0805 -0.0426 -0.3961
    4ASP      H 3931   7.558   6.724   1.818  0.7511  0.2260  0.1027
    4ASP    CAI 3932   7.654   6.961   1.694 -0.2690 -0.5192 -0.1420
    4ASP    CBI 3933   7.689   7.024   1.575  0.0536 -0.6399  0.1033
    4ASP    CBr 3934   7.805   6.976   1.516 -0.4762  0.3099 -0.2943
    4ASP    CAr 3935   7.871   6.880   1.593 -0.0833 -0.4843 -0.5154
    4ASP      S 3936   7.784   6.857   1.739 -0.4718 -0.5751 -0.2550
    4ASP    CR1 3937   7.603   7.132   1.514 -0.0871  0.5128  0.1902
    4ASP     CR 3938   7.687   7.233   1.440 -0.1288  0.2191  0.1830
    4ASP     CR 3939   7.613   7.348   1.385  0.2770  0.3243 -0.2488
    4ASP     CR 3940   7.602   7.459   1.493  0.2833  0.2883 -0.1697
    4ASP     CR 3941   7.502   7.563   1.450 -0.2687  0.1352 -0.1264
    4ASP   CR11 3942   7.366   7.545   1.515  0.2084 -0.0062 -0.4667
    4ASP     HR 3943   7.544   7.087   1.435 -0.1845  1.3536 -0.2195
    4ASP     HR 3944   7.538   7.187   1.583 -1.0541  0.8145 -0.9488
    4ASP     HR 3945   7.770   7.275   1.499 -0.4882 -0.6386  1.3295
    4ASP     HR 3946   7.738   7.183   1.358 -0.7281  0.7447 -0.5081
    4ASP     HR 3947   7.522   7.298   1.351  0.4374 -0.4826  0.4775
    4ASP     HR 3948   7.674   7.381   1.301  0.2699  2.6256  0.6174
    4ASP     HR 3949   7.584   7.435   1.598  0.1670 -0.1183 -0.2803
    4ASP     HR 3950   7.697   7.512   1.494  0.1714  0.4832  0.2252
    4ASP     HR 3951   7.501   7.563   1.341 -3.2287 -0.6241 -0.1392
    4ASP     HR 3952   7.539   7.662   1.474  2.5623 -0.9720  0.3247
    4ASP     HR 3953   7.325   7.450   1.479  1.3682 -0.7079  0.0178
    4ASP     HR 3954   7.381   7.534   1.622  2.6274 -1.4479 -0.9142
    4ASP     HR 3955   7.303   7.633   1.499 -1.0109 -0.1191  3.3191
    4ASP      H 3956   7.847   7.011   1.423  0.4336 -0.4697 -0.1864
    4ASP    CAI 3957   7.998   6.820   1.578 -0.6005  0.8009  0.2395
    4ASP    CBI 3958   8.061   6.757   1.474  0.0691 -0.7315 -0.2524
    4ASP    CBr 3959   8.160   6.665   1.516 -0.0267 -0.1481  0.3882
    4ASP    CAr 3960   8.174   6.649   1.654 -0.4015 -0.5350  0.0849
    4ASP      S 3961   8.062   6.759   1.728  0.2510  0.3171  0.2280
    4ASP    CR1 3962   8.020   6.770   1.332  0.4008  0.0201  0.4777
    4ASP     CR 3963   7.943   6.648   1.279  0.5201  0.5055  0.1666
    4ASP     CR 3964   7.898   6.666   1.132 -0.4584  0.3824  0.6280
    4ASP     CR 3965   7.816   6.549   1.073 -0.0755  0.2773  0.5965
    4ASP     CR 3966   7.819   6.546   0.920 -0.6512  0.8554  0.1549
    4ASP   CR11 3967   7.941   6.497   0.836  0.3105  0.0030 -0.2400
    4ASP     HR 3968   8.111   6.783   1.273  1.1142  0.4743  1.6668
    4ASP     HR 3969   7.968   6.861   1.302  0.5121 -0.4355 -1.1153
    4ASP     HR 3970   8.005   6.558   1.288 -0.8757 -0.4616  0.3516
    4ASP     HR 3971   7.858   6.625   1.343  0.1325 -1.8806 -1.1277
    4ASP     HR 3972   7.991   6.672   1.074 -1.1006  0.2210 -0.4248
    4ASP     HR 3973   7.856   6.763   1.105  0.2576  0.4496 -0.2637
    4ASP     HR 3974   7.855   6.452   1.106 -0.4756  0.2113  0.8690
    4ASP     HR 3975   7.711   6.556   1.100 -0.4511  0.7449 -0.9948
    4ASP     HR 3976   7.792   6.648   0.891 -0.4040  0.7707 -0.3826
    4ASP     HR 3977   7.729   6.491   0.891 -0.4593  0.2057  0.7890
    4ASP     HR 3978   7.911   6.492   0.731 -0.9713  0.4919  0.0806
    4ASP     HR 3979   8.026   6.558   0.864  1.6310 -2.0181  0.2199
    4ASP     HR 3980   7.961   6.391   0.854 -0.8621  0.0938  1.8323
    4ASP      H 3981   8.222   6.611   1.446  1.3665  0.2476  1.2833
    4ASP    CAI 3982   8.252   6.552   1.729  0.6982 -0.1531 -0.3063
    4ASP    CBI 3983   8.289   6.554   1.860 -0.1168  0.2238  0.0554
    4ASP    CBr 3984   8.423   6.504   1.880  0.0213  0.1743 -0.4788
    4ASP    CAr 3985   8.482   6.454   1.765 -0.4170  0.2370  0.0031
    4ASP      S 3986   8.370   6.466   1.633 -0.3239  0.1752  0.0907
    4ASP    CR1 3987   8.203   6.579   1.981  0.3100 -0.0798 -0.8037
    4ASP     CR 3988   8.218   6.481   2.095 -0.6632 -0.4699 -0.3438
    4ASP     CR 3989   8.114   6.508   2.214 -0.6992  0.3281  0.3697
    4ASP     CR 3990   8.118   6.405   2.328 -0.0778 -0.1803 -0.3116
    4ASP     CR 3991   8.245   6.393   2.402  0.4265  0.1151  0.1546
    4ASP   CR11 3992   8.255   6.283   2.507 -0.3124 -0.0351  0.7183
    4ASP     HR 3993   8.229   6.678   2.019 -1.4154  1.0673 -2.5557
    4ASP     HR 3994   8.097   6.595   1.963  0.0820 -1.2229 -0.5094
    4ASP     HR 3995   8.217   6.378   2.058  0.4121  0.2357 -2.4233
    4ASP     HR 3996   8.316   6.492   2.142  0.1408 -0.8906 -1.9172
    4ASP     HR 3997   8.014   6.497   2.173  0.5635 -1.8437 -2.2494
    4ASP     HR 3998   8.129   6.613   2.240 -0.6471  0.5513 -0.5592
    4ASP     HR 3999   8.046   6.421   2.409  0.6795 -0.4502  0.4180
    4ASP     HR 4000   8.109   6.304   2.287 -0.1894 -1.1725  2.0571
    4ASP     HR 4001   8.278   6.488   2.445  0.0776 -0.1527  1.0252
    4ASP     HR 4002   8.316   6.363   2.325 -1.1839  0.9578 -1.6927
    4ASP     HR 4003   8.227   6.325   2.604 -0.0576  2.1681 -0.1361
    4ASP     HR 4004   8.195   6.194   2.487 -0.8096  0.3961  0.2512
    4ASP     HR 4005   8.358   6.249   2.506 -0.4730 -0.5109 -1.4620
    4ASP      H 4006   8.475   6.508   1.975  0.2657 -0.4143 -0.5891
    4ASP      H 4007   8.580   6.412   1.747 -0.1445  1.4170 -1.3666
    4ASP      H 4008   0.127   6.413   5.540 -0.4162  0.7510 -1.4740
    5ASP    CAI 4009   1.325   0.765   6.671  0.1877 -0.5317 -0.1853
    5ASP    CBI 4010   1.353   0.682   6.775 -0.6846 -0.4724  0.2016
    5ASP    CBr 4011   1.474   0.605   6.754  0.6742 -0.9898  0.5064
    5ASP    CAr 4012   1.542   0.635   6.635  0.5379  0.2410  0.3309
    5ASP      S 4013   1.430   0.732   6.537 -0.2357  0.3150 -0.1829
    5ASP    CR1 4014   1.273   0.663   6.903  0.0610 -0.5147  0.2097
    5ASP     CR 4015   1.229   0.524   6.945 -0.6048  0.0678  0.2712
    5ASP     CR 4016   1.150   0.522   7.071 -0.1474 -0.4330  0.3560
    5ASP     CR 4017   1.088   0.384   7.101  0.8036  0.3626 -0.0118
    5ASP     CR 4018   1.194   0.286   7.146 -0.4201 -0.3951 -0.3607
    5ASP   CR11 4019   1.252   0.320   7.278 -0.4102 -1.0569 -0.1783
    5ASP     HR 4020   1.328   0.708   6.985  3.3296  0.0764 -2.2193
    5ASP     HR 4021   1.180   0.718   6.886 -1.2036 -2.8604 -0.7553
    5ASP     HR 4022   1.184   0.487   6.853 -1.9474  1.6906  0.2528
    5ASP     HR 4023   1.322   0.466   6.950 -0.7857 -0.1023  2.0747
    5ASP     HR 4024   1.065   0.590   7.060  1.1066  1.1288  0.1256
    5ASP     HR 4025   1.201   0.562   7.158 -1.5111  0.3520  0.8185
    5ASP     HR 4026   1.005   0.386   7.171  0.7073  0.0005 -0.1149
    5ASP     HR 4027   1.058   0.333   7.009  2.0877 -0.2400 -0.0933
    5ASP     HR 4028   1.264   0.279   7.062  0.0866  0.6102 -0.0298
    5ASP     HR 4029   1.155   0.185   7.161 -2.1962  0.1184 -1.3788
    5ASP     HR 4030   1.182   0.365   7.348  1.5393 -1.2963  2.0146
    5ASP     HR 4031   1.289   0.226   7.319 -1.2683 -0.1088  2.8677
    5ASP     HR 4032   1.338   0.384   7.255 -3.2158  2.5528 -1.0422
    5ASP      H 4033   1.505   0.530   6.825  2.4629  0.6101  1.4798
    5ASP    CAI 4034   1.680   0.615   6.590  0.0293 -0.1728  0.3650
    5ASP    CBI 4035   1.761   0.510   6.611  0.3285 -0.3550  0.1158
    5ASP    CBr 4036   1.902   0.537   6.596 -1.1051  0.1021  0.1698
    5ASP    CAr 4037   1.929   0.661   6.544  0.6501  0.1129 -0.9777
    5ASP      S 4038   1.774   0.742   6.517 -0.0482  0.2069  0.6336
    5ASP    CR1 4039   1.712   0.375   6.648  0.1704  0.1850 -0.0364
    5ASP     CR 4040   1.783   0.308   6.765 -0.0432 -0.7744  0.1648
    5ASP     CR 4041   1.762   0.371   6.899  0.2614  0.0055 -0.0298
    5ASP     CR 4042   1.839   0.301   7.012 -0.3337 -0.1656 -0.5129
    5ASP     CR 4043   1.779   0.170   7.043  0.0096 -0.7522 -0.2813
    5ASP   CR11 4044   1.846   0.087   7.156 -0.2125  0.1620 -0.1652
    5ASP     HR 4045   1.605   0.385   6.666  0.2679  0.7984  0.2349
    5ASP     HR 4046   1.717   0.307   6.563  0.7379 -0.0125  0.1507
    5ASP     HR 4047   1.764   0.201   6.774 -0.7613 -0.6548  0.1125
    5ASP     HR 4048   1.890   0.319   6.746 -0.1068  1.4953  0.9334
    5ASP     HR 4049   1.655   0.373   6.920  0.2867  1.2896  0.0385
    5ASP     HR 4050   1.786   0.478   6.906 -0.0604  0.1683 -1.3695
    5ASP     HR 4051   1.943   0.289   6.983 -0.5914 -0.2594 -1.4256
    5ASP     HR 4052   1.847   0.371   7.095 -2.7846  1.9438 -1.9951
    5ASP     HR 4053   1.765   0.104   6.957 -0.6473  1.8552 -2.2220
    5ASP     HR 4054   1.681   0.195   7.083  0.9236  1.4055  0.6985
    5ASP     HR 4055   1.811  -0.014   7.178 -0.2474 -0.0701 -1.2429
    5ASP     HR 4056   1.948   0.075   7.120  0.4917  1.6862  1.2946
    5ASP     HR 4057   1.839   0.149   7.245  0.1412 -0.0817  0.0333
    5ASP      H 4058   1.983   0.465   6.604  0.0034  1.1605 -1.2474
    5ASP    CAI 4059   2.056   0.724   6.547 -0.2103  0.4928 -0.1767
    5ASP    CBI 4060   2.102   0.823   6.628  0.5885  0.3483  0.0329
    5ASP    CBr 4061   2.230   0.796   6.691  0.3110 -0.5585 -0.1968
    5ASP    CAr 4062   2.282   0.678   6.660  0.3262  0.3927 -0.2821
    5ASP      S 4063   2.183   0.616   6.529  0.4364  0.0193 -0.3287
    5ASP    CR1 4064   2.027   0.947   6.653  0.5762  0.3976  0.2869
    5ASP     CR 4065   2.111   1.043   6.735  0.5986  1.2389  0.1622
    5ASP     CR 4066   2.035   1.167   6.774  0.6107 -0.2582  0.1858
    5ASP     CR 4067   2.121   1.261   6.860  1.2486  0.1463  0.2159
    5ASP     CR 4068   2.264   1.278   6.815  0.3355  0.0268 -0.2237
    5ASP   CR11 4069   2.349   1.371   6.904 -0.7351  0.1027  0.1625
    5ASP     HR 4070   1.989   0.990   6.561  0.8116  0.5094  0.2398
    5ASP     HR 4071   1.939   0.916   6.709  2.1011 -0.1326  2.4905
    5ASP     HR 4072   2.125   0.992   6.830 -0.1907 -0.7374 -0.7700
    5ASP     HR 4073   2.206   1.058   6.683 -0.3297  2.3792 -1.2477
    5ASP     HR 4074   1.938   1.142   6.817  0.9409 -2.8771 -0.5641
    5ASP     HR 4075   2.012   1.225   6.685 -0.6545  0.8158  1.1740
    5ASP     HR 4076   2.068   1.356   6.872  1.1657  0.3056 -1.2795
    5ASP     HR 4077   2.130   1.213   6.957  2.6078 -1.5548 -0.7136
    5ASP     HR 4078   2.272   1.307   6.710  0.4963  0.5452 -0.0722
    5ASP     HR 4079   2.313   1.181   6.829 -0.4479 -0.3282  0.0704
    5ASP     HR 4080   2.318   1.475   6.908 -0.7483  0.1905 -1.5240
    5ASP     HR 4081   2.341   1.329   7.004 -2.2220  1.1336  0.4827
    5ASP     HR 4082   2.457   1.359   6.894 -0.8867 -0.0059 -1.4877
    5ASP      H 4083   2.286   0.865   6.751  1.2349 -1.8482  0.4467
    5ASP    CAI 4084   2.383   0.600   6.728 -0.7817  0.4861 -0.3689
    5ASP    CBI 4085   2.379   0.475   6.781 -0.0471  0.1651 -0.1531
    5ASP    CBr 4086   2.478   0.450   6.884  0.2564 -0.0537 -0.1487
    5ASP    CAr 4087   2.556   0.560   6.919 -0.0236 -0.1613  0.4479
    5ASP      S 4088   2.500   0.695   6.823  0.1223  0.5295  0.1884
    5ASP    CR1 4089   2.259   0.390   6.754 -0.0074 -0.0724  0.0118
    5ASP     CR 4090   2.267   0.245   6.789  0.2015  0.4968  0.0939
    5ASP     CR 4091   2.138   0.177   6.740  0.1893  0.3659 -0.5737
    5ASP     CR 4092   2.148   0.021   6.743 -1.2976 -0.1083 -0.0064
    5ASP     CR 4093   2.138  -0.034   6.885 -0.5313 -0.0760  0.3881
    5ASP   CR11 4094   2.157  -0.179   6.869  0.4520 -0.3864 -0.2109
    5ASP     HR 4095   2.169   0.426   6.804 -1.1728 -2.1664 -0.4835
    5ASP     HR 4096   2.241   0.387   6.647  0.9687 -2.0607 -0.1193
    5ASP     HR 4097   2.349   0.200   6.734 -0.2897 -1.9028  1.2575
    5ASP     HR 4098   2.292   0.238   6.895 -1.4491 -3.2514  0.2999
    5ASP     HR 4099   2.101   0.215   6.645 -0.6218 -0.8675 -0.7619
    5ASP     HR 4100   2.054   0.209   6.802 -0.0604 -4.0694  1.5539
    5ASP     HR 4101   2.067  -0.015   6.680 -1.2964 -0.7559  0.3609
    5ASP     HR 4102   2.240  -0.003   6.690 -0.5794 -0.0192  1.1880
    5ASP     HR 4103   2.047  -0.001   6.933  0.4782 -0.1268  2.3989
    5ASP     HR 4104   2.223   0.016   6.932 -2.7134  2.2238  2.0252
    5ASP     HR 4105   2.081  -0.226   6.807 -1.0545  1.9822 -0.2171
    5ASP     HR 4106   2.249  -0.209   6.820  0.2532 -2.9788  0.8749
    5ASP     HR 4107   2.161  -0.214   6.973 -2.0321  0.3600  0.1695
    5ASP      H 4108   2.494   0.356   6.936  4.7391  1.4002  1.3302
    5ASP    CAI 4109   2.633   0.584   7.039 -0.1064  0.1423  0.8382
    5ASP    CBI 4110   2.743   0.660   7.052  0.1792 -0.3874  0.7435
    5ASP    CBr 4111   2.840   0.606   7.138 -0.6569 -0.5195 -0.5305
    5ASP    CAr 4112   2.802   0.487   7.192  0.0080 -0.9269  0.5576
    5ASP      S 4113   2.642   0.445   7.145 -0.2221  0.3794  0.0464
    5ASP    CR1 4114   2.767   0.791   6.980  0.3492  0.2409 -0.1298
    5ASP     CR 4115   2.870   0.883   7.045 -0.4955  0.3438 -0.4307
    5ASP     CR 4116   2.869   1.019   6.986  1.0050 -0.1504 -0.2384
    5ASP     CR 4117   2.979   1.112   7.034  0.5188 -0.2581 -0.4518
    5ASP     CR 4118   2.985   1.245   6.943 -0.4794  1.2418 -0.0084
    5ASP   CR11 4119   2.897   1.342   7.012 -0.2068  0.1383 -0.1166
    5ASP     HR 4120   2.800   0.770   6.878  0.6135  0.8950 -0.1792
    5ASP     HR 4121   2.671   0.841   6.968 -0.1004 -0.4641  0.4461
    5ASP     HR 4122   2.851   0.883   7.153 -0.2542 -1.6896 -0.3776
    5ASP     HR 4123   2.967   0.833   7.044 -0.1456  1.0169 -0.5007
    5ASP     HR 4124   2.775   1.068   7.012  1.4853  1.0130 -0.6912
    5ASP     HR 4125   2.879   1.002   6.879  1.0069  2.8949 -0.7644
    5ASP     HR 4126   2.972   1.135   7.140  1.2936  1.5320 -0.7797
    5ASP     HR 4127   3.078   1.069   7.023  1.7098  2.0944  0.7047
    5ASP     HR 4128   2.950   1.215   6.844 -0.9969  0.4004  0.4196
    5ASP     HR 4129   3.088   1.277   6.926 -0.2749 -0.1771 -1.6358
    5ASP     HR 4130   2.797   1.306   7.037 -1.0223  2.8934  0.8285
    5ASP     HR 4131   2.947   1.383   7.100 -0.1421  0.4601 -0.3023
    5ASP     HR 4132   2.870   1.427   6.949 -1.3639  0.8468  1.2926
    5ASP      H 4133   2.939   0.646   7.157 -1.5699  0.9752  1.1748
    5ASP    CAI 4134   2.878   0.378   7.247  0.2384  0.0581 -0.7462
    5ASP    CBI 4135   2.980   0.383   7.335 -0.3501  0.6676  0.0144
    5ASP    CBr 4136   3.017   0.252   7.380 -0.6796  0.0147 -0.3893
    5ASP    CAr 4137   2.937   0.153   7.333  0.1079  0.1480  0.0640
    5ASP      S 4138   2.825   0.219   7.212 -0.1990 -0.0392 -0.0804
    5ASP    CR1 4139   3.043   0.507   7.399  0.8450  0.8432  0.3510
    5ASP     CR 4140   3.082   0.494   7.546 -0.8406 -0.4095  0.4544
    5ASP     CR 4141   3.144   0.616   7.600  0.2865  0.0179  0.0077
    5ASP     CR 4142   3.053   0.738   7.602 -0.2462 -0.2230 -0.2614
    5ASP     CR 4143   3.117   0.867   7.656 -0.5370  0.1203  0.0431
    5ASP   CR11 4144   3.179   0.940   7.547 -0.2942  0.7696  0.3700
    5ASP     HR 4145   3.141   0.526   7.353  1.4712  1.4899  1.9128
    5ASP     HR 4146   2.989   0.599   7.374  1.7689  1.5441  0.8964
    5ASP     HR 4147   2.994   0.476   7.607 -1.2682  0.6351  0.1583
    5ASP     HR 4148   3.150   0.410   7.555 -0.1175  0.0116 -0.8193
    5ASP     HR 4149   3.235   0.641   7.545  0.1840 -2.2590 -1.2247
    5ASP     HR 4150   3.168   0.595   7.705  1.8367  0.1074 -0.3091
    5ASP     HR 4151   3.024   0.762   7.499 -0.7424 -0.6588 -0.2219
    5ASP     HR 4152   2.958   0.718   7.650 -0.6716  3.7005  0.6844
    5ASP     HR 4153   3.194   0.836   7.726 -0.7336  0.2557  0.3235
    5ASP     HR 4154   3.033   0.921   7.701 -1.3871 -0.6506 -0.5931
    5ASP     HR 4155   3.232   1.032   7.573 -1.4493  1.7126 -0.5184
    5ASP     HR 4156   3.258   0.879   7.505 -1.2170  1.6035 -2.7588
    5ASP     HR 4157   3.105   0.968   7.472  0.7325  0.7515 -0.6564
    5ASP      H 4158   3.095   0.243   7.454 -1.7828  0.0461  0.8114
    5ASP    CAI 4159   2.957   0.015   7.356  0.0611  0.2647  0.2419
    5ASP    CBI 4160   2.907  -0.087   7.278 -0.0691 -0.0481  0.0829
    5ASP    CBr 4161   2.830  -0.179   7.365 -0.5017  0.4680  0.0052
    5ASP    CAr 4162   2.840  -0.145   7.499  0.6070  0.2577 -0.8012
    5ASP      S 4163   2.975  -0.036   7.521 -0.2619 -0.0524  0.0437
    5ASP    CR1 4164   2.938  -0.111   7.131  0.1655 -0.4964 -0.8362
    5ASP     CR 4165   2.851  -0.212   7.060  0.4082  0.4577 -0.1800
    5ASP     CR 4166   2.739  -0.148   6.972 -0.4993 -0.0364 -0.7266
    5ASP     CR 4167   2.612  -0.127   7.058  0.2138  0.5552 -0.3277
    5ASP     CR 4168   2.501  -0.104   6.966  0.5432  0.0649 -0.3486
    5ASP   CR11 4169   2.520   0.002   6.866 -0.1759 -0.2165  0.3751
    5ASP     HR 4170   2.915  -0.021   7.073  0.5257  0.1699  0.0353
    5ASP     HR 4171   3.047  -0.116   7.132  0.1931 -1.2525  3.3731
    5ASP     HR 4172   2.917  -0.272   6.997 -0.7044 -1.9965  0.9075
    5ASP     HR 4173   2.804  -0.290   7.121  1.2905 -1.8599 -2.3696
    5ASP     HR 4174   2.704  -0.207   6.887  0.3194 -0.3902 -0.8300
    5ASP     HR 4175   2.775  -0.056   6.927 -1.0749 -0.1113 -1.3508
    5ASP     HR 4176   2.598  -0.214   7.122 -0.5331  1.9692  1.4635
    5ASP     HR 4177   2.627  -0.044   7.127 -1.7667 -1.0813  2.1656
    5ASP     HR 4178   2.412  -0.085   7.026 -0.3946 -0.8991 -1.4071
    5ASP     HR 4179   2.475  -0.191   6.905  1.2535 -0.3385 -0.0882
    5ASP     HR 4180   2.609  -0.010   6.805  0.5311 -2.2038  1.7610
    5ASP     HR 4181   2.440   0.000   6.792 -1.0363  1.6388  1.2303
    5ASP     HR 4182   2.515   0.102   6.911  1.8863  0.7666 -1.5051
    5ASP      H 4183   2.783  -0.271   7.333 -1.2318  1.5516 -2.1398
    5ASP    CAI 4184   2.742  -0.186   7.600  0.5103  0.6422 -0.2369
    5ASP    CBI 4185   2.607  -0.144   7.601 -0.1431  0.2962  0.9869
    5ASP    CBr 4186   2.550  -0.129   7.730 -0.2087 -0.4437  0.0333
    5ASP    CAr 4187   2.637  -0.166   7.834 -0.1589  0.2263  0.2511
    5ASP      S 4188   2.791  -0.208   7.766 -0.2242 -0.1409 -0.1927
    5ASP    CR1 4189   2.518  -0.094   7.480 -0.7402 -0.0506 -0.3692
    5ASP     CR 4190   2.363  -0.083   7.504  1.1348 -0.1472 -0.4415
    5ASP     CR 4191   2.290  -0.065   7.362 -0.4199 -0.2059  0.0004
    5ASP     CR 4192   2.137  -0.042   7.379  0.4375  0.5398  0.0138
    5ASP     CR 4193   2.055  -0.172   7.409 -0.3034 -0.0323  0.3025
    5ASP   CR11 4194   2.038  -0.261   7.287  0.2714 -0.0362  0.2705
    5ASP     HR 4195   2.553   0.004   7.447 -1.6248 -0.7727 -3.6256
    5ASP     HR 4196   2.544  -0.166   7.402 -1.6395 -1.3976  0.5570
    5ASP     HR 4197   2.326  -0.173   7.554  0.1098  0.0431 -0.8459
    5ASP     HR 4198   2.335   0.001   7.568  2.3610 -1.7546  2.2973
    5ASP     HR 4199   2.314  -0.148   7.295  1.7775  1.2197 -1.0523
    5ASP     HR 4200   2.332   0.016   7.302 -0.0936 -0.1407  0.3152
    5ASP     HR 4201   2.121   0.023   7.465  2.5570  2.8255 -1.2587
    5ASP     HR 4202   2.101   0.016   7.294 -0.8984 -0.0419  0.1660
    5ASP     HR 4203   1.956  -0.153   7.451 -1.3133  0.5216 -2.2733
    5ASP     HR 4204   2.104  -0.228   7.489 -1.5978 -1.1057  0.3655
    5ASP     HR 4205   1.965  -0.221   7.217  1.8200  2.2661 -0.0949
    5ASP     HR 4206   2.138  -0.278   7.246  0.4209  1.7936 -0.1546
    5ASP     HR 4207   2.012  -0.364   7.312  0.8286 -0.5039 -1.0291
    5ASP      H 4208   2.451  -0.090   7.752 -0.8585 -1.2854 -1.3416
    5ASP    CAI 4209   2.614  -0.172   7.975 -0.3794  0.0234 -0.8801
    5ASP    CBI 4210   2.497  -0.152   8.043  0.1805  0.1397 -0.6926
    5ASP    CBr 4211   2.493  -0.220   8.169  1.0897  0.3430  0.5735
    5ASP    CAr 4212   2.608  -0.284   8.203  0.1309  0.4320 -0.0792
    5ASP      S 4213   2.728  -0.258   8.079  0.1025  0.0672 -0.0676
    5ASP    CR1 4214   2.381  -0.070   7.994 -0.1436  0.2831 -0.4718
    5ASP     CR 4215   2.270  -0.163   7.931  1.3612  0.7643 -0.2241
    5ASP     CR 4216   2.131  -0.103   7.930  0.6010 -0.0947 -0.0594
    5ASP     CR 4217   2.022  -0.209   7.910  0.3228  0.1406  0.2301
    5ASP     CR 4218   1.881  -0.154   7.905  0.5716  0.2440  0.5731
    5ASP   CR11 4219   1.837  -0.125   7.759 -0.5852  0.5083  0.5753
    5ASP     HR 4220   2.410   0.002   7.918  3.0133 -0.7906 -0.3677
    5ASP     HR 4221   2.347  -0.016   8.083 -0.6395  1.4615 -1.3657
    5ASP     HR 4222   2.282  -0.209   7.833  1.4750  0.3054  0.0008
    5ASP     HR 4223   2.273  -0.251   7.995  1.4881  1.7126  1.1164
    5ASP     HR 4224   2.128  -0.020   7.860 -2.1312  1.4789  1.8072
    5ASP     HR 4225   2.108  -0.065   8.029 -1.4418 -1.2675 -0.0519
    5ASP     HR 4226   2.052  -0.272   7.827 -1.1208  0.5438 -0.6111
    5ASP     HR 4227   2.023  -0.277   7.996  0.0507  1.8296  1.6034
    5ASP     HR 4228   1.883  -0.059   7.959 -0.0893  0.5611  0.0364
    5ASP     HR 4229   1.806  -0.216   7.954 -0.0455  0.6683  0.1794
    5ASP     HR 4230   1.827  -0.214   7.697  2.4771  0.6854 -0.2968
    5ASP     HR 4231   1.744  -0.069   7.760 -0.9602 -0.0449 -1.0659
    5ASP     HR 4232   1.916  -0.074   7.705 -0.5713 -0.8201 -0.6922
    5ASP      H 4233   2.403  -0.221   8.230 -0.4248 -0.1428 -1.6109
    5ASP    CAI 4234   2.648  -0.356   8.320 -0.0340  0.0551 -0.5078
    5ASP    CBI 4235   2.587  -0.369   8.442 -0.1205  0.0506 -0.1946
    5ASP    CBr 4236   2.667  -0.447   8.536  0.2598 -0.0943 -0.4558
    5ASP    CAr 4237   2.794  -0.472   8.482  0.6245 -0.0254  0.4982
    5ASP      S 4238   2.795  -0.437   8.315 -0.0298 -0.0330 -0.1473
    5ASP    CR1 4239   2.455  -0.308   8.490 -0.5229  0.2962 -0.6829
    5ASP     CR 4240   2.342  -0.406   8.493  0.2958 -0.4894  0.1531
    5ASP     CR 4241   2.356  -0.539   8.574  0.2876  0.5647  0.5915
    5ASP     CR 4242   2.329  -0.502   8.722 -0.3544  0.6507  0.4573
    5ASP     CR 4243   2.400  -0.607   8.819  0.1855  0.3297  0.0687
    5ASP   CR11 4244   2.376  -0.572   8.963 -0.5568  0.4670 -0.6130
    5ASP     HR 4245   2.470  -0.276   8.593  1.2200 -2.1769 -0.1177
    5ASP     HR 4246   2.441  -0.217   8.432 -0.0391  0.6013 -0.3255
    5ASP     HR 4247   2.241  -0.365   8.505 -0.1018 -0.9849 -1.3151
    5ASP     HR 4248   2.341  -0.440   8.390  2.5610  1.8408 -0.7059
    5ASP     HR 4249   2.447  -0.593   8.548 -0.0454 -1.6608  3.8058
    5ASP     HR 4250   2.282  -0.612   8.543  1.6433 -2.1310  3.4849
    5ASP     HR 4251   2.365  -0.400   8.732  0.7467  0.2752  0.3313
    5ASP     HR 4252   2.222  -0.502   8.747 -0.4482  2.1580  0.1135
    5ASP     HR 4253   2.509  -0.607   8.808 -0.0419  0.7499 -2.3861
    5ASP     HR 4254   2.358  -0.704   8.796  0.3718  0.4417 -0.7480
    5ASP     HR 4255   2.270  -0.549   8.973 -0.5324  0.7926 -1.0573
    5ASP     HR 4256   2.401  -0.652   9.032 -1.4206  0.0939 -0.7328
    5ASP     HR 4257   2.440  -0.486   8.984  1.3340 -1.2125  0.6789
    5ASP      H 4258   2.644  -0.477   8.638 -1.8137  2.0722 -0.2308
    5ASP    CAI 4259   2.914  -0.509   8.544 -0.0905  0.2613 -0.3198
    5ASP    CBI 4260   2.942  -0.622   8.613 -0.0839  0.2937  0.3157
    5ASP    CBr 4261   3.076  -0.651   8.627 -0.0612 -0.0878 -0.4061
    5ASP    CAr 4262   3.162  -0.557   8.576 -0.0471 -0.4010  0.3106
    5ASP      S 4263   3.057  -0.450   8.488 -0.3096 -0.1114  0.2726
    5ASP    CR1 4264   2.831  -0.716   8.649 -0.2209  0.4341  0.6794
    5ASP     CR 4265   2.878  -0.855   8.693 -0.5498 -0.0816  0.4027
    5ASP     CR 4266   2.786  -0.978   8.667  1.0876  0.1650 -0.5898
    5ASP     CR 4267   2.672  -0.973   8.769 -0.0213 -0.5359  0.2364
    5ASP     CR 4268   2.551  -1.049   8.722  0.6779  0.5875  0.6931
    5ASP   CR11 4269   2.468  -0.985   8.608  0.9714  0.5637  0.8023
    5ASP     HR 4270   2.756  -0.672   8.715  0.3077  0.8517  1.0016
    5ASP     HR 4271   2.763  -0.733   8.565  1.5402  1.2258 -0.9615
    5ASP     HR 4272   2.953  -0.875   8.617 -1.5283  0.8038 -0.8288
    5ASP     HR 4273   2.920  -0.838   8.793 -0.9948 -0.1057  0.5953
    5ASP     HR 4274   2.845  -1.069   8.680  2.9901  1.5588  0.7813
    5ASP     HR 4275   2.744  -0.963   8.567 -1.1977  0.8773  0.4299
    5ASP     HR 4276   2.706  -1.026   8.858 -2.1570 -0.2709  1.2635
    5ASP     HR 4277   2.633  -0.876   8.800  1.2140 -0.5782  1.9665
    5ASP     HR 4278   2.501  -1.096   8.807  1.9432 -0.4893  0.8495
    5ASP     HR 4279   2.592  -1.142   8.684 -0.5312 -0.2872  1.5028
    5ASP     HR 4280   2.385  -1.047   8.577  1.0434  0.1874  1.3733
    5ASP     HR 4281   2.428  -0.886   8.630 -1.1031 -0.1457  0.2778
    5ASP     HR 4282   2.531  -0.978   8.518 -0.1479 -0.8606 -0.1083
    5ASP      H 4283   3.118  -0.742   8.669  1.5115  0.7155 -0.1937
    5ASP    CAI 4284   3.307  -0.543   8.595  0.7639  0.3080  0.0960
    5ASP    CBI 4285   3.386  -0.429   8.620 -0.2383 -0.0713  0.0348
    5ASP    CBr 4286   3.513  -0.458   8.680 -0.1193 -0.0254 -0.8254
    5ASP    CAr 4287   3.533  -0.594   8.699  0.0113  0.1999 -0.0436
    5ASP      S 4288   3.394  -0.687   8.645 -0.1120 -0.2608  0.2062
    5ASP    CR1 4289   3.335  -0.287   8.593 -0.3997 -0.6662  0.8047
    5ASP     CR 4290   3.435  -0.172   8.621 -0.2343 -0.3499  0.2345
    5ASP     CR 4291   3.381  -0.035   8.572  0.0041  1.1235 -0.7390
    5ASP     CR 4292   3.476   0.075   8.601  0.5664 -0.1693 -0.3818
    5ASP     CR 4293   3.409   0.214   8.603  0.0798  0.0209  0.3268
    5ASP   CR11 4294   3.502   0.314   8.669 -0.2290 -0.0456 -0.8294
    5ASP     HR 4295   3.292  -0.286   8.493 -0.6232 -0.2693  0.9024
    5ASP     HR 4296   3.257  -0.274   8.668  0.4970 -1.1155  1.8239
    5ASP     HR 4297   3.433  -0.160   8.729 -0.3658 -2.9320  0.5438
    5ASP     HR 4298   3.538  -0.189   8.589 -0.6657  0.0071 -1.3860
    5ASP     HR 4299   3.280  -0.011   8.606 -0.0722  1.5512 -1.2603
    5ASP     HR 4300   3.379  -0.039   8.463 -0.1039 -2.6049 -0.6447
    5ASP     HR 4301   3.506   0.070   8.706 -0.9995  0.0849  0.0983
    5ASP     HR 4302   3.569   0.080   8.545  0.3265  0.7936 -0.7054
    5ASP     HR 4303   3.312   0.205   8.650  0.3739 -1.0847  0.7266
    5ASP     HR 4304   3.388   0.246   8.501  1.8393  0.2416  0.0033
    5ASP     HR 4305   3.457   0.413   8.677  2.0696  1.0502 -0.9932
    5ASP     HR 4306   3.530   0.297   8.773 -0.4280 -1.7361 -1.0449
    5ASP     HR 4307   3.595   0.318   8.611  0.1315 -2.3023 -0.4593
    5ASP      H 4308   3.582  -0.381   8.710 -1.7210 -0.0553  3.3175
    5ASP    CAI 4309   3.652  -0.646   8.763 -0.1221  0.2688  0.0325
    5ASP    CBI 4310   3.673  -0.733   8.868 -0.4923  0.3259  0.0114
    5ASP    CBr 4311   3.792  -0.703   8.942 -0.7603 -0.0956 -0.2662
    5ASP    CAr 4312   3.867  -0.607   8.887 -0.3743 -0.4338 -0.5087
    5ASP      S 4313   3.793  -0.551   8.741 -0.0604  0.4450 -0.0646
    5ASP    CR1 4314   3.579  -0.846   8.902  0.1750 -0.7734 -0.2679
    5ASP     CR 4315   3.631  -0.978   8.841 -0.0172 -0.3054  0.8480
    5ASP     CR 4316   3.569  -1.106   8.894 -0.2557  0.4239 -0.0213
    5ASP     CR 4317   3.628  -1.239   8.859  0.1075  0.0039  0.5789
    5ASP     CR 4318   3.544  -1.367   8.870 -0.2838  0.2624 -0.1769
    5ASP   CR11 4319   3.484  -1.394   9.013  0.1180 -0.3105  0.3141
    5ASP     HR 4320   3.577  -0.860   9.010 -2.2537  2.9951  0.2659
    5ASP     HR 4321   3.481  -0.821   8.859 -0.1985 -1.1176  0.3774
    5ASP     HR 4322   3.617  -0.968   8.733  1.0583 -0.7159  0.6614
    5ASP     HR 4323   3.738  -0.991   8.855  0.5278  1.8565 -0.9175
    5ASP     HR 4324   3.466  -1.100   8.860 -0.6256 -1.0069  0.8324
    5ASP     HR 4325   3.562  -1.101   9.003 -1.6698  0.8577 -0.1292
    5ASP     HR 4326   3.673  -1.242   8.760 -0.4739  0.7795  0.2891
    5ASP     HR 4327   3.720  -1.257   8.914  0.8304  1.1962 -0.2291
    5ASP     HR 4328   3.604  -1.454   8.844  2.2907  1.9045  0.1088
    5ASP     HR 4329   3.468  -1.363   8.792  0.8528  2.1322 -1.2418
    5ASP     HR 4330   3.420  -1.310   9.040  0.9382  0.1677  0.7958
    5ASP     HR 4331   3.427  -1.487   9.011 -0.9121  0.3056  0.3013
    5ASP     HR 4332   3.574  -1.392   9.075 -0.5562  0.1780  1.2903
    5ASP      H 4333   3.822  -0.756   9.031  0.5364 -2.0172 -1.7984
    5ASP    CAI 4334   3.998  -0.570   8.927 -0.6437 -0.4297 -0.4153
    5ASP    CBI 4335   4.107  -0.552   8.841 -0.2165 -0.2436 -0.2356
    5ASP    CBr 4336   4.226  -0.614   8.882  0.6564 -0.5887  0.2691
    5ASP    CAr 4337   4.211  -0.677   9.007 -0.0866 -0.3217 -0.1385
    5ASP      S 4338   4.055  -0.633   9.072 -0.3175  0.3795 -0.1260
    5ASP    CR1 4339   4.113  -0.463   8.717  0.3594  1.1187  0.2988
    5ASP     CR 4340   4.048  -0.327   8.725  0.4280 -0.6415  0.4169
    5ASP     CR 4341   4.067  -0.231   8.602  0.3368 -0.0423  0.0431
    5ASP     CR 4342   4.024  -0.302   8.475  0.9823  0.6278  0.1410
    5ASP     CR 4343   3.868  -0.289   8.458 -0.1670  0.1252 -0.3894
    5ASP   CR11 4344   3.818  -0.308   8.313  0.8795  0.1729 -0.3251
    5ASP     HR 4345   4.219  -0.454   8.691  0.3453 -0.8919 -0.6221
    5ASP     HR 4346   4.086  -0.528   8.633  0.9624 -1.2955  1.9201
    5ASP     HR 4347   3.942  -0.346   8.743 -0.1472  0.9906 -1.1162
    5ASP     HR 4348   4.083  -0.285   8.819 -1.2670 -1.7121  1.5620
    5ASP     HR 4349   4.162  -0.179   8.598 -0.2071  0.9465 -0.1816
    5ASP     HR 4350   4.006  -0.143   8.623 -0.3725 -0.6515  0.5817
    5ASP     HR 4351   4.061  -0.236   8.397 -1.3529  0.5284 -1.1209
    5ASP     HR 4352   4.055  -0.405   8.460  0.7105  0.6427 -0.5043
    5ASP     HR 4353   3.834  -0.193   8.498 -0.6517 -0.0645 -0.3466
    5ASP     HR 4354   3.833  -0.370   8.521  1.4422  0.5900  1.1436
    5ASP     HR 4355   3.711  -0.294   8.300  1.2724  1.5986 -2.1692
    5ASP     HR 4356   3.873  -0.236   8.253  2.0600  0.7743  1.4379
    5ASP     HR 4357   3.853  -0.406   8.281 -2.1904 -0.5979 -1.5509
    5ASP      H 4358   4.320  -0.621   8.828  0.3339  0.4827 -0.4401
    5ASP    CAI 4359   4.294  -0.770   9.081  0.1920  0.4103  0.3118
    5ASP    CBI 4360   4.243  -0.887   9.140 -0.3081 -0.4845  0.0981
    5ASP    CBr 4361   4.322  -1.003   9.109 -0.0515 -0.2341 -0.9362
    5ASP    CAr 4362   4.435  -0.974   9.034 -0.2370  0.9059 -0.6618
    5ASP      S 4363   4.442  -0.803   9.013 -0.0823  0.2557  0.0970
    5ASP    CR1 4364   4.127  -0.903   9.239 -0.7229 -0.3838  0.5592
    5ASP     CR 4365   4.026  -1.004   9.183 -0.1311 -0.6035  0.3781
    5ASP     CR 4366   3.899  -1.014   9.275  0.3269 -0.1494  0.0474
    5ASP     CR 4367   3.803  -1.123   9.218  0.0921 -0.0974 -0.3222
    5ASP     CR 4368   3.676  -1.121   9.289 -0.1622  0.5316 -0.1160
    5ASP   CR11 4369   3.604  -0.983   9.313 -0.4914 -0.5509  0.1944
    5ASP     HR 4370   4.161  -0.938   9.336 -0.1016  1.2623  0.9502
    5ASP     HR 4371   4.079  -0.806   9.258 -1.1964 -0.4797 -0.1305
    5ASP     HR 4372   3.993  -0.969   9.085  0.5121  0.2475  0.4575
    5ASP     HR 4373   4.068  -1.100   9.153  0.0441 -0.6324  0.7138
    5ASP     HR 4374   3.848  -0.918   9.283 -0.2768 -0.5829  1.5918
    5ASP     HR 4375   3.916  -1.033   9.381  0.2837  1.7358  0.4204
    5ASP     HR 4376   3.781  -1.101   9.114 -0.8401 -1.8791 -0.5214
    5ASP     HR 4377   3.838  -1.224   9.237 -0.2286 -0.5206 -1.9449
    5ASP     HR 4378   3.677  -1.174   9.384 -1.2070  0.3312 -0.2081
    5ASP     HR 4379   3.614  -1.176   9.219  0.8220 -1.2982  0.4318
    5ASP     HR 4380   3.648  -0.932   9.399  0.1454 -1.2244  0.2747
    5ASP     HR 4381   3.621  -0.908   9.236  0.3310 -2.0853 -1.1581
    5ASP     HR 4382   3.499  -0.995   9.341 -0.4806  3.2350  2.2017
    5ASP      H 4383   4.302  -1.097   9.160 -0.0533  0.2331 -0.0771
    5ASP    CAI 4384   4.538  -1.065   8.971 -0.0902 -0.4639 -0.2882
    5ASP    CBI 4385   4.569  -1.061   8.841 -0.7010  0.1024 -0.5980
    5ASP    CBr 4386   4.518  -1.170   8.764 -0.1786 -0.6278  0.0769
    5ASP    CAr 4387   4.454  -1.264   8.837 -0.6766  0.0319  0.3430
    5ASP      S 4388   4.497  -1.230   9.002 -0.6868 -0.3108 -0.2475
    5ASP    CR1 4389   4.649  -0.953   8.771  0.1012 -0.3529 -0.4864
    5ASP     CR 4390   4.564  -0.867   8.669 -0.1780 -0.2791  0.3014
    5ASP     CR 4391   4.642  -0.752   8.595  0.2464 -0.0338 -0.6967
    5ASP     CR 4392   4.773  -0.797   8.525 -0.1400  0.5826  0.1315
    5ASP     CR 4393   4.854  -0.675   8.481 -0.6316  0.0920  0.2987
    5ASP   CR11 4394   4.801  -0.612   8.360  0.0057  0.2960 -0.5030
    5ASP     HR 4395   4.674  -0.882   8.849 -0.4446  0.8646 -1.4070
    5ASP     HR 4396   4.744  -0.990   8.732  1.7194  1.9238  1.1651
    5ASP     HR 4397   4.526  -0.939   8.596 -0.6307 -0.9924  1.2304
    5ASP     HR 4398   4.477  -0.832   8.725  0.4776  2.9683 -0.5987
    5ASP     HR 4399   4.648  -0.666   8.662 -2.5798  0.3302 -0.8479
    5ASP     HR 4400   4.563  -0.705   8.536 -0.4154 -0.3811 -0.0957
    5ASP     HR 4401   4.843  -0.848   8.592  2.0030  3.7029  0.3393
    5ASP     HR 4402   4.742  -0.861   8.442  0.0604 -1.6287  1.7190
    5ASP     HR 4403   4.957  -0.691   8.450 -0.3025  0.9371  0.9518
    5ASP     HR 4404   4.861  -0.600   8.559 -4.1250 -0.9291  1.6913
    5ASP     HR 4405   4.776  -0.695   8.294 -0.6496 -0.4398  0.6504
    5ASP     HR 4406   4.706  -0.560   8.373 -0.0891 -0.0180  0.0461
    5ASP     HR 4407   4.875  -0.551   8.308  0.8822 -2.0750 -2.1196
    5ASP      H 4408   4.542  -1.176   8.658  0.9806 -0.2831  0.3157
    5ASP    CAI 4409   4.348  -1.347   8.805 -0.0559 -0.0425 -0.7562
    5ASP    CBI 4410   4.220  -1.302   8.796 -0.2069  0.1285  0.3332
    5ASP    CBr 4411   4.133  -1.371   8.885 -0.1442 -0.3320  0.1717
    5ASP    CAr 4412   4.190  -1.465   8.971  0.0008 -0.1072  0.4219
    5ASP      S 4413   4.359  -1.475   8.919 -0.0077  0.3325 -0.0285
    5ASP    CR1 4414   4.176  -1.192   8.701 -0.5085  0.2153  0.2426
    5ASP     CR 4415   4.033  -1.197   8.644  0.1753  0.1677  0.1612
    5ASP     CR 4416   3.993  -1.057   8.594  0.4311 -0.4672  0.8458
    5ASP     CR 4417   3.861  -1.062   8.511  0.0729 -0.2438  0.2603
    5ASP     CR 4418   3.833  -0.941   8.423  0.9727  0.6440 -0.3549
    5ASP   CR11 4419   3.842  -0.809   8.498 -0.2553 -0.4459 -0.2047
    5ASP     HR 4420   4.183  -1.107   8.769  0.8464 -0.8823  1.5199
    5ASP     HR 4421   4.238  -1.173   8.613  0.0510  1.3087  0.8579
    5ASP     HR 4422   4.033  -1.264   8.558  1.5412  0.2578  0.0724
    5ASP     HR 4423   3.954  -1.229   8.712 -1.6980 -0.4492 -2.2269
    5ASP     HR 4424   4.076  -1.012   8.538 -0.3801 -1.9527 -1.6364
    5ASP     HR 4425   3.960  -0.997   8.679  1.8855 -1.7186  2.3300
    5ASP     HR 4426   3.860  -1.152   8.448 -2.4228 -1.0160  1.3258
    5ASP     HR 4427   3.779  -1.092   8.576  0.2998 -1.5410 -0.0409
    5ASP     HR 4428   3.734  -0.964   8.385  0.4083  0.8953  0.9425
    5ASP     HR 4429   3.900  -0.952   8.338 -0.7720  0.0223 -1.6787
    5ASP     HR 4430   3.753  -0.799   8.560 -0.6710  1.0599 -1.0320
    5ASP     HR 4431   3.934  -0.803   8.557  0.4292 -2.6182 -0.9983
    5ASP     HR 4432   3.841  -0.725   8.429  2.6273 -1.5678 -1.6805
    5ASP      H 4433   4.032  -1.335   8.898 -0.6602 -1.3125 -1.0369
    5ASP    CAI 4434   4.135  -1.521   9.092 -0.3993 -0.5011  0.6358
    5ASP    CBI 4435   4.199  -1.585   9.196  0.1193  0.1368 -0.2199
    5ASP    CBr 4436   4.113  -1.662   9.281  0.2660  0.5749 -0.9723
    5ASP    CAr 4437   3.980  -1.648   9.245 -0.5329 -0.4962  0.3022
    5ASP      S 4438   3.965  -1.540   9.111 -0.0197  0.0803 -0.2136
    5ASP    CR1 4439   4.346  -1.574   9.234  0.0668  0.2555 -0.0630
    5ASP     CR 4440   4.399  -1.621   9.365  0.2067 -0.9099 -0.6835
    5ASP     CR 4441   4.544  -1.586   9.390 -0.1525  0.0074 -0.3854
    5ASP     CR 4442   4.598  -1.599   9.532  0.1092 -0.3385 -0.1441
    5ASP     CR 4443   4.563  -1.734   9.601 -0.5872  0.1192  0.3653
    5ASP   CR11 4444   4.641  -1.732   9.731  0.2696 -0.2003  0.2569
    5ASP     HR 4445   4.406  -1.621   9.156  0.4414 -0.2078  0.5004
    5ASP     HR 4446   4.362  -1.466   9.233  0.9600  0.1247  0.0289
    5ASP     HR 4447   4.338  -1.574   9.443 -0.2387 -2.4078 -0.0976
    5ASP     HR 4448   4.377  -1.727   9.382  1.1639 -1.2978 -1.7759
    5ASP     HR 4449   4.553  -1.484   9.352  2.1404 -0.2405 -0.5868
    5ASP     HR 4450   4.604  -1.647   9.323 -2.7262 -2.2574 -0.7266
    5ASP     HR 4451   4.705  -1.579   9.543  0.1270 -0.2964 -0.3948
    5ASP     HR 4452   4.551  -1.524   9.595 -0.6566 -1.8874  1.1459
    5ASP     HR 4453   4.585  -1.825   9.546 -0.1372 -0.0539  0.8267
    5ASP     HR 4454   4.455  -1.733   9.616 -0.7543 -1.3211 -0.6437
    5ASP     HR 4455   4.638  -1.834   9.769  1.0532 -0.1815  0.3714
    5ASP     HR 4456   4.745  -1.704   9.713 -0.0031  1.0732  0.6311
    5ASP     HR 4457   4.596  -1.664   9.804 -1.2495  0.2334 -1.0437
    5ASP      H 4458   4.142  -1.733   9.357 -0.6554 -1.2229 -2.2614
    5ASP    CAI 4459   3.864  -1.691   9.316  0.1753  0.1577 -0.4414
    5ASP    CBI 4460   3.836  -1.772   9.425  0.2115 -0.0024  0.1239
    5ASP    CBr 4461   3.713  -1.745   9.493 -0.2277 -0.7107 -0.3410
    5ASP    CAr 4462   3.654  -1.636   9.438 -0.2154 -0.1997 -0.2711
    5ASP      S 4463   3.725  -1.588   9.290  0.4125  0.0992 -0.0951
    5ASP    CR1 4464   3.917  -1.891   9.460 -0.0723  0.0684  0.4092
    5ASP     CR 4465   3.838  -2.021   9.486 -0.5233  0.3340 -0.9868
    5ASP     CR 4466   3.771  -2.065   9.355 -0.3027  0.0494  0.5659
    5ASP     CR 4467   3.675  -2.184   9.366  0.8485 -0.2033  0.8072
    5ASP     CR 4468   3.613  -2.223   9.231 -0.0624 -0.6498 -0.0262
    5ASP   CR11 4469   3.486  -2.300   9.241  0.4913 -0.1599  0.8190
    5ASP     HR 4470   3.983  -1.871   9.545  0.1308  2.0071 -0.1851
    5ASP     HR 4471   3.975  -1.915   9.371  1.6762 -1.1237  1.8229
    5ASP     HR 4472   3.910  -2.101   9.505 -4.2486 -3.4699 -1.9107
    5ASP     HR 4473   3.773  -2.015   9.573 -0.0573 -0.4501 -0.5866
    5ASP     HR 4474   3.848  -2.082   9.280  1.2533  1.1122  1.8866
    5ASP     HR 4475   3.723  -1.974   9.317  0.1605 -0.0913 -0.3599
    5ASP     HR 4476   3.720  -2.273   9.410 -0.5697 -1.1231  0.4324
    5ASP     HR 4477   3.589  -2.150   9.423 -0.2319  0.8302 -1.3813
    5ASP     HR 4478   3.686  -2.270   9.165  0.6966  0.0219  0.3329
    5ASP     HR 4479   3.594  -2.131   9.177  1.0321 -0.2002  0.3460
    5ASP     HR 4480   3.512  -2.393   9.291  1.7157  0.6807  1.7700
    5ASP     HR 4481   3.415  -2.251   9.307  0.1352  1.3608 -0.6730
    5ASP     HR 4482   3.451  -2.338   9.145 -1.5151 -0.6035  1.7176
    5ASP      H 4483   3.658  -1.796   9.571  0.4169 -0.9434 -0.0286
    5ASP    CAI 4484   3.541  -1.566   9.490 -0.7865 -1.1138  0.8792
    5ASP    CBI 4485   3.534  -1.513   9.619  0.0658  0.2112 -0.0893
    5ASP    CBr 4486   3.451  -1.396   9.627  0.6728  0.0032 -0.0481
    5ASP    CAr 4487   3.395  -1.355   9.510  0.0099  0.0280  0.4616
    5ASP      S 4488   3.434  -1.470   9.387 -0.3330  0.2424 -0.6564
    5ASP    CR1 4489   3.609  -1.577   9.738 -0.8072  0.3422 -0.0845
    5ASP     CR 4490   3.708  -1.481   9.804  0.3729 -0.1447  0.1120
    5ASP     CR 4491   3.759  -1.515   9.948 -0.3183 -0.1347  0.2526
    5ASP     CR 4492   3.808  -1.390  10.018 -0.0245  0.0598 -0.1750
    5ASP     CR 4493   3.865  -1.419  10.162  0.4346  0.4417  1.0659
    5ASP   CR11 4494   3.992  -1.498  10.159 -0.2325  0.1349  0.3927
    5ASP     HR 4495   3.536  -1.598   9.816  0.8608 -1.7888  0.9347
    5ASP     HR 4496   3.650  -1.677   9.724  0.6726  1.0541 -0.9830
    5ASP     HR 4497   3.791  -1.480   9.733 -0.2371 -0.4485 -0.6069
    5ASP     HR 4498   3.675  -1.377   9.800  2.3581  0.5287  0.7278
    5ASP     HR 4499   3.838  -1.589   9.945 -0.3441 -0.1339 -0.5587
    5ASP     HR 4500   3.680  -1.565  10.005 -0.8959 -2.3034 -2.3645
    5ASP     HR 4501   3.881  -1.341   9.953  0.6788  1.6373  1.7784
    5ASP     HR 4502   3.724  -1.322  10.028  0.6272  1.0031 -1.0585
    5ASP     HR 4503   3.786  -1.461  10.224  0.5876 -1.4402  0.0105
    5ASP     HR 4504   3.898  -1.329  10.214 -0.8135  0.4491  1.8602
    5ASP     HR 4505   3.986  -1.603  10.133  1.3100  0.1568 -0.0959
    5ASP     HR 4506   4.058  -1.450  10.087 -1.8843 -0.2517 -1.3977
    5ASP     HR 4507   4.025  -1.501  10.263 -0.8438 -0.0518  0.5817
    5ASP      H 4508   3.423  -1.358   9.724  0.0142 -0.1312 -0.1813
    5ASP    CAI 4509   3.324  -1.227   9.487  0.5002  0.4783 -0.0423
    5ASP    CBI 4510   3.247  -1.170   9.386  0.2314 -0.0474 -0.4379
    5ASP    CBr 4511   3.201  -1.038   9.417  0.6810 -0.0327  0.8152
    5ASP    CAr 4512   3.238  -0.992   9.542 -0.7993 -0.2379  0.3888
    5ASP      S 4513   3.324  -1.119   9.621  0.2714  0.0474  0.2257
    5ASP    CR1 4514   3.210  -1.235   9.256 -0.0176  1.0062  0.1214
    5ASP     CR 4515   3.067  -1.277   9.223 -0.4638 -0.0121  0.4518
    5ASP     CR 4516   3.043  -1.316   9.078  0.1654  0.1047 -0.2577
    5ASP     CR 4517   2.916  -1.407   9.059 -0.7065  0.2012  0.0210
    5ASP     CR 4518   2.889  -1.444   8.913  0.3115  0.5312 -0.1049
    5ASP   CR11 4519   2.815  -1.333   8.841 -0.0449 -0.1181 -0.5563
    5ASP     HR 4520   3.290  -1.309   9.245 -0.8601 -0.4182  3.1617
    5ASP     HR 4521   3.236  -1.163   9.178  0.5992  1.0223  0.3374
    5ASP     HR 4522   3.038  -1.365   9.280  0.5876 -1.3960 -1.1135
    5ASP     HR 4523   2.996  -1.201   9.255  0.0956  0.5488  0.3681
    5ASP     HR 4524   3.135  -1.355   9.035  0.5073 -1.2479  1.6387
    5ASP     HR 4525   3.029  -1.227   9.017 -0.7937 -0.2791 -0.6105
    5ASP     HR 4526   2.935  -1.496   9.120 -1.8441 -1.1180 -1.5446
    5ASP     HR 4527   2.833  -1.356   9.108 -1.7210 -0.3778 -1.1036
    5ASP     HR 4528   2.821  -1.529   8.912 -3.3272  3.3050 -0.7963
    5ASP     HR 4529   2.971  -1.482   8.853 -0.0888  1.9680 -1.6357
    5ASP     HR 4530   2.768  -1.374   8.752 -1.7883  1.2404 -0.2960
    5ASP     HR 4531   2.738  -1.295   8.908 -0.2389 -0.9126 -0.3311
    5ASP     HR 4532   2.880  -1.250   8.812 -0.3960  0.3320 -0.0702
    5ASP      H 4533   3.133  -0.986   9.351  0.8053  1.4374  1.8245
    5ASP    CAI 4534   3.198  -0.873   9.615  0.2682  0.5825  0.0787
    5ASP    CBI 4535   3.263  -0.752   9.613  0.3735 -0.2648  0.5821
    5ASP    CBr 4536   3.259  -0.676   9.733 -0.2735 -0.0464  0.2299
    5ASP    CAr 4537   3.195  -0.736   9.832  0.5835  1.0508 -0.1288
    5ASP      S 4538   3.129  -0.888   9.774 -0.1756 -0.4423 -0.1829
    5ASP    CR1 4539   3.324  -0.713   9.480 -0.5670  0.1110  0.1841
    5ASP     CR 4540   3.454  -0.634   9.506  0.0269 -0.2469  0.8098
    5ASP     CR 4541   3.485  -0.542   9.389  0.0114 -0.3923  0.8684
    5ASP     CR 4542   3.596  -0.438   9.441 -0.7417  0.3691 -0.1331
    5ASP     CR 4543   3.681  -0.385   9.322  0.6964  0.3349  0.2046
    5ASP   CR11 4544   3.780  -0.490   9.267 -0.3008 -0.2455 -0.7217
    5ASP     HR 4545   3.349  -0.796   9.413  1.5831  1.0914 -0.2617
    5ASP     HR 4546   3.265  -0.638   9.427  0.4841  0.9379  0.1698
    5ASP     HR 4547   3.446  -0.570   9.594 -1.4712  1.4832 -0.5614
    5ASP     HR 4548   3.543  -0.696   9.520 -0.3727 -0.7504  1.1860
    5ASP     HR 4549   3.395  -0.490   9.355 -0.2816 -1.3324  0.2046
    5ASP     HR 4550   3.515  -0.595   9.299 -0.3427 -0.3160  0.7048
    5ASP     HR 4551   3.558  -0.349   9.491  0.8847  1.4170 -0.7402
    5ASP     HR 4552   3.664  -0.484   9.513 -1.4799 -2.9806 -1.4731
    5ASP     HR 4553   3.730  -0.293   9.354 -0.9407  0.8304  1.3713
    5ASP     HR 4554   3.614  -0.348   9.244 -0.3744  3.9122  2.6972
    5ASP     HR 4555   3.846  -0.521   9.348 -0.5267  0.1100 -0.4021
    5ASP     HR 4556   3.738  -0.581   9.224  0.1209 -2.5449  3.5725
    5ASP     HR 4557   3.847  -0.447   9.192  3.4968 -0.6871  2.2460
    5ASP      H 4558   3.300  -0.576   9.744 -1.3708  0.6590 -1.8568
    5ASP    CAI 4559   3.170  -0.714   9.973  0.3153 -0.1342 -0.0447
    5ASP    CBI 4560   3.230  -0.645  10.074  0.7108  0.0454  0.5245
    5ASP    CBr 4561   3.207  -0.702  10.203  0.8311  0.3743 -0.4056
    5ASP    CAr 4562   3.130  -0.811  10.206  0.4740 -0.2343 -0.3446
    5ASP      S 4563   3.053  -0.820  10.046  0.0462 -0.0607  0.4511
    5ASP    CR1 4564   3.313  -0.519  10.048 -0.2712  0.0447 -0.4044
    5ASP     CR 4565   3.463  -0.551  10.031 -0.3485 -0.3922  0.0752
    5ASP     CR 4566   3.536  -0.429   9.980  0.3754 -0.1721 -0.7312
    5ASP     CR 4567   3.648  -0.471   9.889  0.2947 -0.1306 -0.3878
    5ASP     CR 4568   3.761  -0.369   9.867 -0.8066  0.5465 -0.5159
    5ASP   CR11 4569   3.803  -0.370   9.715 -0.6517  0.0063 -0.3556
    5ASP     HR 4570   3.263  -0.475   9.962 -0.8780  0.3260  0.0864
    5ASP     HR 4571   3.287  -0.452  10.131 -0.2547 -1.5271  0.9005
    5ASP     HR 4572   3.506  -0.580  10.127  2.5790 -1.3430 -1.4734
    5ASP     HR 4573   3.474  -0.628   9.955 -0.3535  0.0861 -0.4137
    5ASP     HR 4574   3.572  -0.369  10.064 -1.5461 -0.6243  0.4442
    5ASP     HR 4575   3.467  -0.362   9.928 -0.3986  0.2501  0.7857
    5ASP     HR 4576   3.699  -0.558   9.931 -0.5141 -0.6180 -0.4146
    5ASP     HR 4577   3.601  -0.493   9.793 -0.0331  1.8501 -0.7205
    5ASP     HR 4578   3.848  -0.392   9.928 -0.7672  0.6468 -0.5343
    5ASP     HR 4579   3.727  -0.270   9.896  0.4900  0.9379 -0.3027
    5ASP     HR 4580   3.737  -0.300   9.664 -1.1118 -0.0830  0.1137
    5ASP     HR 4581   3.902  -0.325   9.704  0.1268 -1.9493 -1.5760
    5ASP     HR 4582   3.812  -0.473   9.682  0.4410 -0.0828  0.1655
    5ASP      H 4583   3.258  -0.658  10.288  1.6860  2.9156 -2.1826
    5ASP    CAI 4584   3.112  -0.919  10.297 -0.6704 -0.1201  0.0977
    5ASP    CBI 4585   3.148  -1.054  10.279  0.1531  0.2675  0.2623
    5ASP    CBr 4586   3.197  -1.126  10.396  0.1936 -0.1821  0.1497
    5ASP    CAr 4587   3.190  -1.041  10.505  0.2020  0.4137  0.1335
    5ASP      S 4588   3.129  -0.886  10.467  0.0356  0.3371 -0.1742
    5ASP    CR1 4589   3.129  -1.118  10.142  0.2786  0.1108 -0.5120
    5ASP     CR 4590   3.254  -1.113  10.051 -0.2376 -0.4571 -0.6039
    5ASP     CR 4591   3.227  -1.205   9.933 -0.2860  0.6370  0.1695
    5ASP     CR 4592   3.237  -1.356   9.954  0.5037 -0.1635 -0.2867
    5ASP     CR 4593   3.369  -1.399  10.012 -0.1323 -0.6830 -0.5401
    5ASP   CR11 4594   3.368  -1.475  10.145  0.0930 -0.1668  0.0323
    5ASP     HR 4595   3.101  -1.222  10.158 -0.8772  0.2434 -1.6047
    5ASP     HR 4596   3.053  -1.066  10.084  0.5394  0.6891 -0.3403
    5ASP     HR 4597   3.275  -1.014  10.011  0.3515 -0.5419 -0.5029
    5ASP     HR 4598   3.349  -1.125  10.104 -0.3752 -1.8899 -0.6733
    5ASP     HR 4599   3.305  -1.176   9.863 -0.4312 -0.8015 -0.6102
    5ASP     HR 4600   3.124  -1.189   9.903 -1.2377 -1.3244  2.2271
    5ASP     HR 4601   3.168  -1.390  10.031  1.7698 -0.9317  0.5337
    5ASP     HR 4602   3.209  -1.402   9.859 -1.0085  0.8706 -0.3563
    5ASP     HR 4603   3.439  -1.315  10.017 -1.8100  0.6966  0.1534
    5ASP     HR 4604   3.419  -1.466   9.942  0.3294 -0.3304 -0.5531
    5ASP     HR 4605   3.318  -1.421  10.226 -0.1480  0.6143 -0.6282
    5ASP     HR 4606   3.320  -1.571  10.130 -0.7100  0.2062  0.1635
    5ASP     HR 4607   3.473  -1.491  10.170  0.4978  2.8277  0.5319
    5ASP      H 4608   3.236  -1.227  10.393 -1.0206 -0.6143 -2.9248
    5ASP    CAI 4609   3.238  -1.085  10.638  0.3095 -0.0469  0.1114
    5ASP    CBI 4610   3.276  -1.008  10.742  0.4204 -0.4444 -1.0955
    5ASP    CBr 4611   3.288  -1.084  10.867  0.3446 -0.4347 -0.2231
    5ASP    CAr 4612   3.252  -1.214  10.856 -0.9830 -0.5818 -0.2828
    5ASP      S 4613   3.194  -1.240  10.697 -0.2779 -0.1618  0.1969
    5ASP    CR1 4614   3.316  -0.862  10.740 -0.0284 -0.5329  0.1458
    5ASP     CR 4615   3.213  -0.775  10.796 -0.0617 -0.3262 -0.7889
    5ASP     CR 4616   3.224  -0.625  10.786 -0.2691 -0.1847  0.7070
    5ASP     CR 4617   3.146  -0.539  10.891  0.8482 -0.0561 -0.6151
    5ASP     CR 4618   3.126  -0.396  10.848 -0.5296 -0.2495 -0.4186
    5ASP   CR11 4619   3.027  -0.329  10.946  0.8435 -0.0258  0.0164
    5ASP     HR 4620   3.409  -0.855  10.797  1.2698 -1.0396 -1.8403
    5ASP     HR 4621   3.342  -0.836  10.637 -0.4210  0.0881  0.1992
    5ASP     HR 4622   3.124  -0.805  10.740 -2.2131  1.2250  1.6847
    5ASP     HR 4623   3.202  -0.800  10.902 -0.7897 -0.3217 -0.8635
    5ASP     HR 4624   3.184  -0.599  10.689  3.3602  0.7218 -0.6515
    5ASP     HR 4625   3.326  -0.587  10.795  0.0357 -1.3749  2.6866
    5ASP     HR 4626   3.048  -0.576  10.920  0.3824  1.9569  0.4154
    5ASP     HR 4627   3.207  -0.548  10.982 -0.4895 -0.3665  0.2628
    5ASP     HR 4628   3.083  -0.390  10.748  2.5200 -1.2543 -1.8574
    5ASP     HR 4629   3.214  -0.332  10.855 -0.1594 -0.7896 -0.1613
    5ASP     HR 4630   3.013  -0.223  10.924  0.6027  0.3731  1.9945
    5ASP     HR 4631   2.931  -0.379  10.939  1.4465 -1.1823 -0.1850
    5ASP     HR 4632   3.058  -0.336  11.050  0.0271 -0.8701  0.2108
    5ASP      H 4633   3.324  -1.030  10.953  3.2178 -1.4962 -0.7009
    5ASP    CAI 4634   3.260  -1.323  10.949 -0.1948 -0.8770  0.3607
    5ASP    CBI 4635   3.364  -1.359  11.032 -0.2137 -0.1696  0.6009
    5ASP    CBr 4636   3.383  -1.501  11.036  0.3812  0.2019  1.1843
    5ASP    CAr 4637   3.292  -1.582  10.976 -0.0518  0.6064  0.6393
    5ASP      S 4638   3.181  -1.470  10.903 -0.2693 -0.3113  0.1301
    5ASP    CR1 4639   3.460  -1.269  11.105 -0.3739  0.3823 -0.4834
    5ASP     CR 4640   3.612  -1.292  11.069  0.2929  0.5735 -0.0214
    5ASP     CR 4641   3.652  -1.274  10.925 -0.4905 -0.4136 -0.4887
    5ASP     CR 4642   3.727  -1.151  10.887 -0.3479 -0.3668  0.3136
    5ASP     CR 4643   3.642  -1.022  10.876 -0.4993  0.2721 -0.3418
    5ASP   CR11 4644   3.708  -0.893  10.811 -0.3126 -1.0326  0.1850
    5ASP     HR 4645   3.424  -1.166  11.105  2.0212  1.2490  0.4619
    5ASP     HR 4646   3.465  -1.297  11.210  1.0599  0.7875 -0.4307
    5ASP     HR 4647   3.676  -1.226  11.127 -2.4625  3.1181  0.3025
    5ASP     HR 4648   3.631  -1.394  11.100 -0.8962  0.7371  1.3127
    5ASP     HR 4649   3.564  -1.299  10.866 -1.5860  0.1685  0.8689
    5ASP     HR 4650   3.727  -1.353  10.914 -1.4505 -1.3576 -0.3073
    5ASP     HR 4651   3.800  -1.134  10.966  0.7686  1.1487 -1.0113
    5ASP     HR 4652   3.793  -1.167  10.801  1.0282  2.3122  0.8399
    5ASP     HR 4653   3.608  -0.998  10.976 -0.3588 -2.9584  0.5496
    5ASP     HR 4654   3.557  -1.054  10.816 -0.5083 -2.6146  1.1250
    5ASP     HR 4655   3.636  -0.820  10.775 -0.1508 -2.6824 -3.6971
    5ASP     HR 4656   3.778  -0.841  10.877 -3.8280  2.5855  1.2617
    5ASP     HR 4657   3.760  -0.933  10.724 -0.8187  1.8088 -1.4780
    5ASP      H 4658   3.456  -1.546  11.103 -1.5537 -2.1136  1.7996
    5ASP    CAI 4659   3.287  -1.725  10.975  0.1409  0.1768  1.0948
    5ASP    CBI 4660   3.206  -1.815  10.906 -0.2437 -0.1092 -0.4562
    5ASP    CBr 4661   3.283  -1.932  10.864 -0.5997  0.3428  0.4475
    5ASP    CAr 4662   3.412  -1.938  10.912  0.4060 -0.3380  0.0087
    5ASP      S 4663   3.450  -1.789  10.995  0.1723 -0.1961  0.2326
    5ASP    CR1 4664   3.072  -1.769  10.867 -0.3359 -0.7369 -0.0692
    5ASP     CR 4665   2.979  -1.871  10.800  0.0841 -0.3693  0.2852
    5ASP     CR 4666   2.837  -1.826  10.783  0.2944 -0.7041  0.3673
    5ASP     CR 4667   2.718  -1.914  10.729  0.3521 -0.1269  0.3405
    5ASP     CR 4668   2.745  -1.962  10.583  0.4035  0.2863 -0.2046
    5ASP   CR11 4669   2.682  -1.880  10.476  0.3099  0.4409  0.3478
    5ASP     HR 4670   3.017  -1.730  10.953  0.1401  1.0444 -0.5509
    5ASP     HR 4671   3.086  -1.683  10.802 -2.0230  0.5418  1.2253
    5ASP     HR 4672   3.013  -1.900  10.700 -0.8492 -0.4702 -0.0014
    5ASP     HR 4673   2.981  -1.966  10.854 -0.9852  0.1084  1.1632
    5ASP     HR 4674   2.845  -1.743  10.712 -0.2035 -1.6541 -0.8252
    5ASP     HR 4675   2.791  -1.777  10.869  0.7374  2.5020 -1.1288
    5ASP     HR 4676   2.692  -1.988  10.805 -0.6203  0.2231  0.3577
    5ASP     HR 4677   2.626  -1.858  10.714 -0.7306 -1.8490  0.3029
    5ASP     HR 4678   2.709  -2.065  10.575 -2.8023  1.3456  0.1627
    5ASP     HR 4679   2.851  -1.977  10.559  0.9419  2.1591  0.9029
    5ASP     HR 4680   2.733  -1.785  10.462  2.6357 -0.8343 -0.2080
    5ASP     HR 4681   2.690  -1.946  10.389  0.8347  2.0181 -0.8265
    5ASP     HR 4682   2.577  -1.871  10.501  0.1440  0.6072 -0.4037
    5ASP      H 4683   3.247  -2.012  10.801  1.3132  0.0320 -0.2812
    5ASP    CAI 4684   3.505  -2.049  10.923 -0.6266 -0.4992 -0.0188
    5ASP    CBI 4685   3.549  -2.127  10.823 -0.4387  0.4947  0.8246
    5ASP    CBr 4686   3.659  -2.212  10.853 -0.6572  0.2720 -0.1139
    5ASP    CAr 4687   3.704  -2.199  10.981  0.4111  0.3336  0.4434
    5ASP      S 4688   3.624  -2.062  11.043 -0.2645 -0.1983  0.2577
    5ASP    CR1 4689   3.511  -2.132  10.679 -1.0322 -0.4279 -1.0338
    5ASP     CR 4690   3.413  -2.249  10.650  0.1114 -0.6445 -0.5241
    5ASP     CR 4691   3.359  -2.249  10.506 -0.0753  0.0708  0.4420
    5ASP     CR 4692   3.292  -2.384  10.463 -0.2112  0.4108  0.2845
    5ASP     CR 4693   3.388  -2.476  10.394 -0.0499 -0.4952 -0.1030
    5ASP   CR11 4694   3.316  -2.605  10.359  0.6150  1.3136 -0.5567
    5ASP     HR 4695   3.460  -2.038  10.659 -0.1039  0.5890  1.1542
    5ASP     HR 4696   3.601  -2.131  10.618 -0.2346  0.0730  0.1256
    5ASP     HR 4697   3.458  -2.345  10.675 -1.1444 -1.7625 -2.4475
    5ASP     HR 4698   3.333  -2.235  10.722 -1.3386  1.8177 -2.5011
    5ASP     HR 4699   3.439  -2.219  10.438 -1.7149  0.7673 -1.2529
    5ASP     HR 4700   3.286  -2.170  10.486 -1.9284 -1.9166 -0.7927
    5ASP     HR 4701   3.263  -2.438  10.554  0.2849 -0.8461 -0.2864
    5ASP     HR 4702   3.210  -2.368  10.392 -1.4365  0.4682  1.6957
    5ASP     HR 4703   3.471  -2.501  10.459  0.1548  1.7782  0.5529
    5ASP     HR 4704   3.431  -2.437  10.301  2.6954 -2.4405  0.2962
    5ASP     HR 4705   3.381  -2.690  10.340 -1.4348 -1.4749  3.8989
    5ASP     HR 4706   3.254  -2.644  10.440 -0.4800  0.8810 -1.5843
    5ASP     HR 4707   3.250  -2.601  10.272  0.0232 -0.7501 -0.2350
    5ASP      H 4708   3.704  -2.283  10.784 -0.7917  0.6542 -0.5932
    5ASP    CAI 4709   3.791  -2.283  11.062 -0.3063 -0.0413  0.1004
    5ASP    CBI 4710   3.757  -2.365  11.162 -0.0556  0.1234  0.2352
    5ASP    CBr 4711   3.866  -2.448  11.200 -0.2438 -0.3143 -0.4158
    5ASP    CAr 4712   3.975  -2.414  11.133 -0.8072  0.3453 -0.1780
    5ASP      S 4713   3.954  -2.296  11.013  0.0118  0.2029  0.0408
    5ASP    CR1 4714   3.623  -2.400  11.209 -0.3368  0.1954 -1.1336
    5ASP     CR 4715   3.616  -2.383  11.366  0.1003 -0.0618 -0.0071
    5ASP     CR 4716   3.638  -2.246  11.427 -0.0141 -0.3925  0.6739
    5ASP     CR 4717   3.592  -2.257  11.572 -0.4526 -0.1367 -0.6357
    5ASP     CR 4718   3.592  -2.131  11.653  0.1242 -0.1176  0.6335
    5ASP   CR11 4719   3.573  -2.156  11.799  0.2888  0.3205 -0.0409
    5ASP     HR 4720   3.595  -2.497  11.169  0.2491 -0.6155  0.4031
    5ASP     HR 4721   3.545  -2.336  11.167 -0.4707  1.6424  1.2195
    5ASP     HR 4722   3.522  -2.418  11.407  0.2844 -0.2007  0.3049
    5ASP     HR 4723   3.694  -2.448  11.409  0.1538 -0.1860 -0.2930
    5ASP     HR 4724   3.587  -2.169  11.369  0.0896 -1.3634 -0.7140
    5ASP     HR 4725   3.745  -2.227  11.418  0.2449 -1.0307  2.1939
    5ASP     HR 4726   3.491  -2.295  11.583 -0.7020  0.9648  1.1548
    5ASP     HR 4727   3.652  -2.328  11.629 -0.1104  0.9975  0.4610
    5ASP     HR 4728   3.518  -2.058  11.619  3.3869  2.7712 -0.4824
    5ASP     HR 4729   3.689  -2.087  11.629  0.2442 -0.8954 -0.3598
    5ASP     HR 4730   3.655  -2.214  11.841 -2.0162 -3.1148 -0.1045
    5ASP     HR 4731   3.566  -2.061  11.852 -1.7413  1.4694 -2.2926
    5ASP     HR 4732   3.479  -2.207  11.821  1.0071 -0.2028  1.8976
    5ASP      H 4733   3.862  -2.525  11.275  1.0352  0.3393  0.3319
    5ASP    CAI 4734   4.109  -2.445  11.179  0.3371  0.5426 -0.0684
    5ASP    CBI 4735   4.131  -2.525  11.288 -0.2782 -0.1460  0.2475
    5ASP    CBr 4736   4.187  -2.452  11.398 -0.1248  0.3558  0.5853
    5ASP    CAr 4737   4.231  -2.327  11.359  0.5329 -0.4563  0.1434
    5ASP      S 4738   4.217  -2.308  11.192 -0.5245 -0.2613 -0.2322
    5ASP    CR1 4739   4.107  -2.677  11.300 -0.2232  0.6178 -0.6443
    5ASP     CR 4740   4.233  -2.755  11.296 -0.3138 -0.0331 -0.0567
    5ASP     CR 4741   4.212  -2.908  11.322  0.5092 -0.3991 -0.2948
    5ASP     CR 4742   4.340  -2.979  11.337  0.0970 -0.6252  0.5154
    5ASP     CR 4743   4.391  -3.038  11.218  0.3695 -0.2056 -0.3722
    5ASP   CR11 4744   4.402  -2.940  11.101  0.4745 -0.1734 -0.9746
    5ASP     HR 4745   4.059  -2.699  11.395 -0.3970  3.4465 -0.0237
    5ASP     HR 4746   4.043  -2.708  11.217  0.6779  1.9484 -1.8712
    5ASP     HR 4747   4.283  -2.725  11.204 -1.2723  3.4636  0.4981
    5ASP     HR 4748   4.295  -2.728  11.382 -1.8609  1.2283  0.6854
    5ASP     HR 4749   4.163  -2.960  11.239  0.8572  1.0277 -1.4289
    5ASP     HR 4750   4.159  -2.924  11.415  1.6249 -1.5785  0.1476
    5ASP     HR 4751   4.415  -2.915  11.383 -1.5958  1.5401  0.3583
    5ASP     HR 4752   4.330  -3.057  11.413  0.9992  0.0323  1.3129
    5ASP     HR 4753   4.340  -3.132  11.194  1.1467 -0.5827 -0.5648
    5ASP     HR 4754   4.486  -3.083  11.247  0.2560  0.7896  1.6304
    5ASP     HR 4755   4.463  -2.853  11.124  0.0248  0.1693 -1.0610
    5ASP     HR 4756   4.452  -2.978  11.012  0.7639  1.2606 -1.4256
    5ASP     HR 4757   4.304  -2.904  11.069  0.8042  1.4241 -0.2410
    5ASP      H 4758   4.212  -2.488  11.497 -0.5606 -0.0654  0.5479
    5ASP    CAI 4759   4.276  -2.216  11.438  0.1679  0.0859  0.2821
    5ASP    CBI 4760   4.206  -2.096  11.450 -0.6981  0.0768 -0.3150
    5ASP    CBr 4761   4.269  -2.006  11.537 -0.1689  0.4247 -0.2023
    5ASP    CAr 4762   4.384  -2.052  11.601  0.0825 -0.4459  0.0245
    5ASP      S 4763   4.421  -2.211  11.536  0.1327  0.0317  0.0659
    5ASP    CR1 4764   4.076  -2.062  11.383 -0.1789  0.3398 -0.1427
    5ASP     CR 4765   4.016  -1.924  11.415  0.1789 -0.2405  0.2813
    5ASP     CR 4766   3.865  -1.907  11.364 -0.1854 -0.1315 -0.2913
    5ASP     CR 4767   3.826  -1.759  11.360  0.8709 -0.2571 -0.2579
    5ASP     CR 4768   3.716  -1.725  11.251  0.1643  0.3792  0.3266
    5ASP   CR11 4769   3.765  -1.726  11.113  0.2677  0.2876  0.3753
    5ASP     HR 4770   4.109  -2.061  11.279 -0.0803 -2.5860 -0.1682
    5ASP     HR 4771   3.996  -2.130  11.410  0.4397  0.0454  0.9844
    5ASP     HR 4772   4.017  -1.914  11.524 -0.5625 -0.4149  0.3071
    5ASP     HR 4773   4.077  -1.847  11.367  0.5851 -0.7806 -0.0693
    5ASP     HR 4774   3.797  -1.961  11.431 -2.7151  1.3559 -1.5765
    5ASP     HR 4775   3.850  -1.954  11.266  0.8196 -0.5779 -0.2329
    5ASP     HR 4776   3.774  -1.737  11.453  1.1392  1.2752 -0.4549
    5ASP     HR 4777   3.910  -1.694  11.335  2.9606 -3.6650 -2.5401
    5ASP     HR 4778   3.672  -1.627  11.269 -0.7776  0.2789 -1.3534
    5ASP     HR 4779   3.629  -1.791  11.257  0.1213  0.4271  0.2243
    5ASP     HR 4780   3.686  -1.700  11.043  0.7154 -0.5455 -0.4535
    5ASP     HR 4781   3.846  -1.654  11.101 -0.2528  0.9915  1.0673
    5ASP     HR 4782   3.801  -1.823  11.080 -1.0360 -0.2773  0.5686
    5ASP      H 4783   4.225  -1.912  11.570 -0.2410  1.1706 -2.3687
    5ASP    CAI 4784   4.475  -1.987  11.694 -0.5791 -0.0523  0.2583
    5ASP    CBI 4785   4.608  -1.957  11.686  0.1621 -0.1576  0.0651
    5ASP    CBr 4786   4.652  -1.882  11.805 -0.7316 -0.3568  1.0489
    5ASP    CAr 4787   4.550  -1.839  11.890  0.0907  0.5015  0.3293
    5ASP      S 4788   4.405  -1.886  11.814 -0.0737  0.3900  0.3116
    5ASP    CR1 4789   4.705  -1.984  11.568 -0.6894  0.3006 -0.3492
    5ASP     CR 4790   4.817  -2.087  11.599  0.2249 -0.0008  0.0976
    5ASP     CR 4791   4.765  -2.223  11.640  0.3289  0.1142 -0.1867
    5ASP     CR 4792   4.871  -2.329  11.673  0.3517 -0.3789 -0.6812
    5ASP     CR 4793   4.900  -2.340  11.820  0.6453 -0.5460 -0.1136
    5ASP   CR11 4794   5.023  -2.415  11.863  0.2290  0.7202 -0.5859
    5ASP     HR 4795   4.648  -2.011  11.478  0.3756 -1.0595 -0.6438
    5ASP     HR 4796   4.750  -1.887  11.550  2.6043 -1.2240 -0.5703
    5ASP     HR 4797   4.885  -2.104  11.515  0.5861  0.7084  0.2409
    5ASP     HR 4798   4.888  -2.045  11.671  3.0175 -0.6634 -2.1633
    5ASP     HR 4799   4.701  -2.245  11.554  2.2176 -1.7169 -1.1750
    5ASP     HR 4800   4.702  -2.222  11.728 -1.2121 -1.2376 -1.2435
    5ASP     HR 4801   4.840  -2.427  11.634 -2.9203  0.2324  0.2991
    5ASP     HR 4802   4.962  -2.301  11.619  0.3699  0.5955 -0.1471
    5ASP     HR 4803   4.821  -2.402  11.863 -1.7676  2.9028  0.6169
    5ASP     HR 4804   4.883  -2.243  11.867 -0.2429 -1.8311  2.3400
    5ASP     HR 4805   5.033  -2.501  11.797  0.4159  0.4769 -0.2430
    5ASP     HR 4806   5.109  -2.348  11.857  1.5010 -0.8241  0.0317
    5ASP     HR 4807   5.011  -2.444  11.967 -1.9276  1.5451 -0.5884
    5ASP      H 4808   4.756  -1.860  11.826 -0.8359  1.0178  0.1821
    5ASP    CAI 4809   4.549  -1.762  12.015  0.1351 -0.7587 -0.1363
    5ASP    CBI 4810   4.516  -1.807  12.140 -0.1307 -0.1007  0.2520
    5ASP    CBr 4811   4.526  -1.704  12.240  0.0611 -0.4308  0.0424
    5ASP    CAr 4812   4.582  -1.594  12.194 -0.0700  0.4448  0.0685
    5ASP      S 4813   4.645  -1.613  12.033  0.1820  0.0964 -0.1694
    5ASP    CR1 4814   4.466  -1.953  12.173  0.0340 -0.5171  0.8130
    5ASP     CR 4815   4.395  -1.971  12.311  0.0177 -0.5176  0.5741
    5ASP     CR 4816   4.268  -1.896  12.329  0.3002  0.2207 -0.4311
    5ASP     CR 4817   4.206  -1.921  12.467 -0.0398  0.2249 -0.1317
    5ASP     CR 4818   4.265  -1.826  12.575  0.1383 -0.1264 -1.0017
    5ASP   CR11 4819   4.221  -1.862  12.720 -0.9060 -0.3194 -0.2237
    5ASP     HR 4820   4.405  -1.967  12.084  0.2542  0.0202  0.5786
    5ASP     HR 4821   4.549  -2.023  12.164 -0.1849 -0.7502  0.5729
    5ASP     HR 4822   4.373  -2.077  12.325 -0.8357 -0.5293 -0.7727
    5ASP     HR 4823   4.461  -1.945  12.393 -1.3793  0.4630  1.4093
    5ASP     HR 4824   4.196  -1.921  12.251 -1.4357 -3.1845  2.1239
    5ASP     HR 4825   4.288  -1.789  12.317  1.8936 -0.0504 -0.2552
    5ASP     HR 4826   4.100  -1.901  12.453 -0.4403 -1.8439 -0.3409
    5ASP     HR 4827   4.215  -2.023  12.504 -0.3547  0.0326 -0.5758
    5ASP     HR 4828   4.221  -1.728  12.556 -0.1226 -0.0553 -0.0643
    5ASP     HR 4829   4.372  -1.809  12.567  0.7409 -3.1903 -0.2238
    5ASP     HR 4830   4.120  -1.826  12.736 -0.7662 -0.1615  0.3115
    5ASP     HR 4831   4.217  -1.969  12.740 -0.1110 -0.1004  1.1421
    5ASP     HR 4832   4.282  -1.809  12.793  0.4701  1.0755 -2.3232
    5ASP      H 4833   4.517  -1.726  12.345 -0.2037 -0.4009  0.0258
    5ASP    CAI 4834   4.607  -1.472  12.275 -0.4770 -0.5479 -0.1625
    5ASP    CBI 4835   4.715  -1.456  12.358  0.2887  0.2616 -0.2427
    5ASP    CBr 4836   4.682  -1.427  12.497 -0.1397 -1.3702 -0.1612
    5ASP    CAr 4837   4.549  -1.400  12.507 -0.4670  0.1853  0.6159
    5ASP      S 4838   4.478  -1.390  12.349  0.3771  0.0532  0.0106
    5ASP    CR1 4839   4.859  -1.479  12.316 -0.1265  0.5016 -0.1233
    5ASP     CR 4840   4.924  -1.602  12.393 -0.2608  0.3673 -0.8262
    5ASP     CR 4841   4.873  -1.737  12.357  0.4949  0.3959  0.3488
    5ASP     CR 4842   4.936  -1.798  12.226 -0.0831 -0.4416 -1.0634
    5ASP     CR 4843   4.872  -1.941  12.198 -0.0124 -0.0476  0.3488
    5ASP   CR11 4844   4.945  -2.024  12.095 -0.2758 -0.3424 -0.1177
    5ASP     HR 4845   4.865  -1.479  12.208 -0.3544 -1.1085 -0.1536
    5ASP     HR 4846   4.920  -1.392  12.338  0.8822  0.3435 -2.1968
    5ASP     HR 4847   5.029  -1.599  12.364  0.0773  0.8438  0.4214
    5ASP     HR 4848   4.919  -1.602  12.502 -1.6874 -0.1496 -0.8886
    5ASP     HR 4849   4.765  -1.730  12.346  0.5320  0.2021 -0.1392
    5ASP     HR 4850   4.894  -1.795  12.447  2.4587  0.6149  0.0485
    5ASP     HR 4851   4.945  -1.728  12.143 -0.4867 -0.0804 -0.8007
    5ASP     HR 4852   5.040  -1.826  12.243  0.0980  0.5745 -0.5112
    5ASP     HR 4853   4.765  -1.931  12.178  0.0372 -0.0989  0.0586
    5ASP     HR 4854   4.883  -2.001  12.289  1.8818  0.2362  0.3224
    5ASP     HR 4855   4.941  -1.980  11.995 -0.9280 -2.2278 -0.9598
    5ASP     HR 4856   5.052  -2.027  12.117 -0.5983  1.5405  1.9565
    5ASP     HR 4857   4.903  -2.124  12.090 -0.9950 -0.1098  1.1464
    5ASP      H 4858   4.760  -1.421  12.571 -0.2468 -1.1150 -0.0653
    5ASP    CAI 4859   4.479  -1.389  12.628 -0.0087 -0.0655 -0.1275
    5ASP    CBI 4860   4.346  -1.418  12.646  0.2788 -0.2454 -0.4699
    5ASP    CBr 4861   4.324  -1.478  12.772 -0.0849 -0.4694  0.3167
    5ASP    CAr 4862   4.438  -1.489  12.849  0.3717  0.5398 -0.4060
    5ASP      S 4863   4.572  -1.421  12.764  0.3006 -0.1472 -0.2147
    5ASP    CR1 4864   4.223  -1.394  12.560  0.3597  0.2021  0.3802
    5ASP     CR 4865   4.107  -1.331  12.640  0.2624  0.5375  0.2287
    5ASP     CR 4866   3.990  -1.408  12.704  0.3525 -0.4611  0.3763
    5ASP     CR 4867   3.937  -1.522  12.624 -0.4207 -0.8987  0.4024
    5ASP     CR 4868   3.807  -1.582  12.679  0.1702  0.2620 -0.0148
    5ASP   CR11 4869   3.829  -1.679  12.792  0.3564  0.1218 -0.1381
    5ASP     HR 4870   4.259  -1.318  12.491 -0.8017  0.5974  0.1975
    5ASP     HR 4871   4.200  -1.471  12.486  1.2096 -0.2893  0.6213
    5ASP     HR 4872   4.150  -1.287  12.730 -0.5496  1.0217  0.3884
    5ASP     HR 4873   4.071  -1.250  12.577  0.7136  0.9228  0.4656
    5ASP     HR 4874   3.916  -1.332  12.728  0.7669 -0.3377  1.2666
    5ASP     HR 4875   4.022  -1.442  12.802  3.5482  1.9965  0.2663
    5ASP     HR 4876   3.930  -1.491  12.519  1.0446 -0.2745  0.4791
    5ASP     HR 4877   4.015  -1.599  12.616 -1.1244 -1.5608 -0.1946
    5ASP     HR 4878   3.757  -1.642  12.603  1.0844  0.1238 -0.5165
    5ASP     HR 4879   3.733  -1.508  12.710  0.3451  0.5955 -0.3896
    5ASP     HR 4880   3.876  -1.612  12.864  1.1205  1.0552 -1.4659
    5ASP     HR 4881   3.741  -1.731  12.828 -0.2829  1.4072  0.1903
    5ASP     HR 4882   3.900  -1.755  12.758  0.0090  0.0193 -0.6315
    5ASP      H 4883   4.228  -1.524  12.795 -0.1226 -0.6588 -0.2021
    5ASP    CAI 4884   4.450  -1.566  12.974 -0.3297 -1.0116 -0.3144
    5ASP    CBI 4885   4.538  -1.668  13.002  0.1973  0.3328  0.1276
    5ASP    CBr 4886   4.470  -1.780  13.062 -0.2127 -0.6820  0.0752
    5ASP    CAr 4887   4.335  -1.759  13.090  0.3000 -0.1158  0.2974
    5ASP      S 4888   4.295  -1.589  13.056  0.2693 -0.2855 -0.1719
    5ASP    CR1 4889   4.688  -1.682  12.977  0.1825  0.3486  0.5155
    5ASP     CR 4890   4.755  -1.813  12.989  0.4559  0.0787  0.1370
    5ASP     CR 4891   4.888  -1.808  12.920  0.3031  0.2078 -1.1616
    5ASP     CR 4892   4.978  -1.931  12.935  1.2142  0.0420  0.0506
    5ASP     CR 4893   4.918  -2.059  12.892 -0.0380  0.4985  0.8091
    5ASP   CR11 4894   5.005  -2.177  12.920 -0.8560 -0.4021  0.1595
    5ASP     HR 4895   4.696  -1.658  12.871 -1.3646 -0.7657  0.1327
    5ASP     HR 4896   4.739  -1.604  13.035  0.4652  0.6204 -0.0999
    5ASP     HR 4897   4.780  -1.839  13.092 -0.3965 -2.9757 -0.3784
    5ASP     HR 4898   4.692  -1.897  12.961 -1.9250  2.2124 -1.1416
    5ASP     HR 4899   4.944  -1.718  12.945  0.2475  0.0337 -0.4009
    5ASP     HR 4900   4.865  -1.786  12.816  1.5004  0.2265 -1.4298
    5ASP     HR 4901   5.073  -1.909  12.888  1.3874 -0.1978  0.2872
    5ASP     HR 4902   4.985  -1.941  13.043  0.8783  0.0005  0.0711
    5ASP     HR 4903   4.886  -2.047  12.788  0.4622 -1.4330  0.4119
    5ASP     HR 4904   4.828  -2.074  12.952 -0.5027  1.2833  0.3244
    5ASP     HR 4905   5.051  -2.178  13.018  0.1017  2.7174 -0.1967
    5ASP     HR 4906   4.951  -2.271  12.906  0.0442 -0.8349 -0.4856
    5ASP     HR 4907   5.093  -2.178  12.855 -0.8814 -1.5432  0.1312
    5ASP      H 4908   4.509  -1.879  13.081 -0.5752 -1.0188 -0.8985
    5ASP    CAI 4909   4.239  -1.862  13.120 -0.7522 -0.2644  0.6695
    5ASP    CBI 4910   4.105  -1.871  13.109  0.1435  0.6675 -0.2194
    5ASP    CBr 4911   4.058  -2.010  13.107 -0.2833 -0.1255 -0.1979
    5ASP    CAr 4912   4.156  -2.106  13.121 -0.0661  0.2061 -0.0828
    5ASP      S 4913   4.307  -2.017  13.143 -0.5254 -0.0191 -0.2493
    5ASP    CR1 4914   4.015  -1.749  13.123  0.1517  0.0000  0.3506
    5ASP     CR 4915   3.872  -1.781  13.148  0.0303 -0.0725  0.0465
    5ASP     CR 4916   3.789  -1.654  13.166 -0.7136  0.3293 -0.7280
    5ASP     CR 4917   3.638  -1.675  13.198  0.1087 -0.3354 -0.1430
    5ASP     CR 4918   3.565  -1.543  13.218  0.1231 -0.1195 -0.3491
    5ASP   CR11 4919   3.422  -1.565  13.259 -0.2695  0.5977 -0.2382
    5ASP     HR 4920   4.057  -1.689  13.204  1.3350 -0.7389  0.3098
    5ASP     HR 4921   4.033  -1.703  13.026 -0.7569 -0.8707 -0.2380
    5ASP     HR 4922   3.835  -1.856  13.078  1.0893  0.6792 -1.3604
    5ASP     HR 4923   3.860  -1.829  13.245 -2.6873 -0.1730 -0.3211
    5ASP     HR 4924   3.798  -1.584  13.083 -0.6968  3.9617  2.2254
    5ASP     HR 4925   3.842  -1.593  13.238  3.0187 -0.5437 -2.6331
    5ASP     HR 4926   3.605  -1.733  13.112  0.7636 -1.4137  0.3303
    5ASP     HR 4927   3.628  -1.738  13.286 -0.0346 -0.6437 -0.3768
    5ASP     HR 4928   3.558  -1.484  13.127  0.8714 -0.0216 -0.3507
    5ASP     HR 4929   3.608  -1.490  13.303 -1.5111 -2.2626  1.9103
    5ASP     HR 4930   3.379  -1.648  13.202  2.0173  0.4134 -1.7559
    5ASP     HR 4931   3.422  -1.601  13.362 -3.5992  0.8074 -0.1249
    5ASP     HR 4932   3.357  -1.479  13.244  0.1512  0.5728 -2.3113
    5ASP      H 4933   3.955  -2.044  13.113 -0.4419  0.3391 -0.2552
    5ASP    CAI 4934   4.157  -2.250  13.139 -0.4301 -0.1842 -0.6525
    5ASP    CBI 4935   4.068  -2.343  13.091  0.3491  0.6746  0.4990
    5ASP    CBr 4936   4.104  -2.475  13.127 -0.6437  0.3190  0.0850
    5ASP    CAr 4937   4.219  -2.490  13.194  0.4921  0.3265  0.7800
    5ASP      S 4938   4.279  -2.328  13.237 -0.0958  0.4385  0.2710
    5ASP    CR1 4939   3.948  -2.301  13.010  0.1461  0.1460 -0.5925
    5ASP     CR 4940   3.810  -2.338  13.076 -0.1983 -0.5013 -0.0369
    5ASP     CR 4941   3.787  -2.264  13.208 -0.0789 -0.4132  0.2414
    5ASP     CR 4942   3.649  -2.275  13.263  0.5625 -0.6370  0.5587
    5ASP     CR 4943   3.626  -2.210  13.401 -0.1056  0.0641 -0.4441
    5ASP   CR11 4944   3.633  -2.059  13.409  0.4389 -0.4809 -0.2614
    5ASP     HR 4945   3.939  -2.195  12.987 -1.3282  0.7001  2.3885
    5ASP     HR 4946   3.960  -2.356  12.916 -2.0335 -1.0627 -0.1958
    5ASP     HR 4947   3.729  -2.297  13.015 -0.8647 -1.5016  0.1768
    5ASP     HR 4948   3.795  -2.445  13.087  2.0354 -0.7502  0.8124
    5ASP     HR 4949   3.790  -2.156  13.194 -1.4452 -0.4869 -0.8376
    5ASP     HR 4950   3.866  -2.290  13.278  0.9225  1.7226 -0.0567
    5ASP     HR 4951   3.574  -2.240  13.192  1.0429 -3.0557 -1.1817
    5ASP     HR 4952   3.624  -2.381  13.270  3.2702 -1.2894  0.8551
    5ASP     HR 4953   3.709  -2.252  13.457  0.1526  0.7119 -0.3407
    5ASP     HR 4954   3.533  -2.253  13.439  0.0791  0.5511  0.5899
    5ASP     HR 4955   3.726  -2.022  13.366  0.8245 -0.7257  0.3431
    5ASP     HR 4956   3.541  -2.030  13.358  0.3587  0.5175  0.4285
    5ASP     HR 4957   3.631  -2.034  13.515  0.6915 -2.3546  0.2126
    5ASP      H 4958   4.043  -2.556  13.090  0.7493 -0.3319 -0.8344
    5ASP    CAI 4959   4.291  -2.616  13.214  0.3680  0.3786  0.9932
    5ASP    CBI 4960   4.416  -2.657  13.201 -0.1927 -0.4128  0.2142
    5ASP    CBr 4961   4.430  -2.796  13.219  0.6052 -0.0750  0.7148
    5ASP    CAr 4962   4.316  -2.864  13.250  1.0010  0.7709  0.5773
    5ASP      S 4963   4.188  -2.750  13.257  0.0532  0.1072  0.4746
    5ASP    CR1 4964   4.536  -2.568  13.165 -0.5914 -0.5421  0.5417
    5ASP     CR 4965   4.674  -2.638  13.119  0.0623  1.0742  0.1251
    5ASP     CR 4966   4.799  -2.549  13.092 -0.2021 -0.3269 -0.2781
    5ASP     CR 4967   4.937  -2.619  13.058 -0.3400  0.4919 -0.6064
    5ASP     CR 4968   4.947  -2.693  12.924 -0.8346 -0.7923  0.1172
    5ASP   CR11 4969   4.911  -2.596  12.808 -0.1989 -0.1098  0.7067
    5ASP     HR 4970   4.563  -2.515  13.256  0.5517 -1.1321  0.5639
    5ASP     HR 4971   4.502  -2.500  13.087  0.7265  0.8757  1.1713
    5ASP     HR 4972   4.706  -2.714  13.190  0.6648  0.2286 -1.0307
    5ASP     HR 4973   4.647  -2.688  13.026  0.1602 -1.1827  1.2757
    5ASP     HR 4974   4.823  -2.483  13.176  1.3720 -1.5566  0.2611
    5ASP     HR 4975   4.785  -2.468  13.020  0.3153 -0.0195 -0.0403
    5ASP     HR 4976   5.021  -2.550  13.068 -0.2958  0.2866  0.5518
    5ASP     HR 4977   4.956  -2.682  13.145  1.3924  1.7090 -0.0529
    5ASP     HR 4978   4.876  -2.775  12.919 -0.1704 -1.4242  0.8994
    5ASP     HR 4979   5.043  -2.741  12.904 -0.3106  0.9101 -1.6350
    5ASP     HR 4980   4.806  -2.569  12.807 -0.1880 -0.0829 -0.7061
    5ASP     HR 4981   4.979  -2.511  12.814 -0.4590  0.3840 -2.5187
    5ASP     HR 4982   4.922  -2.640  12.708  0.1873  0.0253  0.6865
    5ASP      H 4983   4.521  -2.854  13.219 -0.9442 -2.6756  3.2442
    5ASP    CAI 4984   4.298  -2.996  13.285  0.0161  0.0231  0.8206
    5ASP    CBI 4985   4.335  -3.115  13.226 -0.2026  0.5294  0.4802
    5ASP    CBr 4986   4.282  -3.234  13.286  0.0792  0.9560  0.4668
    5ASP    CAr 4987   4.190  -3.208  13.377  0.1843 -0.3984 -0.5120
    5ASP      S 4988   4.158  -3.036  13.377  0.2501 -0.1864  0.0842
    5ASP    CR1 4989   4.425  -3.113  13.101  0.5272  0.3170  0.1058
    5ASP     CR 4990   4.490  -3.242  13.061 -0.0084  0.0589 -0.3475
    5ASP     CR 4991   4.563  -3.247  12.926 -0.1719 -0.7957 -0.6783
    5ASP     CR 4992   4.621  -3.383  12.889 -0.5321 -0.6078  0.5378
    5ASP     CR 4993   4.707  -3.354  12.763  0.3793  0.3803  0.1818
    5ASP   CR11 4994   4.775  -3.481  12.709  0.5610  0.3400  0.2415
    5ASP     HR 4995   4.366  -3.072  13.019 -0.6119 -0.4092  0.5589
    5ASP     HR 4996   4.503  -3.039  13.117  2.1848 -0.7162 -2.7115
    5ASP     HR 4997   4.562  -3.269  13.139 -2.0755  0.5571  1.7797
    5ASP     HR 4998   4.413  -3.319  13.058  1.0381 -0.9725 -1.6981
    5ASP     HR 4999   4.644  -3.174  12.930 -0.2244 -0.6246 -2.4885
    5ASP     HR 5000   4.498  -3.208  12.847 -0.9212  1.3748  0.9387
    5ASP     HR 5001   4.678  -3.422  12.973  0.6264  1.9860  1.0158
    5ASP     HR 5002   4.542  -3.451  12.857 -1.1337 -0.3089  1.3719
    5ASP     HR 5003   4.781  -3.275  12.779  0.5558 -0.0990  1.8694
    5ASP     HR 5004   4.646  -3.311  12.684  1.8076 -1.0707 -1.7746
    5ASP     HR 5005   4.851  -3.500  12.785  0.3552  0.9101  0.5865
    5ASP     HR 5006   4.710  -3.569  12.708  0.5312  0.3571  0.6988
    5ASP     HR 5007   4.816  -3.468  12.609 -2.3198  0.1316 -1.0415
    5ASP      H 5008   4.301  -3.338  13.262  0.0444  0.2313  3.4447
    5ASP      H 5009   4.131  -3.269  13.443  1.1337 -0.2866  0.4598
    5ASP      H 5010   1.270   0.858   6.667  3.1040  1.2690  0.2734
    6ASP    CAI 5011   4.376   3.647   7.361  0.1586  0.0074 -0.4285
    6ASP    CBI 5012   4.445   3.578   7.453  0.3034  0.0039  0.5977
    6ASP    CBr 5013   4.356   3.518   7.549  0.0312  0.4292  0.7675
    6ASP    CAr 5014   4.227   3.558   7.543 -0.2791  0.2101 -0.6224
    6ASP      S 5015   4.212   3.666   7.415  0.0031 -0.4124 -0.0777
    6ASP    CR1 5016   4.596   3.569   7.449  0.2779  0.1484 -0.5389
    6ASP     CR 5017   4.661   3.666   7.351 -0.5219 -0.3562 -0.3478
    6ASP     CR 5018   4.669   3.807   7.402  0.6154 -0.3779  0.0586
    6ASP     CR 5019   4.766   3.893   7.330 -0.1485 -1.0754 -0.4508
    6ASP     CR 5020   4.779   4.034   7.397 -0.1940  1.4640 -0.4700
    6ASP   CR11 5021   4.647   4.102   7.420 -0.2516 -0.0566 -0.3828
    6ASP     HR 5022   4.626   3.593   7.551 -0.5481  1.1559 -0.5317
    6ASP     HR 5023   4.629   3.468   7.423 -1.5324 -0.7607  0.6036
    6ASP     HR 5024   4.767   3.651   7.332  0.1201  2.5375  0.6844
    6ASP     HR 5025   4.602   3.655   7.260  1.2412 -2.8086 -1.2257
    6ASP     HR 5026   4.684   3.789   7.509 -0.2105 -1.0287  0.0766
    6ASP     HR 5027   4.565   3.841   7.406  0.0489 -1.7227 -2.2895
    6ASP     HR 5028   4.859   3.839   7.314  0.2086 -0.3858 -0.7447
    6ASP     HR 5029   4.724   3.913   7.231 -1.0553  0.2572  0.1932
    6ASP     HR 5030   4.839   4.093   7.327  0.3576 -1.0114 -2.1522
    6ASP     HR 5031   4.835   4.021   7.489 -0.4830  0.2035 -0.4608
    6ASP     HR 5032   4.591   4.066   7.507  0.6215  1.7980  0.9720
    6ASP     HR 5033   4.666   4.204   7.451 -1.2388 -0.4688  1.6596
    6ASP     HR 5034   4.585   4.096   7.330  0.1155 -0.0537 -0.6375
    6ASP      H 5035   4.384   3.453   7.630 -1.2772  1.3269  1.9654
    6ASP    CAI 5036   4.114   3.504   7.622  0.2246 -0.1748  0.2216
    6ASP    CBI 5037   3.999   3.440   7.583  0.2557  0.3766  0.3755
    6ASP    CBr 5038   3.945   3.351   7.683  0.1916  0.0557  0.4348
    6ASP    CAr 5039   4.007   3.351   7.802 -0.1326 -0.5805 -0.2257
    6ASP      S 5040   4.147   3.447   7.787 -0.0455  0.2449 -0.1127
    6ASP    CR1 5041   3.937   3.450   7.449  0.0876  0.4787 -0.0611
    6ASP     CR 5042   3.784   3.478   7.441  0.3860  0.3944 -0.4414
    6ASP     CR 5043   3.738   3.470   7.296 -0.0536 -0.2652 -0.2191
    6ASP     CR 5044   3.596   3.536   7.281  0.1015  0.2836 -0.5439
    6ASP     CR 5045   3.557   3.535   7.134 -0.5620  0.2205  0.8554
    6ASP   CR11 5046   3.526   3.395   7.078 -0.0528 -0.2466  0.3355
    6ASP     HR 5047   3.989   3.519   7.382 -1.5616  1.6950 -0.1062
    6ASP     HR 5048   3.950   3.354   7.399  3.6231  1.2574 -0.8148
    6ASP     HR 5049   3.741   3.405   7.509  1.0675 -0.8483 -1.3339
    6ASP     HR 5050   3.779   3.582   7.475  2.7387  0.2179  0.5536
    6ASP     HR 5051   3.737   3.365   7.266 -0.7681  0.1447 -1.6799
    6ASP     HR 5052   3.817   3.518   7.238 -0.7161  2.9356  1.3994
    6ASP     HR 5053   3.515   3.495   7.342  0.2369  1.0333  0.1568
    6ASP     HR 5054   3.607   3.634   7.327 -0.1792  0.4003 -0.7258
    6ASP     HR 5055   3.640   3.575   7.077 -1.8135  0.2913 -0.9729
    6ASP     HR 5056   3.475   3.608   7.132  0.4195  1.3711  1.8942
    6ASP     HR 5057   3.611   3.327   7.080  0.1216 -0.0070  1.3113
    6ASP     HR 5058   3.446   3.352   7.138  0.7018 -0.4873  1.1704
    6ASP     HR 5059   3.510   3.397   6.970  2.0885  0.1283  0.0052
    6ASP      H 5060   3.862   3.294   7.643 -1.0950  1.4512  1.0479
    6ASP    CAI 5061   3.978   3.300   7.933 -0.2730 -0.2291  0.0249
    6ASP    CBI 5062   3.943   3.377   8.038 -0.6346  0.1006  0.4177
    6ASP    CBr 5063   3.962   3.308   8.161 -0.2571 -0.0859  0.2729
    6ASP    CAr 5064   3.998   3.183   8.149 -0.4156  0.1245  0.2537
    6ASP      S 5065   4.021   3.138   7.982 -0.0226  0.3704 -0.3622
    6ASP    CR1 5066   3.897   3.523   8.032  0.1764 -0.0879  0.1548
    6ASP     CR 5067   3.974   3.622   8.121  0.7011 -0.1364  0.2944
    6ASP     CR 5068   3.900   3.742   8.159  0.5155 -0.5122 -0.0830
    6ASP     CR 5069   3.984   3.828   8.261  0.5645  0.4065  0.1229
    6ASP     CR 5070   3.900   3.944   8.327  0.0602 -0.4694 -0.5348
    6ASP   CR11 5071   3.991   4.035   8.412  0.2928 -0.2514  0.8489
    6ASP     HR 5072   3.895   3.559   7.930 -2.4392  0.1897  0.2829
    6ASP     HR 5073   3.794   3.512   8.065  0.2678  0.9754  0.8078
    6ASP     HR 5074   3.997   3.575   8.217 -1.1882 -0.1992  0.7365
    6ASP     HR 5075   4.074   3.649   8.087  0.7115  1.0296  1.2485
    6ASP     HR 5076   3.804   3.705   8.195  0.3114 -1.8207 -1.8886
    6ASP     HR 5077   3.876   3.810   8.078  2.0058 -0.4495 -0.4971
    6ASP     HR 5078   4.015   3.766   8.346  2.7001  2.3919  0.8670
    6ASP     HR 5079   4.076   3.861   8.212 -0.0621  2.2546  0.1687
    6ASP     HR 5080   3.821   3.898   8.385 -0.2219  0.5077 -0.1258
    6ASP     HR 5081   3.857   4.008   8.250  2.2138  1.4228 -0.2272
    6ASP     HR 5082   4.042   4.110   8.351  0.7337  0.1117  1.6609
    6ASP     HR 5083   3.938   4.086   8.492  0.3248  1.9013 -0.4667
    6ASP     HR 5084   4.057   3.961   8.456  2.0420  2.6599  3.3674
    6ASP      H 5085   3.943   3.351   8.258  0.2858 -0.2354  0.4479
    6ASP    CAI 5086   4.050   3.091   8.252 -0.0044  0.0200 -0.4923
    6ASP    CBI 5087   4.052   3.109   8.391 -0.0317  0.2876  0.0871
    6ASP    CBr 5088   4.182   3.086   8.450 -0.3486 -0.1218  0.2433
    6ASP    CAr 5089   4.278   3.054   8.355 -0.5527 -0.7332  0.0793
    6ASP      S 5090   4.205   3.040   8.196  0.4570 -0.2125 -0.6857
    6ASP    CR1 5091   3.929   3.137   8.469 -0.1049  0.1989  0.2665
    6ASP     CR 5092   3.939   3.266   8.553  0.0261  0.1292 -0.0639
    6ASP     CR 5093   3.834   3.262   8.664  0.7742 -0.3193  0.4096
    6ASP     CR 5094   3.832   3.370   8.770  0.7916 -0.4022 -0.1546
    6ASP     CR 5095   3.827   3.517   8.718  0.3477  0.0477  0.0966
    6ASP   CR11 5096   3.721   3.549   8.609 -0.1738 -0.3106  0.1693
    6ASP     HR 5097   3.834   3.136   8.416  0.4373 -1.8202 -0.7267
    6ASP     HR 5098   3.916   3.053   8.538 -0.3843 -0.0022 -0.0329
    6ASP     HR 5099   4.040   3.275   8.594  0.2585 -2.2246 -0.0521
    6ASP     HR 5100   3.936   3.355   8.490 -1.6705 -0.4532 -0.8491
    6ASP     HR 5101   3.822   3.166   8.714 -0.9782 -0.3948 -0.1241
    6ASP     HR 5102   3.739   3.266   8.610 -0.1051 -1.4936  1.8395
    6ASP     HR 5103   3.747   3.346   8.835  1.7403 -0.0675  1.2464
    6ASP     HR 5104   3.926   3.353   8.823 -0.0640 -1.4281  1.0518
    6ASP     HR 5105   3.923   3.535   8.669 -0.2916  0.9897 -0.8200
    6ASP     HR 5106   3.821   3.578   8.809  3.0281 -0.4671  0.6737
    6ASP     HR 5107   3.732   3.650   8.568  0.5982 -0.2938  0.4152
    6ASP     HR 5108   3.731   3.474   8.531 -2.9210 -1.5361  0.9060
    6ASP     HR 5109   3.617   3.546   8.641 -0.5870  0.2050 -1.0726
    6ASP      H 5110   4.209   3.096   8.555 -0.6465 -0.4828  0.3566
    6ASP    CAI 5111   4.421   3.048   8.369  0.0281  0.2939 -0.2663
    6ASP    CBI 5112   4.510   3.144   8.327  0.7073  0.2405  0.3653
    6ASP    CBr 5113   4.601   3.180   8.434 -0.1265 -0.5018  0.5960
    6ASP    CAr 5114   4.591   3.103   8.545 -0.8935  0.2965 -0.2156
    6ASP      S 5115   4.481   2.977   8.524  0.4963  0.4121 -0.2545
    6ASP    CR1 5116   4.518   3.202   8.194 -0.2486 -0.1610 -0.3034
    6ASP     CR 5117   4.429   3.324   8.167 -0.3769  0.6218 -0.1226
    6ASP     CR 5118   4.469   3.456   8.233  0.6999  1.0184 -0.2873
    6ASP     CR 5119   4.366   3.575   8.218  0.0584  0.6457  0.1931
    6ASP     CR 5120   4.444   3.690   8.284  0.5695 -0.0499  0.3844
    6ASP   CR11 5121   4.451   3.688   8.441  0.4300 -0.0396 -0.9108
    6ASP     HR 5122   4.621   3.225   8.167 -0.1217 -0.6854 -0.2692
    6ASP     HR 5123   4.469   3.136   8.122  1.9584 -1.1987 -0.9099
    6ASP     HR 5124   4.437   3.344   8.061  1.8983  0.3764 -0.0262
    6ASP     HR 5125   4.323   3.301   8.177 -0.1054 -1.1906 -1.2689
    6ASP     HR 5126   4.564   3.489   8.191  0.4806 -0.1653 -1.7453
    6ASP     HR 5127   4.484   3.430   8.338 -1.5243  0.6381 -0.0463
    6ASP     HR 5128   4.337   3.607   8.118  0.1148  1.6953  0.5053
    6ASP     HR 5129   4.279   3.543   8.275  0.2743  0.4070  0.3915
    6ASP     HR 5130   4.397   3.784   8.256 -0.3687  0.0892  2.3435
    6ASP     HR 5131   4.548   3.696   8.251  0.5122  2.4219  0.5880
    6ASP     HR 5132   4.527   3.615   8.468 -0.9320 -1.4386 -0.7590
    6ASP     HR 5133   4.492   3.782   8.477  0.7313 -0.6485  0.4074
    6ASP     HR 5134   4.356   3.659   8.487  0.7168  0.6910  0.1701
    6ASP      H 5135   4.679   3.255   8.426  0.2227 -0.8452  0.8120
    6ASP    CAI 5136   4.651   3.137   8.670  0.2098  0.2123 -0.8091
    6ASP    CBI 5137   4.704   3.059   8.773  0.1030  1.0530  0.5720
    6ASP    CBr 5138   4.743   3.146   8.877 -0.4508 -0.5961 -0.5947
    6ASP    CAr 5139   4.731   3.284   8.855 -0.3297  0.1934  1.1363
    6ASP      S 5140   4.660   3.309   8.702 -0.2878 -0.0920  0.0421
    6ASP    CR1 5141   4.724   2.908   8.775 -0.0049 -0.5543  0.0742
    6ASP     CR 5142   4.635   2.845   8.882  0.0507  0.4254 -0.5465
    6ASP     CR 5143   4.599   2.696   8.873 -0.8041 -0.6847 -0.0660
    6ASP     CR 5144   4.534   2.649   8.752 -0.3677 -0.3523  0.1113
    6ASP     CR 5145   4.485   2.503   8.774  0.4596 -0.6261 -0.4906
    6ASP   CR11 5146   4.593   2.396   8.758  0.3165 -0.0146  0.2939
    6ASP     HR 5147   4.698   2.864   8.679  3.0068 -1.9542 -0.1626
    6ASP     HR 5148   4.826   2.876   8.797  1.1672  1.3674 -2.3293
    6ASP     HR 5149   4.664   2.872   8.983 -0.3953  1.6364 -0.7276
    6ASP     HR 5150   4.542   2.897   8.856 -0.8748 -1.4352 -1.0103
    6ASP     HR 5151   4.535   2.676   8.959 -0.3144 -0.4908  0.3387
    6ASP     HR 5152   4.683   2.628   8.890  0.8354  1.4404  0.5394
    6ASP     HR 5153   4.444   2.708   8.732 -1.0322 -1.2022  0.5371
    6ASP     HR 5154   4.607   2.655   8.672  0.4792 -0.6801  0.8481
    6ASP     HR 5155   4.397   2.484   8.711  0.4574  0.1301 -0.7213
    6ASP     HR 5156   4.452   2.493   8.877  1.6281 -1.2560 -0.1743
    6ASP     HR 5157   4.553   2.306   8.711  3.0328 -0.0190 -2.1405
    6ASP     HR 5158   4.677   2.420   8.693  0.2963 -1.0458 -0.1103
    6ASP     HR 5159   4.647   2.372   8.850 -0.9486 -0.6762  0.8770
    6ASP      H 5160   4.785   3.111   8.971 -2.7495  0.5863  0.9057
    6ASP    CAI 5161   4.754   3.392   8.952 -0.4545  1.3710  0.1459
    6ASP    CBI 5162   4.689   3.511   8.954  0.7462 -0.4659  0.5528
    6ASP    CBr 5163   4.650   3.544   9.086  0.3687  0.0928 -0.1962
    6ASP    CAr 5164   4.698   3.465   9.186 -0.5552 -0.6484  0.2409
    6ASP      S 5165   4.790   3.337   9.114  0.0607  0.3258  0.2025
    6ASP    CR1 5166   4.654   3.603   8.832 -0.0254 -0.0743 -0.2859
    6ASP     CR 5167   4.680   3.749   8.858 -0.6628 -0.2370  0.0094
    6ASP     CR 5168   4.648   3.834   8.735  0.0402 -0.4412  0.8706
    6ASP     CR 5169   4.689   3.985   8.759 -0.5545 -0.7419 -0.5818
    6ASP     CR 5170   4.663   4.059   8.622 -0.2157  0.6972  0.5737
    6ASP   CR11 5171   4.722   4.195   8.613  0.1345  0.2180  0.3190
    6ASP     HR 5172   4.725   3.575   8.754  0.9434 -1.6346  1.1319
    6ASP     HR 5173   4.548   3.587   8.808  0.0278 -1.2775  0.2393
    6ASP     HR 5174   4.619   3.791   8.938 -0.5431 -0.1080  0.0322
    6ASP     HR 5175   4.784   3.767   8.884 -0.3235 -1.6984 -0.2422
    6ASP     HR 5176   4.543   3.829   8.709 -0.5084  1.2507  2.6340
    6ASP     HR 5177   4.704   3.798   8.649 -1.1054 -0.3870  0.0909
    6ASP     HR 5178   4.638   4.026   8.846 -0.0718  2.6443 -1.8607
    6ASP     HR 5179   4.798   3.982   8.768 -0.6646 -1.3824  0.6212
    6ASP     HR 5180   4.554   4.053   8.616 -0.4988  1.7249  3.7766
    6ASP     HR 5181   4.695   4.002   8.536  1.5596 -1.5784  2.6785
    6ASP     HR 5182   4.677   4.245   8.527 -1.0677  1.1700  1.4734
    6ASP     HR 5183   4.727   4.250   8.707  2.9730  0.7883 -0.1363
    6ASP     HR 5184   4.824   4.176   8.580 -0.5357 -0.8812 -1.1879
    6ASP      H 5185   4.582   3.625   9.110 -1.7231 -1.9608  1.0605
    6ASP    CAI 5186   4.665   3.480   9.326 -0.1422 -0.4299  0.5369
    6ASP    CBI 5187   4.540   3.476   9.386  0.1010 -0.5653 -0.1840
    6ASP    CBr 5188   4.522   3.588   9.477  0.3931 -1.0584  0.5654
    6ASP    CAr 5189   4.629   3.670   9.493  0.2967  0.3893  0.4255
    6ASP      S 5190   4.757   3.619   9.391  0.0814 -0.2043 -0.0838
    6ASP    CR1 5191   4.429   3.381   9.358  0.3822  0.4375  0.7254
    6ASP     CR 5192   4.304   3.460   9.320  0.1696 -0.9836  0.4664
    6ASP     CR 5193   4.321   3.529   9.187 -0.3428 -0.3220 -0.4403
    6ASP     CR 5194   4.187   3.575   9.130 -0.3427 -0.2449  0.2404
    6ASP     CR 5195   4.198   3.618   8.981 -0.4566 -0.1823 -0.2052
    6ASP   CR11 5196   4.066   3.691   8.942  0.3245  0.3275  0.4077
    6ASP     HR 5197   4.482   3.319   9.285 -0.1142  1.2936 -0.3849
    6ASP     HR 5198   4.401   3.327   9.449  3.0974 -2.9922 -0.3492
    6ASP     HR 5199   4.226   3.385   9.311 -1.1302  0.0586  2.6167
    6ASP     HR 5200   4.269   3.530   9.396  1.5419 -0.3298  0.5207
    6ASP     HR 5201   4.369   3.454   9.123  0.1495 -0.7201  0.3879
    6ASP     HR 5202   4.384   3.617   9.203 -0.3379 -0.3522 -0.2888
    6ASP     HR 5203   4.117   3.492   9.136 -1.6075  0.6759 -1.4944
    6ASP     HR 5204   4.146   3.644   9.204 -3.1695 -1.4831 -0.1010
    6ASP     HR 5205   4.206   3.531   8.916 -0.3540 -0.4809  0.2089
    6ASP     HR 5206   4.289   3.674   8.958 -1.0266  1.1185  0.6274
    6ASP     HR 5207   3.982   3.623   8.953  0.8666 -0.5538 -0.7309
    6ASP     HR 5208   4.043   3.776   9.006  2.4729  1.4595 -0.2444
    6ASP     HR 5209   4.069   3.733   8.841 -3.5791 -1.6337 -0.6026
    6ASP      H 5210   4.428   3.603   9.528  0.1547  2.2978 -0.7194
    6ASP    CAI 5211   4.634   3.773   9.593  0.1969  0.3953 -0.0405
    6ASP    CBI 5212   4.722   3.887   9.594 -0.6636  0.4210 -0.4380
    6ASP    CBr 5213   4.701   3.967   9.709  0.6491 -0.1328  0.3922
    6ASP    CAr 5214   4.589   3.941   9.785 -0.3269 -0.8919  0.4660
    6ASP      S 5215   4.507   3.804   9.715 -0.5021  0.0079  0.1226
    6ASP    CR1 5216   4.838   3.900   9.505 -0.2288 -0.0168  0.0272
    6ASP     CR 5217   4.910   4.036   9.509  0.2811  0.1043 -0.0518
    6ASP     CR 5218   5.005   4.078   9.393  0.1745  0.0574 -1.3965
    6ASP     CR 5219   5.055   4.217   9.425 -0.2082 -0.0031 -0.4240
    6ASP     CR 5220   5.154   4.272   9.319 -0.2482 -0.1259 -0.0744
    6ASP   CR11 5221   5.285   4.203   9.321 -0.3850 -0.6923  0.1923
    6ASP     HR 5222   4.797   3.892   9.404 -0.6332  0.0407  0.1855
    6ASP     HR 5223   4.912   3.823   9.523  0.4924  0.4305 -1.0077
    6ASP     HR 5224   4.836   4.116   9.512  1.2424  0.9239  5.3680
    6ASP     HR 5225   4.966   4.040   9.602  0.3706 -0.5809 -0.0746
    6ASP     HR 5226   4.952   4.083   9.297 -0.4706  0.9685 -0.9957
    6ASP     HR 5227   5.081   3.999   9.393 -3.6968 -3.8672 -2.2458
    6ASP     HR 5228   4.970   4.283   9.440  0.2911  0.3841  0.7362
    6ASP     HR 5229   5.108   4.216   9.520  0.5261 -0.3103 -0.8300
    6ASP     HR 5230   5.150   4.379   9.335  0.4513 -0.1004 -0.0748
    6ASP     HR 5231   5.121   4.261   9.216 -1.9805  0.8298  0.3582
    6ASP     HR 5232   5.288   4.094   9.313  0.2211 -0.8001  1.6779
    6ASP     HR 5233   5.355   4.242   9.247 -1.1794  1.7338  0.6745
    6ASP     HR 5234   5.339   4.232   9.411  0.8365  0.9708 -1.0533
    6ASP      H 5235   4.770   4.045   9.741  0.1476 -0.0818  1.3574
    6ASP    CAI 5236   4.548   4.012   9.904  0.7055  0.1476 -0.5496
    6ASP    CBI 5237   4.501   3.947  10.016 -0.3565  0.1460 -0.0814
    6ASP    CBr 5238   4.567   3.972  10.140  0.1088 -0.4133  0.3144
    6ASP    CAr 5239   4.654   4.078  10.126  0.9789 -0.2459  0.4164
    6ASP      S 5240   4.653   4.138   9.971 -0.1402  0.1519  0.0054
    6ASP    CR1 5241   4.385   3.846  10.006  0.2174  0.5197 -0.9966
    6ASP     CR 5242   4.297   3.826  10.135 -0.1686  0.0041 -0.0453
    6ASP     CR 5243   4.200   3.713  10.114 -0.3446  0.4863 -0.6902
    6ASP     CR 5244   4.162   3.641  10.246  0.0860  0.6032  0.8701
    6ASP     CR 5245   4.122   3.501  10.227 -0.2807 -0.2071  0.2876
    6ASP   CR11 5246   4.071   3.427  10.346 -0.9392  0.2587 -0.0853
    6ASP     HR 5247   4.318   3.886   9.930 -2.3181 -1.6139  0.0259
    6ASP     HR 5248   4.420   3.749   9.970 -0.6670  0.2620 -1.1732
    6ASP     HR 5249   4.370   3.805  10.213 -1.2856  1.7091  1.5214
    6ASP     HR 5250   4.238   3.907  10.179  1.7308  1.3201  0.1247
    6ASP     HR 5251   4.261   3.640  10.060 -0.6816 -1.6989  1.7468
    6ASP     HR 5252   4.119   3.753  10.054  0.6050 -0.3162 -2.5308
    6ASP     HR 5253   4.251   3.648  10.308  1.5753  0.9378 -1.2379
    6ASP     HR 5254   4.083   3.690  10.303 -2.2436 -1.4132 -0.5368
    6ASP     HR 5255   4.206   3.448  10.181 -1.6636 -1.2248 -1.1300
    6ASP     HR 5256   4.032   3.511  10.166 -1.2019 -0.4977  1.5934
    6ASP     HR 5257   4.021   3.334  10.317 -3.0606  1.2194  0.4136
    6ASP     HR 5258   4.157   3.384  10.398 -2.3132 -1.1492  1.0675
    6ASP     HR 5259   4.017   3.483  10.423 -0.3809  0.2240  0.3348
    6ASP      H 5260   4.540   3.913  10.226 -1.2636 -0.0850  0.1184
    6ASP    CAI 5261   4.732   4.132  10.228 -0.6267 -0.6363  0.0796
    6ASP    CBI 5262   4.861   4.185  10.219 -0.4712  0.1253 -0.2802
    6ASP    CBr 5263   4.934   4.164  10.340  0.3004  0.1613 -0.1903
    6ASP    CAr 5264   4.865   4.105  10.435 -0.2546  0.2099 -0.4873
    6ASP      S 5265   4.706   4.070  10.385  0.2989 -0.0273 -0.2187
    6ASP    CR1 5266   4.923   4.269  10.112  0.1875 -0.7412  0.2719
    6ASP     CR 5267   4.987   4.181  10.012 -0.4351 -0.2247  0.4430
    6ASP     CR 5268   5.049   4.250   9.889 -0.2080  0.0431 -0.4332
    6ASP     CR 5269   4.935   4.303   9.790 -0.1648  0.6462  0.1451
    6ASP     CR 5270   4.902   4.448   9.811  0.0798  0.2647  0.0846
    6ASP   CR11 5271   4.854   4.517   9.681 -0.1935  0.0282  0.5949
    6ASP     HR 5272   4.845   4.333  10.070 -0.8137 -0.9560  1.7626
    6ASP     HR 5273   4.996   4.334  10.160 -1.2553  1.0378  0.1108
    6ASP     HR 5274   5.054   4.127  10.079 -0.2963 -2.6205 -1.5981
    6ASP     HR 5275   4.909   4.108   9.990 -0.2495 -0.3034  0.0523
    6ASP     HR 5276   5.088   4.165   9.832 -0.7255 -0.8996  0.5977
    6ASP     HR 5277   5.117   4.332   9.910  0.9782 -0.8674 -0.7099
    6ASP     HR 5278   4.962   4.272   9.689  2.1776 -0.6846  1.1263
    6ASP     HR 5279   4.838   4.255   9.802  1.0905 -2.0440 -0.0119
    6ASP     HR 5280   4.999   4.491   9.836  1.6841 -3.2265  0.2025
    6ASP     HR 5281   4.835   4.464   9.895 -0.5522 -0.4483 -0.2807
    6ASP     HR 5282   4.827   4.619   9.711 -1.0383 -0.1298  0.3853
    6ASP     HR 5283   4.928   4.522   9.601 -1.2867  0.3833 -0.4199
    6ASP     HR 5284   4.763   4.472   9.641 -0.6531  1.1374  0.3568
    6ASP      H 5285   5.036   4.199  10.351  0.1989  0.4856 -0.2623
    6ASP    CAI 5286   4.914   4.072  10.569  0.5367 -0.3568  0.3880
    6ASP    CBI 5287   4.892   3.961  10.648 -0.3606 -0.2597 -0.2201
    6ASP    CBr 5288   4.970   3.970  10.767 -0.1536  0.1192 -0.4088
    6ASP    CAr 5289   5.050   4.078  10.784 -0.0229  0.0175 -0.0503
    6ASP      S 5290   5.049   4.168  10.642 -0.0501 -0.2215  0.2894
    6ASP    CR1 5291   4.812   3.836  10.612 -0.4175  0.1639  0.6009
    6ASP     CR 5292   4.803   3.721  10.713 -0.2667  0.4947  0.2881
    6ASP     CR 5293   4.698   3.743  10.824  1.1986 -0.1129  0.6984
    6ASP     CR 5294   4.556   3.739  10.775  0.4691 -0.1961 -0.0558
    6ASP     CR 5295   4.456   3.707  10.884  0.2323 -0.1904 -0.2634
    6ASP   CR11 5296   4.420   3.818  10.977  0.8599 -0.0134  0.0955
    6ASP     HR 5297   4.716   3.878  10.584 -0.3941  0.6806  1.2756
    6ASP     HR 5298   4.874   3.803  10.528 -0.4102 -1.0956  1.0872
    6ASP     HR 5299   4.789   3.636  10.646 -1.2222  0.6263  0.3243
    6ASP     HR 5300   4.904   3.710  10.754  1.1072  1.4864 -2.6952
    6ASP     HR 5301   4.714   3.845  10.858  0.3028  0.8982 -1.7609
    6ASP     HR 5302   4.716   3.681  10.911  2.0288 -0.2619  0.4259
    6ASP     HR 5303   4.534   3.842  10.747  1.8002  0.0566 -0.2205
    6ASP     HR 5304   4.551   3.668  10.693 -0.7085 -0.0441 -0.1290
    6ASP     HR 5305   4.481   3.615  10.937  0.0090 -0.5840 -0.8385
    6ASP     HR 5306   4.360   3.680  10.840 -0.1695  0.4901  0.1847
    6ASP     HR 5307   4.345   3.779  11.046 -0.6617  0.7166 -1.1128
    6ASP     HR 5308   4.502   3.851  11.041  1.5490 -4.3421  1.6131
    6ASP     HR 5309   4.368   3.901  10.929  1.2121 -0.0597 -0.3656
    6ASP      H 5310   4.953   3.906  10.853  1.3450  3.1142  2.2432
    6ASP    CAI 5311   5.122   4.125  10.897  0.2420  0.3189  0.1443
    6ASP    CBI 5312   5.079   4.231  10.969  0.2898  0.0843 -0.6510
    6ASP    CBr 5313   5.018   4.194  11.092  0.0284  0.2564  0.8060
    6ASP    CAr 5314   5.051   4.063  11.129 -0.1070 -0.0698 -0.0448
    6ASP      S 5315   5.148   3.989  11.006 -0.0889  0.2134  0.1489
    6ASP    CR1 5316   5.085   4.373  10.924  0.1493 -0.2858 -0.2094
    6ASP     CR 5317   5.156   4.464  11.019  0.0495  0.7668  0.1335
    6ASP     CR 5318   5.148   4.610  10.968  0.4713 -0.1423  0.4088
    6ASP     CR 5319   5.198   4.707  11.070 -0.4338  0.0106 -0.2143
    6ASP     CR 5320   5.173   4.848  11.028 -0.8195  0.3653 -0.2532
    6ASP   CR11 5321   5.248   4.942  11.132  0.8712 -0.5163 -0.4043
    6ASP     HR 5322   5.133   4.383  10.827  2.1330  0.3737  0.8133
    6ASP     HR 5323   4.982   4.407  10.909 -0.2351 -0.3717  2.0943
    6ASP     HR 5324   5.120   4.464  11.122 -0.2945  1.4173  0.0166
    6ASP     HR 5325   5.261   4.437  11.028 -0.2509 -0.2116  0.8038
    6ASP     HR 5326   5.048   4.640  10.936  1.2978  1.4102 -0.8405
    6ASP     HR 5327   5.211   4.621  10.880  0.4898 -0.2333  0.4112
    6ASP     HR 5328   5.152   4.685  11.166 -1.5286  1.9567 -0.2455
    6ASP     HR 5329   5.302   4.682  11.086 -0.4459  0.1502  0.0942
    6ASP     HR 5330   5.067   4.868  11.043 -1.2151 -1.0555 -1.1218
    6ASP     HR 5331   5.200   4.867  10.924 -0.9554 -0.4621 -0.4452
    6ASP     HR 5332   5.204   4.926  11.231  2.9762 -0.2980  0.6019
    6ASP     HR 5333   5.357   4.950  11.136  0.9150  0.3860 -2.9098
    6ASP     HR 5334   5.219   5.042  11.099 -0.4722 -0.6241  0.4231
    6ASP      H 5335   4.974   4.267  11.158  0.1498  0.5528  0.5593
    6ASP    CAI 5336   4.992   3.988  11.236  0.6394 -0.3524 -0.6109
    6ASP    CBI 5337   4.921   3.873  11.248 -0.3851 -0.9048  0.1852
    6ASP    CBr 5338   4.809   3.865  11.337 -0.3891  0.0890 -0.3471
    6ASP    CAr 5339   4.796   3.975  11.409  0.2312 -0.0042  0.1123
    6ASP      S 5340   4.923   4.090  11.363 -0.2992  0.0095  0.3412
    6ASP    CR1 5341   4.945   3.753  11.162 -0.5451  0.2839  0.6976
    6ASP     CR 5342   4.905   3.612  11.211  0.2136 -0.6929 -0.2991
    6ASP     CR 5343   4.965   3.494  11.130  0.6547  0.0046 -0.7469
    6ASP     CR 5344   4.960   3.360  11.211 -0.5581  0.0130 -0.2880
    6ASP     CR 5345   5.086   3.340  11.300  0.3825 -0.3167 -0.2107
    6ASP   CR11 5346   5.066   3.218  11.393  1.7020 -0.0253 -0.3886
    6ASP     HR 5347   4.894   3.779  11.069 -0.5761  0.9684  0.9087
    6ASP     HR 5348   5.049   3.765  11.136 -0.9307  0.4101 -0.7920
    6ASP     HR 5349   4.932   3.608  11.317 -4.7385  1.4752  1.1970
    6ASP     HR 5350   4.796   3.609  11.214  0.1934 -0.8199 -1.0329
    6ASP     HR 5351   5.065   3.516  11.091 -0.3484  0.2583 -3.2259
    6ASP     HR 5352   4.905   3.485  11.040  0.6081  0.1364 -0.7283
    6ASP     HR 5353   4.870   3.354  11.272  0.3553 -1.6201  0.9263
    6ASP     HR 5354   4.960   3.273  11.145 -1.0890 -0.1869 -0.0326
    6ASP     HR 5355   5.105   3.436  11.348  1.0582  0.3757 -1.8123
    6ASP     HR 5356   5.176   3.320  11.242  1.2281  1.2113  0.5458
    6ASP     HR 5357   4.976   3.223  11.455  1.6956 -0.1886 -0.3846
    6ASP     HR 5358   5.068   3.121  11.344 -2.8260  0.2553 -1.3401
    6ASP     HR 5359   5.159   3.223  11.451  2.1649  3.4053 -1.2961
    6ASP      H 5360   4.733   3.789  11.345 -0.4009  0.0101 -1.1629
    6ASP    CAI 5361   4.683   4.021  11.480  0.5276 -0.0315  0.1201
    6ASP    CBI 5362   4.584   4.097  11.422  0.1189 -0.0192 -0.2339
    6ASP    CBr 5363   4.452   4.049  11.455  0.5754  0.1566  0.4158
    6ASP    CAr 5364   4.445   3.949  11.546  0.6129 -0.6506  0.2372
    6ASP      S 5365   4.601   3.908  11.590 -0.6545  0.2949 -0.1361
    6ASP    CR1 5366   4.602   4.207  11.319  0.0311 -0.5496 -0.0789
    6ASP     CR 5367   4.582   4.160  11.171  0.0159  0.6659  0.3574
    6ASP     CR 5368   4.644   4.252  11.066 -0.2528  0.8759 -0.0464
    6ASP     CR 5369   4.624   4.189  10.929 -0.2927 -0.0152 -0.0211
    6ASP     CR 5370   4.676   4.274  10.815  0.8643 -0.0154 -0.5651
    6ASP   CR11 5371   4.613   4.237  10.678 -0.1320 -0.2237 -0.5431
    6ASP     HR 5372   4.527   4.280  11.350  1.9646  1.2492  0.4154
    6ASP     HR 5373   4.705   4.238  11.331  1.0112 -3.1727 -1.2548
    6ASP     HR 5374   4.632   4.065  11.150 -1.6445 -0.0496 -0.4377
    6ASP     HR 5375   4.475   4.141  11.161 -0.2478  2.4852 -0.3934
    6ASP     HR 5376   4.751   4.254  11.086 -0.2603 -2.5262  0.7160
    6ASP     HR 5377   4.599   4.351  11.077 -0.9760  0.5055  0.4088
    6ASP     HR 5378   4.678   4.095  10.937 -0.8441 -0.2633  0.9103
    6ASP     HR 5379   4.517   4.171  10.913 -0.9503  1.3085  2.5933
    6ASP     HR 5380   4.785   4.280  10.823  0.7821 -1.6687  3.3987
    6ASP     HR 5381   4.642   4.375  10.837  3.4742  0.7104  0.2651
    6ASP     HR 5382   4.508   4.265  10.691  0.4324  1.3531  0.7710
    6ASP     HR 5383   4.653   4.291  10.592 -2.9793  0.9815 -1.1882
    6ASP     HR 5384   4.620   4.134  10.644  0.1934 -0.1427 -0.7192
    6ASP      H 5385   4.361   4.088  11.413  0.4725 -1.5204 -0.9690
    6ASP    CAI 5386   4.320   3.884  11.593  0.3255 -0.1848 -0.4781
    6ASP    CBI 5387   4.310   3.748  11.621 -0.8748 -0.7333 -0.0543
    6ASP    CBr 5388   4.174   3.710  11.622 -0.0040 -0.5292 -0.0083
    6ASP    CAr 5389   4.077   3.802  11.593 -0.2896 -0.2866 -0.0279
    6ASP      S 5390   4.161   3.946  11.555 -0.0105 -0.7080  0.3934
    6ASP    CR1 5391   4.413   3.647  11.657  0.3433 -0.0385 -1.0294
    6ASP     CR 5392   4.478   3.584  11.532 -0.3566  0.3642 -0.0517
    6ASP     CR 5393   4.592   3.485  11.567 -0.0563 -0.3461  0.0723
    6ASP     CR 5394   4.737   3.538  11.572 -0.9571  0.1021  0.9451
    6ASP     CR 5395   4.835   3.445  11.644 -0.4716  0.1061  0.4465
    6ASP   CR11 5396   4.975   3.516  11.662  0.4706 -0.1143  0.6553
    6ASP     HR 5397   4.484   3.688  11.729 -0.7754 -0.8976  0.5915
    6ASP     HR 5398   4.368   3.567  11.715  1.6113 -0.2759 -0.3551
    6ASP     HR 5399   4.401   3.539  11.469  2.2568 -0.8882 -2.4410
    6ASP     HR 5400   4.534   3.656  11.472  0.5903 -0.2471  0.0862
    6ASP     HR 5401   4.581   3.410  11.490  0.3268 -0.5385  0.2026
    6ASP     HR 5402   4.571   3.440  11.664  0.1393 -0.4340  0.0741
    6ASP     HR 5403   4.770   3.562  11.471 -0.5267 -2.2007  0.5168
    6ASP     HR 5404   4.721   3.637  11.616 -2.3562  0.6482 -0.7239
    6ASP     HR 5405   4.844   3.349  11.594 -0.7086 -0.7094  1.9779
    6ASP     HR 5406   4.791   3.414  11.738  2.5863  1.3929  2.3931
    6ASP     HR 5407   4.990   3.578  11.573  0.1021  0.2828  0.8691
    6ASP     HR 5408   4.965   3.591  11.740 -1.6607 -1.1767  1.4380
    6ASP     HR 5409   5.046   3.435  11.680 -0.7072 -1.0977  0.9463
    6ASP      H 5410   4.152   3.610  11.658  0.0651 -0.2244  0.8904
    6ASP    CAI 5411   3.937   3.796  11.561  0.0702  0.6839 -0.2922
    6ASP    CBI 5412   3.862   3.693  11.506  0.3744  0.0198 -0.5800
    6ASP    CBr 5413   3.730   3.723  11.465 -0.8274 -0.2351  0.3867
    6ASP    CAr 5414   3.710   3.858  11.480  0.3414 -0.1302  0.4630
    6ASP      S 5415   3.845   3.938  11.551  0.3030  0.1078 -0.1427
    6ASP    CR1 5416   3.920   3.550  11.499  0.5345 -0.5640 -0.4801
    6ASP     CR 5417   3.900   3.489  11.357  0.1097  0.7571 -0.1061
    6ASP     CR 5418   3.957   3.353  11.353  0.5929 -0.5173 -0.4208
    6ASP     CR 5419   4.115   3.346  11.342  0.0549  0.1047  0.5076
    6ASP     CR 5420   4.172   3.209  11.349  0.6846 -0.4242  0.1742
    6ASP   CR11 5421   4.131   3.117  11.235  0.6533 -0.1039 -0.0261
    6ASP     HR 5422   4.029   3.556  11.492  0.4252  1.8733 -0.6462
    6ASP     HR 5423   3.890   3.500  11.590  1.2166  0.1566  0.1478
    6ASP     HR 5424   3.793   3.478  11.337 -0.0094  1.3228  0.1880
    6ASP     HR 5425   3.955   3.552  11.287  2.1224 -0.4469  0.3605
    6ASP     HR 5426   3.893   3.295  11.286 -1.9269  2.2779 -0.5537
    6ASP     HR 5427   3.936   3.299  11.445 -0.5249 -0.4241 -0.6078
    6ASP     HR 5428   4.139   3.407  11.254  0.1093  0.0779  0.5042
    6ASP     HR 5429   4.171   3.396  11.421  0.9027  0.7640 -0.4806
    6ASP     HR 5430   4.147   3.155  11.440 -0.4961 -0.4118 -0.1268
    6ASP     HR 5431   4.279   3.230  11.341  0.6612  0.3511  1.7128
    6ASP     HR 5432   4.022   3.111  11.234  0.6266  0.3644  0.2417
    6ASP     HR 5433   4.166   3.147  11.136  1.3018  3.3407  1.2000
    6ASP     HR 5434   4.173   3.017  11.250  1.8776 -0.1512 -3.2520
    6ASP      H 5435   3.662   3.644  11.436 -0.4071 -0.6205  0.4336
    6ASP    CAI 5436   3.587   3.930  11.453 -0.2666  0.3631  0.5877
    6ASP    CBI 5437   3.550   3.972  11.324  0.1076  0.5052 -0.8337
    6ASP    CBr 5438   3.542   4.114  11.318 -0.2100  0.5043  0.4020
    6ASP    CAr 5439   3.553   4.177  11.441  0.2269  0.1981  0.3905
    6ASP      S 5440   3.567   4.055  11.567  0.0532 -0.1418  0.1671
    6ASP    CR1 5441   3.537   3.882  11.203 -0.5846  0.4649  0.3309
    6ASP     CR 5442   3.398   3.889  11.144  0.4908  0.6081 -0.2137
    6ASP     CR 5443   3.378   3.787  11.037  0.6139 -0.3607 -0.4994
    6ASP     CR 5444   3.258   3.817  10.953 -0.3270 -0.5983  0.4077
    6ASP     CR 5445   3.258   3.747  10.820  0.4514  0.2609  0.2289
    6ASP   CR11 5446   3.279   3.589  10.832 -0.5680 -0.1169 -0.1151
    6ASP     HR 5447   3.602   3.933  11.132 -0.2839  0.2393  0.4444
    6ASP     HR 5448   3.568   3.778  11.211 -2.2331 -0.0740 -0.1710
    6ASP     HR 5449   3.325   3.882  11.225  2.5885 -0.4195  1.6381
    6ASP     HR 5450   3.378   3.991  11.109 -0.9754  0.4656  0.1508
    6ASP     HR 5451   3.372   3.689  11.085  1.3851  0.3002  0.9797
    6ASP     HR 5452   3.468   3.786  10.976  1.0096  0.7743  0.0518
    6ASP     HR 5453   3.173   3.781  11.010  0.2703 -2.6329  0.0434
    6ASP     HR 5454   3.228   3.920  10.931 -0.8591 -0.8783 -0.1675
    6ASP     HR 5455   3.353   3.775  10.776  0.1017  0.4119 -0.4401
    6ASP     HR 5456   3.183   3.777  10.746  0.0657  0.2276  0.6051
    6ASP     HR 5457   3.375   3.566  10.879 -0.3203  3.6137  1.3778
    6ASP     HR 5458   3.195   3.544  10.885  0.4118 -0.5506  1.0970
    6ASP     HR 5459   3.278   3.552  10.729  0.6107  1.8465 -0.8369
    6ASP      H 5460   3.526   4.162  11.222 -2.1260 -0.4923  0.1969
    6ASP    CAI 5461   3.539   4.314  11.486  0.9071  0.7726 -0.5727
    6ASP    CBI 5462   3.611   4.416  11.435 -0.0171 -0.0874 -0.2016
    6ASP    CBr 5463   3.688   4.489  11.529  0.2117 -0.3406  0.3854
    6ASP    CAr 5464   3.673   4.447  11.658 -0.8039  0.5305 -0.2058
    6ASP      S 5465   3.549   4.321  11.664 -0.1682 -0.0765  0.3038
    6ASP    CR1 5466   3.597   4.453  11.292  0.5996  0.9362  0.0797
    6ASP     CR 5467   3.737   4.445  11.224 -0.6726  0.7688  0.6467
    6ASP     CR 5468   3.756   4.490  11.082 -0.5367  0.4650 -0.2444
    6ASP     CR 5469   3.704   4.396  10.968 -0.5078  0.7105  0.4289
    6ASP     CR 5470   3.732   4.450  10.822 -0.3322  0.1457 -0.2311
    6ASP   CR11 5471   3.663   4.581  10.798  0.7767  0.1842 -0.2216
    6ASP     HR 5472   3.556   4.554  11.288 -1.5196  0.1011  0.2454
    6ASP     HR 5473   3.532   4.391  11.231  1.1018  0.9490 -0.4787
    6ASP     HR 5474   3.802   4.506  11.287  3.3354 -0.3227 -2.2616
    6ASP     HR 5475   3.770   4.341  11.225 -0.9508  0.6496 -1.4411
    6ASP     HR 5476   3.862   4.513  11.073 -0.1453 -1.2438 -0.2779
    6ASP     HR 5477   3.714   4.588  11.061 -0.6449  0.2958 -0.8284
    6ASP     HR 5478   3.749   4.298  10.982 -1.1312  0.2462 -0.7698
    6ASP     HR 5479   3.601   4.359  10.972 -0.7797  1.2550 -1.2193
    6ASP     HR 5480   3.696   4.390  10.739  0.0987 -0.2086 -0.1629
    6ASP     HR 5481   3.841   4.449  10.813 -0.1729  1.1108  1.3837
    6ASP     HR 5482   3.667   4.608  10.693  0.5439 -3.0500 -1.1315
    6ASP     HR 5483   3.557   4.585  10.822  0.3135 -1.6071 -1.8264
    6ASP     HR 5484   3.723   4.663  10.838  0.9778 -0.9309  1.8284
    6ASP      H 5485   3.747   4.575  11.501 -0.4495  0.5330  1.6423
    6ASP    CAI 5486   3.761   4.471  11.779  0.1610  0.1224 -0.1392
    6ASP    CBI 5487   3.863   4.392  11.820 -0.2071 -0.2322 -0.3626
    6ASP    CBr 5488   3.977   4.462  11.875 -0.0762 -0.4310  0.1584
    6ASP    CAr 5489   3.963   4.594  11.872  0.0643  0.5317 -0.2032
    6ASP      S 5490   3.808   4.636  11.810 -0.0940 -0.0926 -0.1328
    6ASP    CR1 5491   3.865   4.241  11.813 -0.0519  0.4055  0.6200
    6ASP     CR 5492   3.767   4.181  11.916 -0.7921 -0.7815  0.1882
    6ASP     CR 5493   3.723   4.044  11.885  0.1603  0.1350  0.1038
    6ASP     CR 5494   3.709   3.943  12.003 -0.3877 -0.0186 -0.3133
    6ASP     CR 5495   3.639   3.814  11.966  0.1566  0.2977  0.1745
    6ASP   CR11 5496   3.727   3.736  11.870  0.5233 -0.2053 -0.0238
    6ASP     HR 5497   3.827   4.215  11.714  1.5484  1.1508 -0.2033
    6ASP     HR 5498   3.960   4.192  11.832 -0.9276 -1.7766 -0.4284
    6ASP     HR 5499   3.817   4.184  12.013 -3.3774 -2.6326  1.6467
    6ASP     HR 5500   3.684   4.246  11.942 -0.2115 -0.4479  1.2655
    6ASP     HR 5501   3.792   4.000  11.813 -0.5694 -2.3988  0.9088
    6ASP     HR 5502   3.625   4.053  11.840  0.3166 -0.8871 -0.4656
    6ASP     HR 5503   3.811   3.918  12.034 -0.1694  2.3118  1.0426
    6ASP     HR 5504   3.644   3.981  12.082 -0.2355  1.2277 -0.7637
    6ASP     HR 5505   3.537   3.828  11.930 -0.0048 -1.0456  0.0899
    6ASP     HR 5506   3.623   3.748  12.051 -0.3759  1.8309  1.2918
    6ASP     HR 5507   3.737   3.796  11.779 -0.7876 -2.3988 -1.6403
    6ASP     HR 5508   3.818   3.697  11.917  0.3102  1.5958  1.9742
    6ASP     HR 5509   3.670   3.646  11.850 -1.0726  0.1601  2.5954
    6ASP      H 5510   4.069   4.417  11.909  0.0827  1.2214  2.0547
    6ASP    CAI 5511   4.063   4.679  11.932 -0.3398 -0.5138  0.8233
    6ASP    CBI 5512   4.052   4.800  11.998 -0.6547 -0.0662  0.1156
    6ASP    CBr 5513   4.167   4.830  12.084 -0.3619 -1.0576  0.2077
    6ASP    CAr 5514   4.267   4.737  12.073 -0.1256  0.1719 -0.2150
    6ASP      S 5515   4.220   4.607  11.975 -0.3036 -0.0481  0.2429
    6ASP    CR1 5516   3.935   4.896  11.982  0.2244  0.3504  0.1220
    6ASP     CR 5517   3.947   5.024  12.057 -0.4657  0.1079  0.6337
    6ASP     CR 5518   3.839   5.122  12.028  0.4500 -0.5429 -0.0139
    6ASP     CR 5519   3.841   5.224  12.140 -0.2201  0.5095 -0.4820
    6ASP     CR 5520   3.959   5.321  12.134  0.3713  0.0070  0.0948
    6ASP   CR11 5521   3.945   5.435  12.241  0.5660 -0.8049  0.4941
    6ASP     HR 5522   3.839   4.847  11.995 -0.4801  1.9801  1.3329
    6ASP     HR 5523   3.931   4.926  11.877 -0.9612 -0.3715 -0.0514
    6ASP     HR 5524   3.955   4.998  12.162 -0.9701  2.9267  1.4126
    6ASP     HR 5525   4.043   5.069  12.031  0.0091 -1.5075 -0.5042
    6ASP     HR 5526   3.747   5.064  12.025 -2.7339  4.2236  1.6330
    6ASP     HR 5527   3.850   5.170  11.931 -1.2862 -0.3095 -0.1100
    6ASP     HR 5528   3.751   5.284  12.124  1.0665  2.0139 -2.2175
    6ASP     HR 5529   3.827   5.184  12.240 -1.6270  2.2591  0.0457
    6ASP     HR 5530   3.970   5.368  12.036 -0.4220 -0.4221 -0.2113
    6ASP     HR 5531   4.052   5.267  12.151 -0.5850 -1.8374 -0.3779
    6ASP     HR 5532   3.931   5.400  12.343 -1.9553 -0.2855  0.3564
    6ASP     HR 5533   4.043   5.483  12.243  0.9412 -1.2103 -3.5614
    6ASP     HR 5534   3.860   5.499  12.215  0.1771 -1.0105  1.2646
    6ASP      H 5535   4.180   4.921  12.141  1.4191 -1.3642  0.3084
    6ASP    CAI 5536   4.396   4.723  12.136 -0.2700 -0.6586  0.3970
    6ASP    CBI 5537   4.524   4.708  12.081  0.2322  0.1735 -0.1226
    6ASP    CBr 5538   4.624   4.701  12.184 -0.2993 -0.4135 -0.2189
    6ASP    CAr 5539   4.587   4.725  12.313 -0.6585 -0.5997  0.1027
    6ASP      S 5540   4.418   4.761  12.307 -0.1523  0.3011 -0.0217
    6ASP    CR1 5541   4.547   4.687  11.935 -0.0570  0.5282  0.2942
    6ASP     CR 5542   4.674   4.762  11.878 -0.0823  0.4353 -0.2638
    6ASP     CR 5543   4.676   4.776  11.721  0.4019 -0.0632  0.5585
    6ASP     CR 5544   4.635   4.646  11.645 -0.3069 -0.6594  0.1770
    6ASP     CR 5545   4.733   4.538  11.671 -0.5486 -0.3819 -0.4458
    6ASP   CR11 5546   4.705   4.410  11.597  0.6243  0.3334  0.7213
    6ASP     HR 5547   4.548   4.581  11.911  0.6005  0.8391 -1.0818
    6ASP     HR 5548   4.464   4.713  11.869  0.8667 -2.0151 -1.9302
    6ASP     HR 5549   4.700   4.852  11.934  0.4018 -1.3522  2.4942
    6ASP     HR 5550   4.759   4.705  11.916  0.1937  0.0944 -1.3785
    6ASP     HR 5551   4.771   4.822  11.695 -0.6589  2.5089  1.0632
    6ASP     HR 5552   4.598   4.848  11.695  0.4456 -0.6631 -1.3435
    6ASP     HR 5553   4.533   4.615  11.670 -1.8813  1.4446 -3.3153
    6ASP     HR 5554   4.627   4.675  11.541 -0.1816  1.2875  0.6940
    6ASP     HR 5555   4.748   4.520  11.777 -0.6343 -0.8266 -0.5081
    6ASP     HR 5556   4.827   4.576  11.631 -0.2319 -0.9254 -0.2218
    6ASP     HR 5557   4.602   4.377  11.609  0.6685 -0.3717 -0.7829
    6ASP     HR 5558   4.721   4.425  11.490  1.0530 -0.0329  0.7303
    6ASP     HR 5559   4.765   4.331  11.643  1.0916 -0.6227 -1.4361
    6ASP      H 5560   4.730   4.684  12.168  0.0870  1.2155  0.5091
    6ASP    CAI 5561   4.674   4.706  12.425  0.3615  0.3241 -0.3243
    6ASP    CBI 5562   4.643   4.706  12.561  0.7019  0.3141 -0.1717
    6ASP    CBr 5563   4.757   4.667  12.638  0.3867 -0.4697 -0.7466
    6ASP    CAr 5564   4.868   4.642  12.561 -0.4991 -0.0010 -0.0382
    6ASP      S 5565   4.846   4.687  12.397  0.8323 -0.2783 -0.2940
    6ASP    CR1 5566   4.512   4.740  12.631 -0.0884  0.6839  0.4349
    6ASP     CR 5567   4.402   4.637  12.630  0.4252  0.9522 -0.0536
    6ASP     CR 5568   4.275   4.698  12.695 -0.1240  0.0982 -0.0909
    6ASP     CR 5569   4.158   4.605  12.681 -0.0007 -0.2202 -0.1710
    6ASP     CR 5570   4.026   4.662  12.727 -0.7351 -0.1603 -0.0918
    6ASP   CR11 5571   3.911   4.568  12.703  0.1900 -0.4161  0.4350
    6ASP     HR 5572   4.535   4.774  12.732  0.7720 -0.5102  0.6501
    6ASP     HR 5573   4.470   4.828  12.581  0.2714  3.1839  4.3363
    6ASP     HR 5574   4.368   4.620  12.527  0.7754  1.8452 -0.3177
    6ASP     HR 5575   4.432   4.542  12.674  1.9529  1.3262 -0.2622
    6ASP     HR 5576   4.249   4.793  12.647  0.4885  1.2280  1.7521
    6ASP     HR 5577   4.300   4.718  12.799  0.5670  2.6948 -0.7179
    6ASP     HR 5578   4.140   4.575  12.577 -2.5163  1.4803 -0.2836
    6ASP     HR 5579   4.186   4.515  12.736 -2.0359 -0.3652  0.6569
    6ASP     HR 5580   4.005   4.758  12.681  2.8490  0.0040 -1.4841
    6ASP     HR 5581   4.018   4.689  12.833  0.0988 -0.5782  0.0770
    6ASP     HR 5582   3.939   4.479  12.760 -0.1113 -1.1197 -0.4914
    6ASP     HR 5583   3.821   4.618  12.739  0.4585 -0.2914  0.9453
    6ASP     HR 5584   3.909   4.548  12.596  0.6316 -0.6111  0.4622
    6ASP      H 5585   4.764   4.650  12.744 -1.3870 -1.2048 -0.7201
    6ASP    CAI 5586   5.000   4.592  12.601  0.7571 -0.5772  0.0409
    6ASP    CBI 5587   5.050   4.575  12.731 -0.2941  0.4152  0.1401
    6ASP    CBr 5588   5.194   4.595  12.728  0.1345 -0.4086  0.3584
    6ASP    CAr 5589   5.246   4.614  12.601  0.4165  0.0791  0.0461
    6ASP      S 5590   5.122   4.599  12.479  0.4620 -0.1159  0.4699
    6ASP    CR1 5591   4.976   4.520  12.857  0.0677 -0.0504  0.1322
    6ASP     CR 5592   5.062   4.436  12.956 -0.3242  0.1341  1.5728
    6ASP     CR 5593   5.127   4.529  13.062  0.4764 -0.4368 -0.9906
    6ASP     CR 5594   5.212   4.457  13.165 -0.0372  0.1595 -0.0216
    6ASP     CR 5595   5.284   4.554  13.262  0.2216 -0.4610  0.1608
    6ASP   CR11 5596   5.399   4.503  13.343  0.3166  0.5707  0.2380
    6ASP     HR 5597   4.924   4.596  12.914 -0.0878 -1.3083  1.7334
    6ASP     HR 5598   4.903   4.454  12.811  0.6735  0.3032 -1.3762
    6ASP     HR 5599   4.988   4.372  13.004 -1.7086 -0.1279 -0.8449
    6ASP     HR 5600   5.139   4.373  12.912  0.6204  0.5062  2.6601
    6ASP     HR 5601   5.046   4.588  13.104  2.9209  0.6558  2.3813
    6ASP     HR 5602   5.194   4.601  13.016 -1.1133  2.2168  0.6661
    6ASP     HR 5603   5.146   4.399  13.229  1.6338 -1.1332  0.5796
    6ASP     HR 5604   5.268   4.378  13.116  0.5273  0.2941  0.3997
    6ASP     HR 5605   5.215   4.600  13.334 -1.7248  0.2691 -2.1205
    6ASP     HR 5606   5.331   4.632  13.203 -0.9175  1.2139  1.4103
    6ASP     HR 5607   5.481   4.455  13.290 -1.1484 -0.6717 -0.9538
    6ASP     HR 5608   5.452   4.580  13.399  1.6647 -1.8631  2.4269
    6ASP     HR 5609   5.368   4.436  13.424 -1.0693 -2.5751 -2.7513
    6ASP      H 5610   5.260   4.573  12.811  1.0110  0.5254 -0.0851
    6ASP    CAI 5611   5.379   4.651  12.567  0.6006  0.4343 -0.6791
    6ASP    CBI 5612   5.400   4.763  12.495  0.1283 -0.1397  0.7966
    6ASP    CBr 5613   5.431   4.875  12.581  0.5865  0.7185 -0.0764
    6ASP    CAr 5614   5.473   4.835  12.702 -0.2150 -0.0297  0.1063
    6ASP      S 5615   5.495   4.665  12.693 -0.0231 -0.1098  0.5923
    6ASP    CR1 5616   5.409   4.774  12.346 -0.3098 -0.8016 -0.0756
    6ASP     CR 5617   5.460   4.912  12.299  0.3313  0.9003 -0.2471
    6ASP     CR 5618   5.456   4.919  12.149  0.2600 -0.6528 -0.6464
    6ASP     CR 5619   5.505   5.054  12.096  0.7562 -1.1339  0.1981
    6ASP     CR 5620   5.455   5.078  11.949 -0.4996 -0.0572  0.1012
    6ASP   CR11 5621   5.484   5.209  11.878  0.2974 -0.4759 -0.0806
    6ASP     HR 5622   5.473   4.692  12.314  0.5956 -0.8487  1.7499
    6ASP     HR 5623   5.316   4.750  12.296 -0.7043  0.3754  0.0690
    6ASP     HR 5624   5.391   4.983  12.343 -1.6885 -0.1756 -1.5881
    6ASP     HR 5625   5.557   4.937  12.343  0.0699  0.5676  0.5127
    6ASP     HR 5626   5.356   4.890  12.116 -0.0626 -1.5649  1.0687
    6ASP     HR 5627   5.521   4.843  12.104 -0.0393 -0.3479 -1.6145
    6ASP     HR 5628   5.471   5.134  12.161  2.0653 -1.2696  1.0656
    6ASP     HR 5629   5.612   5.065  12.113  0.4713  1.2121  0.6227
    6ASP     HR 5630   5.347   5.071  11.941 -0.4818 -0.4727  0.1992
    6ASP     HR 5631   5.496   4.995  11.891  2.2847  1.1643  0.2409
    6ASP     HR 5632   5.480   5.307  11.925 -2.0496 -0.5225 -0.1059
    6ASP     HR 5633   5.581   5.203  11.829  1.2360  1.3303  1.4805
    6ASP     HR 5634   5.419   5.204  11.790  0.8556 -3.5122 -0.3615
    6ASP      H 5635   5.429   4.980  12.555 -0.7547  1.1424  1.6124
    6ASP    CAI 5636   5.460   4.904  12.829  0.3709 -0.6125 -0.6641
    6ASP    CBI 5637   5.426   4.832  12.940 -0.0057  0.9692 -0.1748
    6ASP    CBr 5638   5.297   4.868  12.990  0.6480  0.5296 -0.3039
    6ASP    CAr 5639   5.243   4.978  12.927 -0.6646 -0.1068 -0.5761
    6ASP      S 5640   5.365   5.044  12.824 -0.2281  0.3303  0.0758
    6ASP    CR1 5641   5.521   4.752  13.025 -0.0183 -0.4490  0.0854
    6ASP     CR 5642   5.561   4.817  13.159  0.2646  0.5216 -0.5340
    6ASP     CR 5643   5.655   4.720  13.230  0.4128  0.2793 -0.0988
    6ASP     CR 5644   5.695   4.768  13.369  0.2678  0.0030  0.1953
    6ASP     CR 5645   5.793   4.885  13.370  0.0449  0.1295  0.1686
    6ASP   CR11 5646   5.853   4.918  13.511 -0.3526 -0.1177  0.0355
    6ASP     HR 5647   5.489   4.648  13.031  2.3244 -1.1919  0.0144
    6ASP     HR 5648   5.609   4.754  12.962  0.1635 -4.6804  0.0855
    6ASP     HR 5649   5.610   4.913  13.141 -1.3314  1.0684 -2.0837
    6ASP     HR 5650   5.473   4.844  13.218  1.0817  1.5690  0.2298
    6ASP     HR 5651   5.738   4.689  13.166 -1.4466 -1.7119 -1.6188
    6ASP     HR 5652   5.600   4.627  13.242 -0.3123  0.5462 -1.2223
    6ASP     HR 5653   5.600   4.793  13.418  0.3214  1.2903 -0.3466
    6ASP     HR 5654   5.740   4.677  13.407  1.1230  0.0902 -0.6074
    6ASP     HR 5655   5.733   4.975  13.356 -0.3502  0.5195  3.9872
    6ASP     HR 5656   5.871   4.857  13.299 -1.2015 -0.8688 -0.8579
    6ASP     HR 5657   5.926   4.999  13.519 -1.6589  1.3509 -2.1550
    6ASP     HR 5658   5.771   4.935  13.581 -1.2791  0.3176 -1.1367
    6ASP     HR 5659   5.892   4.830  13.561 -1.1367 -0.6039 -0.1985
    6ASP      H 5660   5.257   4.826  13.081  1.8495 -1.4706 -0.6595
    6ASP    CAI 5661   5.107   5.016  12.914  0.0133  0.3705 -0.5741
    6ASP    CBI 5662   5.024   5.019  12.808  0.3303 -0.5827  0.0084
    6ASP    CBr 5663   4.890   4.973  12.833  1.2157  0.2436  0.2664
    6ASP    CAr 5664   4.868   4.947  12.968  0.0921 -0.1254  0.5737
    6ASP      S 5665   5.012   4.975  13.054 -0.1889  0.4829 -0.3801
    6ASP    CR1 5666   5.059   5.072  12.675  0.1079 -0.3090  0.0398
    6ASP     CR 5667   5.062   4.973  12.555 -0.1910  0.2703 -0.1979
    6ASP     CR 5668   5.034   5.033  12.417  0.1335 -0.9386 -0.1647
    6ASP     CR 5669   5.051   4.950  12.286  0.2078  0.4014 -0.5472
    6ASP     CR 5670   5.020   5.028  12.161 -0.7349 -0.6900  0.3252
    6ASP   CR11 5671   5.003   4.936  12.042 -0.2921  0.3345 -0.2395
    6ASP     HR 5672   4.979   5.143  12.653 -0.5330 -0.7305  0.9685
    6ASP     HR 5673   5.146   5.137  12.676 -2.1262  2.8011 -0.6852
    6ASP     HR 5674   5.162   4.931  12.544 -0.9032 -1.3778 -0.4567
    6ASP     HR 5675   5.002   4.886  12.578 -1.0980  1.0078  0.2507
    6ASP     HR 5676   5.101   5.118  12.408  0.1918 -0.8484  1.0282
    6ASP     HR 5677   4.934   5.076  12.411  0.4610 -0.4624 -2.7301
    6ASP     HR 5678   5.146   4.897  12.285  0.6547  1.2177 -1.4719
    6ASP     HR 5679   4.978   4.869  12.297  0.6096 -0.1278 -1.7435
    6ASP     HR 5680   5.089   5.109  12.138 -0.7179 -0.7883  0.0285
    6ASP     HR 5681   4.926   5.080  12.178  0.9396  2.5064  0.2193
    6ASP     HR 5682   4.942   4.857  12.086  0.5357 -0.1829  0.0114
    6ASP     HR 5683   4.943   4.975  11.961 -0.7993 -1.5024 -0.7615
    6ASP     HR 5684   5.096   4.895  12.002 -0.4245 -0.4211  0.2127
    6ASP      H 5685   4.812   4.960  12.759 -0.1070  1.2806  1.4632
    6ASP    CAI 5686   4.757   4.884  13.039 -0.2916  0.5697 -0.6332
    6ASP    CBI 5687   4.629   4.895  13.008  0.0270 -0.1695 -0.6379
    6ASP    CBr 5688   4.564   4.768  13.019 -0.1083 -0.1828  0.7130
    6ASP    CAr 5689   4.648   4.672  13.071  0.1503 -0.2462  0.2814
    6ASP      S 5690   4.787   4.743  13.130  0.2463 -0.2238  0.1258
    6ASP    CR1 5691   4.561   5.018  12.957  0.4106  0.0049  0.0452
    6ASP     CR 5692   4.411   5.030  13.006 -0.3731  0.3921  0.1515
    6ASP     CR 5693   4.339   5.141  12.926 -1.0605  0.1025 -0.1669
    6ASP     CR 5694   4.276   5.102  12.793 -0.1723  0.0126 -0.1724
    6ASP     CR 5695   4.236   5.229  12.719  0.5919 -0.3178  0.1076
    6ASP   CR11 5696   4.167   5.209  12.587 -0.4996 -0.4260 -0.7150
    6ASP     HR 5697   4.615   5.107  12.988  1.0447 -0.5957  0.7038
    6ASP     HR 5698   4.565   5.007  12.849 -0.5209  1.6422 -0.1776
    6ASP     HR 5699   4.356   4.938  12.991  0.8521 -0.5148  1.0791
    6ASP     HR 5700   4.410   5.030  13.115  0.0836  0.2274  0.1582
    6ASP     HR 5701   4.406   5.226  12.914  0.9809 -1.5173 -0.6085
    6ASP     HR 5702   4.261   5.180  12.992 -0.8817  0.4440 -0.1568
    6ASP     HR 5703   4.350   5.052  12.730 -0.3139 -0.3601 -0.0461
    6ASP     HR 5704   4.189   5.040  12.815 -1.7878  2.6336  0.9754
    6ASP     HR 5705   4.318   5.300  12.701  0.7027 -0.4491  0.0983
    6ASP     HR 5706   4.156   5.268  12.781 -1.5132  0.1345 -2.7505
    6ASP     HR 5707   4.114   5.292  12.541  0.5413  0.2331 -0.7330
    6ASP     HR 5708   4.245   5.177  12.518 -0.2611 -0.5189 -0.4018
    6ASP     HR 5709   4.094   5.128  12.598  0.3677 -1.0781  0.2501
    6ASP      H 5710   4.468   4.746  12.974  0.6783 -2.9257  0.2973
    6ASP    CAI 5711   4.626   4.533  13.093  0.5453  0.4500  0.6075
    6ASP    CBI 5712   4.519   4.445  13.093 -0.0281 -0.6187  0.0446
    6ASP    CBr 5713   4.544   4.323  13.159 -0.3885 -0.1104  0.4101
    6ASP    CAr 5714   4.661   4.312  13.212 -0.2554  0.2217  0.4309
    6ASP      S 5715   4.761   4.453  13.170  0.2622 -0.0500  0.0892
    6ASP    CR1 5716   4.386   4.467  13.027  0.3014  0.0874 -0.1268
    6ASP     CR 5717   4.285   4.357  13.051  0.1988  0.0211  0.3147
    6ASP     CR 5718   4.145   4.374  12.980 -0.4538  0.3576 -0.1293
    6ASP     CR 5719   4.050   4.284  13.059  0.4266 -0.0782 -0.5529
    6ASP     CR 5720   3.902   4.300  13.023  0.2957  0.0892 -0.2853
    6ASP   CR11 5721   3.860   4.235  12.892 -0.5581 -0.2486  0.2297
    6ASP     HR 5722   4.410   4.480  12.921 -0.5619 -0.5403 -0.4100
    6ASP     HR 5723   4.344   4.556  13.073 -1.7616 -1.4798  1.0657
    6ASP     HR 5724   4.334   4.269  13.010  0.9591  0.4626  0.2727
    6ASP     HR 5725   4.272   4.352  13.159  1.8918  0.1508  0.5355
    6ASP     HR 5726   4.142   4.350  12.874 -0.2970 -0.6284  0.0869
    6ASP     HR 5727   4.113   4.477  12.997  2.4417  1.1542  0.7554
    6ASP     HR 5728   4.079   4.181  13.040 -0.1597 -0.3129 -0.1902
    6ASP     HR 5729   4.073   4.296  13.164  0.7148 -0.6179 -0.5521
    6ASP     HR 5730   3.892   4.408  13.014  2.6674  0.4223  0.7387
    6ASP     HR 5731   3.842   4.273  13.110 -0.4070  0.1956 -0.7320
    6ASP     HR 5732   3.854   4.126  12.902 -0.1702 -0.4663 -1.7384
    6ASP     HR 5733   3.763   4.271  12.858  0.7474  0.6947 -2.6600
    6ASP     HR 5734   3.918   4.262  12.804  1.8130 -0.3143  1.7188
    6ASP      H 5735   4.480   4.235  13.157 -2.7792  1.6050 -0.5027
    6ASP    CAI 5736   4.722   4.203  13.282  0.4968  0.1126  0.1212
    6ASP    CBI 5737   4.669   4.146  13.393 -0.6855  0.3430 -0.3469
    6ASP    CBr 5738   4.767   4.113  13.494  0.0865  0.4737  0.4414
    6ASP    CAr 5739   4.892   4.148  13.463 -0.6300  0.0670  0.0596
    6ASP      S 5740   4.892   4.217  13.303  0.2476 -0.0578  0.4935
    6ASP    CR1 5741   4.532   4.105  13.420  0.2653  0.6138  0.2709
    6ASP     CR 5742   4.488   3.977  13.350 -0.3818 -0.6960 -0.4275
    6ASP     CR 5743   4.367   3.908  13.408  0.0449  0.2172  0.6285
    6ASP     CR 5744   4.379   3.846  13.543  0.3512  0.1644  0.7862
    6ASP     CR 5745   4.493   3.746  13.554 -0.7399  0.5409 -0.7621
    6ASP   CR11 5746   4.483   3.675  13.684  0.3917 -0.2232  0.1904
    6ASP     HR 5747   4.535   4.111  13.528  0.7345  0.1226  0.2880
    6ASP     HR 5748   4.463   4.187  13.401 -1.2271 -0.7250 -0.1725
    6ASP     HR 5749   4.462   4.010  13.250 -1.4282  3.1340  1.0348
    6ASP     HR 5750   4.578   3.916  13.343 -0.6314 -1.1607  0.3458
    6ASP     HR 5751   4.342   3.832  13.334  0.4518 -0.8987  1.6297
    6ASP     HR 5752   4.283   3.977  13.420  0.0459  0.5091 -0.8417
    6ASP     HR 5753   4.387   3.925  13.617 -4.1653 -0.6547  2.3049
    6ASP     HR 5754   4.281   3.802  13.560  0.3112 -0.8348 -1.7908
    6ASP     HR 5755   4.590   3.796  13.555 -0.6472  0.3554  0.5695
    6ASP     HR 5756   4.497   3.674  13.473  3.2290 -0.2359  0.0350
    6ASP     HR 5757   4.567   3.606  13.695  0.5752  0.1918  1.4881
    6ASP     HR 5758   4.500   3.752  13.759  3.0040 -1.2713  0.7331
    6ASP     HR 5759   4.395   3.610  13.690  1.2368 -1.3532  0.3919
    6ASP      H 5760   4.744   4.067  13.590 -0.8069 -0.5473 -0.2533
    6ASP    CAI 5761   5.016   4.134  13.533  0.8719  0.6520  0.5082
    6ASP    CBI 5762   5.077   4.226  13.612 -0.1770  0.2102  0.1124
    6ASP    CBr 5763   5.129   4.176  13.736 -0.3351  0.2749  0.6129
    6ASP    CAr 5764   5.121   4.043  13.747  0.4393  0.6816  0.0146
    6ASP      S 5765   5.045   3.981  13.602  0.2059 -0.2828 -0.3002
    6ASP    CR1 5766   5.103   4.372  13.582 -0.0555 -0.1032 -0.5244
    6ASP     CR 5767   5.015   4.475  13.659 -0.6336  0.1052  0.3078
    6ASP     CR 5768   5.007   4.607  13.583 -0.2086  0.2255  0.2304
    6ASP     CR 5769   4.928   4.707  13.665 -0.5388 -0.7720 -0.0214
    6ASP     CR 5770   4.885   4.830  13.575 -0.6686  0.4069  0.0145
    6ASP   CR11 5771   4.785   4.919  13.657 -0.0130  0.0494 -0.1735
    6ASP     HR 5772   5.209   4.396  13.590 -0.2184  0.4798 -0.1125
    6ASP     HR 5773   5.076   4.389  13.477  1.4300 -1.6971 -1.1900
    6ASP     HR 5774   4.913   4.436  13.665 -0.5305 -0.4421 -1.1311
    6ASP     HR 5775   5.057   4.490  13.758  0.4162  1.3835 -0.3184
    6ASP     HR 5776   4.955   4.590  13.489 -1.0563  0.7364  0.6014
    6ASP     HR 5777   5.112   4.634  13.574  0.0350 -0.4997  0.8475
    6ASP     HR 5778   4.834   4.658  13.690 -1.4717  0.7666 -0.4517
    6ASP     HR 5779   4.980   4.758  13.746 -0.6581  2.5235 -1.9528
    6ASP     HR 5780   4.832   4.795  13.486 -0.2231  1.6553 -0.7725
    6ASP     HR 5781   4.979   4.883  13.557  0.5909 -1.9694 -0.5519
    6ASP     HR 5782   4.840   4.946  13.748 -0.6195  0.0106  0.2110
    6ASP     HR 5783   4.747   5.001  13.596 -0.8378 -0.0056  0.2501
    6ASP     HR 5784   4.703   4.851  13.680  0.1345 -0.2672 -0.5810
    6ASP      H 5785   5.166   4.250  13.805  1.5596 -0.3208  0.2977
    6ASP    CAI 5786   5.160   3.965  13.864 -0.7480 -0.5418 -0.5515
    6ASP    CBI 5787   5.090   3.869  13.931  0.2701  0.3341  0.3183
    6ASP    CBr 5788   5.091   3.880  14.073  0.5765 -0.0312  0.1735
    6ASP    CAr 5789   5.180   3.973  14.119  0.0334  0.0287  0.4541
    6ASP      S 5790   5.256   4.048  13.987  0.0678 -0.2619 -0.3577
    6ASP    CR1 5791   5.013   3.751  13.871 -0.3063  0.1409  0.0823
    6ASP     CR 5792   5.018   3.624  13.961 -0.3829 -0.4693 -0.3066
    6ASP     CR 5793   5.045   3.491  13.890 -0.3914 -1.0813  0.4911
    6ASP     CR 5794   4.937   3.447  13.795  0.1149 -0.0548 -0.6668
    6ASP     CR 5795   4.966   3.302  13.746 -0.4193 -0.1621  0.9830
    6ASP   CR11 5796   5.103   3.274  13.679  0.9079  0.0473 -0.1224
[truncated: 7,273,598 more chars]
