# Supplementary material for: Deuteration-enhanced neutron contrasts to probe amorphous domain sizes in organic photovoltaic bulk heterojunction films
Source: Nat Commun. 2024 Mar 30;15:2784. doi: 10.1038/s41467-024-47052-7 (PMC10981694; doi:10.1038/s41467-024-47052-7)
Supplement: Supplementary file 8 — Supplementary Data 5 [file 41467_2024_47052_MOESM8_ESM.txt]

Glycine aRginine prOline Methionine Alanine Cystine Serine
103428
   52MET    c51    1   5.245   6.626  21.280
   52MET    c52    2   5.372   6.562  21.293
   52MET    c52    3   5.476   6.608  21.391
   52MET    c51    4   5.431   6.713  21.474
   52MET    c50    5   5.295   6.773  21.470
   52MET    c50    6   5.208   6.733  21.372
   52MET    np0    7   5.094   6.804  21.362
   52MET    sp0    8   5.094   6.901  21.498
   52MET    np0    9   5.249   6.873  21.542
   52MET    cs0   10   5.189   6.585  21.156
   52MET    c53   11   5.252   6.468  21.121
   52MET    np1   12   5.369   6.459  21.192
   52MET    cs0   13   5.540   6.752  21.556
   52MET    c53   14   5.632   6.655  21.541
   52MET    np1   15   5.600   6.569  21.433
   52MET    cs2   16   5.195   6.410  21.003
   52MET    cs1   17   5.085   6.483  20.965
   52MET    sp1   18   5.053   6.625  21.061
   52MET    cs2   19   5.739   6.666  21.630
   52MET    cs1   20   5.707   6.772  21.715
   52MET    sp1   21   5.560   6.864  21.688
   52MET    c54   22   5.024   6.435  20.843
   52MET    cs3   23   5.083   6.313  20.800
   52MET    sp2   24   5.216   6.262  20.910
   52MET    c54   25   5.815   6.789  21.807
   52MET    cs3   26   5.925   6.696  21.795
   52MET    sp2   27   5.888   6.584  21.658
   52MET    c=0   28   5.038   6.240  20.686
   52MET    c=1   29   5.061   6.124  20.615
   52MET    c=0   30   6.041   6.693  21.879
   52MET    c=1   31   6.151   6.609  21.890
   52MET     c2   32   5.466   6.358  21.156
   52MET     c2   33   5.699   6.461  21.393
   52MET     c2   34   5.810   6.894  21.911
   52MET     c2   35   4.905   6.508  20.772
   52MET    c=2   36   5.001   6.084  20.483
   52MET    c55   37   5.061   5.951  20.445
   52MET    c56   38   5.149   5.912  20.547
   52MET     c'   39   5.149   6.015  20.649
   52MET    c=2   40   6.248   6.608  21.997
   52MET    c55   41   6.363   6.520  21.964
   52MET    c56   42   6.327   6.460  21.842
   52MET     c'   43   6.199   6.508  21.799
   52MET    cp3   44   5.223   5.792  20.545
   52MET    cp2   45   5.203   5.708  20.442
   52MET    cp1   46   5.120   5.743  20.338
   52MET    cp0   47   5.044   5.860  20.338
   52MET    cp3   48   6.409   6.364  21.778
   52MET    cp2   49   6.528   6.331  21.840
   52MET    cp1   50   6.571   6.397  21.956
   52MET    cp0   51   6.490   6.493  22.015
   52MET     o'   52   5.215   5.998  20.751
   52MET     o'   53   6.154   6.483  21.690
   52MET      f   54   5.101   5.655  20.238
   52MET      f   55   5.270   5.591  20.447
   52MET      f   56   6.609   6.242  21.778
   52MET      f   57   6.700   6.380  21.994
   52MET    c=3   58   4.911   6.153  20.405
   52MET    ct1   59   4.871   6.102  20.276
   52MET    nt1   60   4.844   6.067  20.168
   52MET    ct0   61   4.850   6.281  20.435
   52MET    nt0   62   4.798   6.378  20.467
   52MET    c=3   63   6.235   6.681  22.115
   52MET    ct0   64   6.123   6.754  22.161
   52MET    nt0   65   6.035   6.820  22.194
   52MET    ct1   66   6.335   6.677  22.214
   52MET    nt1   67   6.418   6.675  22.292
   52MET      h   68   4.984   6.314  20.628
   52MET      h   69   6.034   6.778  21.944
   52MET      h   70   5.567   6.399  21.153
   52MET      h   71   5.458   6.330  21.051
   52MET      h   72   5.647   6.380  21.342
   52MET      h   73   5.739   6.410  21.481
   52MET      h   74   5.838   6.859  22.011
   52MET      h   75   5.709   6.933  21.915
   52MET      h   76   4.828   6.432  20.756
   52MET      h   77   4.945   6.531  20.673
   52MET     ha   78   5.282   5.758  20.630
   52MET     ha   79   4.967   5.866  20.262
   52MET     ha   80   6.378   6.315  21.687
   52MET     ha   81   6.539   6.541  22.098
   52MET     c1   82   5.456   6.224  21.235
   52MET      h   83   5.468   6.267  21.334
   52MET     c2   84   5.579   6.147  21.189
   52MET      h   85   5.556   6.066  21.118
   52MET      h   86   5.653   6.213  21.144
   52MET     c2   87   5.631   6.060  21.308
   52MET      h   88   5.651   6.121  21.397
   52MET      h   89   5.550   5.994  21.337
   52MET     c2   90   5.749   5.978  21.255
   52MET      h   91   5.716   5.892  21.195
   52MET      h   92   5.804   6.030  21.175
   52MET     c3   93   5.840   5.911  21.362
   52MET      h   94   5.890   5.991  21.418
   52MET      h   95   5.784   5.841  21.424
   52MET      h   96   5.920   5.853  21.314
   52MET     c1   97   5.817   6.517  21.309
   52MET      h   98   5.877   6.578  21.376
   52MET     c2   99   5.769   6.600  21.192
   52MET      h  100   5.711   6.536  21.124
   52MET      h  101   5.699   6.679  21.222
   52MET     c2  102   5.889   6.660  21.117
   52MET      h  103   5.955   6.702  21.193
   52MET      h  104   5.961   6.591  21.075
   52MET     c2  105   5.856   6.768  21.018
   52MET      h  106   5.795   6.852  21.052
   52MET      h  107   5.951   6.802  20.977
   52MET     c3  108   5.806   6.707  20.887
   52MET      h  109   5.703   6.676  20.905
   52MET      h  110   5.816   6.792  20.819
   52MET      h  111   5.871   6.623  20.862
   52MET     c2  112   5.328   6.139  21.224
   52MET      h  113   5.271   6.160  21.133
   52MET      h  114   5.348   6.032  21.226
   52MET     c3  115   5.241   6.153  21.338
   52MET      h  116   5.299   6.155  21.430
   52MET      h  117   5.212   6.258  21.342
   52MET      h  118   5.152   6.091  21.342
   52MET     c2  119   5.900   6.392  21.257
   52MET      h  120   5.832   6.329  21.198
   52MET      h  121   5.966   6.419  21.174
   52MET     c3  122   5.989   6.334  21.360
   52MET      h  123   5.997   6.226  21.350
   52MET      h  124   6.091   6.373  21.351
   52MET      h  125   5.954   6.354  21.461
   52MET     c2  126   5.889   7.010  21.863
   52MET      h  127   5.980   6.976  21.813
   52MET      h  128   5.849   7.065  21.778
   52MET     c2  129   5.924   7.108  21.973
   52MET      h  130   5.832   7.151  22.013
   52MET      h  131   5.976   7.052  22.051
   52MET     c2  132   6.021   7.224  21.922
   52MET      h  133   5.997   7.265  21.824
   52MET      h  134   6.024   7.310  21.990
   52MET     c2  135   6.160   7.177  21.899
   52MET      h  136   6.168   7.078  21.854
   52MET      h  137   6.197   7.255  21.831
   52MET     c2  138   6.255   7.185  22.025
   52MET      h  139   6.222   7.122  22.107
   52MET      h  140   6.269   7.285  22.067
   52MET     c2  141   6.399   7.156  21.985
   52MET      h  142   6.414   7.189  21.882
   52MET      h  143   6.461   7.207  22.058
   52MET     c2  144   6.425   7.006  21.993
   52MET      h  145   6.373   6.937  21.927
   52MET      h  146   6.391   6.980  22.093
   52MET     c2  147   6.567   6.974  21.984
   52MET      h  148   6.620   6.983  21.888
   52MET      h  149   6.631   7.026  22.054
   52MET     c2  150   6.595   6.818  21.997
   52MET      h  151   6.546   6.765  21.915
   52MET      h  152   6.535   6.794  22.085
   52MET     c3  153   6.737   6.767  21.999
   52MET      h  154   6.796   6.831  21.934
   52MET      h  155   6.780   6.766  22.099
   52MET      h  156   6.741   6.663  21.963
   52MET     c2  157   4.852   6.636  20.826
   52MET      h  158   4.809   6.618  20.925
   52MET      h  159   4.934   6.708  20.833
   52MET     c2  160   4.752   6.695  20.721
   52MET      h  161   4.812   6.728  20.637
   52MET      h  162   4.680   6.619  20.692
   52MET     c2  163   4.679   6.820  20.783
   52MET      h  164   4.621   6.794  20.871
   52MET      h  165   4.747   6.900  20.813
   52MET     c2  166   4.571   6.865  20.689
   52MET      h  167   4.505   6.932  20.745
   52MET      h  168   4.499   6.785  20.673
   52MET     c2  169   4.623   6.941  20.561
   52MET      h  170   4.546   7.013  20.534
   52MET      h  171   4.713   7.001  20.576
   52MET     c2  172   4.645   6.852  20.438
   52MET      h  173   4.700   6.911  20.364
   52MET      h  174   4.710   6.764  20.451
   52MET     c2  175   4.520   6.787  20.386
   52MET      h  176   4.481   6.714  20.457
   52MET      h  177   4.441   6.858  20.360
   52MET     c2  178   4.538   6.706  20.260
   52MET      h  179   4.508   6.782  20.188
   52MET      h  180   4.637   6.668  20.235
   52MET     c2  181   4.437   6.593  20.237
   52MET      h  182   4.347   6.624  20.290
   52MET      h  183   4.403   6.583  20.133
   52MET     c3  184   4.475   6.456  20.306
   52MET      h  185   4.384   6.512  20.278
   52MET      h  186   4.456   6.368  20.367
   52MET      h  187   4.531   6.447  20.214
   53MET    c51  188  15.617   8.182   4.806
   53MET    c52  189  15.681   8.113   4.915
   53MET    c52  190  15.820   8.056   4.903
   53MET    c51  191  15.882   8.086   4.780
   53MET    c50  192  15.821   8.166   4.671
   53MET    c50  193  15.691   8.207   4.683
   53MET    np0  194  15.636   8.264   4.574
   53MET    sp0  195  15.766   8.285   4.470
   53MET    np0  196  15.873   8.193   4.553
   53MET    cs0  197  15.478   8.186   4.835
   53MET    c53  198  15.466   8.169   4.971
   53MET    np1  199  15.581   8.112   5.018
   53MET    cs0  200  16.008   8.021   4.780
   53MET    c53  201  16.028   7.982   4.907
   53MET    np1  202  15.910   7.994   4.984
   53MET    cs2  203  15.330   8.185   5.014
   53MET    cs1  204  15.253   8.225   4.908
   53MET    sp1  205  15.335   8.234   4.755
   53MET    cs2  206  16.157   7.933   4.930
   53MET    cs1  207  16.227   7.953   4.811
   53MET    sp1  208  16.144   8.019   4.671
   53MET    c54  209  15.112   8.238   4.941
   53MET    cs3  210  15.091   8.222   5.081
   53MET    sp2  211  15.243   8.188   5.168
   53MET    c54  212  16.359   7.902   4.829
   53MET    cs3  213  16.391   7.848   4.959
   53MET    sp2  214  16.242   7.862   5.061
   53MET    c=0  215  14.962   8.236   5.142
   53MET    c=1  216  14.900   8.234   5.265
   53MET    c=0  217  16.518   7.796   4.999
   53MET    c=1  218  16.570   7.748   5.118
   53MET     c2  219  15.585   8.062   5.154
   53MET     c2  220  15.910   7.942   5.127
   53MET     c2  221  16.458   7.910   4.719
   53MET     c2  222  15.002   8.269   4.835
   53MET    c=2  223  14.752   8.238   5.292
   53MET    c55  224  14.733   8.229   5.441
   53MET    c56  225  14.861   8.222   5.501
   53MET     c'  226  14.960   8.226   5.395
   53MET    c=2  227  16.710   7.721   5.146
   53MET    c55  228  16.725   7.652   5.277
   53MET    c56  229  16.595   7.649   5.331
   53MET     c'  230  16.503   7.712   5.240
   53MET    cp3  231  14.882   8.212   5.639
   53MET    cp2  232  14.774   8.216   5.719
   53MET    cp1  233  14.647   8.221   5.666
   53MET    cp0  234  14.623   8.231   5.530
   53MET    cp3  235  16.568   7.596   5.458
   53MET    cp2  236  16.674   7.544   5.530
   53MET    cp1  237  16.802   7.535   5.473
   53MET    cp0  238  16.826   7.586   5.346
   53MET     o'  239  15.079   8.226   5.425
   53MET     o'  240  16.384   7.709   5.258
   53MET      f  241  14.542   8.227   5.751
   53MET      f  242  14.798   8.215   5.852
   53MET      f  243  16.648   7.489   5.651
   53MET      f  244  16.893   7.457   5.537
   53MET    c=3  245  14.648   8.245   5.202
   53MET    ct1  246  14.511   8.240   5.247
   53MET    nt1  247  14.400   8.227   5.281
   53MET    ct0  248  14.657   8.254   5.058
   53MET    nt0  249  14.671   8.269   4.945
   53MET    c=3  250  16.814   7.755   5.061
   53MET    ct0  251  16.810   7.833   4.944
   53MET    nt0  252  16.805   7.891   4.844
   53MET    ct1  253  16.947   7.722   5.094
   53MET    nt1  254  17.054   7.692   5.120
   53MET      h  255  14.893   8.222   5.060
   53MET      h  256  16.580   7.795   4.911
   53MET      h  257  15.632   7.964   5.158
   53MET      h  258  15.486   8.032   5.188
   53MET      h  259  15.835   7.994   5.186
   53MET      h  260  16.002   7.972   5.179
   53MET      h  261  16.556   7.947   4.751
   53MET      h  262  16.419   7.975   4.641
   53MET      h  263  14.945   8.354   4.873
   53MET      h  264  14.935   8.183   4.842
   53MET     ha  265  14.981   8.218   5.684
   53MET     ha  266  14.521   8.256   5.502
   53MET     ha  267  16.468   7.600   5.501
   53MET     ha  268  16.926   7.565   5.314
   53MET     c1  269  15.637   8.161   5.261
   53MET      h  270  15.735   8.178   5.215
   53MET     c2  271  15.646   8.075   5.387
   53MET      h  272  15.566   8.094   5.459
   53MET      h  273  15.647   7.969   5.363
   53MET     c2  274  15.768   8.124   5.472
   53MET      h  275  15.861   8.123   5.415
   53MET      h  276  15.750   8.228   5.496
   53MET     c2  277  15.767   8.040   5.601
   53MET      h  278  15.692   8.075   5.673
   53MET      h  279  15.727   7.940   5.586
   53MET     c3  280  15.898   8.045   5.686
   53MET      h  281  15.977   7.998   5.628
   53MET      h  282  15.920   8.146   5.719
   53MET      h  283  15.886   7.985   5.777
   53MET     c1  284  15.895   7.788   5.134
   53MET      h  285  15.988   7.745   5.096
   53MET     c2  286  15.777   7.739   5.054
   53MET      h  287  15.685   7.780   5.096
   53MET      h  288  15.779   7.774   4.950
   53MET     c2  289  15.772   7.585   5.057
   53MET      h  290  15.873   7.550   5.037
   53MET      h  291  15.761   7.538   5.154
   53MET     c2  292  15.678   7.521   4.958
   53MET      h  293  15.688   7.551   4.853
   53MET      h  294  15.689   7.414   4.971
   53MET     c3  295  15.535   7.527   5.008
   53MET      h  296  15.500   7.629   4.992
   53MET      h  297  15.487   7.453   4.944
   53MET      h  298  15.534   7.499   5.113
   53MET     c2  299  15.562   8.293   5.287
   53MET      h  300  15.457   8.287   5.256
   53MET      h  301  15.563   8.322   5.393
   53MET     c3  302  15.624   8.407   5.226
   53MET      h  303  15.732   8.401   5.236
   53MET      h  304  15.623   8.388   5.119
   53MET      h  305  15.581   8.504   5.245
   53MET     c2  306  15.876   7.751   5.287
   53MET      h  307  15.787   7.804   5.324
   53MET      h  308  15.836   7.650   5.300
   53MET     c3  309  16.002   7.751   5.364
   53MET      h  310  15.988   7.785   5.466
   53MET      h  311  16.045   7.650   5.372
   53MET      h  312  16.078   7.816   5.320
   53MET     c2  313  16.463   7.777   4.652
   53MET      h  314  16.458   7.697   4.725
   53MET      h  315  16.374   7.748   4.596
   53MET     c2  316  16.585   7.758   4.564
   53MET      h  317  16.581   7.831   4.483
   53MET      h  318  16.673   7.776   4.627
   53MET     c2  319  16.595   7.611   4.505
   53MET      h  320  16.501   7.569   4.470
   53MET      h  321  16.664   7.604   4.421
   53MET     c2  322  16.634   7.510   4.607
   53MET      h  323  16.589   7.524   4.706
   53MET      h  324  16.598   7.418   4.560
   53MET     c2  325  16.790   7.488   4.623
   53MET      h  326  16.842   7.578   4.657
   53MET      h  327  16.843   7.455   4.534
   53MET     c2  328  16.817   7.369   4.713
   53MET      h  329  16.736   7.297   4.702
   53MET      h  330  16.915   7.332   4.684
   53MET     c2  331  16.823   7.414   4.859
   53MET      h  332  16.735   7.454   4.907
   53MET      h  333  16.893   7.497   4.857
   53MET     c2  334  16.877   7.311   4.947
   53MET      h  335  16.817   7.223   4.971
   53MET      h  336  16.974   7.270   4.917
   53MET     c2  337  16.887   7.359   5.098
   53MET      h  338  16.788   7.383   5.135
   53MET      h  339  16.936   7.457   5.085
   53MET     c3  340  16.950   7.270   5.202
   53MET      h  341  16.925   7.167   5.175
   53MET      h  342  17.058   7.282   5.208
   53MET      h  343  16.911   7.293   5.301
   53MET     c2  344  15.037   8.282   4.691
   53MET      h  345  15.102   8.368   4.678
   53MET      h  346  15.087   8.191   4.658
   53MET     c2  347  14.903   8.289   4.609
   53MET      h  348  14.860   8.190   4.613
   53MET      h  349  14.837   8.364   4.652
   53MET     c2  350  14.936   8.323   4.459
   53MET      h  351  14.984   8.419   4.448
   53MET      h  352  15.001   8.250   4.411
   53MET     c2  353  14.807   8.347   4.385
   53MET      h  354  14.832   8.397   4.291
   53MET      h  355  14.753   8.430   4.430
   53MET     c2  356  14.725   8.216   4.353
   53MET      h  357  14.672   8.235   4.259
   53MET      h  358  14.785   8.128   4.333
   53MET     c2  359  14.618   8.180   4.457
   53MET      h  360  14.584   8.079   4.435
   53MET      h  361  14.651   8.172   4.562
   53MET     c2  362  14.509   8.283   4.470
   53MET      h  363  14.547   8.375   4.512
   53MET      h  364  14.456   8.303   4.378
   53MET     c2  365  14.398   8.245   4.567
   53MET      h  366  14.328   8.204   4.494
   53MET      h  367  14.418   8.172   4.645
   53MET     c2  368  14.321   8.362   4.631
   53MET      h  369  14.330   8.443   4.559
   53MET      h  370  14.213   8.345   4.638
   53MET     c3  371  14.387   8.419   4.761
   53MET      h  372  14.326   8.455   4.678
   53MET      h  373  14.425   8.498   4.827
   53MET      h  374  14.331   8.337   4.804
   54MET    c51  375  14.496   9.524  18.384
   54MET    c52  376  14.524   9.388  18.421
   54MET    c52  377  14.533   9.278  18.320
   54MET    c51  378  14.522   9.323  18.187
   54MET    c50  379  14.504   9.465  18.146
   54MET    c50  380  14.487   9.560  18.243
   54MET    np0  381  14.453   9.683  18.200
   54MET    sp0  382  14.474   9.675  18.034
   54MET    np0  383  14.490   9.513  18.024
   54MET    cs0  384  14.454   9.592  18.501
   54MET    c53  385  14.502   9.520  18.608
   54MET    np1  386  14.531   9.393  18.565
   54MET    cs0  387  14.526   9.209  18.103
   54MET    c53  388  14.566   9.109  18.182
   54MET    np1  389  14.563   9.145  18.318
   54MET    cs2  390  14.478   9.587  18.733
   54MET    cs1  391  14.424   9.710  18.708
   54MET    sp1  392  14.391   9.746  18.541
   54MET    cs2  393  14.595   8.991  18.111
   54MET    cs1  394  14.582   9.024  17.976
   54MET    sp1  395  14.529   9.185  17.930
   54MET    c54  396  14.391   9.783  18.830
   54MET    cs3  397  14.438   9.714  18.945
   54MET    sp2  398  14.519   9.560  18.903
   54MET    c54  399  14.608   8.906  17.899
   54MET    cs3  400  14.644   8.788  17.973
   54MET    sp2  401  14.641   8.830  18.149
   54MET    c=0  402  14.424   9.766  19.078
   54MET    c=1  403  14.456   9.738  19.209
   54MET    c=0  404  14.677   8.660  17.917
   54MET    c=1  405  14.721   8.539  17.968
   54MET     c2  406  14.560   9.290  18.662
   54MET     c2  407  14.594   9.039  18.423
   54MET     c2  408  14.602   8.909  17.751
   54MET     c2  409  14.316   9.919  18.829
   54MET    c=2  410  14.410   9.813  19.331
   54MET    c55  411  14.468   9.742  19.451
   54MET    c56  412  14.545   9.634  19.405
   54MET     c'  413  14.539   9.632  19.260
   54MET    c=2  414  14.773   8.428  17.892
   54MET    c55  415  14.790   8.308  17.979
   54MET    c56  416  14.760   8.354  18.108
   54MET     c'  417  14.724   8.493  18.104
   54MET    cp3  418  14.615   9.545  19.489
   54MET    cp2  419  14.611   9.570  19.622
   54MET    cp1  420  14.535   9.672  19.672
   54MET    cp0  421  14.466   9.762  19.591
   54MET    cp3  422  14.770   8.271  18.222
   54MET    cp2  423  14.810   8.140  18.202
   54MET    cp1  424  14.830   8.089  18.072
   54MET    cp0  425  14.817   8.173  17.962
   54MET     o'  426  14.604   9.549  19.198
   54MET     o'  427  14.680   8.551  18.200
   54MET      f  428  14.536   9.694  19.805
   54MET      f  429  14.685   9.487  19.699
   54MET      f  430  14.816   8.058  18.309
   54MET      f  431  14.840   7.955  18.060
   54MET    c=3  432  14.327   9.922  19.339
   54MET    ct1  433  14.287   9.975  19.468
   54MET    nt1  434  14.247  10.014  19.570
   54MET    ct0  435  14.268   9.996  19.230
   54MET    nt0  436  14.230  10.055  19.138
   54MET    c=3  437  14.801   8.432  17.756
   54MET    ct0  438  14.802   8.544  17.670
   54MET    nt0  439  14.795   8.635  17.599
   54MET    ct1  440  14.849   8.318  17.688
   54MET    nt1  441  14.884   8.224  17.634
   54MET      h  442  14.344   9.838  19.068
   54MET      h  443  14.660   8.669  17.811
   54MET      h  444  14.508   9.198  18.638
   54MET      h  445  14.513   9.310  18.758
   54MET      h  446  14.630   9.086  18.514
   54MET      h  447  14.681   8.979  18.394
   54MET      h  448  14.687   8.861  17.703
   54MET      h  449  14.597   9.013  17.720
   54MET      h  450  14.375   9.988  18.891
   54MET      h  451  14.226   9.900  18.887
   54MET     ha  452  14.683   9.470  19.452
   54MET     ha  453  14.428   9.851  19.641
   54MET     ha  454  14.752   8.309  18.322
   54MET     ha  455  14.827   8.118  17.870
   54MET     c1  456  14.711   9.269  18.695
   54MET      h  457  14.743   9.247  18.593
   54MET     c2  458  14.711   9.145  18.784
   54MET      h  459  14.726   9.167  18.890
   54MET      h  460  14.618   9.089  18.773
   54MET     c2  461  14.841   9.063  18.756
   54MET      h  462  14.852   9.038  18.651
   54MET      h  463  14.924   9.129  18.779
   54MET     c2  464  14.839   8.945  18.854
   54MET      h  465  14.869   8.974  18.955
   54MET      h  466  14.738   8.911  18.878
   54MET     c3  467  14.940   8.829  18.823
   54MET      h  468  14.909   8.783  18.729
   54MET      h  469  15.043   8.865  18.824
   54MET      h  470  14.934   8.751  18.899
   54MET     c1  471  14.473   8.945  18.449
   54MET      h  472  14.461   8.884  18.360
   54MET     c2  473  14.347   9.022  18.478
   54MET      h  474  14.360   9.080  18.569
   54MET      h  475  14.324   9.096  18.400
   54MET     c2  476  14.229   8.925  18.494
   54MET      h  477  14.235   8.854  18.412
   54MET      h  478  14.235   8.852  18.574
   54MET     c2  479  14.092   8.988  18.493
   54MET      h  480  14.067   9.054  18.410
   54MET      h  481  14.021   8.906  18.502
   54MET     c3  482  14.060   9.048  18.629
   54MET      h  483  14.116   9.142  18.635
   54MET      h  484  13.952   9.061  18.622
   54MET      h  485  14.090   8.977  18.706
   54MET     c2  486  14.792   9.384  18.758
   54MET      h  487  14.729   9.457  18.809
   54MET      h  488  14.866   9.349  18.830
   54MET     c3  489  14.875   9.452  18.663
   54MET      h  490  14.922   9.382  18.595
   54MET      h  491  14.808   9.495  18.588
   54MET      h  492  14.941   9.530  18.700
   54MET     c2  493  14.512   8.855  18.574
   54MET      h  494  14.532   8.922  18.659
   54MET      h  495  14.424   8.807  18.618
   54MET     c3  496  14.603   8.743  18.540
   54MET      h  497  14.672   8.722  18.621
   54MET      h  498  14.548   8.650  18.522
   54MET      h  499  14.663   8.764  18.451
   54MET     c2  500  14.470   8.855  17.710
   54MET      h  501  14.442   8.770  17.771
   54MET      h  502  14.383   8.916  17.734
   54MET     c2  503  14.465   8.817  17.563
   54MET      h  504  14.479   8.908  17.503
   54MET      h  505  14.546   8.747  17.545
   54MET     c2  506  14.328   8.747  17.524
   54MET      h  507  14.238   8.792  17.567
   54MET      h  508  14.310   8.745  17.416
   54MET     c2  509  14.317   8.608  17.576
   54MET      h  510  14.357   8.594  17.676
   54MET      h  511  14.208   8.594  17.573
   54MET     c2  512  14.374   8.496  17.479
   54MET      h  513  14.481   8.507  17.461
   54MET      h  514  14.327   8.490  17.381
   54MET     c2  515  14.339   8.358  17.532
   54MET      h  516  14.243   8.364  17.585
   54MET      h  517  14.338   8.293  17.445
   54MET     c2  518  14.446   8.310  17.629
   54MET      h  519  14.464   8.362  17.722
   54MET      h  520  14.539   8.325  17.573
   54MET     c2  521  14.434   8.168  17.660
   54MET      h  522  14.353   8.134  17.726
   54MET      h  523  14.429   8.102  17.574
   54MET     c2  524  14.549   8.117  17.757
   54MET      h  525  14.543   8.171  17.852
   54MET      h  526  14.637   8.159  17.708
   54MET     c3  527  14.558   7.971  17.794
   54MET      h  528  14.456   7.933  17.799
   54MET      h  529  14.615   7.914  17.721
   54MET      h  530  14.607   7.959  17.890
   54MET     c2  531  14.271   9.981  18.702
   54MET      h  532  14.358  10.005  18.641
   54MET      h  533  14.206   9.910  18.649
   54MET     c2  534  14.179  10.104  18.737
   54MET      h  535  14.087  10.063  18.776
   54MET      h  536  14.230  10.168  18.808
   54MET     c2  537  14.146  10.182  18.604
   54MET      h  538  14.235  10.222  18.556
   54MET      h  539  14.094  10.123  18.529
   54MET     c2  540  14.074  10.310  18.640
   54MET      h  541  14.076  10.375  18.552
   54MET      h  542  14.136  10.372  18.704
   54MET     c2  543  13.923  10.289  18.684
   54MET      h  544  13.869  10.379  18.653
   54MET      h  545  13.871  10.208  18.633
   54MET     c2  546  13.902  10.274  18.835
   54MET      h  547  13.799  10.240  18.850
   54MET      h  548  13.960  10.197  18.887
   54MET     c2  549  13.940  10.396  18.914
   54MET      h  550  14.047  10.413  18.911
   54MET      h  551  13.888  10.487  18.884
   54MET     c2  552  13.911  10.387  19.062
   54MET      h  553  13.815  10.438  19.062
   54MET      h  554  13.902  10.289  19.109
   54MET     c2  555  13.999  10.474  19.154
   54MET      h  556  14.030  10.558  19.092
   54MET      h  557  13.944  10.522  19.236
   54MET     c3  558  14.135  10.407  19.197
   54MET      h  559  14.095  10.507  19.178
   54MET      h  560  14.243  10.403  19.212
   54MET      h  561  14.069  10.365  19.272
   55MET    c51  562  13.852   6.185   8.636
   55MET    c52  563  13.921   6.140   8.518
   55MET    c52  564  13.849   6.113   8.389
   55MET    c51  565  13.712   6.145   8.394
   55MET    c50  566  13.641   6.202   8.511
   55MET    c50  567  13.710   6.216   8.629
   55MET    np0  568  13.636   6.251   8.737
   55MET    sp0  569  13.487   6.291   8.672
   55MET    np0  570  13.513   6.231   8.522
   55MET    cs0  571  13.938   6.162   8.746
   55MET    c53  572  14.066   6.153   8.696
   55MET    np1  573  14.057   6.126   8.562
   55MET    cs0  574  13.656   6.109   8.268
   55MET    c53  575  13.761   6.085   8.189
   55MET    np1  576  13.882   6.078   8.261
   55MET    cs2  577  14.164   6.144   8.800
   55MET    cs1  578  14.102   6.157   8.922
   55MET    sp1  579  13.928   6.172   8.917
   55MET    cs2  580  13.725   6.067   8.054
   55MET    cs1  581  13.587   6.091   8.048
   55MET    sp1  582  13.499   6.127   8.195
   55MET    c54  583  14.193   6.143   9.034
   55MET    cs3  584  14.328   6.134   8.989
   55MET    sp2  585  14.340   6.140   8.811
   55MET    c54  586  13.545   6.071   7.913
   55MET    cs3  587  13.647   6.036   7.818
   55MET    sp2  588  13.804   6.026   7.908
   55MET    c=0  589  14.439   6.125   9.079
   55MET    c=1  590  14.577   6.119   9.081
   55MET    c=0  591  13.628   6.015   7.677
   55MET    c=1  592  13.711   5.989   7.570
   55MET     c2  593  14.177   6.088   8.489
   55MET     c2  594  14.009   6.038   8.188
   55MET     c2  595  13.403   6.091   7.875
   55MET     c2  596  14.146   6.142   9.182
   55MET    c=2  597  14.665   6.094   9.200
   55MET    c55  598  14.808   6.093   9.151
   55MET    c56  599  14.806   6.118   9.012
   55MET     c'  600  14.668   6.134   8.970
   55MET    c=2  601  13.676   5.995   7.430
   55MET    c55  602  13.785   5.940   7.345
   55MET    c56  603  13.890   5.914   7.436
   55MET     c'  604  13.849   5.948   7.569
   55MET    cp3  605  14.922   6.124   8.932
   55MET    cp2  606  15.041   6.111   8.994
   55MET    cp1  607  15.048   6.084   9.128
   55MET    cp0  608  14.936   6.079   9.210
   55MET    cp3  609  14.016   5.867   7.393
   55MET    cp2  610  14.033   5.844   7.258
   55MET    cp1  611  13.926   5.858   7.168
   55MET    cp0  612  13.803   5.903   7.212
   55MET     o'  613  14.644   6.162   8.854
   55MET     o'  614  13.917   5.922   7.666
   55MET      f  615  15.169   6.074   9.186
   55MET      f  616  15.150   6.125   8.915
   55MET      f  617  14.152   5.794   7.216
   55MET      f  618  13.943   5.807   7.044
   55MET    c=3  619  14.629   6.072   9.331
   55MET    ct1  620  14.729   6.041   9.431
   55MET    nt1  621  14.807   6.008   9.511
   55MET    ct0  622  14.495   6.072   9.386
   55MET    nt0  623  14.388   6.080   9.425
   55MET    c=3  624  13.554   6.042   7.382
   55MET    ct0  625  13.452   6.109   7.454
   55MET    nt0  626  13.366   6.156   7.514
   55MET    ct1  627  13.526   6.041   7.244
   55MET    nt1  628  13.502   6.037   7.133
   55MET      h  629  14.395   6.090   9.172
   55MET      h  630  13.522   6.021   7.661
   55MET      h  631  14.157   6.003   8.424
   55MET      h  632  14.250   6.041   8.555
   55MET      h  633  14.096   6.077   8.242
   55MET      h  634  14.017   6.091   8.093
   55MET      h  635  13.391   6.151   7.784
   55MET      h  636  13.352   6.140   7.957
   55MET      h  637  14.207   6.215   9.235
   55MET      h  638  14.180   6.045   9.219
   55MET     ha  639  14.920   6.154   8.828
   55MET     ha  640  14.955   6.079   9.317
   55MET     ha  641  14.097   5.852   7.463
   55MET     ha  642  13.729   5.901   7.134
   55MET     c1  643  14.253   6.204   8.420
   55MET      h  644  14.170   6.238   8.358
   55MET     c2  645  14.361   6.132   8.339
   55MET      h  646  14.461   6.139   8.383
   55MET      h  647  14.336   6.027   8.325
   55MET     c2  648  14.386   6.212   8.207
   55MET      h  649  14.294   6.227   8.150
   55MET      h  650  14.417   6.312   8.236
   55MET     c2  651  14.500   6.141   8.134
   55MET      h  652  14.598   6.164   8.177
   55MET      h  653  14.502   6.033   8.153
   55MET     c3  654  14.521   6.180   7.984
   55MET      h  655  14.433   6.146   7.929
   55MET      h  656  14.543   6.286   7.973
   55MET      h  657  14.606   6.125   7.942
   55MET     c1  658  14.019   5.886   8.164
   55MET      h  659  13.943   5.861   8.090
   55MET     c2  660  13.996   5.807   8.290
   55MET      h  661  14.075   5.830   8.362
   55MET      h  662  13.903   5.834   8.341
   55MET     c2  663  13.998   5.656   8.259
   55MET      h  664  13.936   5.641   8.171
   55MET      h  665  14.089   5.615   8.217
   55MET     c2  666  13.948   5.566   8.369
   55MET      h  667  13.849   5.589   8.412
   55MET      h  668  13.952   5.465   8.330
   55MET     c3  669  14.055   5.545   8.475
   55MET      h  670  14.058   5.636   8.535
   55MET      h  671  14.016   5.458   8.528
   55MET      h  672  14.150   5.526   8.424
   55MET     c2  673  14.312   6.319   8.504
   55MET      h  674  14.329   6.289   8.608
   55MET      h  675  14.407   6.355   8.465
   55MET     c3  676  14.233   6.438   8.502
   55MET      h  677  14.195   6.457   8.401
   55MET      h  678  14.136   6.411   8.543
   55MET      h  679  14.271   6.526   8.553
   55MET     c2  680  14.164   5.858   8.107
   55MET      h  681  14.237   5.893   8.182
   55MET      h  682  14.191   5.751   8.115
   55MET     c3  683  14.179   5.890   7.964
   55MET      h  684  14.278   5.928   7.941
   55MET      h  685  14.165   5.802   7.900
   55MET      h  686  14.108   5.966   7.931
   55MET     c2  687  13.338   5.958   7.870
   55MET      h  688  13.405   5.884   7.825
   55MET      h  689  13.326   5.906   7.965
   55MET     c2  690  13.206   5.959   7.796
   55MET      h  691  13.136   6.023   7.850
   55MET      h  692  13.225   6.000   7.696
   55MET     c2  693  13.145   5.813   7.779
   55MET      h  694  13.153   5.749   7.867
   55MET      h  695  13.039   5.814   7.753
   55MET     c2  696  13.218   5.731   7.679
   55MET      h  697  13.326   5.743   7.680
   55MET      h  698  13.189   5.630   7.710
   55MET     c2  699  13.164   5.744   7.530
   55MET      h  700  13.174   5.845   7.491
   55MET      h  701  13.060   5.716   7.515
   55MET     c2  702  13.231   5.641   7.441
   55MET      h  703  13.254   5.552   7.501
   55MET      h  704  13.161   5.623   7.359
   55MET     c2  705  13.361   5.697   7.384
   55MET      h  706  13.444   5.721   7.450
   55MET      h  707  13.330   5.793   7.343
   55MET     c2  708  13.414   5.615   7.276
   55MET      h  709  13.461   5.518   7.298
   55MET      h  710  13.345   5.593   7.195
   55MET     c2  711  13.547   5.676   7.214
   55MET      h  712  13.624   5.681   7.291
   55MET      h  713  13.517   5.780   7.199
   55MET     c3  714  13.612   5.610   7.095
   55MET      h  715  13.596   5.503   7.104
   55MET      h  716  13.571   5.645   7.000
   55MET      h  717  13.719   5.632   7.092
   55MET     c2  718  14.002   6.150   9.216
   55MET      h  719  13.964   6.248   9.184
   55MET      h  720  13.948   6.070   9.166
   55MET     c2  721  13.986   6.123   9.370
   55MET      h  722  14.006   6.017   9.384
   55MET      h  723  14.054   6.185   9.426
   55MET     c2  724  13.837   6.151   9.413
   55MET      h  725  13.808   6.254   9.396
   55MET      h  726  13.764   6.090   9.360
   55MET     c2  727  13.826   6.142   9.562
   55MET      h  728  13.732   6.188   9.592
   55MET      h  729  13.892   6.214   9.610
   55MET     c2  730  13.830   5.994   9.619
   55MET      h  731  13.769   5.994   9.709
   55MET      h  732  13.784   5.919   9.555
   55MET     c2  733  13.970   5.945   9.660
   55MET      h  734  13.962   5.837   9.676
   55MET      h  735  14.049   5.951   9.585
   55MET     c2  736  14.031   6.022   9.773
   55MET      h  737  14.054   6.124   9.742
   55MET      h  738  13.971   6.024   9.863
   55MET     c2  739  14.165   5.969   9.820
   55MET      h  740  14.129   5.909   9.903
   55MET      h  741  14.225   5.908   9.753
   55MET     c2  742  14.258   6.072   9.887
   55MET      h  743  14.192   6.147   9.928
   55MET      h  744  14.311   6.033   9.974
   55MET     c3  745  14.349   6.152   9.786
   55MET      h  746  14.301   6.168   9.883
   55MET      h  747  14.393   6.242   9.743
   55MET      h  748  14.409   6.064   9.799
   56MET    c51  749  22.522  19.349  22.839
   56MET    c52  750  22.478  19.388  22.970
   56MET    c52  751  22.573  19.405  23.085
   56MET    c51  752  22.708  19.388  23.048
   56MET    c50  753  22.757  19.359  22.911
   56MET    c50  754  22.665  19.335  22.812
   56MET    np0  755  22.714  19.291  22.695
   56MET    sp0  756  22.880  19.310  22.711
   56MET    np0  757  22.881  19.339  22.872
   56MET    cs0  758  22.408  19.304  22.768
   56MET    c53  759  22.299  19.359  22.830
   56MET    np1  760  22.335  19.397  22.956
   56MET    cs0  761  22.786  19.400  23.167
   56MET    c53  762  22.702  19.449  23.259
   56MET    np1  763  22.568  19.446  23.215
   56MET    cs2  764  22.177  19.332  22.758
   56MET    cs1  765  22.208  19.267  22.641
   56MET    sp1  766  22.376  19.230  22.618
   56MET    cs2  767  22.767  19.487  23.378
   56MET    cs1  768  22.903  19.469  23.354
   56MET    sp1  769  22.957  19.402  23.201
   56MET    c54  770  22.090  19.230  22.564
   56MET    cs3  771  21.972  19.284  22.622
   56MET    sp2  772  22.007  19.377  22.772
   56MET    c54  773  22.973  19.503  23.474
   56MET    cs3  774  22.894  19.549  23.584
   56MET    sp2  775  22.720  19.546  23.532
   56MET    c=0  776  21.842  19.269  22.564
   56MET    c=1  777  21.710  19.304  22.581
   56MET    c=0  778  22.944  19.592  23.712
   56MET    c=1  779  22.886  19.646  23.826
   56MET     c2  780  22.233  19.436  23.051
   56MET     c2  781  22.458  19.486  23.312
   56MET     c2  782  23.121  19.495  23.479
   56MET     c2  783  22.097  19.145  22.434
   56MET    c=2  784  21.592  19.254  22.504
   56MET    c55  785  21.469  19.320  22.563
   56MET    c56  786  21.510  19.405  22.667
   56MET     c'  787  21.655  19.396  22.677
   56MET    c=2  788  22.957  19.706  23.937
   56MET    c55  789  22.864  19.734  24.050
   56MET    c56  790  22.736  19.701  23.999
   56MET     c'  791  22.748  19.655  23.863
   56MET    cp3  792  21.423  19.482  22.745
   56MET    cp2  793  21.292  19.478  22.713
   56MET    cp1  794  21.246  19.395  22.614
   56MET    cp0  795  21.330  19.318  22.535
   56MET    cp3  796  22.619  19.720  24.074
   56MET    cp2  797  22.632  19.770  24.203
   56MET    cp1  798  22.759  19.792  24.259
   56MET    cp0  799  22.873  19.771  24.183
   56MET     o'  800  21.713  19.467  22.759
   56MET     o'  801  22.654  19.608  23.804
   56MET      f  802  21.114  19.396  22.585
   56MET      f  803  21.211  19.560  22.785
   56MET      f  804  22.520  19.784  24.277
   56MET      f  805  22.764  19.813  24.392
   56MET    c=3  806  21.588  19.164  22.401
   56MET    ct1  807  21.462  19.121  22.344
   56MET    nt1  808  21.361  19.079  22.303
   56MET    ct0  809  21.700  19.096  22.339
   56MET    nt0  810  21.794  19.053  22.289
   56MET    c=3  811  23.094  19.731  23.938
   56MET    ct0  812  23.185  19.722  23.831
   56MET    nt0  813  23.261  19.707  23.746
   56MET    ct1  814  23.155  19.787  24.052
   56MET    nt1  815  23.205  19.829  24.146
   56MET      h  816  21.854  19.183  22.499
   56MET      h  817  23.049  19.572  23.711
   56MET      h  818  22.251  19.391  23.148
   56MET      h  819  22.137  19.388  23.029
   56MET      h  820  22.370  19.519  23.257
   56MET      h  821  22.485  19.577  23.366
   56MET      h  822  23.168  19.583  23.523
   56MET      h  823  23.158  19.481  23.378
   56MET      h  824  22.040  19.200  22.358
   56MET      h  825  22.036  19.057  22.458
   56MET     ha  826  21.457  19.556  22.817
   56MET     ha  827  21.285  19.274  22.447
   56MET     ha  828  22.521  19.700  24.032
   56MET     ha  829  22.962  19.784  24.243
   56MET     c1  830  22.202  19.588  23.058
   56MET      h  831  22.303  19.620  23.083
   56MET     c2  832  22.106  19.599  23.176
   56MET      h  833  22.001  19.615  23.147
   56MET      h  834  22.112  19.511  23.240
   56MET     c2  835  22.132  19.735  23.249
   56MET      h  836  22.236  19.747  23.279
   56MET      h  837  22.114  19.813  23.176
   56MET     c2  838  22.027  19.745  23.362
   56MET      h  839  21.929  19.774  23.324
   56MET      h  840  21.999  19.647  23.402
   56MET     c3  841  22.054  19.854  23.470
   56MET      h  842  22.144  19.825  23.524
   56MET      h  843  22.057  19.953  23.426
   56MET      h  844  21.973  19.854  23.544
   56MET     c1  845  22.424  19.373  23.413
   56MET      h  846  22.510  19.365  23.480
   56MET     c2  847  22.398  19.242  23.345
   56MET      h  848  22.310  19.251  23.281
   56MET      h  849  22.479  19.212  23.278
   56MET     c2  850  22.373  19.132  23.450
   56MET      h  851  22.452  19.143  23.525
   56MET      h  852  22.290  19.146  23.518
   56MET     c2  853  22.375  18.991  23.399
   56MET      h  854  22.462  18.960  23.339
   56MET      h  855  22.360  18.926  23.485
   56MET     c3  856  22.243  18.956  23.333
   56MET      h  857  22.243  19.004  23.235
   56MET      h  858  22.249  18.847  23.329
   56MET      h  859  22.162  18.993  23.397
   56MET     c2  860  22.147  19.661  22.934
   56MET      h  861  22.099  19.593  22.864
   56MET      h  862  22.074  19.739  22.959
   56MET     c3  863  22.247  19.737  22.865
   56MET      h  864  22.312  19.789  22.935
   56MET      h  865  22.323  19.666  22.832
   56MET      h  866  22.216  19.797  22.780
   56MET     c2  867  22.296  19.421  23.493
   56MET      h  868  22.215  19.437  23.420
   56MET      h  869  22.247  19.338  23.545
   56MET     c3  870  22.324  19.520  23.599
   56MET      h  871  22.244  19.592  23.610
   56MET      h  872  22.336  19.473  23.697
   56MET      h  873  22.415  19.577  23.579
   56MET     c2  874  23.157  19.367  23.546
   56MET      h  875  23.091  19.347  23.630
   56MET      h  876  23.135  19.275  23.491
   56MET     c2  877  23.301  19.362  23.592
   56MET      h  878  23.367  19.369  23.505
   56MET      h  879  23.317  19.449  23.657
   56MET     c2  880  23.334  19.231  23.676
   56MET      h  881  23.292  19.139  23.636
   56MET      h  882  23.441  19.212  23.685
   56MET     c2  883  23.274  19.232  23.812
   56MET      h  884  23.174  19.274  23.817
   56MET      h  885  23.274  19.125  23.835
   56MET     c2  886  23.365  19.296  23.924
   56MET      h  887  23.386  19.402  23.906
   56MET      h  888  23.462  19.249  23.940
   56MET     c2  889  23.304  19.273  24.061
   56MET      h  890  23.249  19.178  24.060
   56MET      h  891  23.387  19.276  24.131
   56MET     c2  892  23.207  19.385  24.095
   56MET      h  893  23.117  19.400  24.036
   56MET      h  894  23.265  19.475  24.076
   56MET     c2  895  23.167  19.385  24.235
   56MET      h  896  23.098  19.308  24.272
   56MET      h  897  23.249  19.384  24.307
   56MET     c2  898  23.069  19.505  24.271
   56MET      h  899  22.978  19.496  24.213
   56MET      h  900  23.123  19.589  24.226
   56MET     c3  901  23.025  19.526  24.414
   56MET      h  902  23.016  19.428  24.460
   56MET      h  903  23.095  19.587  24.471
   56MET      h  904  22.929  19.578  24.417
   56MET     c2  905  22.226  19.093  22.384
   56MET      h  906  22.290  19.177  22.356
   56MET      h  907  22.274  19.033  22.463
   56MET     c2  908  22.197  18.992  22.267
   56MET      h  909  22.153  18.905  22.313
   56MET      h  910  22.130  19.039  22.195
   56MET     c2  911  22.333  18.951  22.199
   56MET      h  912  22.384  19.036  22.155
   56MET      h  913  22.403  18.903  22.267
   56MET     c2  914  22.303  18.870  22.076
   56MET      h  915  22.394  18.865  22.016
   56MET      h  916  22.243  18.928  22.006
   56MET     c2  917  22.255  18.722  22.106
   56MET      h  918  22.290  18.661  22.022
   56MET      h  919  22.300  18.676  22.194
   56MET     c2  920  22.103  18.704  22.113
   56MET      h  921  22.084  18.604  22.154
   56MET      h  922  22.048  18.768  22.182
   56MET     c2  923  22.032  18.733  21.984
   56MET      h  924  22.038  18.839  21.960
   56MET      h  925  22.066  18.674  21.900
   56MET     c2  926  21.883  18.707  21.988
   56MET      h  927  21.884  18.608  21.944
   56MET      h  928  21.831  18.706  22.083
   56MET     c2  929  21.798  18.789  21.888
   56MET      h  930  21.865  18.812  21.806
   56MET      h  931  21.718  18.732  21.841
   56MET     c3  932  21.753  18.931  21.942
   56MET      h  933  21.778  18.883  21.846
   56MET      h  934  21.741  19.039  21.937
   56MET      h  935  21.676  18.870  21.984
   57MET    c51  936  20.120  21.293  23.144
   57MET    c52  937  20.152  21.164  23.198
   57MET    c52  938  20.294  21.118  23.215
   57MET    c51  939  20.389  21.217  23.182
   57MET    c50  940  20.357  21.354  23.136
   57MET    c50  941  20.226  21.388  23.114
   57MET    np0  942  20.205  21.507  23.055
   57MET    sp0  943  20.355  21.581  23.059
   57MET    np0  944  20.441  21.449  23.101
   57MET    cs0  945  19.983  21.289  23.105
   57MET    c53  946  19.925  21.186  23.176
   57MET    np1  947  20.024  21.103  23.220
   57MET    cs0  948  20.518  21.158  23.196
   57MET    c53  949  20.497  21.043  23.261
   57MET    np1  950  20.360  21.010  23.267
   57MET    cs2  951  19.783  21.181  23.155
   57MET    cs1  952  19.745  21.288  23.078
   57MET    sp1  953  19.874  21.390  23.022
   57MET    cs2  954  20.615  20.980  23.301
   57MET    cs1  955  20.719  21.068  23.268
   57MET    sp1  956  20.681  21.218  23.184
   57MET    c54  957  19.603  21.288  23.046
   57MET    cs3  958  19.535  21.184  23.117
   57MET    sp2  959  19.647  21.088  23.218
   57MET    c54  960  20.842  21.007  23.305
   57MET    cs3  961  20.835  20.878  23.368
   57MET    sp2  962  20.659  20.832  23.378
   57MET    c=0  963  19.394  21.165  23.109
   57MET    c=1  964  19.292  21.087  23.159
   57MET    c=0  965  20.946  20.801  23.416
   57MET    c=1  966  20.959  20.682  23.485
   57MET     c2  967  19.988  20.975  23.277
   57MET     c2  968  20.318  20.876  23.326
   57MET     c2  969  20.971  21.078  23.283
   57MET     c2  970  19.537  21.391  22.950
   57MET    c=2  971  19.149  21.085  23.114
   57MET    c55  972  19.078  20.980  23.197
   57MET    c56  973  19.171  20.923  23.286
   57MET     c'  974  19.299  20.988  23.264
   57MET    c=2  975  21.079  20.631  23.547
   57MET    c55  976  21.061  20.491  23.593
   57MET    c56  977  20.924  20.464  23.570
   57MET     c'  978  20.861  20.579  23.511
   57MET    cp3  979  19.141  20.821  23.378
   57MET    cp2  980  19.012  20.780  23.384
   57MET    cp1  981  18.918  20.830  23.298
   57MET    cp0  982  18.945  20.931  23.207
   57MET    cp3  983  20.864  20.342  23.606
   57MET    cp2  984  20.945  20.246  23.665
   57MET    cp1  985  21.083  20.267  23.679
   57MET    cp0  986  21.140  20.387  23.640
   57MET     o'  987  19.394  20.958  23.335
   57MET     o'  988  20.748  20.576  23.468
   57MET      f  989  18.791  20.787  23.310
   57MET      f  990  18.984  20.688  23.479
   57MET      f  991  20.890  20.127  23.696
   57MET      f  992  21.159  20.159  23.710
   57MET    c=3  993  19.087  21.159  23.016
   57MET    ct1  994  18.949  21.136  22.982
   57MET    nt1  995  18.840  21.114  22.947
   57MET    ct0  996  19.148  21.261  22.934
   57MET    nt0  997  19.200  21.347  22.877
   57MET    c=3  998  21.198  20.704  23.558
   57MET    ct0  999  21.219  20.841  23.531
   57MET    nt0 1000  21.239  20.950  23.501
   57MET    ct1 1001  21.312  20.646  23.617
   57MET    nt1 1002  21.405  20.597  23.661
   57MET      h 1003  19.366  21.216  23.017
   57MET      h 1004  21.034  20.854  23.386
   57MET      h 1005  20.053  20.896  23.238
   57MET      h 1006  19.893  20.938  23.237
   57MET      h 1007  20.216  20.882  23.363
   57MET      h 1008  20.374  20.855  23.418
   57MET      h 1009  21.037  21.075  23.369
   57MET      h 1010  20.949  21.181  23.257
   57MET      h 1011  19.451  21.433  23.004
   57MET      h 1012  19.494  21.329  22.871
   57MET     ha 1013  19.210  20.787  23.453
   57MET     ha 1014  18.858  20.977  23.160
   57MET     ha 1015  20.758  20.325  23.592
   57MET     ha 1016  21.248  20.385  23.649
   57MET     c1 1017  19.972  20.971  23.432
   57MET      h 1018  20.072  21.006  23.456
   57MET     c2 1019  19.952  20.823  23.462
   57MET      h 1020  19.849  20.796  23.485
   57MET      h 1021  19.987  20.761  23.379
   57MET     c2 1022  20.018  20.791  23.600
   57MET      h 1023  20.123  20.821  23.604
   57MET      h 1024  19.968  20.854  23.673
   57MET     c2 1025  19.989  20.643  23.630
   57MET      h 1026  19.886  20.628  23.665
   57MET      h 1027  19.982  20.583  23.539
   57MET     c3 1028  20.073  20.579  23.744
   57MET      h 1029  20.177  20.576  23.712
   57MET      h 1030  20.056  20.630  23.839
   57MET      h 1031  20.042  20.474  23.759
   57MET     c1 1032  20.338  20.759  23.226
   57MET      h 1033  20.446  20.745  23.215
   57MET     c2 1034  20.275  20.787  23.093
   57MET      h 1035  20.167  20.797  23.106
   57MET      h 1036  20.307  20.882  23.050
   57MET     c2 1037  20.305  20.671  22.995
   57MET      h 1038  20.411  20.650  23.004
   57MET      h 1039  20.269  20.572  23.023
   57MET     c2 1040  20.273  20.699  22.851
   57MET      h 1041  20.315  20.790  22.806
   57MET      h 1042  20.303  20.610  22.795
   57MET     c3 1043  20.124  20.682  22.824
   57MET      h 1044  20.075  20.771  22.863
   57MET      h 1045  20.123  20.674  22.715
   57MET      h 1046  20.091  20.590  22.873
   57MET     c2 1047  19.863  21.057  23.499
   57MET      h 1048  19.782  21.084  23.430
   57MET      h 1049  19.817  21.008  23.585
   57MET     c3 1050  19.915  21.177  23.559
   57MET      h 1051  20.009  21.157  23.609
   57MET      h 1052  19.959  21.235  23.478
   57MET      h 1053  19.846  21.240  23.614
   57MET     c2 1054  20.273  20.631  23.293
   57MET      h 1055  20.166  20.653  23.311
   57MET      h 1056  20.255  20.551  23.219
   57MET     c3 1057  20.357  20.568  23.397
   57MET      h 1058  20.297  20.526  23.478
   57MET      h 1059  20.416  20.485  23.357
   57MET      h 1060  20.426  20.639  23.443
   57MET     c2 1061  21.031  21.024  23.158
   57MET      h 1062  21.018  20.917  23.152
   57MET      h 1063  20.979  21.048  23.065
   57MET     c2 1064  21.178  21.058  23.143
   57MET      h 1065  21.188  21.167  23.136
   57MET      h 1066  21.229  21.023  23.233
   57MET     c2 1067  21.244  20.988  23.016
   57MET      h 1068  21.183  20.989  22.926
   57MET      h 1069  21.339  21.034  22.987
   57MET     c2 1070  21.264  20.843  23.035
   57MET      h 1071  21.183  20.791  23.087
   57MET      h 1072  21.271  20.810  22.930
   57MET     c2 1073  21.403  20.802  23.099
   57MET      h 1074  21.415  20.841  23.200
   57MET      h 1075  21.492  20.833  23.044
   57MET     c2 1076  21.422  20.652  23.094
   57MET      h 1077  21.371  20.613  23.005
   57MET      h 1078  21.530  20.635  23.094
   57MET     c2 1079  21.362  20.587  23.217
   57MET      h 1080  21.255  20.592  23.236
   57MET      h 1081  21.405  20.644  23.299
   57MET     c2 1082  21.402  20.447  23.232
   57MET      h 1083  21.359  20.371  23.166
   57MET      h 1084  21.509  20.429  23.230
   57MET     c2 1085  21.342  20.381  23.364
   57MET      h 1086  21.233  20.382  23.360
   57MET      h 1087  21.367  20.457  23.438
   57MET     c3 1088  21.380  20.240  23.401
   57MET      h 1089  21.392  20.184  23.309
   57MET      h 1090  21.472  20.236  23.460
   57MET      h 1091  21.302  20.194  23.463
   57MET     c2 1092  19.619  21.494  22.881
   57MET      h 1093  19.662  21.561  22.956
   57MET      h 1094  19.698  21.445  22.824
   57MET     c2 1095  19.528  21.566  22.775
   57MET      h 1096  19.512  21.494  22.696
   57MET      h 1097  19.436  21.598  22.821
   57MET     c2 1098  19.606  21.688  22.715
   57MET      h 1099  19.631  21.763  22.790
   57MET      h 1100  19.700  21.661  22.666
   57MET     c2 1101  19.513  21.767  22.627
   57MET      h 1102  19.559  21.865  22.608
   57MET      h 1103  19.428  21.803  22.684
   57MET     c2 1104  19.482  21.699  22.487
   57MET      h 1105  19.466  21.780  22.416
   57MET      h 1106  19.565  21.642  22.444
   57MET     c2 1107  19.356  21.612  22.485
   57MET      h 1108  19.358  21.555  22.392
   57MET      h 1109  19.348  21.533  22.561
   57MET     c2 1110  19.229  21.688  22.511
   57MET      h 1111  19.226  21.725  22.613
   57MET      h 1112  19.212  21.770  22.442
   57MET     c2 1113  19.103  21.605  22.500
   57MET      h 1114  19.077  21.630  22.398
   57MET      h 1115  19.108  21.497  22.512
   57MET     c2 1116  18.982  21.655  22.581
   57MET      h 1117  18.997  21.763  22.591
   57MET      h 1118  18.887  21.648  22.529
   57MET     c3 1119  18.978  21.605  22.730
   57MET      h 1120  18.947  21.692  22.673
   57MET      h 1121  18.969  21.616  22.839
   57MET      h 1122  18.932  21.521  22.681
   58MET    c51 1123  12.889  10.539   2.454
   58MET    c52 1124  12.933  10.529   2.590
   58MET    c52 1125  12.913  10.404   2.671
   58MET    c51 1126  12.856  10.298   2.597
   58MET    c50 1127  12.820  10.303   2.453
   58MET    c50 1128  12.832  10.423   2.387
   58MET    np0 1129  12.781  10.426   2.262
   58MET    sp0 1130  12.745  10.266   2.229
   58MET    np0 1131  12.764  10.209   2.381
   58MET    cs0 1132  12.886  10.677   2.421
   58MET    c53 1133  12.969  10.741   2.510
   58MET    np1 1134  12.987  10.659   2.618
   58MET    cs0 1135  12.837  10.190   2.687
   58MET    c53 1136  12.905  10.223   2.797
   58MET    np1 1137  12.947  10.358   2.795
   58MET    cs2 1138  12.986  10.880   2.478
   58MET    cs1 1139  12.921  10.907   2.360
   58MET    sp1 1140  12.833  10.774   2.290
   58MET    cs2 1141  12.914  10.118   2.890
   58MET    cs1 1142  12.855  10.007   2.829
   58MET    sp1 1143  12.783  10.025   2.669
   58MET    c54 1144  12.927  11.047   2.323
   58MET    cs3 1145  13.012  11.120   2.410
   58MET    sp2 1146  13.081  11.015   2.538
   58MET    c54 1147  12.859   9.899   2.921
   58MET    cs3 1148  12.922   9.924   3.048
   58MET    sp2 1149  12.977  10.097   3.049
   58MET    c=0 1150  13.041  11.259   2.393
   58MET    c=1 1151  13.116  11.362   2.447
   58MET    c=0 1152  12.941   9.828   3.153
   58MET    c=1 1153  13.004   9.829   3.276
   58MET     c2 1154  13.051  10.711   2.737
   58MET     c2 1155  13.014  10.417   2.918
   58MET     c2 1156  12.805   9.766   2.883
   58MET     c2 1157  12.851  11.106   2.200
   58MET    c=2 1158  13.110  11.507   2.410
   58MET    c55 1159  13.207  11.580   2.499
   58MET    c56 1160  13.270  11.485   2.582
   58MET     c' 1161  13.215  11.354   2.550
   58MET    c=2 1162  13.033   9.715   3.359
   58MET    c55 1163  13.083   9.757   3.493
   58MET    c56 1164  13.095   9.897   3.483
   58MET     c' 1165  13.054   9.941   3.352
   58MET    cp3 1166  13.367  11.517   2.679
   58MET    cp2 1167  13.406  11.646   2.687
   58MET    cp1 1168  13.347  11.743   2.610
   58MET    cp0 1169  13.251  11.714   2.513
   58MET    cp3 1170  13.146   9.975   3.588
   58MET    cp2 1171  13.182   9.910   3.705
   58MET    cp1 1172  13.160   9.772   3.720
   58MET    cp0 1173  13.108   9.697   3.616
   58MET     o' 1174  13.260  11.256   2.608
   58MET     o' 1175  13.042  10.057   3.325
   58MET      f 1176  13.391  11.870   2.620
   58MET      f 1177  13.505  11.672   2.775
   58MET      f 1178  13.227   9.985   3.808
   58MET      f 1179  13.171   9.722   3.846
   58MET    c=3 1180  13.030  11.569   2.316
   58MET    ct1 1181  13.033  11.713   2.301
   58MET    nt1 1182  13.027  11.829   2.293
   58MET    ct0 1183  12.934  11.507   2.227
   58MET    nt0 1184  12.866  11.451   2.154
   58MET    c=3 1185  13.014   9.582   3.319
   58MET    ct0 1186  12.982   9.534   3.191
   58MET    nt0 1187  12.947   9.495   3.088
   58MET    ct1 1188  13.041   9.476   3.407
   58MET    nt1 1189  13.060   9.391   3.481
   58MET      h 1190  12.960  11.294   2.331
   58MET      h 1191  12.889   9.739   3.122
   58MET      h 1192  12.998  10.681   2.826
   58MET      h 1193  13.037  10.819   2.745
   58MET      h 1194  13.077  10.501   2.889
   58MET      h 1195  13.089  10.347   2.957
   58MET      h 1196  12.871   9.683   2.908
   58MET      h 1197  12.785   9.766   2.776
   58MET      h 1198  12.924  11.162   2.142
   58MET      h 1199  12.786  11.182   2.244
   58MET     ha 1200  13.422  11.442   2.734
   58MET     ha 1201  13.228  11.794   2.443
   58MET     ha 1202  13.160  10.082   3.578
   58MET     ha 1203  13.089   9.596   3.646
   58MET     c1 1204  13.205  10.689   2.746
   58MET      h 1205  13.202  10.581   2.738
   58MET     c2 1206  13.240  10.738   2.886
   58MET      h 1207  13.289  10.836   2.888
   58MET      h 1208  13.151  10.742   2.949
   58MET     c2 1209  13.357  10.650   2.942
   58MET      h 1210  13.333  10.544   2.940
   58MET      h 1211  13.440  10.663   2.874
   58MET     c2 1212  13.393  10.709   3.079
   58MET      h 1213  13.453  10.800   3.071
   58MET      h 1214  13.307  10.753   3.130
   58MET     c3 1215  13.482  10.619   3.171
   58MET      h 1216  13.424  10.531   3.197
   58MET      h 1217  13.578  10.597   3.123
   58MET      h 1218  13.505  10.670   3.264
   58MET     c1 1219  12.913  10.453   3.029
   58MET      h 1220  12.875  10.359   3.069
   58MET     c2 1221  12.801  10.538   2.978
   58MET      h 1222  12.840  10.633   2.942
   58MET      h 1223  12.750  10.494   2.891
   58MET     c2 1224  12.698  10.564   3.091
   58MET      h 1225  12.680  10.469   3.139
   58MET      h 1226  12.734  10.616   3.179
   58MET     c2 1227  12.567  10.622   3.047
   58MET      h 1228  12.513  10.571   2.967
   58MET      h 1229  12.506  10.631   3.137
   58MET     c3 1230  12.579  10.772   3.025
   58MET      h 1231  12.630  10.785   2.928
   58MET      h 1232  12.474  10.803   3.024
   58MET      h 1233  12.636  10.815   3.107
   58MET     c2 1234  13.298  10.752   2.639
   58MET      h 1235  13.252  10.837   2.590
   58MET      h 1236  13.393  10.786   2.681
   58MET     c3 1237  13.342  10.658   2.541
   58MET      h 1238  13.367  10.562   2.587
   58MET      h 1239  13.252  10.621   2.491
   58MET      h 1240  13.413  10.692   2.466
   58MET     c2 1241  12.995  10.531   3.141
   58MET      h 1242  13.039  10.620   3.094
   58MET      h 1243  12.928  10.586   3.209
   58MET     c3 1244  13.074  10.443   3.229
   58MET      h 1245  13.167  10.489   3.260
   58MET      h 1246  13.020  10.419   3.322
   58MET      h 1247  13.100  10.348   3.181
   58MET     c2 1248  12.669   9.755   2.942
   58MET      h 1249  12.666   9.797   3.042
   58MET      h 1250  12.592   9.820   2.900
   58MET     c2 1251  12.616   9.613   2.945
   58MET      h 1252  12.607   9.577   2.842
   58MET      h 1253  12.690   9.552   2.998
   58MET     c2 1254  12.477   9.600   3.021
   58MET      h 1255  12.405   9.679   2.999
   58MET      h 1256  12.425   9.507   2.999
   58MET     c2 1257  12.490   9.615   3.168
   58MET      h 1258  12.562   9.690   3.201
   58MET      h 1259  12.388   9.642   3.195
   58MET     c2 1260  12.517   9.479   3.246
   58MET      h 1261  12.611   9.433   3.218
   58MET      h 1262  12.441   9.402   3.235
   58MET     c2 1263  12.507   9.502   3.396
   58MET      h 1264  12.434   9.582   3.415
   58MET      h 1265  12.480   9.406   3.439
   58MET     c2 1266  12.642   9.544   3.451
   58MET      h 1267  12.687   9.638   3.421
   58MET      h 1268  12.710   9.468   3.413
   58MET     c2 1269  12.647   9.539   3.597
   58MET      h 1270  12.594   9.615   3.656
   58MET      h 1271  12.617   9.445   3.641
   58MET     c2 1272  12.790   9.579   3.655
   58MET      h 1273  12.813   9.682   3.626
   58MET      h 1274  12.855   9.518   3.592
   58MET     c3 1275  12.816   9.571   3.803
   58MET      h 1276  12.724   9.597   3.854
   58MET      h 1277  12.849   9.472   3.834
   58MET      h 1278  12.896   9.640   3.831
   58MET     c2 1279  12.763  11.020   2.117
   58MET      h 1280  12.824  10.944   2.068
   58MET      h 1281  12.687  10.973   2.180
   58MET     c2 1282  12.683  11.113   2.018
   58MET      h 1283  12.611  11.166   2.078
   58MET      h 1284  12.751  11.179   1.967
   58MET     c2 1285  12.605  11.023   1.915
   58MET      h 1286  12.671  10.962   1.855
   58MET      h 1287  12.533  10.955   1.962
   58MET     c2 1288  12.543  11.111   1.810
   58MET      h 1289  12.513  11.048   1.726
   58MET      h 1290  12.620  11.167   1.758
   58MET     c2 1291  12.416  11.193   1.859
   58MET      h 1292  12.352  11.205   1.772
   58MET      h 1293  12.354  11.141   1.932
   58MET     c2 1294  12.447  11.333   1.912
   58MET      h 1295  12.356  11.370   1.961
   58MET      h 1296  12.522  11.342   1.991
   58MET     c2 1297  12.504  11.426   1.808
   58MET      h 1298  12.604  11.394   1.778
   58MET      h 1299  12.442  11.438   1.720
   58MET     c2 1300  12.527  11.568   1.856
   58MET      h 1301  12.434  11.611   1.818
   58MET      h 1302  12.537  11.587   1.962
   58MET     c2 1303  12.636  11.648   1.782
   58MET      h 1304  12.641  11.603   1.683
   58MET      h 1305  12.609  11.752   1.762
   58MET     c3 1306  12.781  11.627   1.840
   58MET      h 1307  12.733  11.648   1.743
   58MET      h 1308  12.888  11.606   1.834
   58MET      h 1309  12.746  11.704   1.906
   59MET    c51 1310   8.306  16.756  20.009
   59MET    c52 1311   8.275  16.769  20.148
   59MET    c52 1312   8.321  16.668  20.250
   59MET    c51 1313   8.404  16.568  20.195
   59MET    c50 1314   8.446  16.559  20.053
   59MET    c50 1315   8.393  16.648  19.963
   59MET    np0 1316   8.421  16.625  19.833
   59MET    sp0 1317   8.536  16.504  19.838
   59MET    np0 1318   8.520  16.466  19.996
   59MET    cs0 1319   8.217  16.841  19.938
   59MET    c53 1320   8.173  16.935  20.028
   59MET    np1 1321   8.194  16.887  20.154
   59MET    cs0 1322   8.434  16.477  20.300
   59MET    c53 1323   8.395  16.538  20.412
   59MET    np1 1324   8.316  16.652  20.385
   59MET    cs2 1325   8.092  17.036  19.964
   59MET    cs1 1326   8.092  17.015  19.829
   59MET    sp1 1327   8.178  16.873  19.775
   59MET    cs2 1328   8.435  16.471  20.528
   59MET    cs1 1329   8.514  16.364  20.486
   59MET    sp1 1330   8.536  16.336  20.314
   59MET    c54 1331   8.008  17.109  19.757
   59MET    cs3 1332   7.958  17.210  19.844
   59MET    sp2 1333   8.013  17.186  20.012
   59MET    c54 1334   8.556  16.291  20.601
   59MET    cs3 1335   8.512  16.341  20.728
   59MET    sp2 1336   8.411  16.488  20.698
   59MET    c=0 1337   7.878  17.319  19.797
   59MET    c=1 1338   7.816  17.434  19.842
   59MET    c=0 1339   8.545  16.285  20.857
   59MET    c=1 1340   8.521  16.322  20.988
   59MET     c2 1341   8.134  16.956  20.267
   59MET     c2 1342   8.252  16.727  20.501
   59MET     c2 1343   8.643  16.172  20.587
   59MET     c2 1344   7.981  17.099  19.604
   59MET    c=2 1345   7.722  17.522  19.764
   59MET    c55 1346   7.677  17.633  19.856
   59MET    c56 1347   7.741  17.615  19.980
   59MET     c' 1348   7.825  17.496  19.971
   59MET    c=2 1349   8.583  16.265  21.105
   59MET    c55 1350   8.518  16.315  21.229
   59MET    c56 1351   8.425  16.410  21.184
   59MET     c' 1352   8.430  16.420  21.040
   59MET    cp3 1353   7.723  17.699  20.091
   59MET    cp2 1354   7.644  17.807  20.075
   59MET    cp1 1355   7.578  17.828  19.956
   59MET    cp0 1356   7.594  17.747  19.845
   59MET    cp3 1357   8.345  16.486  21.272
   59MET    cp2 1358   8.360  16.461  21.408
   59MET    cp1 1359   8.443  16.359  21.454
   59MET    cp0 1360   8.519  16.285  21.365
   59MET     o' 1361   7.895  17.465  20.067
   59MET     o' 1362   8.350  16.484  20.978
   59MET      f 1363   7.502  17.939  19.944
   59MET      f 1364   7.635  17.891  20.181
   59MET      f 1365   8.281  16.530  21.494
   59MET      f 1366   8.430  16.323  21.584
   59MET    c=3 1367   7.678  17.508  19.635
   59MET    ct1 1368   7.579  17.599  19.580
   59MET    nt1 1369   7.494  17.666  19.536
   59MET    ct0 1370   7.715  17.405  19.540
   59MET    nt0 1371   7.755  17.326  19.467
   59MET    c=3 1372   8.689  16.175  21.102
   59MET    ct0 1373   8.766  16.135  20.991
   59MET    nt0 1374   8.824  16.096  20.899
   59MET    ct1 1375   8.742  16.122  21.221
   59MET    nt1 1376   8.782  16.076  21.318
   59MET      h 1377   7.838  17.284  19.703
   59MET      h 1378   8.599  16.194  20.836
   59MET      h 1379   8.089  16.885  20.336
   59MET      h 1380   8.044  17.009  20.238
   59MET      h 1381   8.234  16.831  20.473
   59MET      h 1382   8.324  16.739  20.583
   59MET      h 1383   8.727  16.171  20.657
   59MET      h 1384   8.681  16.169  20.485
   59MET      h 1385   8.003  17.197  19.562
   59MET      h 1386   7.873  17.088  19.597
   59MET     ha 1387   7.782  17.691  20.182
   59MET     ha 1388   7.554  17.785  19.752
   59MET     ha 1389   8.278  16.563  21.237
   59MET     ha 1390   8.571  16.205  21.415
   59MET     c1 1391   8.224  17.062  20.336
   59MET      h 1392   8.306  16.995  20.361
   59MET     c2 1393   8.143  17.103  20.459
   59MET      h 1394   8.094  17.201  20.449
   59MET      h 1395   8.067  17.028  20.482
   59MET     c2 1396   8.241  17.135  20.576
   59MET      h 1397   8.309  17.053  20.597
   59MET      h 1398   8.305  17.216  20.541
   59MET     c2 1399   8.155  17.183  20.693
   59MET      h 1400   8.122  17.287  20.681
   59MET      h 1401   8.056  17.137  20.695
   59MET     c3 1402   8.226  17.189  20.833
   59MET      h 1403   8.250  17.086  20.861
   59MET      h 1404   8.311  17.257  20.831
   59MET      h 1405   8.157  17.227  20.909
   59MET     c1 1406   8.124  16.657  20.553
   59MET      h 1407   8.157  16.565  20.602
   59MET     c2 1408   8.028  16.626  20.443
   59MET      h 1409   7.994  16.719  20.397
   59MET      h 1410   8.074  16.569  20.361
   59MET     c2 1411   7.907  16.548  20.498
   59MET      h 1412   7.947  16.470  20.563
   59MET      h 1413   7.847  16.598  20.575
   59MET     c2 1414   7.817  16.485  20.396
   59MET      h 1415   7.864  16.421  20.320
   59MET      h 1416   7.740  16.432  20.451
   59MET     c3 1417   7.722  16.588  20.336
   59MET      h 1418   7.781  16.647  20.265
   59MET      h 1419   7.647  16.524  20.290
   59MET      h 1420   7.683  16.649  20.418
   59MET     c2 1421   8.272  17.185  20.257
   59MET      h 1422   8.208  17.207  20.171
   59MET      h 1423   8.276  17.276  20.318
   59MET     c3 1424   8.408  17.174  20.213
   59MET      h 1425   8.470  17.131  20.290
   59MET      h 1426   8.412  17.088  20.147
   59MET      h 1427   8.452  17.260  20.162
   59MET     c2 1428   8.058  16.755  20.658
   59MET      h 1429   8.036  16.849  20.607
   59MET      h 1430   7.954  16.728  20.679
   59MET     c3 1431   8.124  16.754  20.791
   59MET      h 1432   8.123  16.852  20.838
   59MET      h 1433   8.073  16.686  20.861
   59MET      h 1434   8.229  16.723  20.785
   59MET     c2 1435   8.556  16.051  20.594
   59MET      h 1436   8.479  16.063  20.670
   59MET      h 1437   8.488  16.035  20.510
   59MET     c2 1438   8.634  15.923  20.620
   59MET      h 1439   8.702  15.906  20.535
   59MET      h 1440   8.692  15.939  20.711
   59MET     c2 1441   8.539  15.798  20.641
   59MET      h 1442   8.454  15.792  20.573
   59MET      h 1443   8.591  15.702  20.630
   59MET     c2 1444   8.469  15.799  20.772
   59MET      h 1445   8.435  15.898  20.804
   59MET      h 1446   8.385  15.733  20.751
   59MET     c2 1447   8.548  15.730  20.890
   59MET      h 1448   8.642  15.779  20.913
   59MET      h 1449   8.571  15.624  20.876
   59MET     c2 1450   8.459  15.718  21.013
   59MET      h 1451   8.355  15.707  20.980
   59MET      h 1452   8.497  15.634  21.070
   59MET     c2 1453   8.471  15.844  21.098
   59MET      h 1454   8.438  15.940  21.060
   59MET      h 1455   8.579  15.856  21.110
   59MET     c2 1456   8.412  15.828  21.231
   59MET      h 1457   8.303  15.825  21.242
   59MET      h 1458   8.447  15.742  21.287
   59MET     c2 1459   8.429  15.958  21.321
   59MET      h 1460   8.377  16.042  21.274
   59MET      h 1461   8.535  15.979  21.306
   59MET     c3 1462   8.382  15.956  21.464
   59MET      h 1463   8.293  15.894  21.469
   59MET      h 1464   8.458  15.919  21.533
   59MET      h 1465   8.358  16.058  21.497
   59MET     c2 1466   8.038  16.987  19.524
   59MET      h 1467   8.147  16.995  19.525
   59MET      h 1468   8.006  16.892  19.567
   59MET     c2 1469   7.973  16.992  19.380
   59MET      h 1470   7.870  16.961  19.393
   59MET      h 1471   7.982  17.092  19.340
   59MET     c2 1472   8.046  16.888  19.288
   59MET      h 1473   8.151  16.910  19.275
   59MET      h 1474   8.040  16.785  19.324
   59MET     c2 1475   7.997  16.905  19.147
   59MET      h 1476   8.066  16.853  19.080
   59MET      h 1477   8.018  17.006  19.111
   59MET     c2 1478   7.851  16.849  19.121
   59MET      h 1479   7.848  16.816  19.017
   59MET      h 1480   7.825  16.760  19.179
   59MET     c2 1481   7.739  16.952  19.137
   59MET      h 1482   7.644  16.897  19.138
   59MET      h 1483   7.735  17.008  19.232
   59MET     c2 1484   7.746  17.065  19.039
   59MET      h 1485   7.833  17.128  19.057
   59MET      h 1486   7.744  17.034  18.935
   59MET     c2 1487   7.631  17.164  19.047
   59MET      h 1488   7.569  17.121  18.968
   59MET      h 1489   7.574  17.172  19.139
   59MET     c2 1490   7.660  17.307  18.997
   59MET      h 1491   7.740  17.295  18.924
   59MET      h 1492   7.578  17.351  18.940
   59MET     c3 1493   7.722  17.402  19.106
   59MET      h 1494   7.726  17.388  18.998
   59MET      h 1495   7.795  17.474  19.145
   59MET      h 1496   7.618  17.413  19.130
   60MET    c51 1497   2.041  22.341  23.112
   60MET    c52 1498   1.904  22.347  23.071
   60MET    c52 1499   1.824  22.474  23.077
   60MET    c51 1500   1.901  22.586  23.118
   60MET    c50 1501   2.046  22.583  23.151
   60MET    c50 1502   2.111  22.462  23.153
   60MET    np0 1503   2.237  22.464  23.200
   60MET    sp0 1504   2.272  22.627  23.214
   60MET    np0 1505   2.120  22.683  23.193
   60MET    cs0 1506   2.073  22.204  23.132
   60MET    c53 1507   1.981  22.131  23.059
   60MET    np1 1508   1.873  22.212  23.034
   60MET    cs0 1509   1.812  22.696  23.126
   60MET    c53 1510   1.700  22.657  23.065
   60MET    np1 1511   1.700  22.517  23.041
   60MET    cs2 1512   2.012  21.991  23.060
   60MET    cs1 1513   2.131  21.971  23.124
   60MET    sp1 1514   2.204  22.113  23.193
   60MET    cs2 1515   1.608  22.760  23.046
   60MET    cs1 1516   1.672  22.877  23.089
   60MET    sp1 1517   1.833  22.867  23.158
   60MET    c54 1518   2.167  21.831  23.135
   60MET    cs3 1519   2.076  21.748  23.062
   60MET    sp2 1520   1.947  21.845  22.983
   60MET    c54 1521   1.580  22.985  23.073
   60MET    cs3 1522   1.452  22.954  23.017
   60MET    sp2 1523   1.448  22.776  22.985
   60MET    c=0 1524   2.092  21.607  23.050
   60MET    c=1 1525   2.035  21.496  22.990
   60MET    c=0 1526   1.346  23.048  22.990
   60MET    c=1 1527   1.222  23.040  22.930
   60MET     c2 1528   1.752  22.153  22.980
   60MET     c2 1529   1.575  22.452  22.985
   60MET     c2 1530   1.620  23.123  23.110
   60MET     c2 1531   2.291  21.780  23.215
   60MET    c=2 1532   2.071  21.352  23.014
   60MET    c55 1533   1.979  21.269  22.928
   60MET    c56 1534   1.894  21.356  22.857
   60MET     c' 1535   1.929  21.492  22.893
   60MET    c=2 1536   1.139  23.151  22.889
   60MET    c55 1537   1.004  23.105  22.849
   60MET    c56 1538   1.012  22.964  22.854
   60MET     c' 1539   1.143  22.924  22.897
   60MET    cp3 1540   1.795  21.313  22.767
   60MET    cp2 1541   1.785  21.181  22.745
   60MET    cp1 1542   1.863  21.091  22.814
   60MET    cp0 1543   1.962  21.130  22.902
   60MET    cp3 1544   0.905  22.881  22.816
   60MET    cp2 1545   0.787  22.943  22.775
   60MET    cp1 1546   0.774  23.083  22.780
   60MET    cp0 1547   0.880  23.162  22.819
   60MET     o' 1548   1.871  21.585  22.838
   60MET     o' 1549   1.170  22.810  22.923
   60MET      f 1550   1.850  20.960  22.786
   60MET      f 1551   1.693  21.143  22.652
   60MET      f 1552   0.682  22.864  22.743
   60MET      f 1553   0.649  23.132  22.766
   60MET    c=3 1554   2.166  21.299  23.098
   60MET    ct1 1555   2.180  21.156  23.113
   60MET    nt1 1556   2.187  21.042  23.133
   60MET    ct0 1557   2.258  21.372  23.183
   60MET    nt0 1558   2.334  21.436  23.241
   60MET    c=3 1559   1.181  23.284  22.891
   60MET    ct0 1560   1.310  23.335  22.913
   60MET    nt0 1561   1.414  23.377  22.939
   60MET    ct1 1562   1.092  23.388  22.853
   60MET    nt1 1563   1.020  23.471  22.825
   60MET      h 1564   2.155  21.581  23.134
   60MET      h 1565   1.380  23.142  23.029
   60MET      h 1566   1.664  22.191  23.032
   60MET      h 1567   1.743  22.048  23.008
   60MET      h 1568   1.601  22.360  22.933
   60MET      h 1569   1.534  22.512  22.903
   60MET      h 1570   1.595  23.198  23.034
   60MET      h 1571   1.728  23.124  23.127
   60MET      h 1572   2.347  21.715  23.147
   60MET      h 1573   2.248  21.714  23.290
   60MET     ha 1574   1.739  21.381  22.704
   60MET     ha 1575   2.031  21.053  22.933
   60MET     ha 1576   0.914  22.773  22.815
   60MET     ha 1577   0.852  23.266  22.826
   60MET     c1 1578   1.739  22.156  22.825
   60MET      h 1579   1.748  22.264  22.814
   60MET     c2 1580   1.598  22.104  22.801
   60MET      h 1581   1.594  22.001  22.764
   60MET      h 1582   1.537  22.112  22.891
   60MET     c2 1583   1.539  22.177  22.675
   60MET      h 1584   1.543  22.286  22.685
   60MET      h 1585   1.605  22.154  22.592
   60MET     c2 1586   1.400  22.117  22.650
   60MET      h 1587   1.406  22.019  22.601
   60MET      h 1588   1.351  22.084  22.742
   60MET     c3 1589   1.308  22.196  22.553
   60MET      h 1590   1.284  22.291  22.600
   60MET      h 1591   1.352  22.204  22.454
   60MET      h 1592   1.213  22.143  22.539
   60MET     c1 1593   1.466  22.430  23.092
   60MET      h 1594   1.428  22.529  23.120
   60MET     c2 1595   1.519  22.359  23.213
   60MET      h 1596   1.553  22.259  23.185
   60MET      h 1597   1.608  22.408  23.256
   60MET     c2 1598   1.410  22.347  23.321
   60MET      h 1599   1.363  22.445  23.328
   60MET      h 1600   1.320  22.292  23.294
   60MET     c2 1601   1.456  22.306  23.457
   60MET      h 1602   1.539  22.362  23.502
   60MET      h 1603   1.368  22.305  23.521
   60MET     c3 1604   1.477  22.155  23.464
   60MET      h 1605   1.572  22.135  23.413
   60MET      h 1606   1.480  22.138  23.572
   60MET      h 1607   1.392  22.107  23.415
   60MET     c2 1608   1.842  22.081  22.738
   60MET      h 1609   1.893  22.001  22.793
   60MET      h 1610   1.798  22.036  22.649
   60MET     c3 1611   1.941  22.167  22.680
   60MET      h 1612   1.895  22.259  22.645
   60MET      h 1613   1.993  22.214  22.763
   60MET      h 1614   2.013  22.124  22.612
   60MET     c2 1615   1.351  22.344  23.024
   60MET      h 1616   1.396  22.249  22.990
   60MET      h 1617   1.285  22.298  23.099
   60MET     c3 1618   1.261  22.422  22.937
   60MET      h 1619   1.228  22.365  22.851
   60MET      h 1620   1.171  22.454  22.989
   60MET      h 1621   1.310  22.512  22.897
   60MET     c2 1622   1.566  23.152  23.245
   60MET      h 1623   1.465  23.112  23.255
   60MET      h 1624   1.609  23.097  23.328
   60MET     c2 1625   1.565  23.300  23.279
   60MET      h 1626   1.669  23.335  23.281
   60MET      h 1627   1.511  23.351  23.199
   60MET     c2 1628   1.493  23.330  23.417
   60MET      h 1629   1.517  23.261  23.498
   60MET      h 1630   1.517  23.429  23.457
   60MET     c2 1631   1.346  23.316  23.410
   60MET      h 1632   1.311  23.233  23.349
   60MET      h 1633   1.322  23.302  23.516
   60MET     c2 1634   1.268  23.448  23.369
   60MET      h 1635   1.294  23.482  23.269
   60MET      h 1636   1.282  23.534  23.434
   60MET     c2 1637   1.119  23.428  23.385
   60MET      h 1638   1.101  23.359  23.468
   60MET      h 1639   1.077  23.528  23.401
   60MET     c2 1640   1.059  23.370  23.258
   60MET      h 1641   1.088  23.271  23.224
   60MET      h 1642   1.097  23.437  23.180
   60MET     c2 1643   0.913  23.376  23.257
   60MET      h 1644   0.855  23.309  23.320
   60MET      h 1645   0.871  23.474  23.276
   60MET     c2 1646   0.851  23.320  23.122
   60MET      h 1647   0.879  23.215  23.110
   60MET      h 1648   0.913  23.372  23.048
   60MET     c3 1649   0.703  23.326  23.098
   60MET      h 1650   0.654  23.313  23.194
   60MET      h 1651   0.671  23.421  23.054
   60MET      h 1652   0.671  23.248  23.029
   60MET     c2 1653   2.377  21.876  23.289
   60MET      h 1654   2.425  21.943  23.217
   60MET      h 1655   2.316  21.932  23.359
   60MET     c2 1656   2.478  21.793  23.377
   60MET      h 1657   2.419  21.749  23.456
   60MET      h 1658   2.526  21.718  23.316
   60MET     c2 1659   2.583  21.890  23.441
   60MET      h 1660   2.642  21.942  23.366
   60MET      h 1661   2.539  21.967  23.504
   60MET     c2 1662   2.689  21.809  23.510
   60MET      h 1663   2.774  21.875  23.530
   60MET      h 1664   2.739  21.743  23.439
   60MET     c2 1665   2.643  21.745  23.647
   60MET      h 1666   2.732  21.740  23.710
   60MET      h 1667   2.572  21.805  23.704
   60MET     c2 1668   2.589  21.602  23.636
   60MET      h 1669   2.541  21.578  23.732
   60MET      h 1670   2.507  21.584  23.565
   60MET     c2 1671   2.690  21.502  23.588
   60MET      h 1672   2.717  21.521  23.485
   60MET      h 1673   2.779  21.496  23.649
   60MET     c2 1674   2.640  21.359  23.585
   60MET      h 1675   2.680  21.327  23.681
   60MET      h 1676   2.534  21.339  23.580
   60MET     c2 1677   2.710  21.265  23.485
   60MET      h 1678   2.809  21.307  23.471
   60MET      h 1679   2.730  21.165  23.524
   60MET     c3 1680   2.649  21.268  23.340
   60MET      h 1681   2.746  21.252  23.387
   60MET      h 1682   2.652  21.276  23.231
   60MET      h 1683   2.583  21.196  23.386
   61MET    c51 1684   4.518  20.925   2.088
   61MET    c52 1685   4.607  20.880   2.191
   61MET    c52 1686   4.734  20.952   2.225
   61MET    c51 1687   4.751  21.072   2.151
   61MET    c50 1688   4.655  21.125   2.052
   61MET    c50 1689   4.545  21.050   2.018
   61MET    np0 1690   4.471  21.095   1.915
   61MET    sp0 1691   4.533  21.247   1.885
   61MET    np0 1692   4.667  21.234   1.978
   61MET    cs0 1693   4.433  20.816   2.056
   61MET    c53 1694   4.434  20.732   2.164
   61MET    np1 1695   4.545  20.759   2.239
   61MET    cs0 1696   4.878  21.125   2.187
   61MET    c53 1697   4.916  21.057   2.295
   61MET    np1 1698   4.835  20.943   2.316
   61MET    cs2 1699   4.340  20.624   2.150
   61MET    cs1 1700   4.267  20.644   2.035
   61MET    sp1 1701   4.313  20.781   1.939
   61MET    cs2 1702   5.030  21.110   2.357
   61MET    cs1 1703   5.059  21.228   2.287
   61MET    sp1 1704   4.962  21.273   2.148
   61MET    c54 1705   4.173  20.536   2.008
   61MET    cs3 1706   4.168  20.444   2.117
   61MET    sp2 1707   4.282  20.490   2.248
   61MET    c54 1708   5.177  21.284   2.345
   61MET    cs3 1709   5.234  21.214   2.457
   61MET    sp2 1710   5.133  21.068   2.488
   61MET    c=0 1711   4.079  20.332   2.120
   61MET    c=1 1712   4.040  20.227   2.201
   61MET    c=0 1713   5.350  21.255   2.532
   61MET    c=1 1714   5.414  21.208   2.645
   61MET     c2 1715   4.584  20.668   2.345
   61MET     c2 1716   4.872  20.846   2.427
   61MET     c2 1717   5.233  21.411   2.293
   61MET     c2 1718   4.087  20.528   1.879
   61MET    c=2 1719   3.950  20.113   2.163
   61MET    c55 1720   3.941  20.022   2.283
   61MET    c56 1721   4.019  20.077   2.386
   61MET     c' 1722   4.078  20.200   2.337
   61MET    c=2 1723   5.516  21.278   2.721
   61MET    c55 1724   5.577  21.188   2.822
   61MET    c56 1725   5.501  21.069   2.815
   61MET     c' 1726   5.400  21.082   2.713
   61MET    cp3 1727   4.034  20.019   2.513
   61MET    cp2 1728   3.965  19.906   2.538
   61MET    cp1 1729   3.889  19.846   2.440
   61MET    cp0 1730   3.871  19.902   2.314
   61MET    cp3 1731   5.523  20.960   2.900
   61MET    cp2 1732   5.626  20.971   2.993
   61MET    cp1 1733   5.709  21.084   2.995
   61MET    cp0 1734   5.686  21.190   2.908
   61MET     o' 1735   4.146  20.268   2.413
   61MET     o' 1736   5.332  20.989   2.678
   61MET      f 1737   3.820  19.735   2.471
   61MET      f 1738   3.975  19.857   2.664
   61MET      f 1739   5.651  20.865   3.073
   61MET      f 1740   5.823  21.075   3.068
   61MET    c=3 1741   3.887  20.088   2.043
   61MET    ct1 1742   3.810  19.968   2.024
   61MET    nt1 1743   3.754  19.867   2.003
   61MET    ct0 1744   3.890  20.171   1.924
   61MET    nt0 1745   3.890  20.244   1.836
   61MET    c=3 1746   5.553  21.410   2.699
   61MET    ct0 1747   5.491  21.506   2.616
   61MET    nt0 1748   5.445  21.581   2.542
   61MET    ct1 1749   5.656  21.469   2.775
   61MET    nt1 1750   5.742  21.515   2.834
   61MET      h 1751   4.054  20.317   2.016
   61MET      h 1752   5.389  21.342   2.481
   61MET      h 1753   4.691  20.649   2.343
   61MET      h 1754   4.549  20.567   2.326
   61MET      h 1755   4.783  20.791   2.460
   61MET      h 1756   4.899  20.900   2.519
   61MET      h 1757   5.258  21.483   2.371
   61MET      h 1758   5.159  21.456   2.226
   61MET      h 1759   3.984  20.513   1.910
   61MET      h 1760   4.117  20.433   1.834
   61MET     ha 1761   4.085  20.069   2.595
   61MET     ha 1762   3.793  19.858   2.254
   61MET     ha 1763   5.461  20.871   2.897
   61MET     ha 1764   5.763  21.264   2.916
   61MET     c1 1765   4.530  20.704   2.487
   61MET      h 1766   4.574  20.803   2.492
   61MET     c2 1767   4.600  20.603   2.578
   61MET      h 1768   4.535  20.522   2.612
   61MET      h 1769   4.687  20.560   2.529
   61MET     c2 1770   4.628  20.672   2.715
   61MET      h 1771   4.685  20.764   2.705
   61MET      h 1772   4.532  20.702   2.756
   61MET     c2 1773   4.691  20.564   2.805
   61MET      h 1774   4.616  20.495   2.845
   61MET      h 1775   4.750  20.491   2.749
   61MET     c3 1776   4.760  20.616   2.936
   61MET      h 1777   4.847  20.675   2.905
   61MET      h 1778   4.690  20.668   3.000
   61MET      h 1779   4.799  20.531   2.994
   61MET     c1 1780   4.987  20.751   2.387
   61MET      h 1781   5.078  20.812   2.381
   61MET     c2 1782   4.962  20.683   2.255
   61MET      h 1783   4.873  20.620   2.264
   61MET      h 1784   4.938  20.754   2.175
   61MET     c2 1785   5.083  20.597   2.215
   61MET      h 1786   5.171  20.659   2.231
   61MET      h 1787   5.111  20.517   2.283
   61MET     c2 1788   5.084  20.548   2.073
   61MET      h 1789   5.070  20.622   1.994
   61MET      h 1790   5.177  20.492   2.061
   61MET     c3 1791   4.994  20.426   2.058
   61MET      h 1792   4.891  20.463   2.056
   61MET      h 1793   5.028  20.385   1.962
   61MET      h 1794   5.013  20.359   2.142
   61MET     c2 1795   4.378  20.707   2.512
   61MET      h 1796   4.322  20.647   2.440
   61MET      h 1797   4.351  20.671   2.612
   61MET     c3 1798   4.324  20.840   2.515
   61MET      h 1799   4.391  20.908   2.568
   61MET      h 1800   4.343  20.883   2.416
   61MET      h 1801   4.219  20.852   2.539
   61MET     c2 1802   5.001  20.644   2.502
   61MET      h 1803   4.905  20.591   2.510
   61MET      h 1804   5.059  20.556   2.470
   61MET     c3 1805   5.072  20.693   2.622
   61MET      h 1806   5.032  20.651   2.714
   61MET      h 1807   5.178  20.667   2.621
   61MET      h 1808   5.065  20.802   2.633
   61MET     c2 1809   5.345  21.378   2.202
   61MET      h 1810   5.405  21.296   2.243
   61MET      h 1811   5.319  21.328   2.108
   61MET     c2 1812   5.435  21.496   2.172
   61MET      h 1813   5.376  21.572   2.119
   61MET      h 1814   5.469  21.536   2.268
   61MET     c2 1815   5.563  21.455   2.086
   61MET      h 1816   5.543  21.386   2.005
   61MET      h 1817   5.612  21.541   2.040
   61MET     c2 1818   5.663  21.380   2.165
   61MET      h 1819   5.622  21.308   2.235
   61MET      h 1820   5.718  21.330   2.084
   61MET     c2 1821   5.771  21.469   2.238
   61MET      h 1822   5.727  21.535   2.313
   61MET      h 1823   5.832  21.533   2.174
   61MET     c2 1824   5.880  21.382   2.297
   61MET      h 1825   5.893  21.293   2.234
   61MET      h 1826   5.969  21.445   2.303
   61MET     c2 1827   5.842  21.337   2.438
   61MET      h 1828   5.756  21.273   2.454
   61MET      h 1829   5.815  21.431   2.487
   61MET     c2 1830   5.954  21.278   2.510
   61MET      h 1831   5.990  21.178   2.484
   61MET      h 1832   6.044  21.339   2.514
   61MET     c2 1833   5.915  21.236   2.658
   61MET      h 1834   5.837  21.161   2.655
   61MET      h 1835   5.865  21.327   2.693
   61MET     c3 1836   6.020  21.182   2.751
   61MET      h 1837   6.090  21.124   2.692
   61MET      h 1838   6.074  21.260   2.805
   61MET      h 1839   5.975  21.118   2.828
   61MET     c2 1840   4.102  20.629   1.771
   61MET      h 1841   4.071  20.727   1.810
   61MET      h 1842   4.207  20.633   1.740
   61MET     c2 1843   4.021  20.580   1.645
   61MET      h 1844   4.077  20.496   1.605
   61MET      h 1845   3.921  20.553   1.675
   61MET     c2 1846   4.019  20.695   1.538
   61MET      h 1847   3.969  20.784   1.574
   61MET      h 1848   4.118  20.726   1.504
   61MET     c2 1849   3.927  20.654   1.426
   61MET      h 1850   3.905  20.744   1.367
   61MET      h 1851   3.826  20.638   1.464
   61MET     c2 1852   3.986  20.544   1.329
   61MET      h 1853   3.944  20.563   1.231
   61MET      h 1854   4.094  20.550   1.314
   61MET     c2 1855   3.949  20.400   1.366
   61MET      h 1856   4.013  20.334   1.306
   61MET      h 1857   3.972  20.367   1.468
   61MET     c2 1858   3.802  20.371   1.359
   61MET      h 1859   3.748  20.425   1.435
   61MET      h 1860   3.758  20.391   1.262
   61MET     c2 1861   3.765  20.227   1.386
   61MET      h 1862   3.760  20.193   1.283
   61MET      h 1863   3.833  20.164   1.443
   61MET     c2 1864   3.623  20.202   1.440
   61MET      h 1865   3.564  20.286   1.403
   61MET      h 1866   3.573  20.115   1.397
   61MET     c3 1867   3.610  20.214   1.596
   61MET      h 1868   3.548  20.232   1.508
   61MET      h 1869   3.565  20.250   1.690
   61MET      h 1870   3.642  20.112   1.588
   62MET    c51 1871  15.303  20.128  18.227
   62MET    c52 1872  15.227  20.053  18.131
   62MET    c52 1873  15.172  20.114  18.006
   62MET    c51 1874  15.211  20.249  17.988
   62MET    c50 1875  15.299  20.325  18.080
   62MET    c50 1876  15.338  20.267  18.198
   62MET    np0 1877  15.402  20.347  18.285
   62MET    sp0 1878  15.432  20.486  18.198
   62MET    np0 1879  15.335  20.451  18.070
   62MET    cs0 1880  15.304  20.054  18.348
   62MET    c53 1881  15.277  19.924  18.314
   62MET    np1 1882  15.218  19.922  18.191
   62MET    cs0 1883  15.147  20.296  17.870
   62MET    c53 1884  15.099  20.186  17.810
   62MET    np1 1885  15.104  20.073  17.894
   62MET    cs2 1886  15.289  19.836  18.427
   62MET    cs1 1887  15.336  19.907  18.535
   62MET    sp1 1888  15.357  20.078  18.508
   62MET    cs2 1889  15.050  20.211  17.681
   62MET    cs1 1890  15.078  20.346  17.655
   62MET    sp1 1891  15.154  20.444  17.779
   62MET    c54 1892  15.345  19.828  18.656
   62MET    cs3 1893  15.319  19.690  18.630
   62MET    sp2 1894  15.280  19.662  18.457
   62MET    c54 1895  15.027  20.377  17.525
   62MET    cs3 1896  14.964  20.270  17.453
   62MET    sp2 1897  14.970  20.122  17.558
   62MET    c=0 1898  15.328  19.589  18.730
   62MET    c=1 1899  15.316  19.452  18.747
   62MET    c=0 1900  14.910  20.278  17.320
   62MET    c=1 1901  14.854  20.187  17.232
   62MET     c2 1902  15.157  19.800  18.143
   62MET     c2 1903  15.042  19.943  17.847
   62MET     c2 1904  15.044  20.513  17.469
   62MET     c2 1905  15.384  19.888  18.795
   62MET    c=2 1906  15.317  19.377  18.877
   62MET    c55 1907  15.297  19.231  18.845
   62MET    c56 1908  15.286  19.219  18.705
   62MET     c' 1909  15.299  19.351  18.647
   62MET    c=2 1910  14.826  20.209  17.092
   62MET    c55 1911  14.747  20.097  17.035
   62MET    c56 1912  14.740  20.003  17.139
   62MET     c' 1913  14.808  20.053  17.256
   62MET    cp3 1914  15.267  19.096  18.638
   62MET    cp2 1915  15.264  18.985  18.714
   62MET    cp1 1916  15.271  18.991  18.851
   62MET    cp0 1917  15.292  19.111  18.919
   62MET    cp3 1918  14.677  19.878  17.123
   62MET    cp2 1919  14.620  19.850  17.000
   62MET    cp1 1920  14.617  19.947  16.899
   62MET    cp0 1921  14.677  20.071  16.918
   62MET     o' 1922  15.297  19.363  18.524
   62MET     o' 1923  14.803  19.996  17.362
   62MET      f 1924  15.270  18.877  18.921
   62MET      f 1925  15.252  18.868  18.646
   62MET      f 1926  14.556  19.732  16.985
   62MET      f 1927  14.535  19.923  16.793
   62MET    c=3 1928  15.331  19.426  19.005
   62MET    ct1 1929  15.321  19.338  19.119
   62MET    nt1 1930  15.305  19.270  19.213
   62MET    ct0 1931  15.350  19.564  19.045
   62MET    nt0 1932  15.374  19.674  19.069
   62MET    c=3 1933  14.866  20.323  17.022
   62MET    ct0 1934  14.954  20.425  17.064
   62MET    nt0 1935  15.018  20.513  17.101
   62MET    ct1 1936  14.832  20.339  16.886
   62MET    nt1 1937  14.801  20.353  16.777
   62MET      h 1938  15.320  19.644  18.823
   62MET      h 1939  14.917  20.381  17.292
   62MET      h 1940  15.060  19.819  18.098
   62MET      h 1941  15.124  19.736  18.225
   62MET      h 1942  15.089  19.859  17.898
   62MET      h 1943  15.069  19.923  17.743
   62MET      h 1944  15.079  20.513  17.365
   62MET      h 1945  15.114  20.567  17.531
   62MET      h 1946  15.465  19.826  18.834
   62MET      h 1947  15.297  19.865  18.857
   62MET     ha 1948  15.270  19.087  18.530
   62MET     ha 1949  15.318  19.101  19.024
   62MET     ha 1950  14.677  19.804  17.202
   62MET     ha 1951  14.659  20.137  16.835
   62MET     c1 1952  15.249  19.709  18.055
   62MET      h 1953  15.270  19.784  17.979
   62MET     c2 1954  15.154  19.600  18.006
   62MET      h 1955  15.167  19.504  18.057
   62MET      h 1956  15.050  19.631  18.016
   62MET     c2 1957  15.197  19.558  17.862
   62MET      h 1958  15.201  19.642  17.794
   62MET      h 1959  15.299  19.522  17.869
   62MET     c2 1960  15.104  19.443  17.821
   62MET      h 1961  15.133  19.348  17.867
   62MET      h 1962  15.004  19.450  17.866
   62MET     c3 1963  15.103  19.406  17.669
   62MET      h 1964  15.061  19.491  17.615
   62MET      h 1965  15.202  19.375  17.635
   62MET      h 1966  15.036  19.321  17.651
   62MET     c1 1967  14.888  19.942  17.862
   62MET      h 1968  14.849  20.013  17.788
   62MET     c2 1969  14.844  19.981  18.001
   62MET      h 1970  14.881  19.908  18.073
   62MET      h 1971  14.887  20.077  18.033
   62MET     c2 1972  14.691  19.988  18.008
   62MET      h 1973  14.657  20.043  17.920
   62MET      h 1974  14.636  19.896  17.987
   62MET     c2 1975  14.634  20.054  18.130
   62MET      h 1976  14.671  20.154  18.156
   62MET      h 1977  14.525  20.053  18.118
   62MET     c3 1978  14.634  19.958  18.248
   62MET      h 1979  14.738  19.954  18.285
   62MET      h 1980  14.565  20.008  18.317
   62MET      h 1981  14.599  19.861  18.214
   62MET     c2 1982  15.377  19.650  18.115
   62MET      h 1983  15.374  19.644  18.224
   62MET      h 1984  15.399  19.549  18.078
   62MET     c3 1985  15.496  19.720  18.075
   62MET      h 1986  15.491  19.747  17.970
   62MET      h 1987  15.485  19.822  18.112
   62MET      h 1988  15.592  19.680  18.107
   62MET     c2 1989  14.840  19.795  17.829
   62MET      h 1990  14.889  19.727  17.900
   62MET      h 1991  14.737  19.777  17.865
   62MET     c3 1992  14.834  19.765  17.684
   62MET      h 1993  14.861  19.662  17.663
   62MET      h 1994  14.734  19.779  17.643
   62MET      h 1995  14.903  19.827  17.627
   62MET     c2 1996  14.917  20.587  17.490
   62MET      h 1997  14.831  20.522  17.471
   62MET      h 1998  14.891  20.612  17.593
   62MET     c2 1999  14.905  20.711  17.404
   62MET      h 2000  14.984  20.781  17.434
   62MET      h 2001  14.920  20.681  17.300
   62MET     c2 2002  14.763  20.781  17.417
   62MET      h 2003  14.723  20.786  17.519
   62MET      h 2004  14.762  20.884  17.381
   62MET     c2 2005  14.655  20.706  17.348
   62MET      h 2006  14.662  20.597  17.358
   62MET      h 2007  14.567  20.745  17.400
   62MET     c2 2008  14.633  20.745  17.196
   62MET      h 2009  14.721  20.724  17.135
   62MET      h 2010  14.607  20.849  17.177
   62MET     c2 2011  14.508  20.678  17.143
   62MET      h 2012  14.436  20.667  17.224
   62MET      h 2013  14.474  20.741  17.061
   62MET     c2 2014  14.542  20.540  17.088
   62MET      h 2015  14.578  20.462  17.154
   62MET      h 2016  14.626  20.559  17.021
   62MET     c2 2017  14.433  20.483  17.009
   62MET      h 2018  14.343  20.446  17.059
   62MET      h 2019  14.395  20.546  16.929
   62MET     c2 2020  14.470  20.341  16.948
   62MET      h 2021  14.490  20.271  17.029
   62MET      h 2022  14.568  20.362  16.905
   62MET     c3 2023  14.374  20.271  16.856
   62MET      h 2024  14.273  20.295  16.889
   62MET      h 2025  14.386  20.301  16.752
   62MET      h 2026  14.389  20.163  16.859
   62MET     c2 2027  15.408  20.034  18.810
   62MET      h 2028  15.495  20.062  18.751
   62MET      h 2029  15.320  20.088  18.776
   62MET     c2 2030  15.420  20.065  18.964
   62MET      h 2031  15.320  20.054  19.005
   62MET      h 2032  15.491  19.998  19.009
   62MET     c2 2033  15.465  20.215  18.982
   62MET      h 2034  15.562  20.234  18.938
   62MET      h 2035  15.396  20.287  18.938
   62MET     c2 2036  15.494  20.239  19.128
   62MET      h 2037  15.550  20.333  19.135
   62MET      h 2038  15.573  20.173  19.162
   62MET     c2 2039  15.365  20.251  19.219
   62MET      h 2040  15.390  20.320  19.299
   62MET      h 2041  15.279  20.297  19.170
   62MET     c2 2042  15.321  20.120  19.284
   62MET      h 2043  15.221  20.137  19.326
   62MET      h 2044  15.305  20.034  19.219
   62MET     c2 2045  15.421  20.063  19.381
   62MET      h 2046  15.511  20.030  19.329
   62MET      h 2047  15.448  20.131  19.461
   62MET     c2 2048  15.375  19.938  19.453
   62MET      h 2049  15.340  19.986  19.545
   62MET      h 2050  15.297  19.877  19.410
   62MET     c2 2051  15.487  19.844  19.503
   62MET      h 2052  15.573  19.908  19.517
   62MET      h 2053  15.469  19.802  19.602
   62MET     c3 2054  15.535  19.739  19.396
   62MET      h 2055  15.576  19.795  19.480
   62MET      h 2056  15.609  19.685  19.336
   62MET      h 2057  15.450  19.687  19.435
   63MET    c51 2058  19.439  13.031  19.520
   63MET    c52 2059  19.511  13.142  19.574
   63MET    c52 2060  19.455  13.229  19.683
   63MET    c51 2061  19.331  13.184  19.731
   63MET    c50 2062  19.259  13.063  19.684
   63MET    c50 2063  19.310  12.993  19.578
   63MET    np0 2064  19.232  12.895  19.528
   63MET    sp0 2065  19.109  12.881  19.640
   63MET    np0 2066  19.142  13.018  19.723
   63MET    cs0 2067  19.499  12.997  19.396
   63MET    c53 2068  19.627  13.047  19.400
   63MET    np1 2069  19.632  13.144  19.496
   63MET    cs0 2070  19.287  13.278  19.828
   63MET    c53 2071  19.393  13.355  19.853
   63MET    np1 2072  19.497  13.334  19.759
   63MET    cs2 2073  19.704  13.007  19.285
   63MET    cs1 2074  19.630  12.920  19.210
   63MET    sp1 2075  19.467  12.891  19.266
   63MET    cs2 2076  19.374  13.442  19.961
   63MET    cs1 2077  19.249  13.410  20.015
   63MET    sp1 2078  19.151  13.287  19.937
   63MET    c54 2079  19.697  12.879  19.088
   63MET    cs3 2080  19.831  12.927  19.084
   63MET    sp2 2081  19.870  13.025  19.229
   63MET    c54 2082  19.224  13.498  20.124
   63MET    cs3 2083  19.328  13.592  20.156
   63MET    sp2 2084  19.463  13.568  20.038
   63MET    c=0 2085  19.922  12.896  18.979
   63MET    c=1 2086  20.053  12.916  18.939
   63MET    c=0 2087  19.325  13.687  20.264
   63MET    c=1 2088  19.415  13.779  20.316
   63MET     c2 2089  19.749  13.230  19.504
   63MET     c2 2090  19.621  13.422  19.765
   63MET     c2 2091  19.099  13.487  20.202
   63MET     c2 2092  19.630  12.790  18.979
   63MET    c=2 2093  20.113  12.879  18.806
   63MET    c55 2094  20.257  12.924  18.809
   63MET    c56 2095  20.283  12.983  18.935
   63MET     c' 2096  20.160  12.977  19.013
   63MET    c=2 2097  19.403  13.849  20.441
   63MET    c55 2098  19.507  13.955  20.453
   63MET    c56 2099  19.588  13.937  20.339
   63MET     c' 2100  19.538  13.828  20.260
   63MET    cp3 2101  20.406  13.037  18.973
   63MET    cp2 2102  20.508  13.026  18.885
   63MET    cp1 2103  20.489  12.972  18.761
   63MET    cp0 2104  20.368  12.917  18.720
   63MET    cp3 2105  19.704  14.014  20.316
   63MET    cp2 2106  19.735  14.112  20.410
   63MET    cp1 2107  19.649  14.138  20.518
   63MET    cp0 2108  19.535  14.062  20.537
   63MET     o' 2109  20.161  13.018  19.128
   63MET     o' 2110  19.582  13.803  20.150
   63MET      f 2111  20.595  12.962  18.678
   63MET      f 2112  20.628  13.072  18.928
   63MET      f 2113  19.843  14.189  20.386
   63MET      f 2114  19.671  14.253  20.587
   63MET    c=3 2115  20.055  12.818  18.698
   63MET    ct1 2116  20.128  12.799  18.575
   63MET    nt1 2117  20.183  12.789  18.473
   63MET    ct0 2118  19.918  12.772  18.687
   63MET    nt0 2119  19.811  12.730  18.688
   63MET    c=3 2120  19.304  13.823  20.537
   63MET    ct0 2121  19.212  13.717  20.540
   63MET    nt0 2122  19.131  13.635  20.538
   63MET    ct1 2123  19.297  13.899  20.655
   63MET    nt1 2124  19.290  13.963  20.749
   63MET      h 2125  19.857  12.867  18.897
   63MET      h 2126  19.227  13.679  20.308
   63MET      h 2127  19.720  13.334  19.517
   63MET      h 2128  19.798  13.240  19.407
   63MET      h 2129  19.705  13.370  19.720
   63MET      h 2130  19.655  13.434  19.868
   63MET      h 2131  19.114  13.488  20.310
   63MET      h 2132  19.049  13.394  20.174
   63MET      h 2133  19.698  12.707  18.959
   63MET      h 2134  19.633  12.852  18.889
   63MET     ha 2135  20.427  13.071  19.074
   63MET     ha 2136  20.370  12.858  18.629
   63MET     ha 2137  19.768  13.995  20.231
   63MET     ha 2138  19.476  14.100  20.618
   63MET     c1 2139  19.860  13.184  19.602
   63MET      h 2140  19.798  13.182  19.691
   63MET     c2 2141  19.958  13.301  19.602
   63MET      h 2142  20.049  13.282  19.544
   63MET      h 2143  19.911  13.392  19.564
   63MET     c2 2144  20.021  13.314  19.745
   63MET      h 2145  19.945  13.324  19.822
   63MET      h 2146  20.071  13.220  19.765
   63MET     c2 2147  20.125  13.427  19.737
   63MET      h 2148  20.218  13.394  19.689
   63MET      h 2149  20.098  13.504  19.664
   63MET     c3 2150  20.176  13.482  19.873
   63MET      h 2151  20.092  13.531  19.923
   63MET      h 2152  20.224  13.404  19.932
   63MET      h 2153  20.251  13.560  19.857
   63MET     c1 2154  19.597  13.561  19.701
   63MET      h 2155  19.529  13.615  19.768
   63MET     c2 2156  19.538  13.551  19.563
   63MET      h 2157  19.608  13.501  19.497
   63MET      h 2158  19.447  13.490  19.561
   63MET     c2 2159  19.508  13.692  19.508
   63MET      h 2160  19.458  13.747  19.588
   63MET      h 2161  19.592  13.760  19.498
   63MET     c2 2162  19.422  13.697  19.385
   63MET      h 2163  19.326  13.643  19.388
   63MET      h 2164  19.408  13.803  19.362
   63MET     c3 2165  19.504  13.667  19.261
   63MET      h 2166  19.520  13.559  19.259
   63MET      h 2167  19.438  13.704  19.182
   63MET      h 2168  19.598  13.723  19.268
   63MET     c2 2169  19.932  13.050  19.579
   63MET      h 2170  19.926  13.017  19.475
   63MET      h 2171  20.038  13.053  19.605
   63MET     c3 2172  19.884  12.945  19.664
   63MET      h 2173  19.868  12.982  19.765
   63MET      h 2174  19.779  12.932  19.641
   63MET      h 2175  19.934  12.848  19.659
   63MET     c2 2176  19.738  13.633  19.695
   63MET      h 2177  19.805  13.571  19.635
   63MET      h 2178  19.737  13.719  19.627
   63MET     c3 2179  19.781  13.690  19.825
   63MET      h 2180  19.889  13.684  19.838
   63MET      h 2181  19.756  13.797  19.834
   63MET      h 2182  19.736  13.639  19.910
   63MET     c2 2183  19.005  13.591  20.153
   63MET      h 2184  19.058  13.684  20.133
   63MET      h 2185  18.966  13.577  20.052
   63MET     c2 2186  18.889  13.617  20.247
   63MET      h 2187  18.829  13.526  20.255
   63MET      h 2188  18.932  13.642  20.344
   63MET     c2 2189  18.798  13.738  20.199
   63MET      h 2190  18.777  13.741  20.092
   63MET      h 2191  18.700  13.740  20.248
   63MET     c2 2192  18.863  13.870  20.218
   63MET      h 2193  18.970  13.873  20.196
   63MET      h 2194  18.806  13.931  20.148
   63MET     c2 2195  18.837  13.938  20.359
   63MET      h 2196  18.877  13.879  20.442
   63MET      h 2197  18.733  13.958  20.384
   63MET     c2 2198  18.890  14.080  20.360
   63MET      h 2199  18.881  14.121  20.259
   63MET      h 2200  18.831  14.133  20.435
   63MET     c2 2201  19.036  14.082  20.402
   63MET      h 2202  19.111  14.034  20.341
   63MET      h 2203  19.036  14.024  20.494
   63MET     c2 2204  19.084  14.216  20.433
   63MET      h 2205  19.101  14.288  20.352
   63MET      h 2206  19.024  14.271  20.505
   63MET     c2 2207  19.235  14.217  20.482
   63MET      h 2208  19.299  14.179  20.402
   63MET      h 2209  19.233  14.137  20.556
   63MET     c3 2210  19.299  14.346  20.527
   63MET      h 2211  19.257  14.426  20.466
   63MET      h 2212  19.282  14.366  20.632
   63MET      h 2213  19.407  14.342  20.513
   63MET     c2 2214  19.488  12.747  18.993
   63MET      h 2215  19.480  12.682  19.080
   63MET      h 2216  19.425  12.835  19.005
   63MET     c2 2217  19.443  12.680  18.858
   63MET      h 2218  19.435  12.761  18.786
   63MET      h 2219  19.516  12.606  18.828
   63MET     c2 2220  19.301  12.616  18.877
   63MET      h 2221  19.301  12.537  18.952
   63MET      h 2222  19.224  12.687  18.906
   63MET     c2 2223  19.267  12.537  18.753
   63MET      h 2224  19.182  12.472  18.778
   63MET      h 2225  19.340  12.459  18.737
   63MET     c2 2226  19.226  12.626  18.628
   63MET      h 2227  19.154  12.568  18.571
   63MET      h 2228  19.174  12.718  18.653
   63MET     c2 2229  19.342  12.659  18.534
   63MET      h 2230  19.307  12.737  18.465
   63MET      h 2231  19.431  12.706  18.578
   63MET     c2 2232  19.403  12.539  18.467
   63MET      h 2233  19.454  12.476  18.540
   63MET      h 2234  19.332  12.479  18.410
   63MET     c2 2235  19.512  12.571  18.367
   63MET      h 2236  19.450  12.568  18.277
   63MET      h 2237  19.565  12.665  18.373
   63MET     c2 2238  19.616  12.460  18.342
   63MET      h 2239  19.564  12.367  18.366
   63MET      h 2240  19.644  12.448  18.238
   63MET     c3 2241  19.737  12.462  18.443
   63MET      h 2242  19.680  12.389  18.385
   63MET      h 2243  19.808  12.419  18.515
   63MET      h 2244  19.772  12.534  18.371
   64MET    c51 2245   0.771   2.235  15.674
   64MET    c52 2246   0.833   2.119  15.617
   64MET    c52 2247   0.771   2.043  15.503
   64MET    c51 2248   0.653   2.103  15.454
   64MET    c50 2249   0.593   2.230  15.505
   64MET    c50 2250   0.649   2.289  15.615
   64MET    np0 2251   0.580   2.393  15.667
   64MET    sp0 2252   0.462   2.424  15.554
   64MET    np0 2253   0.482   2.288  15.466
   64MET    cs0 2254   0.832   2.257  15.801
   64MET    c53 2255   0.953   2.193  15.797
   64MET    np1 2256   0.951   2.100  15.697
   64MET    cs0 2257   0.601   2.018  15.352
   64MET    c53 2258   0.700   1.932  15.326
   64MET    np1 2259   0.803   1.938  15.423
   64MET    cs2 2260   1.031   2.220  15.915
   64MET    cs1 2261   0.965   2.312  15.993
   64MET    sp1 2262   0.808   2.360  15.934
   64MET    cs2 2263   0.675   1.852  15.213
   64MET    cs1 2264   0.555   1.900  15.159
   64MET    sp1 2265   0.468   2.029  15.240
   64MET    c54 2266   1.033   2.340  16.118
   64MET    cs3 2267   1.161   2.278  16.122
   64MET    sp2 2268   1.193   2.183  15.974
   64MET    c54 2269   0.524   1.820  15.045
   64MET    cs3 2270   0.617   1.716  15.011
   64MET    sp2 2271   0.751   1.721  15.133
   64MET    c=0 2272   1.252   2.295  16.231
   64MET    c=1 2273   1.379   2.259  16.273
   64MET    c=0 2274   0.607   1.627  14.899
   64MET    c=1 2275   0.688   1.528  14.845
   64MET     c2 2276   1.057   2.003  15.687
   64MET     c2 2277   0.916   1.837  15.416
   64MET     c2 2278   0.402   1.848  14.965
   64MET     c2 2279   0.972   2.431  16.229
   64MET    c=2 2280   1.439   2.284  16.408
   64MET    c55 2281   1.578   2.223  16.406
   64MET    c56 2282   1.600   2.168  16.278
   64MET     c' 2283   1.481   2.190  16.198
   64MET    c=2 2284   0.672   1.465  14.716
   64MET    c55 2285   0.765   1.350  14.702
   64MET    c56 2286   0.844   1.354  14.818
   64MET     c' 2287   0.803   1.464  14.902
   64MET    cp3 2288   1.718   2.102  16.240
   64MET    cp2 2289   1.819   2.098  16.330
   64MET    cp1 2290   1.802   2.149  16.457
   64MET    cp0 2291   1.686   2.215  16.497
   64MET    cp3 2292   0.950   1.264  14.840
   64MET    cp2 2293   0.973   1.167  14.743
   64MET    cp1 2294   0.888   1.154  14.632
   64MET    cp0 2295   0.783   1.243  14.614
   64MET     o' 2296   1.480   2.154  16.081
   64MET     o' 2297   0.847   1.479  15.013
   64MET      f 2298   1.906   2.144  16.542
   64MET      f 2299   1.934   2.042  16.288
   64MET      f 2300   1.072   1.077  14.765
   64MET      f 2301   0.900   1.041  14.559
   64MET    c=3 2302   1.385   2.345  16.517
   64MET    ct1 2303   1.457   2.352  16.643
   64MET    nt1 2304   1.510   2.351  16.746
   64MET    ct0 2305   1.253   2.406  16.527
   64MET    nt0 2306   1.151   2.459  16.527
   64MET    c=3 2307   0.579   1.505  14.620
   64MET    ct0 2308   0.499   1.621  14.620
   64MET    nt0 2309   0.427   1.711  14.623
   64MET    ct1 2310   0.567   1.435  14.498
   64MET    nt1 2311   0.556   1.377  14.402
   64MET      h 2312   1.189   2.327  16.313
   64MET      h 2313   0.511   1.647  14.854
   64MET      h 2314   1.018   1.903  15.669
   64MET      h 2315   1.103   1.984  15.785
   64MET      h 2316   1.005   1.878  15.465
   64MET      h 2317   0.952   1.826  15.313
   64MET      h 2318   0.420   1.849  14.857
   64MET      h 2319   0.362   1.944  14.996
   64MET      h 2320   1.049   2.505  16.254
   64MET      h 2321   0.967   2.365  16.316
   64MET     ha 2322   1.738   2.071  16.138
   64MET     ha 2323   1.693   2.269  16.591
   64MET     ha 2324   1.014   1.272  14.927
   64MET     ha 2325   0.722   1.215  14.530
   64MET     c1 2326   1.176   2.041  15.594
   64MET      h 2327   1.116   2.054  15.503
   64MET     c2 2328   1.261   1.915  15.591
   64MET      h 2329   1.352   1.921  15.651
   64MET      h 2330   1.203   1.828  15.624
   64MET     c2 2331   1.325   1.901  15.449
   64MET      h 2332   1.251   1.903  15.370
   64MET      h 2333   1.385   1.990  15.434
   64MET     c2 2334   1.416   1.777  15.454
   64MET      h 2335   1.511   1.798  15.505
   64MET      h 2336   1.379   1.701  15.523
   64MET     c3 2337   1.465   1.722  15.316
   64MET      h 2338   1.377   1.686  15.263
   64MET      h 2339   1.523   1.797  15.262
   64MET      h 2340   1.531   1.636  15.331
   64MET     c1 2341   0.876   1.699  15.473
   64MET      h 2342   0.805   1.655  15.402
   64MET     c2 2343   0.815   1.709  15.609
   64MET      h 2344   0.889   1.749  15.679
   64MET      h 2345   0.731   1.779  15.613
   64MET     c2 2346   0.769   1.570  15.657
   64MET      h 2347   0.715   1.525  15.574
   64MET      h 2348   0.845   1.493  15.667
   64MET     c2 2349   0.680   1.569  15.778
   64MET      h 2350   0.591   1.633  15.776
   64MET      h 2351   0.654   1.465  15.797
   64MET     c3 2352   0.762   1.585  15.906
   64MET      h 2353   0.789   1.691  15.912
   64MET      h 2354   0.690   1.553  15.982
   64MET      h 2355   0.849   1.520  15.898
   64MET     c2 2356   1.261   2.166  15.625
   64MET      h 2357   1.255   2.195  15.730
   64MET      h 2358   1.366   2.152  15.600
   64MET     c3 2359   1.227   2.279  15.543
   64MET      h 2360   1.209   2.248  15.440
   64MET      h 2361   1.122   2.302  15.565
   64MET      h 2362   1.286   2.369  15.554
   64MET     c2 2363   1.009   1.612  15.478
   64MET      h 2364   1.081   1.664  15.543
   64MET      h 2365   0.997   1.524  15.543
   64MET     c3 2366   1.049   1.556  15.347
   64MET      h 2367   1.157   1.552  15.336
   64MET      h 2368   1.013   1.454  15.333
   64MET      h 2369   1.012   1.616  15.263
   64MET     c2 2370   0.297   1.752  15.008
   64MET      h 2371   0.338   1.653  15.025
   64MET      h 2372   0.257   1.765  15.109
   64MET     c2 2373   0.181   1.743  14.910
   64MET      h 2374   0.131   1.840  14.905
   64MET      h 2375   0.223   1.717  14.813
   64MET     c2 2376   0.076   1.630  14.950
   64MET      h 2377   0.052   1.624  15.057
   64MET      h 2378  -0.020   1.641  14.900
   64MET     c2 2379   0.127   1.492  14.927
   64MET      h 2380   0.233   1.478  14.951
   64MET      h 2381   0.063   1.435  14.994
   64MET     c2 2382   0.098   1.434  14.782
   64MET      h 2383   0.146   1.492  14.703
   64MET      h 2384  -0.007   1.427  14.755
   64MET     c2 2385   0.135   1.287  14.776
   64MET      h 2386   0.120   1.243  14.875
   64MET      h 2387   0.073   1.244  14.698
   64MET     c2 2388   0.281   1.271  14.737
   64MET      h 2389   0.360   1.308  14.802
   64MET      h 2390   0.290   1.333  14.648
   64MET     c2 2391   0.315   1.134  14.701
   64MET      h 2392   0.324   1.058  14.779
   64MET      h 2393   0.252   1.089  14.626
   64MET     c2 2394   0.467   1.119  14.656
   64MET      h 2395   0.533   1.147  14.739
   64MET      h 2396   0.475   1.202  14.585
   64MET     c3 2397   0.518   0.986  14.607
   64MET      h 2398   0.466   0.909  14.662
   64MET      h 2399   0.501   0.972  14.500
   64MET      h 2400   0.626   0.978  14.623
   64MET     c2 2401   0.837   2.490  16.214
   64MET      h 2402   0.837   2.559  16.130
   64MET      h 2403   0.765   2.410  16.196
   64MET     c2 2404   0.796   2.555  16.351
   64MET      h 2405   0.777   2.473  16.419
   64MET      h 2406   0.875   2.620  16.386
   64MET     c2 2407   0.662   2.635  16.332
   64MET      h 2408   0.672   2.716  16.261
   64MET      h 2409   0.578   2.574  16.298
   64MET     c2 2410   0.633   2.712  16.458
   64MET      h 2411   0.556   2.786  16.435
   64MET      h 2412   0.713   2.781  16.480
   64MET     c2 2413   0.580   2.622  16.578
   64MET      h 2414   0.513   2.685  16.637
   64MET      h 2415   0.518   2.537  16.549
   64MET     c2 2416   0.689   2.573  16.674
   64MET      h 2417   0.644   2.497  16.738
   64MET      h 2418   0.774   2.519  16.630
   64MET     c2 2419   0.761   2.683  16.746
   64MET      h 2420   0.820   2.743  16.678
   64MET      h 2421   0.695   2.747  16.805
   64MET     c2 2422   0.863   2.635  16.848
   64MET      h 2423   0.800   2.641  16.936
   64MET      h 2424   0.905   2.536  16.838
   64MET     c2 2425   0.978   2.733  16.879
   64MET      h 2426   0.937   2.832  16.859
   64MET      h 2427   1.004   2.738  16.985
   64MET     c3 2428   1.101   2.722  16.781
   64MET      h 2429   1.050   2.799  16.841
   64MET      h 2430   1.177   2.761  16.713
   64MET      h 2431   1.126   2.644  16.851
   65MET    c51 2432   4.518  11.278  17.216
   65MET    c52 2433   4.538  11.372  17.110
   65MET    c52 2434   4.617  11.340  16.987
   65MET    c51 2435   4.660  11.205  16.983
   65MET    c50 2436   4.632  11.103  17.086
   65MET    c50 2437   4.567  11.141  17.201
   65MET    np0 2438   4.561  11.048  17.299
   65MET    sp0 2439   4.614  10.908  17.225
   65MET    np0 2440   4.673  10.978  17.089
   65MET    cs0 2441   4.477  11.350  17.331
   65MET    c53 2442   4.425  11.469  17.285
   65MET    np1 2443   4.472  11.491  17.158
   65MET    cs0 2444   4.739  11.190  16.865
   65MET    c53 2445   4.716  11.301  16.793
   65MET    np1 2446   4.648  11.400  16.868
   65MET    cs2 2447   4.366  11.546  17.391
   65MET    cs1 2448   4.369  11.473  17.507
   65MET    sp1 2449   4.448  11.318  17.496
   65MET    cs2 2450   4.770  11.295  16.664
   65MET    cs1 2451   4.822  11.165  16.650
   65MET    sp1 2452   4.816  11.055  16.787
   65MET    c54 2453   4.317  11.545  17.622
   65MET    cs3 2454   4.261  11.670  17.582
   65MET    sp2 2455   4.276  11.697  17.406
   65MET    c54 2456   4.880  11.155  16.521
   65MET    cs3 2457   4.871  11.271  16.436
   65MET    sp2 2458   4.785  11.400  16.529
   65MET    c=0 2459   4.197  11.759  17.674
   65MET    c=1 2460   4.130  11.879  17.680
   65MET    c=0 2461   4.920  11.281  16.301
   65MET    c=1 2462   4.914  11.378  16.202
   65MET     c2 2463   4.452  11.620  17.096
   65MET     c2 2464   4.626  11.537  16.807
   65MET     c2 2465   4.943  11.028  16.477
   65MET     c2 2466   4.321  11.489  17.767
   65MET    c=2 2467   4.088  11.954  17.803
   65MET    c55 2468   4.022  12.082  17.758
   65MET    c56 2469   4.022  12.084  17.617
   65MET     c' 2470   4.086  11.962  17.570
   65MET    c=2 2471   4.948  11.360  16.063
   65MET    c55 2472   4.950  11.491  15.992
   65MET    c56 2473   4.903  11.583  16.088
   65MET     c' 2474   4.876  11.516  16.212
   65MET    cp3 2475   3.969  12.188  17.540
   65MET    cp2 2476   3.909  12.289  17.605
   65MET    cp1 2477   3.908  12.294  17.742
   65MET    cp0 2478   3.959  12.192  17.822
   65MET    cp3 2479   4.884  11.719  16.057
   65MET    cp2 2480   4.914  11.761  15.929
   65MET    cp1 2481   4.971  11.673  15.836
   65MET    cp0 2482   4.991  11.540  15.869
   65MET     o' 2483   4.093  11.940  17.450
   65MET     o' 2484   4.849  11.576  16.313
   65MET      f 2485   3.844  12.396  17.803
   65MET      f 2486   3.852  12.385  17.528
   65MET      f 2487   4.901  11.893  15.900
   65MET      f 2488   5.024  11.727  15.724
   65MET    c=3 2489   4.105  11.920  17.935
   65MET    ct1 2490   4.065  12.010  18.041
   65MET    nt1 2491   4.040  12.084  18.127
   65MET    ct0 2492   4.168  11.799  17.987
   65MET    nt0 2493   4.210  11.699  18.022
   65MET    c=3 2494   4.979  11.237  16.005
   65MET    ct0 2495   4.965  11.108  16.061
   65MET    nt0 2496   4.962  11.004  16.109
   65MET    ct1 2497   5.015  11.229  15.869
   65MET    nt1 2498   5.047  11.224  15.760
   65MET      h 2499   4.236  11.728  17.771
   65MET      h 2500   4.972  11.189  16.282
   65MET      h 2501   4.543  11.654  17.048
   65MET      h 2502   4.444  11.700  17.171
   65MET      h 2503   4.540  11.585  16.853
   65MET      h 2504   4.591  11.527  16.703
   65MET      h 2505   4.913  10.997  16.376
   65MET      h 2506   4.916  10.950  16.548
   65MET      h 2507   4.219  11.498  17.806
   65MET      h 2508   4.379  11.563  17.822
   65MET     ha 2509   3.960  12.183  17.432
   65MET     ha 2510   3.932  12.195  17.927
   65MET     ha 2511   4.843  11.789  16.130
   65MET     ha 2512   5.043  11.487  15.790
   65MET     c1 2513   4.325  11.634  17.008
   65MET      h 2514   4.349  11.553  16.939
   65MET     c2 2515   4.341  11.772  16.944
   65MET      h 2516   4.277  11.849  16.988
   65MET      h 2517   4.445  11.806  16.950
   65MET     c2 2518   4.281  11.768  16.800
   65MET      h 2519   4.325  11.689  16.739
   65MET      h 2520   4.176  11.741  16.811
   65MET     c2 2521   4.292  11.910  16.744
   65MET      h 2522   4.215  11.977  16.784
   65MET      h 2523   4.379  11.964  16.783
   65MET     c3 2524   4.271  11.925  16.590
   65MET      h 2525   4.353  11.873  16.540
   65MET      h 2526   4.171  11.891  16.560
   65MET      h 2527   4.278  12.030  16.560
   65MET     c1 2528   4.753  11.625  16.812
   65MET      h 2529   4.824  11.582  16.741
   65MET     c2 2530   4.812  11.632  16.949
   65MET      h 2531   4.741  11.679  17.017
   65MET      h 2532   4.831  11.533  16.992
   65MET     c2 2533   4.943  11.714  16.947
   65MET      h 2534   5.000  11.678  16.862
   65MET      h 2535   4.936  11.817  16.915
   65MET     c2 2536   5.028  11.704  17.070
   65MET      h 2537   5.054  11.604  17.106
   65MET      h 2538   5.117  11.764  17.051
   65MET     c3 2539   4.974  11.795  17.180
   65MET      h 2540   4.887  11.743  17.223
   65MET      h 2541   5.060  11.800  17.248
   65MET      h 2542   4.949  11.891  17.136
   65MET     c2 2543   4.186  11.617  17.071
   65MET      h 2544   4.186  11.635  17.179
   65MET      h 2545   4.111  11.684  17.028
   65MET     c3 2546   4.127  11.489  17.045
   65MET      h 2547   4.146  11.458  16.942
   65MET      h 2548   4.194  11.415  17.089
   65MET      h 2549   4.026  11.471  17.080
   65MET     c2 2550   4.709  11.770  16.763
   65MET      h 2551   4.631  11.806  16.831
   65MET      h 2552   4.783  11.846  16.791
   65MET     c3 2553   4.695  11.782  16.617
   65MET      h 2554   4.615  11.850  16.589
   65MET      h 2555   4.786  11.823  16.570
   65MET      h 2556   4.673  11.687  16.569
   65MET     c2 2557   5.090  11.041  16.495
   65MET      h 2558   5.124  11.140  16.466
   65MET      h 2559   5.126  11.046  16.598
   65MET     c2 2560   5.169  10.936  16.420
   65MET      h 2561   5.143  10.837  16.460
   65MET      h 2562   5.139  10.942  16.315
   65MET     c2 2563   5.326  10.960  16.429
   65MET      h 2564   5.363  10.989  16.527
   65MET      h 2565   5.384  10.872  16.401
   65MET     c2 2566   5.372  11.075  16.347
   65MET      h 2567   5.305  11.162  16.348
   65MET      h 2568   5.467  11.098  16.396
   65MET     c2 2569   5.411  11.040  16.198
   65MET      h 2570   5.326  11.002  16.140
   65MET      h 2571   5.491  10.967  16.186
   65MET     c2 2572   5.476  11.159  16.131
   65MET      h 2573   5.530  11.217  16.206
   65MET      h 2574   5.539  11.118  16.052
   65MET     c2 2575   5.370  11.248  16.067
   65MET      h 2576   5.296  11.299  16.129
   65MET      h 2577   5.311  11.178  16.008
   65MET     c2 2578   5.427  11.348  15.977
   65MET      h 2579   5.481  11.434  16.017
   65MET      h 2580   5.493  11.308  15.900
   65MET     c2 2581   5.315  11.437  15.907
   65MET      h 2582   5.260  11.492  15.983
   65MET      h 2583   5.246  11.360  15.873
   65MET     c3 2584   5.355  11.539  15.803
   65MET      h 2585   5.451  11.579  15.832
   65MET      h 2586   5.361  11.497  15.703
   65MET      h 2587   5.280  11.619  15.799
   65MET     c2 2588   4.383  11.357  17.796
   65MET      h 2589   4.327  11.279  17.745
   65MET      h 2590   4.487  11.358  17.760
   65MET     c2 2591   4.392  11.340  17.952
   65MET      h 2592   4.469  11.410  17.985
   65MET      h 2593   4.296  11.361  17.996
   65MET     c2 2594   4.440  11.194  17.985
   65MET      h 2595   4.370  11.119  17.950
   65MET      h 2596   4.537  11.168  17.943
   65MET     c2 2597   4.431  11.173  18.134
   65MET      h 2598   4.437  11.065  18.153
   65MET      h 2599   4.329  11.187  18.168
   65MET     c2 2600   4.545  11.245  18.217
   65MET      h 2601   4.563  11.183  18.304
   65MET      h 2602   4.642  11.251  18.167
   65MET     c2 2603   4.508  11.384  18.269
   65MET      h 2604   4.600  11.431  18.305
   65MET      h 2605   4.472  11.457  18.195
   65MET     c2 2606   4.394  11.384  18.367
   65MET      h 2607   4.301  11.356  18.318
   65MET      h 2608   4.410  11.322  18.454
   65MET     c2 2609   4.362  11.520  18.426
   65MET      h 2610   4.418  11.510  18.518
   65MET      h 2611   4.392  11.610  18.373
   65MET     c2 2612   4.217  11.541  18.474
   65MET      h 2613   4.182  11.441  18.499
   65MET      h 2614   4.209  11.595  18.569
   65MET     c3 2615   4.117  11.588  18.362
   65MET      h 2616   4.115  11.528  18.454
   65MET      h 2617   4.025  11.585  18.304
   65MET      h 2618   4.158  11.683  18.392
   66MET    c51 2619  15.150  19.500  21.829
   66MET    c52 2620  15.214  19.462  21.951
   66MET    c52 2621  15.171  19.514  22.085
   66MET    c51 2622  15.056  19.596  22.078
   66MET    c50 2623  14.981  19.628  21.954
   66MET    c50 2624  15.031  19.585  21.833
   66MET    np0 2625  14.969  19.632  21.723
   66MET    sp0 2626  14.832  19.708  21.783
   66MET    np0 2627  14.876  19.706  21.941
   66MET    cs0 2628  15.237  19.467  21.722
   66MET    c53 2629  15.323  19.371  21.770
   66MET    np1 2630  15.321  19.376  21.907
   66MET    cs0 2631  15.030  19.643  22.209
   66MET    c53 2632  15.108  19.569  22.289
   66MET    np1 2633  15.203  19.495  22.216
   66MET    cs2 2634  15.408  19.319  21.667
   66MET    cs1 2635  15.371  19.374  21.547
   66MET    sp1 2636  15.244  19.492  21.554
   66MET    cs2 2637  15.081  19.589  22.425
   66MET    cs1 2638  14.970  19.674  22.431
   66MET    sp1 2639  14.902  19.737  22.282
   66MET    c54 2640  15.456  19.332  21.437
   66MET    cs3 2641  15.548  19.231  21.478
   66MET    sp2 2642  15.530  19.192  21.652
   66MET    c54 2643  14.941  19.699  22.568
   66MET    cs3 2644  15.023  19.632  22.665
   66MET    sp2 2645  15.147  19.535  22.575
   66MET    c=0 2646  15.639  19.167  21.389
   66MET    c=1 2647  15.736  19.068  21.384
   66MET    c=0 2648  15.009  19.640  22.808
   66MET    c=1 2649  15.071  19.580  22.916
   66MET     c2 2650  15.420  19.301  21.982
   66MET     c2 2651  15.308  19.415  22.291
   66MET     c2 2652  14.826  19.786  22.606
   66MET     c2 2653  15.444  19.389  21.292
   66MET    c=2 2654  15.828  19.037  21.270
   66MET    c55 2655  15.918  18.924  21.315
   66MET    c56 2656  15.882  18.889  21.446
   66MET     c' 2657  15.773  18.975  21.488
   66MET    c=2 2658  15.026  19.582  23.053
   66MET    c55 2659  15.129  19.525  23.144
   66MET    c56 2660  15.229  19.476  23.057
   66MET     c' 2661  15.193  19.504  22.920
   66MET    cp3 2662  15.945  18.788  21.521
   66MET    cp2 2663  16.042  18.717  21.459
   66MET    cp1 2664  16.082  18.748  21.332
   66MET    cp0 2665  16.021  18.847  21.255
   66MET    cp3 2666  15.343  19.408  23.104
   66MET    cp2 2667  15.355  19.391  23.241
   66MET    cp1 2668  15.262  19.448  23.329
   66MET    cp0 2669  15.152  19.517  23.281
   66MET     o' 2670  15.722  18.958  21.598
   66MET     o' 2671  15.269  19.485  22.829
   66MET      f 2672  16.178  18.673  21.274
   66MET      f 2673  16.095  18.615  21.531
   66MET      f 2674  15.466  19.329  23.288
   66MET      f 2675  15.296  19.451  23.460
   66MET    c=3 2676  15.836  19.096  21.146
   66MET    ct1 2677  15.937  19.057  21.051
   66MET    nt1 2678  16.023  19.032  20.977
   66MET    ct0 2679  15.753  19.204  21.096
   66MET    nt0 2680  15.679  19.284  21.058
   66MET    c=3 2681  14.904  19.635  23.095
   66MET    ct0 2682  14.795  19.677  23.015
   66MET    nt0 2683  14.710  19.719  22.950
   66MET    ct1 2684  14.869  19.637  23.231
   66MET    nt1 2685  14.843  19.641  23.342
   66MET      h 2686  15.646  19.236  21.306
   66MET      h 2687  14.932  19.713  22.826
   66MET      h 2688  15.461  19.362  22.063
   66MET      h 2689  15.511  19.287  21.925
   66MET      h 2690  15.344  19.333  22.230
   66MET      h 2691  15.263  19.361  22.375
   66MET      h 2692  14.764  19.743  22.684
   66MET      h 2693  14.766  19.803  22.517
   66MET      h 2694  15.437  19.303  21.225
   66MET      h 2695  15.542  19.432  21.273
   66MET     ha 2696  15.909  18.755  21.617
   66MET     ha 2697  16.046  18.848  21.150
   66MET     ha 2698  15.416  19.367  23.036
   66MET     ha 2699  15.095  19.561  23.360
   66MET     c1 2700  15.377  19.159  22.027
   66MET      h 2701  15.289  19.189  22.083
   66MET     c2 2702  15.492  19.114  22.117
   66MET      h 2703  15.559  19.041  22.069
   66MET      h 2704  15.551  19.199  22.150
   66MET     c2 2705  15.435  19.024  22.231
   66MET      h 2706  15.356  19.074  22.287
   66MET      h 2707  15.386  18.940  22.183
   66MET     c2 2708  15.555  18.975  22.313
   66MET      h 2709  15.608  18.893  22.263
   66MET      h 2710  15.637  19.047  22.314
   66MET     c3 2711  15.522  18.913  22.452
   66MET      h 2712  15.481  18.992  22.515
   66MET      h 2713  15.458  18.826  22.442
   66MET      h 2714  15.614  18.879  22.501
   66MET     c1 2715  15.424  19.504  22.343
   66MET      h 2716  15.382  19.566  22.423
   66MET     c2 2717  15.482  19.591  22.234
   66MET      h 2718  15.526  19.527  22.157
   66MET      h 2719  15.406  19.650  22.183
   66MET     c2 2720  15.590  19.683  22.293
   66MET      h 2721  15.548  19.727  22.384
   66MET      h 2722  15.676  19.636  22.339
   66MET     c2 2723  15.635  19.795  22.203
   66MET      h 2724  15.558  19.860  22.160
   66MET      h 2725  15.708  19.853  22.260
   66MET     c3 2726  15.735  19.744  22.100
   66MET      h 2727  15.677  19.691  22.024
   66MET      h 2728  15.780  19.838  22.065
   66MET      h 2729  15.807  19.679  22.151
   66MET     c2 2730  15.343  19.052  21.921
   66MET      h 2731  15.389  19.074  21.824
   66MET      h 2732  15.375  18.952  21.950
   66MET     c3 2733  15.202  19.033  21.904
   66MET      h 2734  15.151  19.034  22.000
   66MET      h 2735  15.162  19.129  21.870
   66MET      h 2736  15.169  18.955  21.836
   66MET     c2 2737  15.534  19.406  22.401
   66MET      h 2738  15.566  19.340  22.319
   66MET      h 2739  15.631  19.457  22.412
   66MET     c3 2740  15.503  19.353  22.535
   66MET      h 2741  15.539  19.252  22.548
   66MET      h 2742  15.551  19.412  22.614
   66MET      h 2743  15.396  19.352  22.555
   66MET     c2 2744  14.880  19.920  22.637
   66MET      h 2745  14.973  19.913  22.693
   66MET      h 2746  14.921  19.977  22.554
   66MET     c2 2747  14.782  20.007  22.713
   66MET      h 2748  14.695  20.025  22.650
   66MET      h 2749  14.753  19.952  22.803
   66MET     c2 2750  14.847  20.146  22.759
   66MET      h 2751  14.909  20.195  22.684
   66MET      h 2752  14.772  20.220  22.787
   66MET     c2 2753  14.944  20.131  22.870
   66MET      h 2754  15.007  20.042  22.864
   66MET      h 2755  15.002  20.223  22.859
   66MET     c2 2756  14.880  20.141  23.015
   66MET      h 2757  14.808  20.062  23.035
   66MET      h 2758  14.829  20.234  23.039
   66MET     c2 2759  14.990  20.146  23.120
   66MET      h 2760  15.078  20.195  23.077
   66MET      h 2761  14.947  20.197  23.206
   66MET     c2 2762  15.029  20.005  23.162
   66MET      h 2763  15.074  19.936  23.091
   66MET      h 2764  14.933  19.958  23.186
   66MET     c2 2765  15.111  20.003  23.282
   66MET      h 2766  15.216  20.035  23.277
   66MET      h 2767  15.071  20.057  23.367
   66MET     c2 2768  15.148  19.855  23.328
   66MET      h 2769  15.206  19.806  23.250
   66MET      h 2770  15.050  19.808  23.325
   66MET     c3 2771  15.225  19.833  23.456
   66MET      h 2772  15.295  19.916  23.467
   66MET      h 2773  15.161  19.827  23.544
   66MET      h 2774  15.280  19.739  23.451
   66MET     c2 2775  15.345  19.495  21.261
   66MET      h 2776  15.244  19.455  21.276
   66MET      h 2777  15.362  19.580  21.327
   66MET     c2 2778  15.373  19.547  21.115
   66MET      h 2779  15.466  19.603  21.121
   66MET      h 2780  15.380  19.463  21.047
   66MET     c2 2781  15.258  19.645  21.073
   66MET      h 2782  15.161  19.597  21.070
   66MET      h 2783  15.247  19.732  21.138
   66MET     c2 2784  15.276  19.681  20.927
   66MET      h 2785  15.182  19.725  20.893
   66MET      h 2786  15.272  19.591  20.866
   66MET     c2 2787  15.393  19.783  20.899
   66MET      h 2788  15.363  19.841  20.812
   66MET      h 2789  15.410  19.857  20.977
   66MET     c2 2790  15.528  19.717  20.865
   66MET      h 2791  15.604  19.796  20.868
   66MET      h 2792  15.567  19.643  20.935
   66MET     c2 2793  15.525  19.637  20.738
   66MET      h 2794  15.463  19.549  20.748
   66MET      h 2795  15.495  19.694  20.650
   66MET     c2 2796  15.659  19.579  20.697
   66MET      h 2797  15.689  19.657  20.628
   66MET      h 2798  15.736  19.565  20.773
   66MET     c2 2799  15.655  19.452  20.610
   66MET      h 2800  15.560  19.458  20.558
   66MET      h 2801  15.729  19.451  20.530
   66MET     c3 2802  15.644  19.318  20.692
   66MET      h 2803  15.612  19.358  20.595
   66MET      h 2804  15.603  19.220  20.717
   66MET      h 2805  15.751  19.333  20.694
   67MET    c51 2806   8.093   3.322  15.997
   67MET    c52 2807   7.980   3.342  15.910
   67MET    c52 2808   7.996   3.383  15.767
   67MET    c51 2809   8.131   3.391  15.725
   67MET    c50 2810   8.249   3.360  15.811
   67MET    c50 2811   8.228   3.332  15.944
   67MET    np0 2812   8.339   3.323  16.020
   67MET    sp0 2813   8.464   3.324  15.909
   67MET    np0 2814   8.376   3.369  15.779
   67MET    cs0 2815   8.044   3.325  16.130
   67MET    c53 2816   7.910   3.295  16.124
   67MET    np1 2817   7.867   3.319  15.996
   67MET    cs0 2818   8.131   3.437  15.591
   67MET    c53 2819   8.004   3.427  15.550
   67MET    np1 2820   7.916   3.403  15.658
   67MET    cs2 2821   7.852   3.281  16.254
   67MET    cs1 2822   7.951   3.289  16.349
   67MET    sp1 2823   8.111   3.324  16.288
   67MET    cs2 2824   7.988   3.450  15.413
   67MET    cs1 2825   8.117   3.465  15.361
   67MET    sp1 2826   8.255   3.460  15.471
   67MET    c54 2827   7.901   3.282  16.485
   67MET    cs3 2828   7.762   3.251  16.486
   67MET    sp2 2829   7.695   3.235  16.321
   67MET    c54 2830   8.106   3.491  15.222
   67MET    cs3 2831   7.973   3.492  15.166
   67MET    sp2 2832   7.857   3.462  15.302
   67MET    c=0 2833   7.688   3.231  16.607
   67MET    c=1 2834   7.562   3.199  16.653
   67MET    c=0 2835   7.940   3.513  15.028
   67MET    c=1 2836   7.822   3.510  14.955
   67MET     c2 2837   7.725   3.319  15.967
   67MET     c2 2838   7.766   3.402  15.632
   67MET     c2 2839   8.228   3.510  15.139
   67MET     c2 2840   7.991   3.302  16.610
   67MET    c=2 2841   7.514   3.203  16.796
   67MET    c55 2842   7.369   3.162  16.795
   67MET    c56 2843   7.332   3.134  16.661
   67MET     c' 2844   7.448   3.155  16.577
   67MET    c=2 2845   7.811   3.510  14.811
   67MET    c55 2846   7.670   3.528  14.769
   67MET    c56 2847   7.597   3.527  14.889
   67MET     c' 2848   7.686   3.511  15.001
   67MET    cp3 2849   7.203   3.093  16.622
   67MET    cp2 2850   7.112   3.074  16.720
   67MET    cp1 2851   7.141   3.103  16.851
   67MET    cp0 2852   7.268   3.142  16.893
   67MET    cp3 2853   7.456   3.536  14.892
   67MET    cp2 2854   7.390   3.548  14.771
   67MET    cp1 2855   7.462   3.561  14.651
   67MET    cp0 2856   7.601   3.554  14.651
   67MET     o' 2857   7.440   3.131  16.457
   67MET     o' 2858   7.649   3.521  15.115
   67MET      f 2859   7.047   3.080  16.944
   67MET      f 2860   6.991   3.027  16.680
   67MET      f 2861   7.256   3.561  14.773
   67MET      f 2862   7.393   3.601  14.542
   67MET    c=3 2863   7.582   3.238  16.909
   67MET    ct1 2864   7.515   3.244  17.037
   67MET    nt1 2865   7.461   3.257  17.140
   67MET    ct0 2866   7.721   3.279  16.919
   67MET    nt0 2867   7.834   3.302  16.921
   67MET    c=3 2868   7.919   3.496  14.724
   67MET    ct0 2869   8.053   3.463  14.755
   67MET    nt0 2870   8.163   3.445  14.782
   67MET    ct1 2871   7.900   3.500  14.585
   67MET    nt1 2872   7.884   3.507  14.472
   67MET      h 2873   7.748   3.281  16.682
   67MET      h 2874   8.032   3.536  14.978
   67MET      h 2875   7.698   3.403  15.904
   67MET      h 2876   7.667   3.346  16.056
   67MET      h 2877   7.715   3.343  15.708
   67MET      h 2878   7.743   3.346  15.541
   67MET      h 2879   8.227   3.453  15.046
   67MET      h 2880   8.314   3.480  15.198
   67MET      h 2881   7.973   3.216  16.676
   67MET      h 2882   7.946   3.387  16.661
   67MET     ha 2883   7.180   3.060  16.522
   67MET     ha 2884   7.285   3.140  17.000
   67MET     ha 2885   7.401   3.529  14.985
   67MET     ha 2886   7.641   3.574  14.553
   67MET     c1 2887   7.666   3.183  15.919
   67MET      h 2888   7.730   3.172  15.833
   67MET     c2 2889   7.522   3.219  15.882
   67MET      h 2890   7.448   3.186  15.955
   67MET      h 2891   7.511   3.327  15.867
   67MET     c2 2892   7.479   3.131  15.760
   67MET      h 2893   7.547   3.140  15.676
   67MET      h 2894   7.487   3.028  15.792
   67MET     c2 2895   7.332   3.165  15.732
   67MET      h 2896   7.264   3.116  15.803
   67MET      h 2897   7.307   3.268  15.757
   67MET     c3 2898   7.276   3.116  15.594
   67MET      h 2899   7.328   3.171  15.516
   67MET      h 2900   7.282   3.008  15.586
   67MET      h 2901   7.170   3.143  15.585
   67MET     c1 2902   7.707   3.545  15.621
   67MET      h 2903   7.745   3.588  15.528
   67MET     c2 2904   7.747   3.632  15.738
   67MET      h 2905   7.705   3.590  15.830
   67MET      h 2906   7.855   3.634  15.754
   67MET     c2 2907   7.693   3.775  15.718
   67MET      h 2908   7.717   3.803  15.615
   67MET      h 2909   7.585   3.787  15.709
   67MET     c2 2910   7.749   3.879  15.810
   67MET      h 2911   7.858   3.887  15.818
   67MET      h 2912   7.704   3.974  15.781
   67MET     c3 2913   7.680   3.873  15.946
   67MET      h 2914   7.723   3.787  15.999
   67MET      h 2915   7.709   3.970  15.989
   67MET      h 2916   7.573   3.863  15.929
   67MET     c2 2917   7.671   3.060  16.012
   67MET      h 2918   7.681   3.088  16.117
   67MET      h 2919   7.582   2.997  16.003
   67MET     c3 2920   7.775   2.968  15.977
   67MET      h 2921   7.782   2.957  15.869
   67MET      h 2922   7.869   3.023  15.987
   67MET      h 2923   7.782   2.875  16.033
   67MET     c2 2924   7.550   3.529  15.615
   67MET      h 2925   7.518   3.478  15.707
   67MET      h 2926   7.499   3.624  15.637
   67MET     c3 2927   7.499   3.489  15.482
   67MET      h 2928   7.412   3.424  15.490
   67MET      h 2929   7.466   3.575  15.423
   67MET      h 2930   7.574   3.434  15.424
   67MET     c2 2931   8.248   3.656  15.121
   67MET      h 2932   8.153   3.706  15.104
   67MET      h 2933   8.276   3.712  15.210
   67MET     c2 2934   8.344   3.689  15.009
   67MET      h 2935   8.443   3.649  15.034
   67MET      h 2936   8.307   3.641  14.918
   67MET     c2 2937   8.354   3.846  14.982
   67MET      h 2938   8.358   3.908  15.071
   67MET      h 2939   8.442   3.874  14.923
   67MET     c2 2940   8.233   3.900  14.915
   67MET      h 2941   8.138   3.858  14.950
   67MET      h 2942   8.241   4.006  14.941
   67MET     c2 2943   8.237   3.897  14.757
   67MET      h 2944   8.243   3.796  14.717
   67MET      h 2945   8.318   3.953  14.710
   67MET     c2 2946   8.119   3.974  14.699
   67MET      h 2947   8.093   4.055  14.768
   67MET      h 2948   8.151   4.008  14.601
   67MET     c2 2949   7.999   3.882  14.684
   67MET      h 2950   7.952   3.838  14.771
   67MET      h 2951   8.040   3.797  14.629
   67MET     c2 2952   7.893   3.942  14.603
   67MET      h 2953   7.832   4.022  14.644
   67MET      h 2954   7.924   3.979  14.506
   67MET     c2 2955   7.769   3.844  14.583
   67MET      h 2956   7.726   3.820  14.681
   67MET      h 2957   7.821   3.752  14.554
   67MET     c3 2958   7.654   3.884  14.495
   67MET      h 2959   7.642   3.992  14.505
   67MET      h 2960   7.671   3.859  14.390
   67MET      h 2961   7.563   3.833  14.526
   67MET     c2 2962   8.135   3.335  16.596
   67MET      h 2963   8.186   3.251  16.547
   67MET      h 2964   8.145   3.425  16.535
   67MET     c2 2965   8.192   3.372  16.738
   67MET      h 2966   8.149   3.468  16.763
   67MET      h 2967   8.165   3.295  16.809
   67MET     c2 2968   8.348   3.388  16.729
   67MET      h 2969   8.397   3.296  16.698
   67MET      h 2970   8.380   3.465  16.659
   67MET     c2 2971   8.403   3.405  16.868
   67MET      h 2972   8.511   3.389  16.863
   67MET      h 2973   8.379   3.319  16.929
   67MET     c2 2974   8.377   3.548  16.931
   67MET      h 2975   8.461   3.568  16.997
   67MET      h 2976   8.377   3.630  16.860
   67MET     c2 2977   8.250   3.558  17.017
   67MET      h 2978   8.233   3.664  17.036
   67MET      h 2979   8.156   3.526  16.971
   67MET     c2 2980   8.253   3.470  17.138
   67MET      h 2981   8.250   3.365  17.111
   67MET      h 2982   8.337   3.489  17.205
   67MET     c2 2983   8.132   3.485  17.229
   67MET      h 2984   8.175   3.556  17.300
   67MET      h 2985   8.039   3.525  17.189
   67MET     c2 2986   8.097   3.363  17.317
   67MET      h 2987   8.192   3.311  17.330
   67MET      h 2988   8.067   3.389  17.418
   67MET     c3 2989   8.005   3.257  17.246
   67MET      h 2990   8.084   3.259  17.321
   67MET      h 2991   7.976   3.157  17.214
   67MET      h 2992   7.930   3.326  17.282
   68MET    c51 2993  19.859  20.586   1.328
   68MET    c52 2994  19.869  20.542   1.464
   68MET    c52 2995  19.968  20.602   1.561
   68MET    c51 2996  20.042  20.709   1.506
   68MET    c50 2997  20.025  20.763   1.368
   68MET    c50 2998  19.940  20.698   1.282
   68MET    np0 2999  19.943  20.740   1.154
   68MET    sp0 3000  20.036  20.879   1.159
   68MET    np0 3001  20.093  20.859   1.311
   68MET    cs0 3002  19.788  20.486   1.257
   68MET    c53 3003  19.717  20.415   1.350
   68MET    np1 3004  19.772  20.436   1.473
   68MET    cs0 3005  20.135  20.750   1.604
   68MET    c53 3006  20.096  20.690   1.717
   68MET    np1 3007  19.999  20.591   1.693
   68MET    cs2 3008  19.629  20.319   1.289
   68MET    cs1 3009  19.635  20.334   1.152
   68MET    sp1 3010  19.748  20.453   1.094
   68MET    cs2 3011  20.165  20.736   1.830
   68MET    cs1 3012  20.247  20.840   1.786
   68MET    sp1 3013  20.250  20.881   1.615
   68MET    c54 3014  19.554  20.236   1.081
   68MET    cs3 3015  19.476  20.159   1.171
   68MET    sp2 3016  19.506  20.205   1.342
   68MET    c54 3017  20.322  20.888   1.898
   68MET    cs3 3018  20.296  20.825   2.025
   68MET    sp2 3019  20.172  20.696   1.998
   68MET    c=0 3020  19.382  20.060   1.128
   68MET    c=1 3021  19.289  19.970   1.176
   68MET    c=0 3022  20.357  20.860   2.150
   68MET    c=1 3023  20.341  20.818   2.281
   68MET     c2 3024  19.731  20.355   1.586
   68MET     c2 3025  19.953  20.503   1.809
   68MET     c2 3026  20.417  21.000   1.882
   68MET     c2 3027  19.553  20.224   0.926
   68MET    c=2 3028  19.216  19.865   1.097
   68MET    c55 3029  19.128  19.790   1.194
   68MET    c56 3030  19.145  19.847   1.322
   68MET     c' 3031  19.241  19.955   1.311
   68MET    c=2 3032  20.395  20.883   2.398
   68MET    c55 3033  20.375  20.798   2.519
   68MET    c56 3034  20.298  20.690   2.474
   68MET     c' 3035  20.272  20.704   2.333
   68MET    cp3 3036  19.079  19.802   1.438
   68MET    cp2 3037  18.990  19.702   1.423
   68MET    cp1 3038  18.971  19.641   1.301
   68MET    cp0 3039  19.034  19.684   1.185
   68MET    cp3 3040  20.251  20.589   2.560
   68MET    cp2 3041  20.286  20.598   2.694
   68MET    cp1 3042  20.373  20.699   2.739
   68MET    cp0 3043  20.419  20.796   2.651
   68MET     o' 3044  19.267  20.022   1.410
   68MET     o' 3045  20.219  20.616   2.269
   68MET      f 3046  18.879  19.544   1.292
   68MET      f 3047  18.922  19.666   1.535
   68MET      f 3048  20.246  20.500   2.777
   68MET      f 3049  20.425  20.685   2.863
   68MET    c=3 3050  19.225  19.835   0.963
   68MET    ct1 3051  19.152  19.723   0.908
   68MET    nt1 3052  19.101  19.629   0.862
   68MET    ct0 3053  19.306  19.902   0.864
   68MET    nt0 3054  19.367  19.964   0.788
   68MET    c=3 3055  20.460  21.006   2.397
   68MET    ct0 3056  20.470  21.098   2.291
   68MET    nt0 3057  20.485  21.170   2.202
   68MET    ct1 3058  20.513  21.060   2.516
   68MET    nt1 3059  20.559  21.102   2.612
   68MET      h 3060  19.415  20.036   1.027
   68MET      h 3061  20.432  20.934   2.127
   68MET      h 3062  19.817  20.322   1.644
   68MET      h 3063  19.696  20.257   1.553
   68MET      h 3064  19.853  20.464   1.788
   68MET      h 3065  19.935  20.563   1.898
   68MET      h 3066  20.408  21.077   1.959
   68MET      h 3067  20.401  21.046   1.784
   68MET      h 3068  19.448  20.226   0.895
   68MET      h 3069  19.586  20.121   0.908
   68MET     ha 3070  19.085  19.854   1.533
   68MET     ha 3071  18.995  19.643   1.092
   68MET     ha 3072  20.187  20.509   2.525
   68MET     ha 3073  20.491  20.861   2.698
   68MET     c1 3074  19.616  20.413   1.672
   68MET      h 3075  19.666  20.506   1.699
   68MET     c2 3076  19.607  20.315   1.790
   68MET      h 3077  19.522  20.247   1.784
   68MET      h 3078  19.699  20.256   1.799
   68MET     c2 3079  19.567  20.395   1.918
   68MET      h 3080  19.635  20.478   1.938
   68MET      h 3081  19.471  20.441   1.897
   68MET     c2 3082  19.552  20.291   2.030
   68MET      h 3083  19.457  20.237   2.024
   68MET      h 3084  19.619  20.205   2.018
   68MET     c3 3085  19.547  20.348   2.176
   68MET      h 3086  19.644  20.393   2.197
   68MET      h 3087  19.463  20.416   2.189
   68MET      h 3088  19.533  20.267   2.248
   68MET     c1 3089  20.054  20.391   1.841
   68MET      h 3090  20.142  20.439   1.885
   68MET     c2 3091  20.093  20.312   1.720
   68MET      h 3092  20.005  20.261   1.679
   68MET      h 3093  20.129  20.375   1.638
   68MET     c2 3094  20.201  20.208   1.756
   68MET      h 3095  20.275  20.259   1.817
   68MET      h 3096  20.174  20.133   1.830
   68MET     c2 3097  20.270  20.142   1.640
   68MET      h 3098  20.314  20.208   1.564
   68MET      h 3099  20.345  20.075   1.683
   68MET     c3 3100  20.184  20.032   1.581
   68MET      h 3101  20.107  20.081   1.521
   68MET      h 3102  20.258  19.977   1.521
   68MET      h 3103  20.143  19.973   1.663
   68MET     c2 3104  19.477  20.438   1.609
   68MET      h 3105  19.461  20.377   1.520
   68MET      h 3106  19.395  20.417   1.678
   68MET     c3 3107  19.454  20.576   1.578
   68MET      h 3108  19.491  20.640   1.657
   68MET      h 3109  19.530  20.604   1.505
   68MET      h 3110  19.356  20.603   1.539
   68MET     c2 3111  19.985  20.296   1.948
   68MET      h 3112  19.892  20.257   1.903
   68MET      h 3113  20.036  20.199   1.956
   68MET     c3 3114  19.986  20.350   2.086
   68MET      h 3115  19.897  20.324   2.141
   68MET      h 3116  20.070  20.311   2.144
   68MET      h 3117  19.993  20.459   2.088
   68MET     c2 3118  20.553  20.943   1.870
   68MET      h 3119  20.567  20.860   1.938
   68MET      h 3120  20.575  20.887   1.779
   68MET     c2 3121  20.663  21.045   1.891
   68MET      h 3122  20.657  21.121   1.813
   68MET      h 3123  20.646  21.091   1.989
   68MET     c2 3124  20.808  20.979   1.892
   68MET      h 3125  20.825  20.903   1.815
   68MET      h 3126  20.888  21.052   1.878
   68MET     c2 3127  20.836  20.901   2.015
   68MET      h 3128  20.751  20.843   2.053
   68MET      h 3129  20.917  20.836   1.980
   68MET     c2 3130  20.900  20.985   2.134
   68MET      h 3131  20.834  21.064   2.170
   68MET      h 3132  20.995  21.032   2.112
   68MET     c2 3133  20.943  20.891   2.246
   68MET      h 3134  20.972  20.795   2.202
   68MET      h 3135  21.023  20.943   2.298
   68MET     c2 3136  20.828  20.869   2.342
   68MET      h 3137  20.737  20.818   2.310
   68MET      h 3138  20.794  20.969   2.366
   68MET     c2 3139  20.871  20.805   2.466
   68MET      h 3140  20.898  20.699   2.467
   68MET      h 3141  20.953  20.854   2.518
   68MET     c2 3142  20.751  20.785   2.569
   68MET      h 3143  20.675  20.720   2.525
   68MET      h 3144  20.706  20.885   2.567
   68MET     c3 3145  20.778  20.729   2.706
   68MET      h 3146  20.858  20.657   2.697
   68MET      h 3147  20.806  20.806   2.778
   68MET      h 3148  20.688  20.680   2.746
   68MET     c2 3149  19.640  20.310   0.842
   68MET      h 3150  19.610  20.414   0.854
   68MET      h 3151  19.744  20.297   0.874
   68MET     c2 3152  19.634  20.257   0.694
   68MET      h 3153  19.687  20.163   0.694
   68MET      h 3154  19.531  20.246   0.664
   68MET     c2 3155  19.709  20.358   0.600
   68MET      h 3156  19.664  20.457   0.600
   68MET      h 3157  19.814  20.373   0.626
   68MET     c2 3158  19.688  20.317   0.457
   68MET      h 3159  19.716  20.401   0.393
   68MET      h 3160  19.582  20.317   0.433
   68MET     c2 3161  19.771  20.190   0.412
   68MET      h 3162  19.792  20.203   0.306
   68MET      h 3163  19.869  20.180   0.459
   68MET     c2 3164  19.696  20.057   0.427
   68MET      h 3165  19.770  19.977   0.413
   68MET      h 3166  19.654  20.033   0.525
   68MET     c2 3167  19.575  20.045   0.340
   68MET      h 3168  19.497  20.114   0.372
   68MET      h 3169  19.594  20.059   0.234
   68MET     c2 3170  19.505  19.911   0.346
   68MET      h 3171  19.551  19.866   0.258
   68MET      h 3172  19.520  19.847   0.432
   68MET     c2 3173  19.355  19.911   0.312
   68MET      h 3174  19.341  19.996   0.246
   68MET      h 3175  19.323  19.826   0.251
   68MET     c3 3176  19.261  19.942   0.435
   68MET      h 3177  19.261  19.957   0.326
   68MET      h 3178  19.179  19.993   0.487
   68MET      h 3179  19.275  19.836   0.449
   69MET    c51 3180  19.357  22.086   7.652
   69MET    c52 3181  19.381  22.030   7.782
   69MET    c52 3182  19.402  22.116   7.904
   69MET    c51 3183  19.386  22.254   7.878
   69MET    c50 3184  19.350  22.313   7.747
   69MET    c50 3185  19.342  22.231   7.637
   69MET    np0 3186  19.327  22.292   7.518
   69MET    sp0 3187  19.298  22.452   7.558
   69MET    np0 3188  19.338  22.440   7.716
   69MET    cs0 3189  19.382  21.984   7.557
   69MET    c53 3190  19.371  21.865   7.624
   69MET    np1 3191  19.384  21.889   7.758
   69MET    cs0 3192  19.415  22.323   7.999
   69MET    c53 3193  19.418  22.228   8.094
   69MET    np1 3194  19.419  22.098   8.038
   69MET    cs2 3195  19.380  21.753   7.535
   69MET    cs1 3196  19.387  21.798   7.405
   69MET    sp1 3197  19.391  21.972   7.387
   69MET    cs2 3198  19.425  22.280   8.224
   69MET    cs1 3199  19.416  22.419   8.210
   69MET    sp1 3200  19.406  22.490   8.049
   69MET    c54 3201  19.403  21.692   7.308
   69MET    cs3 3202  19.392  21.564   7.370
   69MET    sp2 3203  19.365  21.577   7.546
   69MET    c54 3204  19.426  22.477   8.340
   69MET    cs3 3205  19.439  22.386   8.450
   69MET    sp2 3206  19.441  22.218   8.383
   69MET    c=0 3207  19.397  21.441   7.296
   69MET    c=1 3208  19.388  21.304   7.312
   69MET    c=0 3209  19.447  22.422   8.589
   69MET    c=1 3210  19.451  22.352   8.708
   69MET     c2 3211  19.400  21.777   7.849
   69MET     c2 3212  19.435  21.979   8.130
   69MET     c2 3213  19.418  22.624   8.357
   69MET     c2 3214  19.425  21.718   7.156
   69MET    c=2 3215  19.416  21.199   7.209
   69MET    c55 3216  19.395  21.065   7.276
   69MET    c56 3217  19.356  21.088   7.409
   69MET     c' 3218  19.351  21.231   7.431
   69MET    c=2 3219  19.434  22.406   8.841
   69MET    c55 3220  19.467  22.305   8.944
   69MET    c56 3221  19.490  22.187   8.872
   69MET     c' 3222  19.475  22.212   8.731
   69MET    cp3 3223  19.329  20.986   7.501
   69MET    cp2 3224  19.335  20.859   7.457
   69MET    cp1 3225  19.375  20.831   7.328
   69MET    cp0 3226  19.402  20.929   7.235
   69MET    cp3 3227  19.518  22.064   8.935
   69MET    cp2 3228  19.524  22.063   9.074
   69MET    cp1 3229  19.512  22.182   9.147
   69MET    cp0 3230  19.487  22.302   9.082
   69MET     o' 3231  19.314  21.274   7.539
   69MET     o' 3232  19.504  22.130   8.648
   69MET      f 3233  19.377  20.702   7.288
   69MET      f 3234  19.300  20.763   7.546
   69MET      f 3235  19.556  21.947   9.135
   69MET      f 3236  19.548  22.178   9.277
   69MET    c=3 3237  19.455  21.214   7.079
   69MET    ct1 3238  19.486  21.099   6.996
   69MET    nt1 3239  19.518  21.008   6.931
   69MET    ct0 3240  19.477  21.339   7.007
   69MET    nt0 3241  19.485  21.440   6.954
   69MET    c=3 3242  19.396  22.538   8.867
   69MET    ct0 3243  19.349  22.635   8.776
   69MET    nt0 3244  19.319  22.717   8.700
   69MET    ct1 3245  19.385  22.584   8.999
   69MET    nt1 3246  19.380  22.622   9.107
   69MET      h 3247  19.447  21.469   7.204
   69MET      h 3248  19.451  22.530   8.591
   69MET      h 3249  19.479  21.797   7.921
   69MET      h 3250  19.445  21.691   7.799
   69MET      h 3251  19.393  21.890   8.084
   69MET      h 3252  19.372  21.989   8.219
   69MET      h 3253  19.351  22.655   8.438
   69MET      h 3254  19.384  22.668   8.264
   69MET      h 3255  19.352  21.657   7.103
   69MET      h 3256  19.521  21.670   7.136
   69MET     ha 3257  19.288  21.005   7.600
   69MET     ha 3258  19.411  20.896   7.132
   69MET     ha 3259  19.531  21.972   8.878
   69MET     ha 3260  19.489  22.385   9.151
   69MET     c1 3261  19.269  21.723   7.913
   69MET      h 3262  19.238  21.816   7.959
   69MET     c2 3263  19.319  21.620   8.014
   69MET      h 3264  19.306  21.517   7.983
   69MET      h 3265  19.424  21.637   8.038
   69MET     c2 3266  19.223  21.622   8.138
   69MET      h 3267  19.213  21.721   8.181
   69MET      h 3268  19.125  21.596   8.101
   69MET     c2 3269  19.273  21.512   8.233
   69MET      h 3270  19.243  21.412   8.200
   69MET      h 3271  19.381  21.497   8.227
   69MET     c3 3272  19.216  21.516   8.378
   69MET      h 3273  19.253  21.607   8.425
   69MET      h 3274  19.108  21.506   8.378
   69MET      h 3275  19.255  21.432   8.437
   69MET     c1 3276  19.583  21.957   8.174
   69MET      h 3277  19.608  22.040   8.241
   69MET     c2 3278  19.677  21.955   8.057
   69MET      h 3279  19.652  21.870   7.993
   69MET      h 3280  19.666  22.043   7.992
   69MET     c2 3281  19.822  21.942   8.106
   69MET      h 3282  19.834  22.014   8.186
   69MET      h 3283  19.848  21.854   8.164
   69MET     c2 3284  19.928  21.968   8.002
   69MET      h 3285  19.922  22.062   7.945
   69MET      h 3286  20.024  21.959   8.054
   69MET     c3 3287  19.948  21.846   7.914
   69MET      h 3288  19.865  21.844   7.844
   69MET      h 3289  20.045  21.868   7.868
   69MET      h 3290  19.951  21.758   7.978
   69MET     c2 3291  19.159  21.664   7.823
   69MET      h 3292  19.197  21.630   7.726
   69MET      h 3293  19.108  21.579   7.869
   69MET     c3 3294  19.049  21.754   7.801
   69MET      h 3295  19.024  21.807   7.893
   69MET      h 3296  19.092  21.842   7.751
   69MET      h 3297  18.964  21.719   7.744
   69MET     c2 3298  19.588  21.819   8.252
   69MET      h 3299  19.553  21.741   8.183
   69MET      h 3300  19.690  21.782   8.261
   69MET     c3 3301  19.538  21.827   8.391
   69MET      h 3302  19.487  21.737   8.421
   69MET      h 3303  19.620  21.841   8.463
   69MET      h 3304  19.468  21.910   8.405
   69MET     c2 3305  19.556  22.675   8.371
   69MET      h 3306  19.617  22.609   8.432
   69MET      h 3307  19.619  22.670   8.281
   69MET     c2 3308  19.562  22.816   8.427
   69MET      h 3309  19.513  22.884   8.357
   69MET      h 3310  19.509  22.815   8.522
   69MET     c2 3311  19.712  22.864   8.454
   69MET      h 3312  19.783  22.838   8.376
   69MET      h 3313  19.720  22.973   8.466
   69MET     c2 3314  19.774  22.798   8.571
   69MET      h 3315  19.750  22.692   8.582
   69MET      h 3316  19.880  22.813   8.549
   69MET     c2 3317  19.751  22.873   8.709
   69MET      h 3318  19.646  22.878   8.737
   69MET      h 3319  19.789  22.974   8.715
   69MET     c2 3320  19.835  22.809   8.818
   69MET      h 3321  19.927  22.769   8.773
   69MET      h 3322  19.852  22.887   8.892
   69MET     c2 3323  19.759  22.694   8.883
   69MET      h 3324  19.733  22.606   8.826
   69MET      h 3325  19.664  22.739   8.909
   69MET     c2 3326  19.822  22.648   9.007
   69MET      h 3327  19.915  22.590   9.002
   69MET      h 3328  19.843  22.726   9.080
   69MET     c2 3329  19.740  22.532   9.077
   69MET      h 3330  19.735  22.445   9.010
   69MET      h 3331  19.639  22.574   9.075
   69MET     c3 3332  19.785  22.478   9.210
   69MET      h 3333  19.894  22.481   9.212
   69MET      h 3334  19.745  22.535   9.294
   69MET      h 3335  19.751  22.375   9.223
   69MET     c2 3336  19.437  21.856   7.104
   69MET      h 3337  19.342  21.908   7.119
   69MET      h 3338  19.517  21.908   7.156
   69MET     c2 3339  19.483  21.848   6.953
   69MET      h 3340  19.586  21.816   6.955
   69MET      h 3341  19.419  21.779   6.899
   69MET     c2 3342  19.476  21.992   6.890
   69MET      h 3343  19.375  22.032   6.890
   69MET      h 3344  19.539  22.065   6.940
   69MET     c2 3345  19.503  21.981   6.742
   69MET      h 3346  19.471  22.075   6.696
   69MET      h 3347  19.428  21.917   6.695
   69MET     c2 3348  19.654  21.955   6.705
   69MET      h 3349  19.671  22.003   6.608
   69MET      h 3350  19.727  22.002   6.771
   69MET     c2 3351  19.692  21.807   6.688
   69MET      h 3352  19.801  21.802   6.684
   69MET      h 3353  19.668  21.740   6.771
   69MET     c2 3354  19.620  21.739   6.575
   69MET      h 3355  19.514  21.730   6.596
   69MET      h 3356  19.635  21.786   6.478
   69MET     c2 3357  19.663  21.595   6.552
   69MET      h 3358  19.735  21.614   6.472
   69MET      h 3359  19.709  21.539   6.632
   69MET     c2 3360  19.558  21.504   6.485
   69MET      h 3361  19.495  21.571   6.427
   69MET      h 3362  19.600  21.436   6.410
   69MET     c3 3363  19.458  21.436   6.585
   69MET      h 3364  19.458  21.472   6.482
   69MET      h 3365  19.359  21.407   6.623
   69MET      h 3366  19.540  21.366   6.591
   70MET    c51 3367   1.920  13.997  16.641
   70MET    c52 3368   1.919  14.059  16.770
   70MET    c52 3369   1.939  13.980  16.897
   70MET    c51 3370   1.967  13.844  16.873
   70MET    c50 3371   1.980  13.780  16.739
   70MET    c50 3372   1.951  13.855  16.628
   70MET    np0 3373   1.946  13.788  16.511
   70MET    sp0 3374   2.006  13.637  16.550
   70MET    np0 3375   2.002  13.654  16.712
   70MET    cs0 3376   1.860  14.088  16.550
   70MET    c53 3377   1.870  14.213  16.607
   70MET    np1 3378   1.891  14.197  16.742
   70MET    cs0 3379   1.977  13.781  17.000
   70MET    c53 3380   1.983  13.880  17.089
   70MET    np1 3381   1.951  14.005  17.030
   70MET    cs2 3382   1.824  14.316  16.519
   70MET    cs1 3383   1.795  14.261  16.397
   70MET    sp1 3384   1.810  14.088  16.387
   70MET    cs2 3385   2.012  13.837  17.219
   70MET    cs1 3386   2.038  13.700  17.209
   70MET    sp1 3387   2.020  13.620  17.053
   70MET    c54 3388   1.742  14.358  16.302
   70MET    cs3 3389   1.749  14.490  16.354
   70MET    sp2 3390   1.818  14.493  16.520
   70MET    c54 3391   2.066  13.651  17.340
   70MET    cs3 3392   2.066  13.747  17.446
   70MET    sp2 3393   2.025  13.908  17.375
   70MET    c=0 3394   1.710  14.605  16.279
   70MET    c=1 3395   1.704  14.743  16.287
   70MET    c=0 3396   2.095  13.720  17.584
   70MET    c=1 3397   2.109  13.797  17.698
   70MET     c2 3398   1.881  14.312  16.830
   70MET     c2 3399   1.939  14.128  17.119
   70MET     c2 3400   2.098  13.508  17.360
   70MET     c2 3401   1.689  14.318  16.161
   70MET    c=2 3402   1.639  14.837  16.189
   70MET    c55 3403   1.656  14.977  16.244
   70MET    c56 3404   1.727  14.968  16.365
   70MET     c' 3405   1.757  14.829  16.390
   70MET    c=2 3406   2.163  13.755  17.825
   70MET    c55 3407   2.141  13.858  17.929
   70MET    c56 3408   2.086  13.967  17.860
   70MET     c' 3409   2.071  13.934  17.721
   70MET    cp3 3410   1.761  15.079  16.444
   70MET    cp2 3411   1.727  15.201  16.397
   70MET    cp1 3412   1.655  15.215  16.281
   70MET    cp0 3413   1.621  15.107  16.200
   70MET    cp3 3414   2.056  14.090  17.923
   70MET    cp2 3415   2.082  14.100  18.059
   70MET    cp1 3416   2.127  13.989  18.132
   70MET    cp0 3417   2.153  13.868  18.068
   70MET     o' 3418   1.824  14.799  16.489
   70MET     o' 3419   2.013  14.006  17.644
   70MET      f 3420   1.626  15.339  16.238
   70MET      f 3421   1.768  15.307  16.472
   70MET      f 3422   2.050  14.215  18.121
   70MET      f 3423   2.122  13.998  18.267
   70MET    c=3 3424   1.573  14.808  16.073
   70MET    ct1 3425   1.509  14.912  15.996
   70MET    nt1 3426   1.450  14.993  15.937
   70MET    ct0 3427   1.553  14.677  16.014
   70MET    nt0 3428   1.547  14.571  15.968
   70MET    c=3 3429   2.224  13.631  17.847
   70MET    ct0 3430   2.262  13.535  17.751
   70MET    nt0 3431   2.284  13.452  17.674
   70MET    ct1 3432   2.271  13.596  17.974
   70MET    nt1 3433   2.306  13.566  18.079
   70MET      h 3434   1.645  14.565  16.202
   70MET      h 3435   2.106  13.613  17.592
   70MET      h 3436   1.824  14.288  16.919
   70MET      h 3437   1.814  14.388  16.789
   70MET      h 3438   1.958  14.218  17.060
   70MET      h 3439   2.022  14.132  17.190
   70MET      h 3440   2.185  13.491  17.424
   70MET      h 3441   2.115  13.462  17.263
   70MET      h 3442   1.740  14.384  16.089
   70MET      h 3443   1.585  14.352  16.162
   70MET     ha 3444   1.826  15.073  16.531
   70MET     ha 3445   1.585  15.132  16.101
   70MET     ha 3446   2.019  14.175  17.867
   70MET     ha 3447   2.179  13.791  18.138
   70MET     c1 3448   2.014  14.386  16.858
   70MET      h 3449   2.068  14.301  16.900
   70MET     c2 3450   1.975  14.489  16.965
   70MET      h 3451   1.967  14.591  16.927
   70MET      h 3452   1.882  14.461  17.013
   70MET     c2 3453   2.096  14.508  17.062
   70MET      h 3454   2.130  14.414  17.105
   70MET      h 3455   2.179  14.543  17.002
   70MET     c2 3456   2.055  14.617  17.162
   70MET      h 3457   2.062  14.718  17.118
   70MET      h 3458   1.947  14.618  17.181
   70MET     c3 3459   2.144  14.631  17.289
   70MET      h 3460   2.131  14.540  17.347
   70MET      h 3461   2.247  14.654  17.263
   70MET      h 3462   2.108  14.713  17.352
   70MET     c1 3463   1.805  14.134  17.195
   70MET      h 3464   1.807  14.053  17.270
   70MET     c2 3465   1.687  14.116  17.104
   70MET      h 3466   1.684  14.199  17.032
   70MET      h 3467   1.694  14.026  17.042
   70MET     c2 3468   1.556  14.114  17.185
   70MET      h 3469   1.573  14.047  17.269
   70MET      h 3470   1.533  14.202  17.244
   70MET     c2 3471   1.434  14.067  17.111
   70MET      h 3472   1.440  13.972  17.058
   70MET      h 3473   1.352  14.068  17.183
   70MET     c3 3474   1.377  14.180  17.026
   70MET      h 3475   1.442  14.187  16.938
   70MET      h 3476   1.277  14.142  17.004
   70MET      h 3477   1.377  14.271  17.085
   70MET     c2 3478   2.092  14.452  16.742
   70MET      h 3479   2.028  14.474  16.657
   70MET      h 3480   2.140  14.546  16.772
   70MET     c3 3481   2.205  14.375  16.699
   70MET      h 3482   2.257  14.332  16.784
   70MET      h 3483   2.165  14.279  16.664
   70MET      h 3484   2.269  14.417  16.622
   70MET     c2 3485   1.799  14.275  17.267
   70MET      h 3486   1.806  14.352  17.189
   70MET      h 3487   1.697  14.300  17.298
   70MET     c3 3488   1.879  14.283  17.390
   70MET      h 3489   1.923  14.381  17.404
   70MET      h 3490   1.819  14.264  17.480
   70MET      h 3491   1.962  14.212  17.391
   70MET     c2 3492   1.974  13.440  17.408
   70MET      h 3493   1.921  13.503  17.479
   70MET      h 3494   1.893  13.431  17.336
   70MET     c2 3495   2.001  13.304  17.470
   70MET      h 3496   2.042  13.238  17.393
   70MET      h 3497   2.074  13.318  17.549
   70MET     c2 3498   1.870  13.240  17.533
   70MET      h 3499   1.779  13.251  17.473
   70MET      h 3500   1.880  13.132  17.551
   70MET     c2 3501   1.828  13.306  17.659
   70MET      h 3502   1.839  13.414  17.660
   70MET      h 3503   1.723  13.276  17.664
   70MET     c2 3504   1.892  13.245  17.791
   70MET      h 3505   2.001  13.255  17.793
   70MET      h 3506   1.871  13.139  17.809
   70MET     c2 3507   1.827  13.305  17.914
   70MET      h 3508   1.723  13.329  17.890
   70MET      h 3509   1.838  13.231  17.993
   70MET     c2 3510   1.899  13.432  17.955
   70MET      h 3511   1.899  13.519  17.889
   70MET      h 3512   2.004  13.402  17.958
   70MET     c2 3513   1.860  13.479  18.088
   70MET      h 3514   1.762  13.524  18.103
   70MET      h 3515   1.869  13.405  18.167
   70MET     c2 3516   1.940  13.609  18.132
   70MET      h 3517   1.917  13.690  18.062
   70MET      h 3518   2.042  13.580  18.108
   70MET     c3 3519   1.919  13.666  18.270
   70MET      h 3520   1.816  13.649  18.297
   70MET      h 3521   1.985  13.621  18.344
   70MET      h 3522   1.941  13.773  18.270
   70MET     c2 3523   1.685  14.176  16.118
   70MET      h 3524   1.788  14.138  16.112
   70MET      h 3525   1.628  14.118  16.190
   70MET     c2 3526   1.606  14.168  15.983
   70MET      h 3527   1.502  14.187  16.008
   70MET      h 3528   1.645  14.240  15.912
   70MET     c2 3529   1.617  14.022  15.925
   70MET      h 3530   1.720  13.995  15.903
   70MET      h 3531   1.578  13.945  15.991
   70MET     c2 3532   1.556  14.019  15.787
   70MET      h 3533   1.589  13.927  15.739
   70MET      h 3534   1.608  14.088  15.722
   70MET     c2 3535   1.398  14.023  15.786
   70MET      h 3536   1.366  13.967  15.698
   70MET      h 3537   1.350  13.972  15.870
   70MET     c2 3538   1.338  14.164  15.773
   70MET      h 3539   1.231  14.155  15.794
   70MET      h 3540   1.370  14.239  15.845
   70MET     c2 3541   1.371  14.232  15.644
   70MET      h 3542   1.477  14.256  15.638
   70MET      h 3543   1.341  14.177  15.555
   70MET     c2 3544   1.305  14.367  15.625
   70MET      h 3545   1.220  14.335  15.566
   70MET      h 3546   1.271  14.423  15.712
   70MET     c2 3547   1.378  14.466  15.532
   70MET      h 3548   1.434  14.403  15.464
   70MET      h 3549   1.311  14.523  15.467
   70MET     c3 3550   1.488  14.553  15.603
   70MET      h 3551   1.469  14.510  15.504
   70MET      h 3552   1.588  14.596  15.615
   70MET      h 3553   1.401  14.612  15.626
   71MET    c51 3554  15.770  14.916  11.157
   71MET    c52 3555  15.727  14.981  11.277
   71MET    c52 3556  15.595  15.052  11.288
   71MET    c51 3557  15.515  15.039  11.172
   71MET    c50 3558  15.553  14.962  11.050
   71MET    c50 3559  15.679  14.908  11.043
   71MET    np0 3560  15.714  14.856  10.923
   71MET    sp0 3561  15.571  14.856  10.837
   71MET    np0 3562  15.485  14.950  10.939
   71MET    cs0 3563  15.910  14.896  11.167
   71MET    c53 3564  15.941  14.901  11.301
   71MET    np1 3565  15.838  14.964  11.366
   71MET    cs0 3566  15.398  15.115  11.193
   71MET    c53 3567  15.398  15.145  11.323
   71MET    np1 3568  15.522  15.116  11.384
   71MET    cs2 3569  16.078  14.868  11.325
   71MET    cs1 3570  16.137  14.830  11.207
   71MET    sp1 3571  16.036  14.842  11.066
   71MET    cs2 3572  15.278  15.204  11.367
   71MET    cs1 3573  15.192  15.201  11.256
   71MET    sp1 3574  15.250  15.139  11.103
   71MET    c54 3575  16.279  14.801  11.221
   71MET    cs3 3576  16.319  14.803  11.357
   71MET    sp2 3577  16.182  14.844  11.466
   71MET    c54 3578  15.069  15.263  11.295
   71MET    cs3 3579  15.060  15.308  11.431
   71MET    sp2 3580  15.217  15.272  11.512
   71MET    c=0 3581  16.451  14.771  11.400
   71MET    c=1 3582  16.528  14.758  11.514
   71MET    c=0 3583  14.945  15.369  11.492
   71MET    c=1 3584  14.912  15.412  11.619
   71MET     c2 3585  15.857  15.003  11.505
   71MET     c2 3586  15.545  15.155  11.529
   71MET     c2 3587  14.957  15.274  11.198
   71MET     c2 3588  16.371  14.768  11.100
   71MET    c=2 3589  16.677  14.737  11.521
   71MET    c55 3590  16.714  14.732  11.667
   71MET    c56 3591  16.597  14.747  11.743
   71MET     c' 3592  16.485  14.761  11.651
   71MET    c=2 3593  14.781  15.449  11.667
   71MET    c55 3594  14.789  15.509  11.803
   71MET    c56 3595  14.925  15.494  11.840
   71MET     c' 3596  14.998  15.431  11.733
   71MET    cp3 3597  16.593  14.747  11.884
   71MET    cp2 3598  16.710  14.726  11.948
   71MET    cp1 3599  16.828  14.714  11.879
   71MET    cp0 3600  16.834  14.712  11.740
   71MET    cp3 3601  14.973  15.534  11.966
   71MET    cp2 3602  14.882  15.590  12.054
   71MET    cp1 3603  14.749  15.616  12.015
   71MET    cp0 3604  14.705  15.578  11.889
   71MET     o' 3605  16.371  14.770  11.696
   71MET     o' 3606  15.118  15.421  11.736
   71MET      f 3607  16.941  14.691  11.949
   71MET      f 3608  16.702  14.719  12.083
   71MET      f 3609  14.928  15.633  12.174
   71MET      f 3610  14.676  15.696  12.096
   71MET    c=3 3611  16.768  14.727  11.418
   71MET    ct1 3612  16.909  14.716  11.446
   71MET    nt1 3613  17.024  14.715  11.465
   71MET    ct0 3614  16.740  14.732  11.276
   71MET    nt0 3615  16.711  14.727  11.165
   71MET    c=3 3616  14.664  15.433  11.593
   71MET    ct0 3617  14.646  15.364  11.472
   71MET    nt0 3618  14.633  15.315  11.368
   71MET    ct1 3619  14.540  15.476  11.646
   71MET    nt1 3620  14.441  15.513  11.687
   71MET      h 3621  16.511  14.786  11.311
   71MET      h 3622  14.873  15.383  11.412
   71MET      h 3623  15.820  15.104  11.521
   71MET      h 3624  15.962  15.020  11.528
   71MET      h 3625  15.621  15.092  11.573
   71MET      h 3626  15.457  15.130  11.590
   71MET      h 3627  14.861  15.244  11.240
   71MET      h 3628  14.980  15.212  11.112
   71MET      h 3629  16.423  14.675  11.124
   71MET      h 3630  16.447  14.846  11.104
   71MET     ha 3631  16.501  14.746  11.940
   71MET     ha 3632  16.928  14.680  11.697
   71MET     ha 3633  15.076  15.517  11.995
   71MET     ha 3634  14.604  15.611  11.871
   71MET     c1 3635  15.807  14.901  11.611
   71MET      h 3636  15.704  14.897  11.577
   71MET     c2 3637  15.823  14.977  11.743
   71MET      h 3638  15.909  14.944  11.802
   71MET      h 3639  15.831  15.084  11.726
   71MET     c2 3640  15.708  14.933  11.839
   71MET      h 3641  15.609  14.947  11.795
   71MET      h 3642  15.718  14.826  11.853
   71MET     c2 3643  15.733  15.005  11.972
   71MET      h 3644  15.812  14.957  12.031
   71MET      h 3645  15.782  15.102  11.959
   71MET     c3 3646  15.614  15.006  12.073
   71MET      h 3647  15.534  15.065  12.029
   71MET      h 3648  15.586  14.905  12.102
   71MET      h 3649  15.643  15.057  12.166
   71MET     c1 3650  15.577  15.306  11.545
   71MET      h 3651  15.485  15.361  11.521
   71MET     c2 3652  15.688  15.350  11.453
   71MET      h 3653  15.780  15.297  11.480
   71MET      h 3654  15.670  15.324  11.349
   71MET     c2 3655  15.710  15.502  11.467
   71MET      h 3656  15.612  15.548  11.463
   71MET      h 3657  15.738  15.540  11.565
   71MET     c2 3658  15.797  15.564  11.361
   71MET      h 3659  15.772  15.545  11.256
   71MET      h 3660  15.800  15.671  11.382
   71MET     c3 3661  15.944  15.541  11.392
   71MET      h 3662  15.966  15.437  11.364
   71MET      h 3663  15.992  15.615  11.327
   71MET      h 3664  15.961  15.560  11.498
   71MET     c2 3665  15.871  14.761  11.618
   71MET      h 3666  15.971  14.759  11.574
   71MET      h 3667  15.880  14.724  11.720
   71MET     c3 3668  15.790  14.659  11.557
   71MET      h 3669  15.686  14.673  11.582
   71MET      h 3670  15.780  14.687  11.452
   71MET      h 3671  15.825  14.556  11.564
   71MET     c2 3672  15.618  15.328  11.696
   71MET      h 3673  15.705  15.265  11.717
   71MET      h 3674  15.670  15.424  11.710
   71MET     c3 3675  15.503  15.334  11.789
   71MET      h 3676  15.526  15.291  11.885
   71MET      h 3677  15.472  15.438  11.809
   71MET      h 3678  15.416  15.280  11.750
   71MET     c2 3679  14.959  15.411  11.142
   71MET      h 3680  14.981  15.484  11.219
   71MET      h 3681  15.043  15.436  11.077
   71MET     c2 3682  14.830  15.449  11.073
   71MET      h 3683  14.815  15.382  10.987
   71MET      h 3684  14.749  15.434  11.144
   71MET     c2 3685  14.828  15.601  11.026
   71MET      h 3686  14.921  15.636  10.981
   71MET      h 3687  14.750  15.621  10.951
   71MET     c2 3688  14.812  15.696  11.138
   71MET      h 3689  14.868  15.669  11.229
   71MET      h 3690  14.852  15.787  11.093
   71MET     c2 3691  14.663  15.731  11.176
   71MET      h 3692  14.606  15.644  11.210
   71MET      h 3693  14.603  15.777  11.097
   71MET     c2 3694  14.659  15.844  11.277
   71MET      h 3695  14.745  15.910  11.260
   71MET      h 3696  14.563  15.893  11.263
   71MET     c2 3697  14.667  15.789  11.418
   71MET      h 3698  14.755  15.736  11.452
   71MET      h 3699  14.589  15.713  11.420
   71MET     c2 3700  14.635  15.889  11.520
   71MET      h 3701  14.706  15.968  11.543
   71MET      h 3702  14.540  15.940  11.506
   71MET     c2 3703  14.638  15.829  11.667
   71MET      h 3704  14.739  15.793  11.689
   71MET      h 3705  14.579  15.738  11.654
   71MET     c3 3706  14.599  15.915  11.784
   71MET      h 3707  14.630  16.017  11.762
   71MET      h 3708  14.491  15.913  11.803
   71MET      h 3709  14.647  15.880  11.876
   71MET     c2 3710  16.318  14.771  10.961
   71MET      h 3711  16.243  14.692  10.950
   71MET      h 3712  16.274  14.868  10.941
   71MET     c2 3713  16.440  14.757  10.862
   71MET      h 3714  16.493  14.851  10.867
   71MET      h 3715  16.501  14.673  10.890
   71MET     c2 3716  16.385  14.739  10.715
   71MET      h 3717  16.325  14.649  10.704
   71MET      h 3718  16.322  14.822  10.681
   71MET     c2 3719  16.500  14.709  10.624
   71MET      h 3720  16.459  14.670  10.530
   71MET      h 3721  16.551  14.618  10.655
   71MET     c2 3722  16.592  14.834  10.590
   71MET      h 3723  16.630  14.818  10.490
   71MET      h 3724  16.539  14.929  10.584
   71MET     c2 3725  16.713  14.851  10.682
   71MET      h 3726  16.755  14.950  10.663
   71MET      h 3727  16.694  14.854  10.790
   71MET     c2 3728  16.812  14.738  10.674
   71MET      h 3729  16.769  14.646  10.714
   71MET      h 3730  16.850  14.720  10.574
   71MET     c2 3731  16.937  14.757  10.758
   71MET      h 3732  17.001  14.796  10.679
   71MET      h 3733  16.934  14.825  10.842
   71MET     c2 3734  17.009  14.628  10.803
   71MET      h 3735  16.982  14.554  10.727
   71MET      h 3736  17.117  14.634  10.797
   71MET     c3 3737  16.953  14.566  10.937
   71MET      h 3738  16.999  14.532  10.843
   71MET      h 3739  16.915  14.486  11.001
   71MET      h 3740  17.022  14.639  10.977
   72MET    c51 3741  16.462   3.267   9.764
   72MET    c52 3742  16.459   3.243   9.905
   72MET    c52 3743  16.574   3.180   9.979
   72MET    c51 3744  16.686   3.157   9.896
   72MET    c50 3745  16.696   3.193   9.752
   72MET    c50 3746  16.584   3.241   9.689
   72MET    np0 3747  16.593   3.253   9.555
   72MET    sp0 3748  16.755   3.228   9.523
   72MET    np0 3749  16.796   3.171   9.671
   72MET    cs0 3750  16.328   3.288   9.722
   72MET    c53 3751  16.257   3.325   9.833
   72MET    np1 3752  16.327   3.286   9.944
   72MET    cs0 3753  16.784   3.092   9.976
   72MET    c53 3754  16.740   3.104  10.102
   72MET    np1 3755  16.607   3.149  10.108
   72MET    cs2 3756  16.122   3.362   9.801
   72MET    cs1 3757  16.107   3.361   9.664
   72MET    sp1 3758  16.246   3.308   9.574
   72MET    cs2 3759  16.835   3.062  10.197
   72MET    cs1 3760  16.951   3.032  10.125
   72MET    sp1 3761  16.949   3.043   9.950
   72MET    c54 3762  15.971   3.392   9.622
   72MET    cs3 3763  15.891   3.432   9.733
   72MET    sp2 3764  15.982   3.427   9.887
   72MET    c54 3765  17.049   2.986  10.218
   72MET    cs3 3766  17.012   2.985  10.357
   72MET    sp2 3767  16.840   3.043  10.368
   72MET    c=0 3768  15.755   3.474   9.719
   72MET    c=1 3769  15.648   3.522   9.792
   72MET    c=0 3770  17.096   2.947  10.467
   72MET    c=1 3771  17.082   2.946  10.604
   72MET     c2 3772  16.263   3.291  10.074
   72MET     c2 3773  16.537   3.156  10.242
   72MET     c2 3774  17.184   2.947  10.171
   72MET     c2 3775  15.925   3.385   9.474
   72MET    c=2 3776  15.507   3.542   9.744
   72MET    c55 3777  15.426   3.592   9.861
   72MET    c56 3778  15.513   3.602   9.972
   72MET     c' 3779  15.645   3.561   9.930
   72MET    c=2 3780  17.188   2.926  10.701
   72MET    c55 3781  17.133   2.911  10.838
   72MET    c56 3782  16.995   2.935  10.823
   72MET     c' 3783  16.964   2.962  10.685
   72MET    cp3 3784  15.472   3.645  10.099
   72MET    cp2 3785  15.344   3.684  10.114
   72MET    cp1 3786  15.255   3.673  10.009
   72MET    cp0 3787  15.292   3.632   9.882
   72MET    cp3 3788  16.906   2.936  10.932
   72MET    cp2 3789  16.959   2.910  11.058
   72MET    cp1 3790  17.094   2.875  11.073
   72MET    cp0 3791  17.179   2.873  10.963
   72MET     o' 3792  15.738   3.568  10.010
   72MET     o' 3793  16.851   2.971  10.645
   72MET      f 3794  15.128   3.716  10.028
   72MET      f 3795  15.309   3.733  10.235
   72MET      f 3796  16.874   2.907  11.163
   72MET      f 3797  17.131   2.824  11.193
   72MET    c=3 3798  15.454   3.519   9.619
   72MET    ct1 3799  15.313   3.537   9.594
   72MET    nt1 3800  15.198   3.543   9.574
   72MET    ct0 3801  15.524   3.471   9.501
   72MET    nt0 3802  15.587   3.441   9.410
   72MET    c=3 3803  17.323   2.920  10.668
   72MET    ct0 3804  17.385   2.948  10.544
   72MET    nt0 3805  17.434   2.963  10.441
   72MET    ct1 3806  17.420   2.897  10.768
   72MET    nt1 3807  17.498   2.874  10.849
   72MET      h 3808  15.725   3.432   9.623
   72MET      h 3809  17.187   2.910  10.422
   72MET      h 3810  16.283   3.200  10.131
   72MET      h 3811  16.155   3.281  10.066
   72MET      h 3812  16.456   3.230  10.238
   72MET      h 3813  16.602   3.200  10.318
   72MET      h 3814  17.265   2.989  10.231
   72MET      h 3815  17.195   2.979  10.068
   72MET      h 3816  15.876   3.481   9.451
   72MET      h 3817  15.844   3.312   9.475
   72MET     ha 3818  15.542   3.664  10.180
   72MET     ha 3819  15.219   3.649   9.804
   72MET     ha 3820  16.801   2.960  10.920
   72MET     ha 3821  17.277   2.836  10.990
   72MET     c1 3822  16.286   3.421  10.156
   72MET      h 3823  16.395   3.416  10.157
   72MET     c2 3824  16.223   3.390  10.291
   72MET      h 3825  16.126   3.438  10.307
   72MET      h 3826  16.211   3.282  10.305
   72MET     c2 3827  16.306   3.462  10.402
   72MET      h 3828  16.411   3.436  10.399
   72MET      h 3829  16.302   3.568  10.380
   72MET     c2 3830  16.234   3.434  10.535
   72MET      h 3831  16.145   3.497  10.548
   72MET      h 3832  16.183   3.337  10.536
   72MET     c3 3833  16.315   3.466  10.665
   72MET      h 3834  16.399   3.397  10.668
   72MET      h 3835  16.342   3.571  10.670
   72MET      h 3836  16.254   3.445  10.754
   72MET     c1 3837  16.487   3.017  10.290
   72MET      h 3838  16.576   2.959  10.315
   72MET     c2 3839  16.406   2.947  10.185
   72MET      h 3840  16.316   3.004  10.164
   72MET      h 3841  16.459   2.939  10.089
   72MET     c2 3842  16.367   2.806  10.234
   72MET      h 3843  16.457   2.762  10.276
   72MET      h 3844  16.307   2.800  10.324
   72MET     c2 3845  16.312   2.713  10.129
   72MET      h 3846  16.371   2.700  10.038
   72MET      h 3847  16.293   2.618  10.179
   72MET     c3 3848  16.166   2.744  10.102
   72MET      h 3849  16.164   2.834  10.040
   72MET      h 3850  16.134   2.653  10.050
   72MET      h 3851  16.115   2.758  10.198
   72MET     c2 3852  16.236   3.556  10.100
   72MET      h 3853  16.156   3.544  10.027
   72MET      h 3854  16.200   3.623  10.178
   72MET     c3 3855  16.341   3.635  10.042
   72MET      h 3856  16.431   3.630  10.102
   72MET      h 3857  16.381   3.577   9.959
   72MET      h 3858  16.316   3.735  10.006
   72MET     c2 3859  16.399   3.043  10.419
   72MET      h 3860  16.316   3.109  10.391
   72MET      h 3861  16.336   2.956  10.443
   72MET     c3 3862  16.478   3.067  10.542
   72MET      h 3863  16.430   3.138  10.608
   72MET      h 3864  16.492   2.975  10.601
   72MET      h 3865  16.578   3.107  10.520
   72MET     c2 3866  17.187   2.799  10.160
   72MET      h 3867  17.135   2.753  10.244
   72MET      h 3868  17.126   2.754  10.082
   72MET     c2 3869  17.328   2.743  10.151
   72MET      h 3870  17.374   2.780  10.059
   72MET      h 3871  17.383   2.780  10.237
   72MET     c2 3872  17.330   2.584  10.154
   72MET      h 3873  17.253   2.535  10.094
   72MET      h 3874  17.425   2.542  10.118
   72MET     c2 3875  17.301   2.528  10.288
   72MET      h 3876  17.223   2.581  10.344
   72MET      h 3877  17.269   2.427  10.262
   72MET     c2 3878  17.427   2.508  10.381
   72MET      h 3879  17.478   2.601  10.404
   72MET      h 3880  17.504   2.440  10.343
   72MET     c2 3881  17.389   2.431  10.506
   72MET      h 3882  17.306   2.363  10.482
   72MET      h 3883  17.479   2.381  10.540
   72MET     c2 3884  17.343   2.527  10.615
   72MET      h 3885  17.253   2.587  10.601
   72MET      h 3886  17.423   2.601  10.619
   72MET     c2 3887  17.332   2.464  10.746
   72MET      h 3888  17.250   2.394  10.766
   72MET      h 3889  17.421   2.411  10.779
   72MET     c2 3890  17.288   2.566  10.859
   72MET      h 3891  17.190   2.606  10.836
   72MET      h 3892  17.357   2.649  10.840
   72MET     c3 3893  17.281   2.520  11.003
   72MET      h 3894  17.249   2.417  11.003
   72MET      h 3895  17.377   2.529  11.054
   72MET      h 3896  17.210   2.582  11.059
   72MET     c2 3897  16.018   3.341   9.367
   72MET      h 3898  16.100   3.413   9.359
   72MET      h 3899  16.057   3.242   9.392
   72MET     c2 3900  15.935   3.322   9.234
   72MET      h 3901  15.874   3.233   9.250
   72MET      h 3902  15.876   3.410   9.215
   72MET     c2 3903  16.034   3.294   9.115
   72MET      h 3904  16.102   3.377   9.098
   72MET      h 3905  16.096   3.206   9.129
   72MET     c2 3906  15.956   3.294   8.986
   72MET      h 3907  16.028   3.302   8.904
   72MET      h 3908  15.908   3.390   8.972
   72MET     c2 3909  15.869   3.164   8.963
   72MET      h 3910  15.865   3.148   8.856
   72MET      h 3911  15.912   3.072   9.003
   72MET     c2 3912  15.724   3.175   9.012
   72MET      h 3913  15.681   3.075   9.010
   72MET      h 3914  15.708   3.206   9.116
   72MET     c2 3915  15.644   3.279   8.939
   72MET      h 3916  15.680   3.379   8.962
   72MET      h 3917  15.640   3.265   8.831
   72MET     c2 3918  15.498   3.286   8.979
   72MET      h 3919  15.457   3.224   8.899
   72MET      h 3920  15.467   3.247   9.076
   72MET     c2 3921  15.427   3.421   8.958
   72MET      h 3922  15.483   3.469   8.877
   72MET      h 3923  15.326   3.413   8.919
   72MET     c3 3924  15.444   3.522   9.078
   72MET      h 3925  15.433   3.526   8.970
   72MET      h 3926  15.467   3.618   9.125
   72MET      h 3927  15.359   3.465   9.113
   73MET    c51 3928   9.029  21.640  20.143
   73MET    c52 3929   8.925  21.559  20.087
   73MET    c52 3930   8.899  21.419  20.135
   73MET    c51 3931   8.979  21.381  20.245
   73MET    c50 3932   9.080  21.469  20.311
   73MET    c50 3933   9.106  21.592  20.257
   73MET    np0 3934   9.211  21.658  20.310
   73MET    sp0 3935   9.251  21.569  20.446
   73MET    np0 3936   9.160  21.438  20.411
   73MET    cs0 3937   9.053  21.746  20.052
   73MET    c53 3938   8.940  21.758  19.974
   73MET    np1 3939   8.870  21.641  19.983
   73MET    cs0 3940   8.949  21.246  20.275
   73MET    c53 3941   8.838  21.218  20.206
   73MET    np1 3942   8.808  21.319  20.111
   73MET    cs2 3943   8.947  21.871  19.886
   73MET    cs1 3944   9.061  21.942  19.914
   73MET    sp1 3945   9.166  21.873  20.035
   73MET    cs2 3946   8.781  21.095  20.239
   73MET    cs1 3947   8.858  21.045  20.345
   73MET    sp1 3948   8.998  21.135  20.401
   73MET    c54 3949   9.080  22.056  19.825
   73MET    cs3 3950   8.966  22.075  19.742
   73MET    sp2 3951   8.840  21.951  19.771
   73MET    c54 3952   8.805  20.917  20.381
   73MET    cs3 3953   8.691  20.871  20.307
   73MET    sp2 3954   8.650  20.998  20.185
   73MET    c=0 3955   8.955  22.184  19.649
   73MET    c=1 3956   8.868  22.240  19.558
   73MET    c=0 3957   8.620  20.748  20.329
   73MET    c=1 3958   8.506  20.690  20.276
   73MET     c2 3959   8.759  21.617  19.893
   73MET     c2 3960   8.693  21.298  20.015
   73MET     c2 3961   8.866  20.840  20.492
   73MET     c2 3962   9.208  22.145  19.827
   73MET    c=2 3963   8.898  22.352  19.462
   73MET    c55 3964   8.772  22.375  19.381
   73MET    c56 3965   8.674  22.285  19.425
   73MET     c' 3966   8.731  22.205  19.532
   73MET    c=2 3967   8.437  20.575  20.328
   73MET    c55 3968   8.331  20.529  20.234
   73MET    c56 3969   8.331  20.627  20.132
   73MET     c' 3970   8.431  20.726  20.159
   73MET    cp3 3971   8.544  22.277  19.372
   73MET    cp2 3972   8.511  22.366  19.276
   73MET    cp1 3973   8.604  22.455  19.227
   73MET    cp0 3974   8.733  22.465  19.279
   73MET    cp3 3975   8.240  20.623  20.025
   73MET    cp2 3976   8.149  20.518  20.021
   73MET    cp1 3977   8.155  20.414  20.115
   73MET    cp0 3978   8.248  20.419  20.219
   73MET     o' 3979   8.660  22.122  19.590
   73MET     o' 3980   8.460  20.812  20.079
   73MET      f 3981   8.566  22.543  19.133
   73MET      f 3982   8.383  22.362  19.232
   73MET      f 3983   8.064  20.511  19.916
   73MET      f 3984   8.084  20.303  20.088
   73MET    c=3 3985   9.014  22.422  19.444
   73MET    ct1 3986   9.025  22.522  19.340
   73MET    nt1 3987   9.039  22.596  19.251
   73MET    ct0 3988   9.138  22.406  19.518
   73MET    nt0 3989   9.231  22.395  19.585
   73MET    c=3 3990   8.467  20.513  20.449
   73MET    ct0 3991   8.554  20.558  20.551
   73MET    nt0 3992   8.631  20.591  20.630
   73MET    ct1 3993   8.396  20.399  20.491
   73MET    nt1 3994   8.341  20.304  20.523
   73MET      h 3995   9.058  22.215  19.634
   73MET      h 3996   8.677  20.694  20.403
   73MET      h 3997   8.762  21.517  19.853
   73MET      h 3998   8.772  21.672  19.799
   73MET      h 3999   8.655  21.395  19.980
   73MET      h 4000   8.605  21.259  20.067
   73MET      h 4001   8.792  20.798  20.561
   73MET      h 4002   8.934  20.905  20.546
   73MET      h 4003   9.173  22.249  19.835
   73MET      h 4004   9.247  22.136  19.726
   73MET     ha 4005   8.466  22.215  19.415
   73MET     ha 4006   8.789  22.552  19.248
   73MET     ha 4007   8.237  20.702  19.950
   73MET     ha 4008   8.246  20.329  20.277
   73MET     c1 4009   8.619  21.659  19.946
   73MET      h 4010   8.620  21.597  20.035
   73MET     c2 4011   8.524  21.607  19.838
   73MET      h 4012   8.484  21.686  19.773
   73MET      h 4013   8.572  21.531  19.776
   73MET     c2 4014   8.391  21.562  19.907
   73MET      h 4015   8.408  21.489  19.986
   73MET      h 4016   8.350  21.649  19.957
   73MET     c2 4017   8.296  21.519  19.794
   73MET      h 4018   8.251  21.604  19.743
   73MET      h 4019   8.349  21.477  19.708
   73MET     c3 4020   8.170  21.437  19.838
   73MET      h 4021   8.205  21.342  19.877
   73MET      h 4022   8.108  21.494  19.906
   73MET      h 4023   8.108  21.413  19.751
   73MET     c1 4024   8.730  21.205  19.897
   73MET      h 4025   8.741  21.104  19.940
   73MET     c2 4026   8.857  21.247  19.829
   73MET      h 4027   8.843  21.345  19.785
   73MET      h 4028   8.941  21.259  19.899
   73MET     c2 4029   8.895  21.145  19.719
   73MET      h 4030   8.884  21.046  19.763
   73MET      h 4031   8.823  21.131  19.639
   73MET     c2 4032   9.033  21.158  19.663
   73MET      h 4033   9.117  21.160  19.734
   73MET      h 4034   9.045  21.078  19.590
   73MET     c3 4035   9.040  21.270  19.560
   73MET      h 4036   9.042  21.364  19.617
   73MET      h 4037   9.134  21.247  19.509
   73MET      h 4038   8.952  21.262  19.496
   73MET     c2 4039   8.591  21.807  19.980
   73MET      h 4040   8.658  21.875  19.928
   73MET      h 4041   8.489  21.837  19.955
   73MET     c3 4042   8.595  21.834  20.120
   73MET      h 4043   8.547  21.754  20.176
   73MET      h 4044   8.696  21.810  20.153
   73MET      h 4045   8.569  21.934  20.154
   73MET     c2 4046   8.609  21.209  19.796
   73MET      h 4047   8.596  21.313  19.763
   73MET      h 4048   8.638  21.170  19.697
   73MET     c3 4049   8.493  21.126  19.837
   73MET      h 4050   8.399  21.170  19.807
   73MET      h 4051   8.495  21.027  19.790
   73MET      h 4052   8.489  21.112  19.945
   73MET     c2 4053   8.957  20.738  20.432
   73MET      h 4054   8.913  20.694  20.343
   73MET      h 4055   9.047  20.776  20.384
   73MET     c2 4056   8.995  20.628  20.529
   73MET      h 4057   9.052  20.673  20.612
   73MET      h 4058   8.903  20.584  20.567
   73MET     c2 4059   9.081  20.513  20.460
   73MET      h 4060   9.158  20.548  20.391
   73MET      h 4061   9.133  20.450  20.532
   73MET     c2 4062   9.000  20.427  20.371
   73MET      h 4063   8.925  20.480  20.312
   73MET      h 4064   9.079  20.385  20.307
   73MET     c2 4065   8.934  20.302  20.441
   73MET      h 4066   8.862  20.330  20.518
   73MET      h 4067   9.003  20.231  20.488
   73MET     c2 4068   8.872  20.210  20.337
   73MET      h 4069   8.931  20.217  20.245
   73MET      h 4070   8.872  20.110  20.382
   73MET     c2 4071   8.729  20.251  20.309
   73MET      h 4072   8.708  20.348  20.263
   73MET      h 4073   8.684  20.258  20.408
   73MET     c2 4074   8.655  20.151  20.233
   73MET      h 4075   8.677  20.136  20.126
   73MET      h 4076   8.657  20.051  20.275
   73MET     c2 4077   8.504  20.193  20.207
   73MET      h 4078   8.502  20.285  20.148
   73MET      h 4079   8.474  20.224  20.307
   73MET     c3 4080   8.410  20.097  20.138
   73MET      h 4081   8.468  20.042  20.065
   73MET      h 4082   8.362  20.028  20.207
   73MET      h 4083   8.330  20.152  20.088
   73MET     c2 4084   9.321  22.114  19.918
   73MET      h 4085   9.287  22.125  20.021
   73MET      h 4086   9.355  22.012  19.900
   73MET     c2 4087   9.442  22.207  19.879
   73MET      h 4088   9.478  22.170  19.784
   73MET      h 4089   9.409  22.310  19.873
   73MET     c2 4090   9.556  22.190  19.986
   73MET      h 4091   9.524  22.221  20.085
   73MET      h 4092   9.593  22.089  19.996
   73MET     c2 4093   9.663  22.292  19.959
   73MET      h 4094   9.727  22.298  20.048
   73MET      h 4095   9.623  22.393  19.964
   73MET     c2 4096   9.755  22.258  19.834
   73MET      h 4097   9.853  22.299  19.856
   73MET      h 4098   9.773  22.151  19.818
   73MET     c2 4099   9.709  22.321  19.702
   73MET      h 4100   9.767  22.273  19.622
   73MET      h 4101   9.606  22.302  19.671
   73MET     c2 4102   9.712  22.471  19.702
   73MET      h 4103   9.638  22.511  19.770
   73MET      h 4104   9.809  22.513  19.725
   73MET     c2 4105   9.676  22.534  19.569
   73MET      h 4106   9.777  22.549  19.532
   73MET      h 4107   9.617  22.478  19.497
   73MET     c2 4108   9.618  22.677  19.576
   73MET      h 4109   9.659  22.719  19.668
   73MET      h 4110   9.655  22.743  19.498
   73MET     c3 4111   9.462  22.683  19.598
   73MET      h 4112   9.551  22.742  19.623
   73MET      h 4113   9.370  22.717  19.647
   73MET      h 4114   9.465  22.671  19.491
   74MET    c51 4115  21.561   6.307   2.773
   74MET    c52 4116  21.535   6.199   2.864
   74MET    c52 4117  21.635   6.155   2.967
   74MET    c51 4118  21.751   6.235   2.970
   74MET    c50 4119  21.776   6.353   2.883
   74MET    c50 4120  21.685   6.383   2.785
   74MET    np0 4121  21.721   6.480   2.699
   74MET    sp0 4122  21.859   6.546   2.767
   74MET    np0 4123  21.883   6.429   2.879
   74MET    cs0 4124  21.467   6.296   2.667
   74MET    c53 4125  21.362   6.223   2.715
   74MET    np1 4126  21.404   6.153   2.825
   74MET    cs0 4127  21.839   6.178   3.065
   74MET    c53 4128  21.765   6.089   3.133
   74MET    np1 4129  21.641   6.065   3.070
   74MET    cs2 4130  21.253   6.217   2.621
   74MET    cs1 4131  21.282   6.297   2.514
   74MET    sp1 4132  21.440   6.372   2.516
   74MET    cs2 4133  21.831   6.037   3.245
   74MET    cs1 4134  21.952   6.107   3.255
   74MET    sp1 4135  21.994   6.225   3.132
   74MET    c54 4136  21.181   6.292   2.411
   74MET    cs3 4137  21.067   6.218   2.453
   74MET    sp2 4138  21.089   6.152   2.619
   74MET    c54 4139  22.023   6.055   3.367
   74MET    cs3 4140  21.959   5.952   3.443
   74MET    sp2 4141  21.799   5.918   3.365
   74MET    c=0 4142  20.949   6.203   2.374
   74MET    c=1 4143  20.823   6.147   2.376
   74MET    c=0 4144  22.011   5.888   3.561
   74MET    c=1 4145  21.963   5.795   3.651
   74MET     c2 4146  21.320   6.049   2.881
   74MET     c2 4147  21.550   5.957   3.125
   74MET     c2 4148  22.156   6.110   3.403
   74MET     c2 4149  21.196   6.364   2.273
   74MET    c=2 4150  20.726   6.138   2.262
   74MET    c55 4151  20.604   6.066   2.313
   74MET    c56 4152  20.624   6.035   2.449
   74MET     c' 4153  20.755   6.085   2.487
   74MET    c=2 4154  22.021   5.762   3.779
   74MET    c55 4155  21.954   5.643   3.838
   74MET    c56 4156  21.847   5.616   3.751
   74MET     c' 4157  21.848   5.710   3.642
   74MET    cp3 4158  20.531   5.968   2.529
   74MET    cp2 4159  20.413   5.935   2.474
   74MET    cp1 4160  20.388   5.960   2.341
   74MET    cp0 4161  20.478   6.028   2.259
   74MET    cp3 4162  21.754   5.513   3.775
   74MET    cp2 4163  21.772   5.436   3.890
   74MET    cp1 4164  21.884   5.455   3.972
   74MET    cp0 4165  21.975   5.556   3.944
   74MET     o' 4166  20.792   6.074   2.603
   74MET     o' 4167  21.775   5.698   3.547
   74MET      f 4168  20.268   5.928   2.290
   74MET      f 4169  20.322   5.878   2.556
   74MET      f 4170  21.685   5.335   3.912
   74MET      f 4171  21.909   5.359   4.064
   74MET    c=3 4172  20.741   6.181   2.132
   74MET    ct1 4173  20.638   6.154   2.033
   74MET    nt1 4174  20.561   6.127   1.951
   74MET    ct0 4175  20.854   6.251   2.075
   74MET    nt0 4176  20.943   6.313   2.038
   74MET    c=3 4177  22.128   5.830   3.837
   74MET    ct0 4178  22.187   5.951   3.795
   74MET    nt0 4179  22.241   6.045   3.756
   74MET    ct1 4180  22.182   5.788   3.960
   74MET    nt1 4181  22.227   5.751   4.058
   74MET      h 4182  20.984   6.224   2.273
   74MET      h 4183  22.111   5.927   3.573
   74MET      h 4184  21.378   5.960   2.904
   74MET      h 4185  21.254   6.006   2.805
   74MET      h 4186  21.447   5.978   3.097
   74MET      h 4187  21.544   5.964   3.234
   74MET      h 4188  22.167   6.132   3.510
   74MET      h 4189  22.172   6.202   3.346
   74MET      h 4190  21.105   6.424   2.259
   74MET      h 4191  21.188   6.283   2.201
   74MET     ha 4192  20.543   5.956   2.637
   74MET     ha 4193  20.439   6.061   2.163
   74MET     ha 4194  21.669   5.496   3.710
   74MET     ha 4195  22.059   5.552   4.011
   74MET     c1 4196  21.226   6.094   2.996
   74MET      h 4197  21.304   6.131   3.062
   74MET     c2 4198  21.164   5.963   3.045
   74MET      h 4199  21.061   5.948   3.012
   74MET      h 4200  21.224   5.877   3.012
   74MET     c2 4201  21.141   5.972   3.199
   74MET      h 4202  21.233   5.997   3.253
   74MET      h 4203  21.075   6.056   3.215
   74MET     c2 4204  21.072   5.841   3.241
   74MET      h 4205  20.966   5.841   3.216
   74MET      h 4206  21.101   5.756   3.179
   74MET     c3 4207  21.070   5.811   3.394
   74MET      h 4208  21.173   5.795   3.426
   74MET      h 4209  21.018   5.889   3.449
   74MET      h 4210  21.016   5.718   3.413
   74MET     c1 4211  21.594   5.815   3.084
   74MET      h 4212  21.687   5.794   3.137
   74MET     c2 4213  21.616   5.803   2.935
   74MET      h 4214  21.521   5.821   2.884
   74MET      h 4215  21.684   5.879   2.896
   74MET     c2 4216  21.668   5.662   2.900
   74MET      h 4217  21.748   5.640   2.971
   74MET      h 4218  21.605   5.578   2.926
   74MET     c2 4219  21.722   5.646   2.761
   74MET      h 4220  21.798   5.717   2.727
   74MET      h 4221  21.758   5.543   2.754
   74MET     c3 4222  21.608   5.627   2.662
   74MET      h 4223  21.565   5.726   2.645
   74MET      h 4224  21.662   5.587   2.575
   74MET      h 4225  21.537   5.557   2.704
   74MET     c2 4226  21.118   6.201   2.970
   74MET      h 4227  21.091   6.208   2.864
   74MET      h 4228  21.025   6.182   3.025
   74MET     c3 4229  21.154   6.331   3.019
   74MET      h 4230  21.202   6.323   3.115
   74MET      h 4231  21.244   6.359   2.965
   74MET      h 4232  21.081   6.410   3.010
   74MET     c2 4233  21.480   5.716   3.131
   74MET      h 4234  21.387   5.746   3.081
   74MET      h 4235  21.488   5.618   3.081
   74MET     c3 4236  21.484   5.684   3.275
   74MET      h 4237  21.384   5.671   3.317
   74MET      h 4238  21.537   5.591   3.296
   74MET      h 4239  21.532   5.763   3.334
   74MET     c2 4240  22.260   6.019   3.349
   74MET      h 4241  22.231   5.915   3.362
   74MET      h 4242  22.270   6.015   3.240
   74MET     c2 4243  22.397   6.041   3.410
   74MET      h 4244  22.431   6.142   3.384
   74MET      h 4245  22.386   6.033   3.518
   74MET     c2 4246  22.503   5.933   3.361
   74MET      h 4247  22.499   5.909   3.255
   74MET      h 4248  22.606   5.964   3.380
   74MET     c2 4249  22.481   5.799   3.422
   74MET      h 4250  22.377   5.770   3.431
   74MET      h 4251  22.535   5.736   3.350
   74MET     c2 4252  22.556   5.775   3.559
   74MET      h 4253  22.522   5.843   3.638
   74MET      h 4254  22.664   5.784   3.557
   74MET     c2 4255  22.544   5.630   3.600
   74MET      h 4256  22.540   5.568   3.510
   74MET      h 4257  22.631   5.610   3.664
   74MET     c2 4258  22.417   5.608   3.681
   74MET      h 4259  22.320   5.623   3.636
   74MET      h 4260  22.423   5.685   3.758
   74MET     c2 4261  22.415   5.478   3.748
   74MET      h 4262  22.399   5.387   3.690
   74MET      h 4263  22.502   5.456   3.809
   74MET     c2 4264  22.284   5.458   3.836
   74MET      h 4265  22.196   5.461   3.772
   74MET      h 4266  22.282   5.552   3.892
   74MET     c3 4267  22.269   5.333   3.920
   74MET      h 4268  22.315   5.251   3.866
   74MET      h 4269  22.314   5.343   4.018
   74MET      h 4270  22.163   5.311   3.937
   74MET     c2 4271  21.320   6.438   2.239
   74MET      h 4272  21.331   6.522   2.307
   74MET      h 4273  21.406   6.371   2.249
   74MET     c2 4274  21.314   6.477   2.087
   74MET      h 4275  21.326   6.385   2.031
   74MET      h 4276  21.219   6.526   2.066
   74MET     c2 4277  21.434   6.572   2.053
   74MET      h 4278  21.431   6.665   2.110
   74MET      h 4279  21.532   6.528   2.072
   74MET     c2 4280  21.418   6.624   1.913
   74MET      h 4281  21.485   6.709   1.901
   74MET      h 4282  21.324   6.679   1.904
   74MET     c2 4283  21.450   6.518   1.800
   74MET      h 4284  21.489   6.574   1.715
   74MET      h 4285  21.530   6.448   1.825
   74MET     c2 4286  21.329   6.440   1.749
   74MET      h 4287  21.367   6.357   1.689
   74MET      h 4288  21.268   6.388   1.824
   74MET     c2 4289  21.225   6.525   1.682
   74MET      h 4290  21.177   6.591   1.753
   74MET      h 4291  21.263   6.582   1.598
   74MET     c2 4292  21.109   6.448   1.623
   74MET      h 4293  21.145   6.441   1.521
   74MET      h 4294  21.086   6.349   1.661
   74MET     c2 4295  20.976   6.525   1.610
   74MET      h 4296  21.006   6.629   1.601
   74MET      h 4297  20.922   6.505   1.517
   74MET     c3 4298  20.886   6.522   1.739
   74MET      h 4299  20.907   6.590   1.655
   74MET      h 4300  20.825   6.566   1.818
   74MET      h 4301  20.856   6.429   1.693
   75MET    c51 4302   5.785  20.549  21.863
   75MET    c52 4303   5.896  20.463  21.889
   75MET    c52 4304   6.016  20.509  21.967
   75MET    c51 4305   6.003  20.640  22.018
   75MET    c50 4306   5.883  20.726  22.001
   75MET    c50 4307   5.781  20.683  21.921
   75MET    np0 4308   5.684  20.773  21.895
   75MET    sp0 4309   5.718  20.900  21.998
   75MET    np0 4310   5.867  20.850  22.044
   75MET    cs0 4311   5.711  20.491  21.756
   75MET    c53 4312   5.744  20.358  21.754
   75MET    np1 4313   5.862  20.341  21.821
   75MET    cs0 4314   6.125  20.672  22.083
   75MET    c53 4315   6.191  20.557  22.094
   75MET    np1 4316   6.132  20.455  22.015
   75MET    cs2 4317   5.665  20.285  21.659
   75MET    cs1 4318   5.570  20.369  21.605
   75MET    sp1 4319   5.579  20.535  21.658
   75MET    cs2 4320   6.306  20.566  22.173
   75MET    cs1 4321   6.306  20.695  22.226
   75MET    sp1 4322   6.180  20.808  22.178
   75MET    c54 4323   5.489  20.305  21.503
   75MET    cs3 4324   5.517  20.166  21.495
   75MET    sp2 4325   5.645  20.116  21.610
   75MET    c54 4326   6.423  20.710  22.306
   75MET    cs3 4327   6.508  20.595  22.318
   75MET    sp2 4328   6.436  20.462  22.219
   75MET    c=0 4329   5.447  20.078  21.407
   75MET    c=1 4330   5.438  19.944  21.371
   75MET    c=0 4331   6.629  20.587  22.396
   75MET    c=1 4332   6.719  20.486  22.427
   75MET     c2 4333   5.932  20.214  21.813
   75MET     c2 4334   6.202  20.320  22.004
   75MET     c2 4335   6.450  20.838  22.377
   75MET     c2 4336   5.383  20.382  21.418
   75MET    c=2 4337   5.359  19.887  21.257
   75MET    c55 4338   5.385  19.738  21.256
   75MET    c56 4339   5.472  19.708  21.363
   75MET     c' 4340   5.503  19.831  21.432
   75MET    c=2 4341   6.822  20.491  22.528
   75MET    c55 4342   6.912  20.374  22.517
   75MET    c56 4343   6.853  20.293  22.418
   75MET     c' 4344   6.735  20.357  22.367
   75MET    cp3 4345   5.518  19.578  21.392
   75MET    cp2 4346   5.470  19.477  21.317
   75MET    cp1 4347   5.387  19.501  21.210
   75MET    cp0 4348   5.340  19.628  21.179
   75MET    cp3 4349   6.906  20.168  22.382
   75MET    cp2 4350   7.021  20.125  22.447
   75MET    cp1 4351   7.087  20.209  22.539
   75MET    cp0 4352   7.034  20.333  22.571
   75MET     o' 4353   5.573  19.828  21.532
   75MET     o' 4354   6.675  20.314  22.271
   75MET      f 4355   5.341  19.396  21.140
   75MET      f 4356   5.510  19.353  21.353
   75MET      f 4357   7.075  20.007  22.410
   75MET      f 4358   7.212  20.173  22.576
   75MET    c=3 4359   5.279  19.951  21.165
   75MET    ct1 4360   5.218  19.878  21.057
   75MET    nt1 4361   5.174  19.823  20.964
   75MET    ct0 4362   5.250  20.093  21.159
   75MET    nt0 4363   5.223  20.204  21.165
   75MET    c=3 4364   6.836  20.594  22.621
   75MET    ct0 4365   6.746  20.701  22.647
   75MET    nt0 4366   6.678  20.792  22.663
   75MET    ct1 4367   6.941  20.593  22.714
   75MET    nt1 4368   7.029  20.594  22.787
   75MET      h 4369   5.405  20.144  21.332
   75MET      h 4370   6.646  20.686  22.435
   75MET      h 4371   6.038  20.229  21.796
   75MET      h 4372   5.908  20.162  21.720
   75MET      h 4373   6.129  20.243  21.980
   75MET      h 4374   6.237  20.287  22.102
   75MET      h 4375   6.479  20.825  22.481
   75MET      h 4376   6.360  20.899  22.372
   75MET      h 4377   5.290  20.325  21.425
   75MET      h 4378   5.418  20.368  21.315
   75MET     ha 4379   5.575  19.555  21.482
   75MET     ha 4380   5.258  19.631  21.107
   75MET     ha 4381   6.857  20.104  22.309
   75MET     ha 4382   7.100  20.388  22.635
   75MET     c1 4383   5.900  20.113  21.926
   75MET      h 4384   5.930  20.177  22.009
   75MET     c2 4385   5.999  19.999  21.900
   75MET      h 4386   5.953  19.910  21.855
   75MET      h 4387   6.081  20.032  21.837
   75MET     c2 4388   6.041  19.938  22.038
   75MET      h 4389   6.082  20.014  22.105
   75MET      h 4390   5.951  19.903  22.086
   75MET     c2 4391   6.134  19.820  22.006
   75MET      h 4392   6.078  19.731  21.974
   75MET      h 4393   6.191  19.834  21.914
   75MET     c3 4394   6.218  19.765  22.126
   75MET      h 4395   6.288  19.842  22.155
   75MET      h 4396   6.153  19.729  22.206
   75MET      h 4397   6.278  19.679  22.093
   75MET     c1 4398   6.320  20.323  21.904
   75MET      h 4399   6.399  20.384  21.950
   75MET     c2 4400   6.281  20.380  21.771
   75MET      h 4401   6.205  20.316  21.725
   75MET      h 4402   6.233  20.478  21.779
   75MET     c2 4403   6.404  20.388  21.679
   75MET      h 4404   6.484  20.432  21.738
   75MET      h 4405   6.455  20.295  21.655
   75MET     c2 4406   6.386  20.470  21.554
   75MET      h 4407   6.348  20.572  21.565
   75MET      h 4408   6.482  20.469  21.502
   75MET     c3 4409   6.313  20.390  21.447
   75MET      h 4410   6.207  20.390  21.476
   75MET      h 4411   6.335  20.449  21.358
   75MET      h 4412   6.356  20.290  21.445
   75MET     c2 4413   5.756  20.060  21.943
   75MET      h 4414   5.697  20.068  21.852
   75MET      h 4415   5.753  19.955  21.974
   75MET     c3 4416   5.685  20.123  22.051
   75MET      h 4417   5.750  20.137  22.137
   75MET      h 4418   5.680  20.229  22.026
   75MET      h 4419   5.586  20.087  22.075
   75MET     c2 4420   6.369  20.173  21.888
   75MET      h 4421   6.285  20.114  21.851
   75MET      h 4422   6.432  20.161  21.799
   75MET     c3 4423   6.453  20.125  22.000
   75MET      h 4424   6.437  20.020  22.021
   75MET      h 4425   6.560  20.135  21.978
   75MET      h 4426   6.433  20.179  22.093
   75MET     c2 4427   6.547  20.915  22.296
   75MET      h 4428   6.624  20.849  22.255
   75MET      h 4429   6.512  20.953  22.200
   75MET     c2 4430   6.613  21.028  22.373
   75MET      h 4431   6.536  21.100  22.401
   75MET      h 4432   6.658  20.984  22.462
   75MET     c2 4433   6.727  21.100  22.289
   75MET      h 4434   6.703  21.118  22.184
   75MET      h 4435   6.755  21.198  22.330
   75MET     c2 4436   6.850  21.018  22.276
   75MET      h 4437   6.832  20.911  22.260
   75MET      h 4438   6.896  21.064  22.188
   75MET     c2 4439   6.956  21.037  22.392
   75MET      h 4440   6.917  21.008  22.490
   75MET      h 4441   6.995  21.138  22.404
   75MET     c2 4442   7.085  20.965  22.358
   75MET      h 4443   7.098  20.966  22.249
   75MET      h 4444   7.164  21.018  22.412
   75MET     c2 4445   7.080  20.822  22.407
   75MET      h 4446   7.008  20.752  22.365
   75MET      h 4447   7.049  20.831  22.511
   75MET     c2 4448   7.210  20.756  22.403
   75MET      h 4449   7.254  20.726  22.307
   75MET      h 4450   7.290  20.809  22.454
   75MET     c2 4451   7.205  20.607  22.458
   75MET      h 4452   7.138  20.547  22.396
   75MET      h 4453   7.149  20.622  22.551
   75MET     c3 4454   7.332  20.527  22.471
   75MET      h 4455   7.397  20.556  22.389
   75MET      h 4456   7.382  20.543  22.567
   75MET      h 4457   7.310  20.420  22.466
   75MET     c2 4458   5.364  20.528  21.435
   75MET      h 4459   5.327  20.548  21.536
   75MET      h 4460   5.460  20.579  21.419
   75MET     c2 4461   5.270  20.579  21.320
   75MET      h 4462   5.328  20.574  21.229
   75MET      h 4463   5.181  20.517  21.315
   75MET     c2 4464   5.232  20.729  21.347
   75MET      h 4465   5.177  20.742  21.440
   75MET      h 4466   5.317  20.796  21.352
   75MET     c2 4467   5.127  20.772  21.247
   75MET      h 4468   5.083  20.865  21.283
   75MET      h 4469   5.038  20.709  21.256
   75MET     c2 4470   5.183  20.796  21.101
   75MET      h 4471   5.121  20.874  21.057
   75MET      h 4472   5.284  20.836  21.096
   75MET     c2 4473   5.174  20.675  21.008
   75MET      h 4474   5.234  20.698  20.919
   75MET      h 4475   5.219  20.581  21.043
   75MET     c2 4476   5.034  20.630  20.980
   75MET      h 4477   4.987  20.590  21.069
   75MET      h 4478   4.970  20.707  20.937
   75MET     c2 4479   5.023  20.515  20.881
   75MET      h 4480   5.003  20.575  20.792
   75MET      h 4481   5.108  20.450  20.865
   75MET     c2 4482   4.897  20.427  20.893
   75MET      h 4483   4.822  20.492  20.938
   75MET      h 4484   4.853  20.398  20.797
   75MET     c3 4485   4.911  20.309  20.996
   75MET      h 4486   4.833  20.374  20.957
   75MET      h 4487   4.880  20.247  21.081
   75MET      h 4488   4.955  20.263  20.910
   76MET    c51 4489  19.265   4.877   5.559
   76MET    c52 4490  19.376   4.940   5.494
   76MET    c52 4491  19.357   5.039   5.382
   76MET    c51 4492  19.222   5.068   5.355
   76MET    c50 4493  19.106   5.012   5.429
   76MET    c50 4494  19.128   4.915   5.524
   76MET    np0 4495  19.019   4.855   5.575
   76MET    sp0 4496  18.892   4.947   5.516
   76MET    np0 4497  18.978   5.033   5.407
   76MET    cs0 4498  19.316   4.764   5.629
   76MET    c53 4499  19.450   4.787   5.647
   76MET    np1 4500  19.491   4.882   5.558
   76MET    cs0 4501  19.219   5.156   5.243
   76MET    c53 4502  19.345   5.196   5.227
   76MET    np1 4503  19.436   5.120   5.304
   76MET    cs2 4504  19.510   4.686   5.729
   76MET    cs1 4505  19.413   4.601   5.775
   76MET    sp1 4506  19.252   4.632   5.716
   76MET    cs2 4507  19.359   5.299   5.133
   76MET    cs1 4508  19.228   5.333   5.095
   76MET    sp1 4509  19.093   5.243   5.160
   76MET    c54 4510  19.465   4.491   5.854
   76MET    cs3 4511  19.605   4.507   5.879
   76MET    sp2 4512  19.669   4.656   5.801
   76MET    c54 4513  19.237   5.437   4.997
   76MET    cs3 4514  19.369   5.483   4.964
   76MET    sp2 4515  19.487   5.387   5.061
   76MET    c=0 4516  19.681   4.417   5.960
   76MET    c=1 4517  19.808   4.398   6.010
   76MET    c=0 4518  19.400   5.589   4.871
   76MET    c=1 4519  19.516   5.652   4.831
   76MET     c2 4520  19.632   4.907   5.539
   76MET     c2 4521  19.585   5.143   5.288
   76MET     c2 4522  19.114   5.495   4.939
   76MET     c2 4523  19.377   4.374   5.907
   76MET    c=2 4524  19.858   4.276   6.083
   76MET    c55 4525  20.004   4.301   6.114
   76MET    c56 4526  20.039   4.428   6.065
   76MET     c' 4527  19.921   4.486   6.003
   76MET    c=2 4528  19.525   5.774   4.753
   76MET    c55 4529  19.665   5.800   4.712
   76MET    c56 4530  19.740   5.700   4.778
   76MET     c' 4531  19.653   5.615   4.853
   76MET    cp3 4532  20.167   4.484   6.076
   76MET    cp2 4533  20.260   4.413   6.142
   76MET    cp1 4534  20.233   4.287   6.190
   76MET    cp0 4535  20.107   4.230   6.182
   76MET    cp3 4536  19.881   5.694   4.769
   76MET    cp2 4537  19.945   5.791   4.692
   76MET    cp1 4538  19.871   5.884   4.617
   76MET    cp0 4539  19.732   5.886   4.626
   76MET     o' 4540  19.927   4.600   5.958
   76MET     o' 4541  19.692   5.514   4.906
   76MET      f 4542  20.329   4.222   6.258
   76MET      f 4543  20.381   4.473   6.158
   76MET      f 4544  20.079   5.783   4.680
   76MET      f 4545  19.938   5.954   4.523
   76MET    c=3 4546  19.792   4.161   6.116
   76MET    ct1 4547  19.861   4.051   6.179
   76MET    nt1 4548  19.916   3.958   6.223
   76MET    ct0 4549  19.652   4.130   6.089
   76MET    nt0 4550  19.540   4.115   6.073
   76MET    c=3 4551  19.416   5.853   4.719
   76MET    ct0 4552  19.283   5.844   4.767
   76MET    nt0 4553  19.173   5.831   4.798
   76MET    ct1 4554  19.432   5.968   4.640
   76MET    nt1 4555  19.446   6.060   4.573
   76MET      h 4556  19.621   4.327   5.960
   76MET      h 4557  19.306   5.617   4.826
   76MET      h 4558  19.657   4.914   5.434
   76MET      h 4559  19.692   4.819   5.564
   76MET      h 4560  19.637   5.112   5.379
   76MET      h 4561  19.607   5.250   5.286
   76MET      h 4562  19.114   5.604   4.936
   76MET      h 4563  19.029   5.461   4.997
   76MET      h 4564  19.397   4.366   6.015
   76MET      h 4565  19.423   4.285   5.863
   76MET     ha 4566  20.189   4.587   6.048
   76MET     ha 4567  20.091   4.141   6.242
   76MET     ha 4568  19.938   5.621   4.824
   76MET     ha 4569  19.690   5.957   4.557
   76MET     c1 4570  19.692   5.021   5.626
   76MET      h 4571  19.626   5.100   5.590
   76MET     c2 4572  19.835   5.035   5.573
   76MET      h 4573  19.911   4.992   5.639
   76MET      h 4574  19.844   4.989   5.474
   76MET     c2 4575  19.877   5.185   5.581
   76MET      h 4576  19.807   5.250   5.528
   76MET      h 4577  19.870   5.214   5.685
   76MET     c2 4578  20.023   5.192   5.534
   76MET      h 4579  20.093   5.159   5.612
   76MET      h 4580  20.047   5.115   5.460
   76MET     c3 4581  20.077   5.334   5.499
   76MET      h 4582  20.023   5.370   5.412
   76MET      h 4583  20.072   5.400   5.586
   76MET      h 4584  20.183   5.328   5.470
   76MET     c1 4585  19.642   5.075   5.161
   76MET      h 4586  19.602   5.130   5.076
   76MET     c2 4587  19.604   4.930   5.153
   76MET      h 4588  19.647   4.876   5.237
   76MET      h 4589  19.496   4.914   5.161
   76MET     c2 4590  19.655   4.869   5.020
   76MET      h 4591  19.629   4.940   4.942
   76MET      h 4592  19.763   4.871   5.004
   76MET     c2 4593  19.599   4.735   4.984
   76MET      h 4594  19.491   4.723   4.984
   76MET      h 4595  19.643   4.708   4.888
   76MET     c3 4596  19.671   4.624   5.061
   76MET      h 4597  19.630   4.627   5.163
   76MET      h 4598  19.642   4.536   5.004
   76MET      h 4599  19.778   4.645   5.059
   76MET     c2 4600  19.690   5.010   5.780
   76MET      h 4601  19.681   4.907   5.814
   76MET      h 4602  19.779   5.053   5.827
   76MET     c3 4603  19.586   5.089   5.840
   76MET      h 4604  19.577   5.185   5.791
   76MET      h 4605  19.492   5.050   5.802
   76MET      h 4606  19.581   5.092   5.949
   76MET     c2 4607  19.799   5.090   5.168
   76MET      h 4608  19.834   5.041   5.261
   76MET      h 4609  19.850   5.021   5.100
   76MET     c3 4610  19.849   5.224   5.130
   76MET      h 4611  19.936   5.253   5.187
   76MET      h 4612  19.879   5.228   5.024
   76MET      h 4613  19.773   5.302   5.145
   76MET     c2 4614  19.092   5.431   4.807
   76MET      h 4615  19.186   5.418   4.753
   76MET      h 4616  19.064   5.325   4.808
   76MET     c2 4617  18.993   5.506   4.719
   76MET      h 4618  18.895   5.506   4.768
   76MET      h 4619  19.030   5.608   4.710
   76MET     c2 4620  18.982   5.444   4.573
   76MET      h 4621  18.979   5.335   4.570
   76MET      h 4622  18.893   5.477   4.520
   76MET     c2 4623  19.101   5.471   4.489
   76MET      h 4624  19.197   5.465   4.542
   76MET      h 4625  19.092   5.392   4.414
   76MET     c2 4626  19.094   5.606   4.406
   76MET      h 4627  19.088   5.694   4.469
   76MET      h 4628  19.011   5.614   4.335
   76MET     c2 4629  19.210   5.613   4.308
   76MET      h 4630  19.236   5.511   4.277
   76MET      h 4631  19.176   5.677   4.227
   76MET     c2 4632  19.331   5.677   4.375
   76MET      h 4633  19.380   5.628   4.459
   76MET      h 4634  19.290   5.769   4.418
   76MET     c2 4635  19.435   5.713   4.279
   76MET      h 4636  19.496   5.635   4.233
   76MET      h 4637  19.402   5.775   4.196
   76MET     c2 4638  19.559   5.784   4.349
   76MET      h 4639  19.605   5.716   4.420
   76MET      h 4640  19.508   5.858   4.411
   76MET     c3 4641  19.672   5.837   4.265
   76MET      h 4642  19.684   5.770   4.180
   76MET      h 4643  19.654   5.939   4.230
   76MET      h 4644  19.765   5.840   4.323
   76MET     c2 4645  19.233   4.367   5.874
   76MET      h 4646  19.182   4.453   5.919
   76MET      h 4647  19.220   4.369   5.766
   76MET     c2 4648  19.178   4.227   5.921
   76MET      h 4649  19.221   4.154   5.854
   76MET      h 4650  19.207   4.210   6.024
   76MET     c2 4651  19.022   4.225   5.906
   76MET      h 4652  18.973   4.300   5.967
   76MET      h 4653  18.987   4.242   5.804
   76MET     c2 4654  18.968   4.098   5.967
   76MET      h 4655  18.861   4.111   5.981
   76MET      h 4656  18.995   4.094   6.073
   76MET     c2 4657  18.994   3.968   5.882
   76MET      h 4658  18.911   3.901   5.901
   76MET      h 4659  18.992   3.983   5.773
   76MET     c2 4660  19.122   3.892   5.917
   76MET      h 4661  19.139   3.818   5.839
   76MET      h 4662  19.216   3.948   5.917
   76MET     c2 4663  19.123   3.837   6.057
   76MET      h 4664  19.126   3.917   6.131
   76MET      h 4665  19.040   3.770   6.079
   76MET     c2 4666  19.245   3.753   6.091
   76MET      h 4667  19.202   3.655   6.071
   76MET      h 4668  19.336   3.767   6.035
   76MET     c2 4669  19.282   3.747   6.241
   76MET      h 4670  19.188   3.763   6.294
   76MET      h 4671  19.314   3.647   6.274
   76MET     c3 4672  19.374   3.864   6.290
   76MET      h 4673  19.296   3.799   6.330
   76MET      h 4674  19.404   3.946   6.356
   76MET      h 4675  19.449   3.798   6.251
   77MET    c51 4676   9.344   1.126   8.690
   77MET    c52 4677   9.439   1.018   8.693
   77MET    c52 4678   9.472   0.938   8.571
   77MET    c51 4679   9.409   0.985   8.454
   77MET    c50 4680   9.320   1.104   8.447
   77MET    c50 4681   9.285   1.167   8.563
   77MET    np0 4682   9.190   1.262   8.553
   77MET    sp0 4683   9.171   1.282   8.388
   77MET    np0 4684   9.256   1.150   8.342
   77MET    cs0 4685   9.306   1.152   8.824
   77MET    c53 4686   9.406   1.102   8.904
   77MET    np1 4687   9.478   1.011   8.831
   77MET    cs0 4688   9.444   0.897   8.348
   77MET    c53 4689   9.543   0.822   8.396
   77MET    np1 4690   9.558   0.837   8.536
   77MET    cs2 4691   9.386   1.135   9.042
   77MET    cs1 4692   9.277   1.218   9.053
   77MET    sp1 4693   9.192   1.251   8.905
   77MET    cs2 4694   9.604   0.741   8.299
   77MET    cs1 4695   9.545   0.777   8.178
   77MET    sp1 4696   9.415   0.895   8.176
   77MET    c54 4697   9.245   1.252   9.191
   77MET    cs3 4698   9.345   1.204   9.280
   77MET    sp2 4699   9.474   1.114   9.194
   77MET    c54 4700   9.602   0.695   8.075
   77MET    cs3 4701   9.705   0.603   8.116
   77MET    sp2 4702   9.726   0.620   8.295
   77MET    c=0 4703   9.342   1.228   9.421
   77MET    c=1 4704   9.414   1.206   9.537
   77MET    c=0 4705   9.778   0.515   8.029
   77MET    c=1 4706   9.883   0.426   8.046
   77MET     c2 4707   9.574   0.925   8.898
   77MET     c2 4708   9.658   0.749   8.610
   77MET     c2 4709   9.559   0.711   7.934
   77MET     c2 4710   9.120   1.334   9.231
   77MET    c=2 4711   9.371   1.235   9.677
   77MET    c55 4712   9.482   1.190   9.769
   77MET    c56 4713   9.586   1.139   9.689
   77MET     c' 4714   9.546   1.149   9.550
   77MET    c=2 4715   9.959   0.363   7.941
   77MET    c55 4716  10.049   0.259   7.997
   77MET    c56 4717  10.034   0.270   8.137
   77MET     c' 4718   9.939   0.373   8.167
   77MET    cp3 4719   9.706   1.087   9.740
   77MET    cp2 4720   9.724   1.092   9.874
   77MET    cp1 4721   9.625   1.139   9.956
   77MET    cp0 4722   9.505   1.191   9.909
   77MET    cp3 4723  10.108   0.191   8.227
   77MET    cp2 4724  10.197   0.099   8.174
   77MET    cp1 4725  10.205   0.079   8.035
   77MET    cp0 4726  10.130   0.156   7.948
   77MET     o' 4727   9.625   1.115   9.462
   77MET     o' 4728   9.899   0.392   8.279
   77MET      f 4729   9.649   1.144  10.089
   77MET      f 4730   9.844   1.049   9.919
   77MET      f 4731  10.266   0.020   8.259
   77MET      f 4732  10.272  -0.031   7.993
   77MET    c=3 4733   9.253   1.289   9.722
   77MET    ct1 4734   9.225   1.301   9.864
   77MET    nt1 4735   9.198   1.305   9.977
   77MET    ct0 4736   9.141   1.335   9.641
   77MET    nt0 4737   9.060   1.377   9.572
   77MET    c=3 4738   9.948   0.395   7.806
   77MET    ct0 4739   9.877   0.502   7.747
   77MET    nt0 4740   9.812   0.583   7.698
   77MET    ct1 4741  10.024   0.326   7.710
   77MET    nt1 4742  10.083   0.267   7.632
   77MET      h 4743   9.238   1.253   9.440
   77MET      h 4744   9.733   0.525   7.932
   77MET      h 4745   9.564   0.822   8.865
   77MET      h 4746   9.547   0.910   9.003
   77MET      h 4747   9.689   0.799   8.702
   77MET      h 4748   9.752   0.744   8.555
   77MET      h 4749   9.643   0.716   7.864
   77MET      h 4750   9.500   0.802   7.926
   77MET      h 4751   9.155   1.416   9.295
   77MET      h 4752   9.065   1.267   9.298
   77MET     ha 4753   9.790   1.059   9.677
   77MET     ha 4754   9.445   1.245   9.981
   77MET     ha 4755  10.100   0.205   8.334
   77MET     ha 4756  10.141   0.123   7.846
   77MET     c1 4757   9.720   0.977   8.901
   77MET      h 4758   9.732   0.985   8.793
   77MET     c2 4759   9.798   0.861   8.961
   77MET      h 4760   9.827   0.876   9.066
   77MET      h 4761   9.741   0.768   8.954
   77MET     c2 4762   9.940   0.856   8.896
   77MET      h 4763   9.935   0.851   8.787
   77MET      h 4764   9.987   0.951   8.917
   77MET     c2 4765  10.016   0.743   8.965
   77MET      h 4766  10.053   0.772   9.064
   77MET      h 4767   9.951   0.662   8.998
   77MET     c3 4768  10.147   0.695   8.895
   77MET      h 4769  10.119   0.650   8.800
   77MET      h 4770  10.219   0.777   8.886
   77MET      h 4771  10.196   0.617   8.954
   77MET     c1 4772   9.603   0.607   8.636
   77MET      h 4773   9.599   0.557   8.539
   77MET     c2 4774   9.467   0.609   8.700
   77MET      h 4775   9.474   0.655   8.798
   77MET      h 4776   9.395   0.670   8.644
   77MET     c2 4777   9.414   0.465   8.715
   77MET      h 4778   9.431   0.415   8.620
   77MET      h 4779   9.472   0.396   8.776
   77MET     c2 4780   9.268   0.453   8.749
   77MET      h 4781   9.196   0.507   8.687
   77MET      h 4782   9.246   0.346   8.753
   77MET     c3 4783   9.246   0.475   8.898
   77MET      h 4784   9.253   0.583   8.915
   77MET      h 4785   9.146   0.434   8.912
   77MET      h 4786   9.323   0.420   8.953
   77MET     c2 4787   9.753   1.110   8.972
   77MET      h 4788   9.678   1.137   9.047
   77MET      h 4789   9.850   1.108   9.023
   77MET     c3 4790   9.770   1.220   8.882
   77MET      h 4791   9.826   1.189   8.794
   77MET      h 4792   9.675   1.232   8.829
   77MET      h 4793   9.800   1.316   8.923
   77MET     c2 4794   9.708   0.534   8.730
   77MET      h 4795   9.716   0.593   8.823
   77MET      h 4796   9.665   0.445   8.777
   77MET     c3 4797   9.828   0.485   8.660
   77MET      h 4798   9.917   0.492   8.722
   77MET      h 4799   9.819   0.380   8.632
   77MET      h 4800   9.849   0.542   8.569
   77MET     c2 4801   9.461   0.604   7.905
   77MET      h 4802   9.491   0.510   7.950
   77MET      h 4803   9.364   0.612   7.955
   77MET     c2 4804   9.437   0.584   7.756
   77MET      h 4805   9.394   0.676   7.714
   77MET      h 4806   9.535   0.565   7.710
   77MET     c2 4807   9.342   0.460   7.726
   77MET      h 4808   9.256   0.451   7.792
   77MET      h 4809   9.302   0.461   7.625
   77MET     c2 4810   9.409   0.329   7.749
   77MET      h 4811   9.474   0.326   7.836
   77MET      h 4812   9.322   0.264   7.761
   77MET     c2 4813   9.485   0.271   7.623
   77MET      h 4814   9.567   0.334   7.590
   77MET      h 4815   9.424   0.252   7.535
   77MET     c2 4816   9.531   0.128   7.651
   77MET      h 4817   9.459   0.081   7.719
   77MET      h 4818   9.538   0.080   7.554
   77MET     c2 4819   9.668   0.129   7.716
   77MET      h 4820   9.682   0.173   7.815
   77MET      h 4821   9.727   0.192   7.650
   77MET     c2 4822   9.729  -0.003   7.719
   77MET      h 4823   9.692  -0.080   7.788
   77MET      h 4824   9.734  -0.054   7.623
   77MET     c2 4825   9.875  -0.002   7.784
   77MET      h 4826   9.868   0.032   7.887
   77MET      h 4827   9.920   0.083   7.730
   77MET     c3 4828   9.957  -0.128   7.786
   77MET      h 4829   9.889  -0.211   7.800
   77MET      h 4830  10.015  -0.142   7.695
   77MET      h 4831  10.029  -0.124   7.869
   77MET     c2 4832   9.022   1.378   9.129
   77MET      h 4833   9.070   1.448   9.061
   77MET      h 4834   8.985   1.291   9.074
   77MET     c2 4835   8.896   1.437   9.203
   77MET      h 4836   8.845   1.352   9.248
   77MET      h 4837   8.927   1.509   9.277
   77MET     c2 4838   8.799   1.502   9.097
   77MET      h 4839   8.846   1.585   9.045
   77MET      h 4840   8.764   1.433   9.021
   77MET     c2 4841   8.689   1.574   9.170
   77MET      h 4842   8.639   1.640   9.099
   77MET      h 4843   8.729   1.651   9.235
   77MET     c2 4844   8.579   1.478   9.233
   77MET      h 4845   8.485   1.532   9.231
   77MET      h 4846   8.559   1.387   9.176
   77MET     c2 4847   8.605   1.439   9.379
   77MET      h 4848   8.536   1.357   9.403
   77MET      h 4849   8.702   1.395   9.403
   77MET     c2 4850   8.601   1.555   9.474
   77MET      h 4851   8.685   1.622   9.457
   77MET      h 4852   8.509   1.611   9.472
   77MET     c2 4853   8.617   1.517   9.620
   77MET      h 4854   8.512   1.515   9.647
   77MET      h 4855   8.665   1.423   9.646
   77MET     c2 4856   8.675   1.626   9.713
   77MET      h 4857   8.649   1.720   9.664
   77MET      h 4858   8.626   1.632   9.810
   77MET     c3 4859   8.832   1.630   9.718
   77MET      h 4860   8.749   1.699   9.726
   77MET      h 4861   8.931   1.677   9.713
   77MET      h 4862   8.813   1.553   9.791
   78MET    c51 4863   0.427  19.531   8.139
   78MET    c52 4864   0.520  19.511   8.245
   78MET    c52 4865   0.645  19.592   8.259
   78MET    c51 4866   0.655  19.695   8.163
   78MET    c50 4867   0.554  19.725   8.058
   78MET    c50 4868   0.446  19.641   8.045
   78MET    np0 4869   0.368  19.662   7.937
   78MET    sp0 4870   0.423  19.808   7.876
   78MET    np0 4871   0.560  19.817   7.965
   78MET    cs0 4872   0.345  19.415   8.131
   78MET    c53 4873   0.353  19.354   8.254
   78MET    np1 4874   0.465  19.399   8.318
   78MET    cs0 4875   0.780  19.760   8.183
   78MET    c53 4876   0.824  19.715   8.301
   78MET    np1 4877   0.749  19.605   8.347
   78MET    cs2 4878   0.263  19.242   8.264
   78MET    cs1 4879   0.186  19.236   8.151
   78MET    sp1 4880   0.224  19.354   8.028
   78MET    cs2 4881   0.938  19.783   8.347
   78MET    cs1 4882   0.961  19.886   8.255
   78MET    sp1 4883   0.858  19.899   8.113
   78MET    c54 4884   0.096  19.123   8.149
   78MET    cs3 4885   0.098  19.054   8.274
   78MET    sp2 4886   0.213  19.128   8.389
   78MET    c54 4887   1.078  19.957   8.296
   78MET    cs3 4888   1.141  19.912   8.418
   78MET    sp2 4889   1.046  19.771   8.480
   78MET    c=0 4890   0.014  18.942   8.302
   78MET    c=1 4891  -0.019  18.853   8.403
   78MET    c=0 4892   1.256  19.971   8.479
   78MET    c=1 4893   1.326  19.950   8.597
   78MET     c2 4894   0.510  19.333   8.439
   78MET     c2 4895   0.793  19.533   8.474
   78MET     c2 4896   1.126  20.073   8.218
   78MET     c2 4897   0.007  19.086   8.027
   78MET    c=2 4898  -0.105  18.731   8.392
   78MET    c55 4899  -0.108  18.665   8.527
   78MET    c56 4900  -0.029  18.742   8.615
   78MET     c' 4901   0.023  18.855   8.541
   78MET    c=2 4902   1.427  20.036   8.653
   78MET    c55 4903   1.494  19.970   8.768
   78MET    c56 4904   1.423  19.850   8.787
   78MET     c' 4905   1.319  19.839   8.688
   78MET    cp3 4906  -0.008  18.711   8.750
   78MET    cp2 4907  -0.072  18.603   8.799
   78MET    cp1 4908  -0.147  18.522   8.718
   78MET    cp0 4909  -0.171  18.551   8.584
   78MET    cp3 4910   1.453  19.760   8.891
   78MET    cp2 4911   1.557  19.794   8.977
   78MET    cp1 4912   1.636  19.907   8.953
   78MET    cp0 4913   1.606  19.993   8.848
   78MET     o' 4914   0.091  18.939   8.599
   78MET     o' 4915   1.254  19.739   8.674
   78MET      f 4916  -0.211  18.417   8.773
   78MET      f 4917  -0.055  18.580   8.932
   78MET      f 4918   1.589  19.706   9.075
   78MET      f 4919   1.752  19.917   9.023
   78MET    c=3 4920  -0.171  18.681   8.282
   78MET    ct1 4921  -0.244  18.556   8.289
   78MET    nt1 4922  -0.296  18.452   8.290
   78MET    ct0 4923  -0.174  18.738   8.148
   78MET    nt0 4924  -0.180  18.793   8.047
   78MET    c=3 4925   1.458  20.163   8.604
   78MET    ct0 4926   1.390  20.238   8.507
   78MET    nt0 4927   1.339  20.296   8.421
   78MET    ct1 4928   1.561  20.239   8.664
   78MET    nt1 4929   1.646  20.299   8.710
   78MET      h 4930  -0.014  18.905   8.204
   78MET      h 4931   1.291  20.047   8.410
   78MET      h 4932   0.618  19.317   8.436
   78MET      h 4933   0.479  19.229   8.441
   78MET      h 4934   0.708  19.483   8.520
   78MET      h 4935   0.820  19.605   8.552
   78MET      h 4936   1.151  20.159   8.280
   78MET      h 4937   1.050  20.101   8.146
   78MET      h 4938  -0.095  19.075   8.064
   78MET      h 4939   0.039  18.985   8.001
   78MET     ha 4940   0.043  18.778   8.819
   78MET     ha 4941  -0.249  18.494   8.536
   78MET     ha 4942   1.394  19.671   8.908
   78MET     ha 4943   1.680  20.070   8.838
   78MET     c1 4944   0.459  19.394   8.572
   78MET      h 4945   0.499  19.494   8.556
   78MET     c2 4946   0.536  19.316   8.678
   78MET      h 4947   0.475  19.240   8.730
   78MET      h 4948   0.623  19.267   8.636
   78MET     c2 4949   0.565  19.411   8.799
   78MET      h 4950   0.618  19.501   8.768
   78MET      h 4951   0.469  19.445   8.836
   78MET     c2 4952   0.635  19.325   8.906
   78MET      h 4953   0.564  19.263   8.961
   78MET      h 4954   0.695  19.245   8.863
   78MET     c3 4955   0.706  19.404   9.021
   78MET      h 4956   0.788  19.459   8.977
   78MET      h 4957   0.635  19.465   9.076
   78MET      h 4958   0.749  19.334   9.093
   78MET     c1 4959   0.911  19.436   8.448
   78MET      h 4960   0.999  19.498   8.427
   78MET     c2 4961   0.884  19.343   8.333
   78MET      h 4962   0.799  19.279   8.358
   78MET      h 4963   0.856  19.395   8.242
   78MET     c2 4964   1.008  19.255   8.307
   78MET      h 4965   1.094  19.321   8.307
   78MET      h 4966   1.041  19.190   8.388
   78MET     c2 4967   1.007  19.178   8.178
   78MET      h 4968   0.988  19.234   8.086
   78MET      h 4969   1.102  19.125   8.173
   78MET     c3 4970   0.922  19.053   8.190
   78MET      h 4971   0.817  19.086   8.185
   78MET      h 4972   0.955  18.995   8.103
   78MET      h 4973   0.945  19.005   8.285
   78MET     c2 4974   0.308  19.397   8.602
   78MET      h 4975   0.253  19.322   8.545
   78MET      h 4976   0.285  19.380   8.708
   78MET     c3 4977   0.249  19.526   8.580
   78MET      h 4978   0.314  19.605   8.616
   78MET      h 4979   0.263  19.549   8.475
   78MET      h 4980   0.144  19.539   8.605
   78MET     c2 4981   0.932  19.354   8.582
   78MET      h 4982   0.839  19.301   8.604
   78MET      h 4983   0.993  19.264   8.565
   78MET     c3 4984   1.005  19.429   8.687
   78MET      h 4985   0.969  19.404   8.787
   78MET      h 4986   1.112  19.406   8.687
   78MET      h 4987   0.993  19.537   8.676
   78MET     c2 4988   1.237  20.026   8.132
   78MET      h 4989   1.301  19.956   8.185
   78MET      h 4990   1.211  19.958   8.050
   78MET     c2 4991   1.321  20.139   8.076
   78MET      h 4992   1.258  20.201   8.011
   78MET      h 4993   1.357  20.198   8.160
   78MET     c2 4994   1.448  20.087   7.995
   78MET      h 4995   1.429  20.001   7.930
   78MET      h 4996   1.492  20.163   7.931
   78MET     c2 4997   1.554  20.031   8.083
   78MET      h 4998   1.517  19.973   8.168
   78MET      h 4999   1.609  19.969   8.012
   78MET     c2 5000   1.660  20.137   8.134
   78MET      h 5001   1.616  20.215   8.196
   78MET      h 5002   1.717  20.189   8.056
   78MET     c2 5003   1.775  20.067   8.205
   78MET      h 5004   1.789  19.968   8.160
   78MET      h 5005   1.861  20.133   8.195
   78MET     c2 5006   1.743  20.050   8.352
   78MET      h 5007   1.659  19.987   8.384
   78MET      h 5008   1.713  20.150   8.383
   78MET     c2 5009   1.859  20.010   8.431
   78MET      h 5010   1.898  19.908   8.423
   78MET      h 5011   1.946  20.073   8.420
   78MET     c2 5012   1.826  19.997   8.586
   78MET      h 5013   1.750  19.919   8.601
   78MET      h 5014   1.773  20.091   8.604
   78MET     c3 5015   1.936  19.965   8.684
   78MET      h 5016   2.006  19.900   8.634
   78MET      h 5017   1.987  20.055   8.719
   78MET      h 5018   1.895  19.916   8.773
   78MET     c2 5019   0.015  19.165   7.901
   78MET      h 5020  -0.020  19.267   7.921
   78MET      h 5021   0.118  19.166   7.865
   78MET     c2 5022  -0.068  19.089   7.790
   78MET      h 5023  -0.010  19.001   7.765
   78MET      h 5024  -0.166  19.065   7.828
   78MET     c2 5025  -0.078  19.180   7.663
   78MET      h 5026  -0.130  19.273   7.682
   78MET      h 5027   0.018  19.207   7.620
   78MET     c2 5028  -0.172  19.115   7.564
   78MET      h 5029  -0.199  19.191   7.490
   78MET      h 5030  -0.270  19.103   7.608
   78MET     c2 5031  -0.111  18.990   7.489
   78MET      h 5032  -0.157  18.988   7.390
   78MET      h 5033  -0.004  18.996   7.469
   78MET     c2 5034  -0.140  18.855   7.555
   78MET      h 5035  -0.076  18.781   7.506
   78MET      h 5036  -0.114  18.844   7.660
   78MET     c2 5037  -0.286  18.820   7.558
   78MET      h 5038  -0.341  18.887   7.625
   78MET      h 5039  -0.334  18.818   7.461
   78MET     c2 5040  -0.317  18.683   7.615
   78MET      h 5041  -0.324  18.629   7.521
   78MET      h 5042  -0.245  18.635   7.680
   78MET     c2 5043  -0.457  18.665   7.677
   78MET      h 5044  -0.519  18.738   7.626
   78MET      h 5045  -0.504  18.569   7.654
   78MET     c3 5046  -0.466  18.707   7.829
   78MET      h 5047  -0.530  18.704   7.741
   78MET      h 5048  -0.509  18.759   7.915
   78MET      h 5049  -0.429  18.606   7.840
   79MET    c51 5050  21.327  23.426   4.811
   79MET    c52 5051  21.439  23.455   4.726
   79MET    c52 5052  21.576  23.482   4.780
   79MET    c51 5053  21.585  23.467   4.920
   79MET    c50 5054  21.473  23.426   5.009
   79MET    c50 5055  21.348  23.412   4.955
   79MET    np0 5056  21.247  23.392   5.043
   79MET    sp0 5057  21.325  23.366   5.188
   79MET    np0 5058  21.474  23.413   5.140
   79MET    cs0 5059  21.210  23.445   4.734
   79MET    c53 5060  21.247  23.436   4.602
   79MET    np1 5061  21.382  23.455   4.594
   79MET    cs0 5062  21.717  23.502   4.958
   79MET    c53 5063  21.786  23.508   4.844
   79MET    np1 5064  21.702  23.505   4.731
   79MET    cs2 5065  21.133  23.440   4.515
   79MET    cs1 5066  21.018  23.441   4.590
   79MET    sp1 5067  21.041  23.447   4.762
   79MET    cs2 5068  21.924  23.522   4.864
   79MET    cs1 5069  21.944  23.513   5.002
   79MET    sp1 5070  21.806  23.497   5.109
   79MET    c54 5071  20.898  23.452   4.509
   79MET    cs3 5072  20.928  23.442   4.370
   79MET    sp2 5073  21.104  23.423   4.341
   79MET    c54 5074  22.084  23.530   5.027
   79MET    cs3 5075  22.169  23.547   4.913
   79MET    sp2 5076  22.063  23.544   4.765
   79MET    c=0 5077  20.827  23.443   4.269
   79MET    c=1 5078  20.811  23.432   4.132
   79MET    c=0 5079  22.312  23.561   4.915
   79MET    c=1 5080  22.411  23.570   4.819
   79MET     c2 5081  21.443  23.474   4.464
   79MET     c2 5082  21.762  23.524   4.593
   79MET     c2 5083  22.136  23.524   5.166
   79MET     c2 5084  20.755  23.468   4.570
   79MET    c=2 5085  20.685  23.454   4.054
   79MET    c55 5086  20.718  23.435   3.908
   79MET    c56 5087  20.855  23.402   3.899
   79MET     c' 5088  20.910  23.400   4.033
   79MET    c=2 5089  22.553  23.560   4.840
   79MET    c55 5090  22.628  23.596   4.717
   79MET    c56 5091  22.528  23.615   4.620
   79MET     c' 5092  22.398  23.594   4.677
   79MET    cp3 5093  20.922  23.378   3.777
   79MET    cp2 5094  20.848  23.380   3.664
   79MET    cp1 5095  20.715  23.414   3.668
   79MET    cp0 5096  20.646  23.438   3.786
   79MET    cp3 5097  22.559  23.644   4.485
   79MET    cp2 5098  22.693  23.656   4.452
   79MET    cp1 5099  22.793  23.649   4.550
   79MET    cp0 5100  22.760  23.622   4.682
   79MET     o' 5101  21.028  23.368   4.049
   79MET     o' 5102  22.297  23.618   4.617
   79MET      f 5103  20.646  23.413   3.552
   79MET      f 5104  20.914  23.349   3.550
   79MET      f 5105  22.724  23.689   4.324
   79MET      f 5106  22.917  23.691   4.515
   79MET    c=3 5107  20.560  23.488   4.100
   79MET    ct1 5108  20.451  23.513   4.007
   79MET    nt1 5109  20.365  23.542   3.934
   79MET    ct0 5110  20.519  23.508   4.237
   79MET    nt0 5111  20.491  23.515   4.349
   79MET    c=3 5112  22.611  23.524   4.962
   79MET    ct0 5113  22.548  23.475   5.078
   79MET    nt0 5114  22.495  23.442   5.175
   79MET    ct1 5115  22.751  23.520   4.976
   79MET    nt1 5116  22.865  23.520   4.987
   79MET      h 5117  20.742  23.488   4.317
   79MET      h 5118  22.339  23.567   5.019
   79MET      h 5119  21.514  23.556   4.466
   79MET      h 5120  21.372  23.516   4.392
   79MET      h 5121  21.698  23.479   4.518
   79MET      h 5122  21.854  23.465   4.582
   79MET      h 5123  22.224  23.461   5.177
   79MET      h 5124  22.057  23.487   5.231
   79MET      h 5125  20.693  23.391   4.524
   79MET      h 5126  20.720  23.562   4.529
   79MET     ha 5127  21.024  23.341   3.773
   79MET     ha 5128  20.538  23.442   3.778
   79MET     ha 5129  22.482  23.653   4.410
   79MET     ha 5130  22.846  23.628   4.746
   79MET     c1 5131  21.498  23.345   4.396
   79MET      h 5132  21.567  23.318   4.476
   79MET     c2 5133  21.570  23.399   4.273
   79MET      h 5134  21.516  23.383   4.179
   79MET      h 5135  21.592  23.505   4.283
   79MET     c2 5136  21.695  23.308   4.245
   79MET      h 5137  21.761  23.301   4.331
   79MET      h 5138  21.658  23.208   4.229
   79MET     c2 5139  21.759  23.361   4.115
   79MET      h 5140  21.704  23.329   4.026
   79MET      h 5141  21.745  23.469   4.102
   79MET     c3 5142  21.903  23.311   4.085
   79MET      h 5143  21.969  23.351   4.162
   79MET      h 5144  21.906  23.203   4.075
   79MET      h 5145  21.938  23.352   3.990
   79MET     c1 5146  21.792  23.673   4.562
   79MET      h 5147  21.876  23.702   4.626
   79MET     c2 5148  21.674  23.762   4.587
   79MET      h 5149  21.593  23.734   4.520
   79MET      h 5150  21.632  23.750   4.688
   79MET     c2 5151  21.712  23.909   4.563
   79MET      h 5152  21.807  23.925   4.614
   79MET      h 5153  21.746  23.936   4.464
   79MET     c2 5154  21.613  24.011   4.613
   79MET      h 5155  21.580  24.003   4.717
   79MET      h 5156  21.656  24.108   4.592
   79MET     c3 5157  21.497  24.026   4.515
   79MET      h 5158  21.433  23.939   4.530
   79MET      h 5159  21.453  24.120   4.548
   79MET      h 5160  21.539  24.030   4.414
   79MET     c2 5161  21.402  23.230   4.360
   79MET      h 5162  21.299  23.264   4.350
   79MET      h 5163  21.429  23.180   4.267
   79MET     c3 5164  21.407  23.121   4.454
   79MET      h 5165  21.510  23.101   4.483
   79MET      h 5166  21.378  23.162   4.550
   79MET      h 5167  21.348  23.033   4.432
   79MET     c2 5168  21.835  23.680   4.410
   79MET      h 5169  21.752  23.641   4.350
   79MET      h 5170  21.830  23.783   4.371
   79MET     c3 5171  21.975  23.637   4.384
   79MET      h 5172  21.985  23.587   4.289
   79MET      h 5173  22.044  23.722   4.381
   79MET      h 5174  22.011  23.568   4.461
   79MET     c2 5175  22.155  23.664   5.213
   79MET      h 5176  22.195  23.726   5.134
   79MET      h 5177  22.064  23.723   5.229
   79MET     c2 5178  22.242  23.674   5.336
   79MET      h 5179  22.193  23.622   5.419
   79MET      h 5180  22.337  23.625   5.313
   79MET     c2 5181  22.273  23.825   5.377
   79MET      h 5182  22.187  23.893   5.370
   79MET      h 5183  22.310  23.835   5.479
   79MET     c2 5184  22.368  23.892   5.285
   79MET      h 5185  22.355  23.867   5.179
   79MET      h 5186  22.345  23.997   5.304
   79MET     c2 5187  22.521  23.876   5.324
   79MET      h 5188  22.554  23.772   5.323
   79MET      h 5189  22.549  23.915   5.422
   79MET     c2 5190  22.607  23.964   5.237
   79MET      h 5191  22.550  24.053   5.209
   79MET      h 5192  22.697  23.985   5.295
   79MET     c2 5193  22.647  23.890   5.110
   79MET      h 5194  22.572  23.860   5.038
   79MET      h 5195  22.687  23.796   5.148
   79MET     c2 5196  22.753  23.958   5.036
   79MET      h 5197  22.731  24.050   4.980
   79MET      h 5198  22.842  23.982   5.094
   79MET     c2 5199  22.797  23.878   4.906
   79MET      h 5200  22.713  23.869   4.838
   79MET      h 5201  22.810  23.778   4.948
   79MET     c3 5202  22.912  23.928   4.822
   79MET      h 5203  22.909  24.037   4.825
   79MET      h 5204  23.009  23.892   4.858
   79MET      h 5205  22.902  23.893   4.719
   79MET     c2 5206  20.737  23.478   4.717
   79MET      h 5207  20.768  23.384   4.764
   79MET      h 5208  20.797  23.561   4.755
   79MET     c2 5209  20.587  23.517   4.745
   79MET      h 5210  20.577  23.620   4.713
   79MET      h 5211  20.521  23.451   4.691
   79MET     c2 5212  20.559  23.509   4.900
   79MET      h 5213  20.574  23.409   4.939
   79MET      h 5214  20.623  23.575   4.959
   79MET     c2 5215  20.412  23.529   4.924
   79MET      h 5216  20.391  23.497   5.026
   79MET      h 5217  20.355  23.452   4.873
   79MET     c2 5218  20.363  23.679   4.908
   79MET      h 5219  20.280  23.692   4.977
   79MET      h 5220  20.435  23.755   4.937
   79MET     c2 5221  20.310  23.713   4.768
   79MET      h 5222  20.300  23.822   4.764
   79MET      h 5223  20.376  23.693   4.683
   79MET     c2 5224  20.188  23.636   4.728
   79MET      h 5225  20.210  23.531   4.715
   79MET      h 5226  20.104  23.647   4.797
   79MET     c2 5227  20.129  23.676   4.594
   79MET      h 5228  20.053  23.745   4.631
   79MET      h 5229  20.192  23.725   4.521
   79MET     c2 5230  20.047  23.567   4.521
   79MET      h 5231  20.010  23.503   4.601
   79MET      h 5232  19.956  23.605   4.473
   79MET     c3 5233  20.133  23.471   4.432
   79MET      h 5234  20.042  23.467   4.491
   79MET      h 5235  20.167  23.374   4.395
   79MET      h 5236  20.119  23.552   4.363
   80MET    c51 5237   9.309  22.462  14.197
   80MET    c52 5238   9.212  22.387  14.271
   80MET    c52 5239   9.079  22.444  14.312
   80MET    c51 5240   9.058  22.575  14.263
   80MET    c50 5241   9.153  22.651  14.177
   80MET    c50 5242   9.276  22.596  14.151
   80MET    np0 5243   9.364  22.677  14.088
   80MET    sp0 5244   9.273  22.809  14.042
   80MET    np0 5245   9.140  22.773  14.131
   80MET    cs0 5246   9.433  22.395  14.211
   80MET    c53 5247   9.404  22.265  14.244
   80MET    np1 5248   9.277  22.260  14.294
   80MET    cs0 5249   8.934  22.620  14.314
   80MET    c53 5250   8.875  22.511  14.365
   80MET    np1 5251   8.965  22.402  14.374
   80MET    cs2 5252   9.522  22.183  14.247
   80MET    cs1 5253   9.629  22.257  14.203
   80MET    sp1 5254   9.596  22.424  14.168
   80MET    cs2 5255   8.742  22.532  14.403
   80MET    cs1 5256   8.711  22.662  14.363
   80MET    sp1 5257   8.836  22.762  14.290
   80MET    c54 5258   9.755  22.183  14.208
   80MET    cs3 5259   9.733  22.046  14.242
   80MET    sp2 5260   9.559  22.012  14.270
   80MET    c54 5261   8.577  22.690  14.402
   80MET    cs3 5262   8.505  22.583  14.466
   80MET    sp2 5263   8.618  22.441  14.480
   80MET    c=0 5264   9.838  21.950  14.248
   80MET    c=1 5265   9.861  21.816  14.270
   80MET    c=0 5266   8.368  22.587  14.510
   80MET    c=1 5267   8.280  22.496  14.566
   80MET     c2 5268   9.230  22.140  14.359
   80MET     c2 5269   8.920  22.274  14.441
   80MET     c2 5270   8.515  22.821  14.372
   80MET     c2 5271   9.893  22.248  14.176
   80MET    c=2 5272   9.995  21.748  14.284
   80MET    c55 5273   9.968  21.602  14.312
   80MET    c56 5274   9.829  21.583  14.313
   80MET     c' 5275   9.765  21.711  14.287
   80MET    c=2 5276   8.138  22.513  14.581
   80MET    c55 5277   8.080  22.403  14.663
   80MET    c56 5278   8.188  22.315  14.685
   80MET     c' 5279   8.307  22.367  14.622
   80MET    cp3 5280   9.767  21.459  14.336
   80MET    cp2 5281   9.847  21.352  14.352
   80MET    cp1 5282   9.984  21.365  14.355
   80MET    cp0 5283  10.048  21.487  14.331
   80MET    cp3 5284   8.174  22.193  14.755
   80MET    cp2 5285   8.047  22.163  14.804
   80MET    cp1 5286   7.942  22.254  14.793
   80MET    cp0 5287   7.959  22.374  14.726
   80MET     o' 5288   9.643  21.716  14.278
   80MET     o' 5289   8.415  22.316  14.639
   80MET      f 5290  10.059  21.255  14.369
   80MET      f 5291   9.785  21.232  14.367
   80MET      f 5292   8.033  22.049  14.875
   80MET      f 5293   7.832  22.230  14.868
   80MET    c=3 5294  10.121  21.803  14.277
   80MET    ct1 5295  10.238  21.722  14.302
   80MET    nt1 5296  10.333  21.660  14.329
   80MET    ct0 5297  10.155  21.941  14.251
   80MET    nt0 5298  10.176  22.051  14.222
   80MET    c=3 5299   8.065  22.619  14.528
   80MET    ct0 5300   8.109  22.718  14.437
   80MET    nt0 5301   8.147  22.803  14.370
   80MET    ct1 5302   7.927  22.630  14.551
   80MET    nt1 5303   7.815  22.640  14.572
   80MET      h 5304   9.928  22.011  14.259
   80MET      h 5305   8.336  22.689  14.494
   80MET      h 5306   9.177  22.163  14.451
   80MET      h 5307   9.313  22.083  14.402
   80MET      h 5308   8.978  22.190  14.404
   80MET      h 5309   8.819  22.246  14.408
   80MET      h 5310   8.415  22.813  14.329
   80MET      h 5311   8.580  22.874  14.303
   80MET      h 5312   9.941  22.184  14.103
   80MET      h 5313   9.949  22.234  14.268
   80MET     ha 5314   9.660  21.443  14.325
   80MET     ha 5315  10.155  21.481  14.313
   80MET     ha 5316   8.256  22.124  14.766
   80MET     ha 5317   7.872  22.437  14.733
   80MET     c1 5318   9.154  22.039  14.268
   80MET      h 5319   9.076  22.107  14.236
   80MET     c2 5320   9.104  21.934  14.366
   80MET      h 5321   9.160  21.840  14.364
   80MET      h 5322   9.104  21.972  14.468
   80MET     c2 5323   8.965  21.881  14.315
   80MET      h 5324   8.894  21.961  14.300
   80MET      h 5325   8.982  21.839  14.217
   80MET     c2 5326   8.923  21.770  14.413
   80MET      h 5327   8.976  21.676  14.394
   80MET      h 5328   8.959  21.786  14.515
   80MET     c3 5329   8.774  21.725  14.405
   80MET      h 5330   8.712  21.810  14.436
   80MET      h 5331   8.749  21.686  14.306
   80MET      h 5332   8.754  21.644  14.476
   80MET     c1 5333   8.923  22.284  14.596
   80MET      h 5334   8.843  22.353  14.624
   80MET     c2 5335   9.055  22.334  14.647
   80MET      h 5336   9.133  22.262  14.621
   80MET      h 5337   9.086  22.428  14.600
   80MET     c2 5338   9.050  22.350  14.800
   80MET      h 5339   8.957  22.403  14.823
   80MET      h 5340   9.029  22.261  14.859
   80MET     c2 5341   9.164  22.427  14.861
   80MET      h 5342   9.187  22.525  14.819
   80MET      h 5343   9.144  22.432  14.968
   80MET     c3 5344   9.287  22.338  14.876
   80MET      h 5345   9.331  22.329  14.776
   80MET      h 5346   9.347  22.396  14.947
   80MET      h 5347   9.254  22.241  14.916
   80MET     c2 5348   9.227  21.974  14.148
   80MET      h 5349   9.336  21.975  14.160
   80MET      h 5350   9.197  21.871  14.132
   80MET     c3 5351   9.193  22.034  14.022
   80MET      h 5352   9.087  22.056  14.018
   80MET      h 5353   9.224  22.139  14.029
   80MET      h 5354   9.235  21.990  13.932
   80MET     c2 5355   8.893  22.139  14.652
   80MET      h 5356   8.971  22.071  14.613
   80MET      h 5357   8.922  22.129  14.757
   80MET     c3 5358   8.750  22.101  14.648
   80MET      h 5359   8.736  21.996  14.628
   80MET      h 5360   8.700  22.120  14.744
   80MET      h 5361   8.695  22.156  14.571
   80MET     c2 5362   8.522  22.904  14.495
   80MET      h 5363   8.501  22.844  14.583
   80MET      h 5364   8.622  22.936  14.526
   80MET     c2 5365   8.430  23.024  14.491
   80MET      h 5366   8.462  23.090  14.410
   80MET      h 5367   8.329  22.987  14.471
   80MET     c2 5368   8.429  23.104  14.629
   80MET      h 5369   8.526  23.117  14.676
   80MET      h 5370   8.387  23.205  14.619
   80MET     c2 5371   8.355  23.032  14.736
   80MET      h 5372   8.370  22.924  14.738
   80MET      h 5373   8.398  23.080  14.825
   80MET     c2 5374   8.200  23.064  14.744
   80MET      h 5375   8.147  23.034  14.654
   80MET      h 5376   8.174  23.168  14.761
   80MET     c2 5377   8.140  23.003  14.869
   80MET      h 5378   8.216  23.001  14.947
   80MET      h 5379   8.053  23.064  14.893
   80MET     c2 5380   8.095  22.860  14.841
   80MET      h 5381   8.167  22.783  14.815
   80MET      h 5382   8.034  22.870  14.751
   80MET     c2 5383   8.011  22.806  14.947
   80MET      h 5384   8.055  22.778  15.043
   80MET      h 5385   7.925  22.868  14.974
   80MET     c2 5386   7.960  22.659  14.915
   80MET      h 5387   8.045  22.592  14.906
   80MET      h 5388   7.924  22.672  14.813
   80MET     c3 5389   7.864  22.591  15.009
   80MET      h 5390   7.889  22.623  15.110
   80MET      h 5391   7.760  22.614  14.987
   80MET      h 5392   7.874  22.482  15.001
   80MET     c2 5393   9.903  22.393  14.144
   80MET      h 5394   9.850  22.412  14.050
   80MET      h 5395   9.859  22.451  14.225
   80MET     c2 5396  10.055  22.432  14.141
   80MET      h 5397  10.089  22.429  14.244
   80MET      h 5398  10.109  22.362  14.078
   80MET     c2 5399  10.070  22.579  14.087
   80MET      h 5400  10.033  22.589  13.985
   80MET      h 5401  10.017  22.653  14.147
   80MET     c2 5402  10.216  22.609  14.067
   80MET      h 5403  10.223  22.699  14.005
   80MET      h 5404  10.260  22.540  13.996
   80MET     c2 5405  10.296  22.634  14.201
   80MET      h 5406  10.375  22.706  14.177
   80MET      h 5407  10.238  22.683  14.281
   80MET     c2 5408  10.364  22.510  14.259
   80MET      h 5409  10.397  22.536  14.361
   80MET      h 5410  10.302  22.422  14.277
   80MET     c2 5411  10.471  22.453  14.171
   80MET      h 5412  10.428  22.411  14.080
   80MET      h 5413  10.550  22.523  14.145
   80MET     c2 5414  10.546  22.335  14.230
   80MET      h 5415  10.631  22.390  14.269
   80MET      h 5416  10.499  22.277  14.310
   80MET     c2 5417  10.608  22.236  14.130
   80MET      h 5418  10.626  22.296  14.040
   80MET      h 5419  10.707  22.201  14.158
   80MET     c3 5420  10.510  22.123  14.081
   80MET      h 5421  10.595  22.180  14.042
   80MET      h 5422  10.460  22.061  14.007
   80MET      h 5423  10.546  22.079  14.173
   81MET    c51 5424  22.809   1.629   6.633
   81MET    c52 5425  22.751   1.628   6.502
   81MET    c52 5426  22.777   1.518   6.403
   81MET    c51 5427  22.856   1.413   6.457
   81MET    c50 5428  22.907   1.406   6.596
   81MET    c50 5429  22.888   1.514   6.678
   81MET    np0 5430  22.953   1.510   6.797
   81MET    sp0 5431  23.012   1.354   6.805
   81MET    np0 5432  22.983   1.313   6.649
   81MET    cs0 5433  22.799   1.761   6.683
   81MET    c53 5434  22.698   1.822   6.613
   81MET    np1 5435  22.678   1.751   6.497
   81MET    cs0 5436  22.878   1.320   6.352
   81MET    c53 5437  22.793   1.355   6.254
   81MET    np1 5438  22.736   1.482   6.278
   81MET    cs2 5439  22.668   1.953   6.664
   81MET    cs1 5440  22.742   1.974   6.777
   81MET    sp1 5441  22.854   1.848   6.820
   81MET    cs2 5442  22.787   1.262   6.150
   81MET    cs1 5443  22.867   1.154   6.190
   81MET    sp1 5444  22.954   1.163   6.342
   81MET    c54 5445  22.723   2.107   6.833
   81MET    cs3 5446  22.619   2.177   6.765
   81MET    sp2 5447  22.549   2.079   6.632
   81MET    c54 5448  22.866   1.057   6.085
   81MET    cs3 5449  22.785   1.088   5.970
   81MET    sp2 5450  22.710   1.250   5.997
   81MET    c=0 5451  22.575   2.307   6.803
   81MET    c=1 5452  22.481   2.404   6.771
   81MET    c=0 5453  22.767   1.004   5.855
   81MET    c=1 5454  22.690   1.010   5.740
   81MET     c2 5455  22.594   1.808   6.393
   81MET     c2 5456  22.647   1.544   6.172
   81MET     c2 5457  22.941   0.931   6.099
   81MET     c2 5458  22.804   2.161   6.954
   81MET    c=2 5459  22.474   2.544   6.826
   81MET    c55 5460  22.358   2.612   6.757
   81MET    c56 5461  22.299   2.520   6.669
   81MET     c' 5462  22.372   2.395   6.678
   81MET    c=2 5463  22.667   0.903   5.646
   81MET    c55 5464  22.597   0.953   5.525
   81MET    c56 5465  22.568   1.088   5.554
   81MET     c' 5466  22.618   1.122   5.685
   81MET    cp3 5467  22.188   2.549   6.588
   81MET    cp2 5468  22.132   2.671   6.600
   81MET    cp1 5469  22.187   2.765   6.683
   81MET    cp0 5470  22.296   2.739   6.766
   81MET    cp3 5471  22.496   1.170   5.466
   81MET    cp2 5472  22.454   1.114   5.346
   81MET    cp1 5473  22.492   0.984   5.310
   81MET    cp0 5474  22.565   0.906   5.398
   81MET     o' 5475  22.334   2.298   6.612
   81MET     o' 5476  22.618   1.235   5.726
   81MET      f 5477  22.125   2.885   6.694
   81MET      f 5478  22.020   2.693   6.526
   81MET      f 5479  22.389   1.194   5.258
   81MET      f 5480  22.473   0.947   5.181
   81MET    c=3 5481  22.555   2.605   6.918
   81MET    ct1 5482  22.536   2.744   6.952
   81MET    nt1 5483  22.527   2.858   6.975
   81MET    ct0 5484  22.667   2.547   6.988
   81MET    nt0 5485  22.750   2.493   7.046
   81MET    c=3 5486  22.707   0.771   5.666
   81MET    ct0 5487  22.760   0.713   5.784
   81MET    nt0 5488  22.811   0.667   5.876
   81MET    ct1 5489  22.684   0.673   5.568
   81MET    nt1 5490  22.667   0.595   5.487
   81MET      h 5491  22.658   2.347   6.860
   81MET      h 5492  22.833   0.920   5.869
   81MET      h 5493  22.640   1.796   6.295
   81MET      h 5494  22.593   1.917   6.397
   81MET      h 5495  22.578   1.615   6.217
   81MET      h 5496  22.578   1.470   6.131
   81MET      h 5497  22.883   0.842   6.071
   81MET      h 5498  22.973   0.921   6.203
   81MET      h 5499  22.732   2.199   7.026
   81MET      h 5500  22.854   2.250   6.914
   81MET     ha 5501  22.136   2.473   6.529
   81MET     ha 5502  22.316   2.813   6.842
   81MET     ha 5503  22.469   1.272   5.492
   81MET     ha 5504  22.593   0.812   5.353
   81MET     c1 5505  22.444   1.765   6.397
   81MET      h 5506  22.462   1.658   6.389
   81MET     c2 5507  22.388   1.825   6.268
   81MET      h 5508  22.327   1.914   6.284
   81MET      h 5509  22.467   1.849   6.197
   81MET     c2 5510  22.277   1.729   6.213
   81MET      h 5511  22.314   1.627   6.199
   81MET      h 5512  22.202   1.721   6.290
   81MET     c2 5513  22.218   1.797   6.089
   81MET      h 5514  22.148   1.877   6.115
   81MET      h 5515  22.291   1.859   6.036
   81MET     c3 5516  22.131   1.706   5.996
   81MET      h 5517  22.197   1.631   5.953
   81MET      h 5518  22.045   1.666   6.049
   81MET      h 5519  22.091   1.765   5.912
   81MET     c1 5520  22.729   1.608   6.056
   81MET      h 5521  22.774   1.525   6.001
   81MET     c2 5522  22.835   1.701   6.107
   81MET      h 5523  22.788   1.785   6.159
   81MET      h 5524  22.901   1.655   6.182
   81MET     c2 5525  22.919   1.754   5.989
   81MET      h 5526  22.944   1.668   5.927
   81MET      h 5527  22.867   1.811   5.912
   81MET     c2 5528  23.046   1.825   6.027
   81MET      h 5529  23.115   1.773   6.094
   81MET      h 5530  23.095   1.853   5.933
   81MET     c3 5531  23.018   1.968   6.070
   81MET      h 5532  22.978   1.962   6.171
   81MET      h 5533  23.118   2.013   6.064
   81MET      h 5534  22.947   2.011   5.999
   81MET     c2 5535  22.358   1.801   6.519
   81MET      h 5536  22.398   1.886   6.575
   81MET      h 5537  22.255   1.826   6.492
   81MET     c3 5538  22.338   1.691   6.608
   81MET      h 5539  22.320   1.599   6.553
   81MET      h 5540  22.437   1.662   6.644
   81MET      h 5541  22.272   1.706   6.693
   81MET     c2 5542  22.626   1.685   5.965
   81MET      h 5543  22.576   1.761   6.027
   81MET      h 5544  22.676   1.757   5.898
   81MET     c3 5545  22.549   1.598   5.874
   81MET      h 5546  22.448   1.634   5.859
   81MET      h 5547  22.594   1.593   5.774
   81MET      h 5548  22.540   1.496   5.912
   81MET     c2 5549  23.069   0.945   6.026
   81MET      h 5550  23.055   0.999   5.933
   81MET      h 5551  23.142   1.016   6.069
   81MET     c2 5552  23.139   0.813   6.000
   81MET      h 5553  23.165   0.767   6.096
   81MET      h 5554  23.067   0.750   5.947
   81MET     c2 5555  23.268   0.830   5.909
   81MET      h 5556  23.332   0.915   5.934
   81MET      h 5557  23.334   0.743   5.913
   81MET     c2 5558  23.237   0.859   5.767
   81MET      h 5559  23.153   0.927   5.752
   81MET      h 5560  23.331   0.904   5.734
   81MET     c2 5561  23.219   0.731   5.675
   81MET      h 5562  23.135   0.669   5.706
   81MET      h 5563  23.305   0.665   5.668
   81MET     c2 5564  23.208   0.773   5.530
   81MET      h 5565  23.267   0.864   5.514
   81MET      h 5566  23.242   0.687   5.472
   81MET     c2 5567  23.063   0.802   5.494
   81MET      h 5568  23.010   0.884   5.541
   81MET      h 5569  23.010   0.713   5.529
   81MET     c2 5570  23.042   0.813   5.350
   81MET      h 5571  23.077   0.902   5.296
   81MET      h 5572  23.078   0.730   5.291
   81MET     c2 5573  22.889   0.839   5.313
   81MET      h 5574  22.856   0.933   5.357
   81MET      h 5575  22.840   0.762   5.373
   81MET     c3 5576  22.847   0.844   5.168
   81MET      h 5577  22.929   0.889   5.112
   81MET      h 5578  22.824   0.746   5.127
   81MET      h 5579  22.756   0.905   5.157
   81MET     c2 5580  22.912   2.080   7.016
   81MET      h 5581  22.867   1.990   7.060
   81MET      h 5582  22.984   2.051   6.939
   81MET     c2 5583  22.990   2.170   7.118
   81MET      h 5584  23.047   2.241   7.058
   81MET      h 5585  22.920   2.220   7.184
   81MET     c2 5586  23.091   2.081   7.199
   81MET      h 5587  23.040   2.005   7.258
   81MET      h 5588  23.164   2.030   7.137
   81MET     c2 5589  23.152   2.165   7.308
   81MET      h 5590  23.199   2.097   7.380
   81MET      h 5591  23.075   2.203   7.375
   81MET     c2 5592  23.261   2.268   7.258
   81MET      h 5593  23.333   2.279   7.339
   81MET      h 5594  23.320   2.235   7.173
   81MET     c2 5595  23.207   2.408   7.228
   81MET      h 5596  23.285   2.463   7.175
   81MET      h 5597  23.122   2.416   7.158
   81MET     c2 5598  23.151   2.479   7.348
   81MET      h 5599  23.060   2.430   7.383
   81MET      h 5600  23.221   2.490   7.430
   81MET     c2 5601  23.105   2.621   7.322
   81MET      h 5602  23.195   2.672   7.355
   81MET      h 5603  23.079   2.651   7.221
   81MET     c2 5604  22.995   2.676   7.416
   81MET      h 5605  23.008   2.619   7.508
   81MET      h 5606  23.011   2.779   7.446
   81MET     c3 5607  22.848   2.642   7.371
   81MET      h 5608  22.904   2.658   7.464
   81MET      h 5609  22.746   2.605   7.385
   81MET      h 5610  22.866   2.730   7.312
   82MET    c51 5611   2.237   4.987   9.670
   82MET    c52 5612   2.344   4.915   9.608
   82MET    c52 5613   2.320   4.811   9.502
   82MET    c51 5614   2.185   4.800   9.464
   82MET    c50 5615   2.074   4.882   9.519
   82MET    c50 5616   2.100   4.968   9.623
   82MET    np0 5617   1.993   5.026   9.680
   82MET    sp0 5618   1.866   4.987   9.579
   82MET    np0 5619   1.946   4.874   9.490
   82MET    cs0 5620   2.288   5.044   9.789
   82MET    c53 5621   2.425   5.050   9.775
   82MET    np1 5622   2.461   4.962   9.676
   82MET    cs0 5623   2.176   4.695   9.369
   82MET    c53 5624   2.302   4.669   9.334
   82MET    np1 5625   2.395   4.731   9.420
   82MET    cs2 5626   2.487   5.119   9.884
   82MET    cs1 5627   2.390   5.169   9.967
   82MET    sp1 5628   2.226   5.129   9.924
   82MET    cs2 5629   2.312   4.580   9.225
   82MET    cs1 5630   2.180   4.558   9.182
   82MET    sp1 5631   2.047   4.631   9.270
   82MET    c54 5632   2.444   5.236  10.084
   82MET    cs3 5633   2.586   5.247  10.076
   82MET    sp2 5634   2.650   5.172   9.927
   82MET    c54 5635   2.185   4.466   9.073
   82MET    cs3 5636   2.315   4.422   9.031
   82MET    sp2 5637   2.437   4.501   9.139
   82MET    c=0 5638   2.664   5.313  10.175
   82MET    c=1 5639   2.794   5.349  10.205
   82MET    c=0 5640   2.343   4.333   8.921
   82MET    c=1 5641   2.458   4.286   8.861
   82MET     c2 5642   2.602   4.931   9.657
   82MET     c2 5643   2.543   4.701   9.403
   82MET     c2 5644   2.060   4.424   9.005
   82MET     c2 5645   2.355   5.290  10.200
   82MET    c=2 5646   2.845   5.409  10.333
   82MET    c55 5647   2.994   5.426  10.318
   82MET    c56 5648   3.031   5.382  10.189
   82MET     c' 5649   2.911   5.336  10.121
   82MET    c=2 5650   2.466   4.215   8.735
   82MET    c55 5651   2.602   4.162   8.713
   82MET    c56 5652   2.678   4.213   8.821
   82MET     c' 5653   2.594   4.292   8.906
   82MET    cp3 5654   3.163   5.383  10.140
   82MET    cp2 5655   3.258   5.435  10.220
   82MET    cp1 5656   3.228   5.478  10.347
   82MET    cp0 5657   3.099   5.479  10.398
   82MET    cp3 5658   2.816   4.190   8.833
   82MET    cp2 5659   2.877   4.112   8.735
   82MET    cp1 5660   2.802   4.052   8.634
   82MET    cp0 5661   2.665   4.074   8.625
   82MET     o' 5662   2.919   5.298  10.005
   82MET     o' 5663   2.632   4.334   9.013
   82MET      f 5664   3.327   5.531  10.422
   82MET      f 5665   3.382   5.442  10.167
   82MET      f 5666   3.009   4.086   8.748
   82MET      f 5667   2.863   3.956   8.561
   82MET    c=3 5668   2.775   5.441  10.447
   82MET    ct1 5669   2.844   5.491  10.564
   82MET    nt1 5670   2.898   5.523  10.662
   82MET    ct0 5671   2.633   5.428  10.469
   82MET    nt0 5672   2.518   5.422  10.478
   82MET    c=3 5673   2.358   4.198   8.648
   82MET    ct0 5674   2.230   4.258   8.654
   82MET    nt0 5675   2.123   4.299   8.664
   82MET    ct1 5676   2.373   4.125   8.529
   82MET    nt1 5677   2.385   4.062   8.434
   82MET      h 5678   2.600   5.314  10.263
   82MET      h 5679   2.247   4.300   8.886
   82MET      h 5680   2.617   4.825   9.644
   82MET      h 5681   2.658   4.944   9.750
   82MET      h 5682   2.602   4.784   9.442
   82MET      h 5683   2.571   4.703   9.297
   82MET      h 5684   2.066   4.428   8.896
   82MET      h 5685   1.979   4.489   9.039
   82MET      h 5686   2.385   5.394  10.216
   82MET      h 5687   2.391   5.236  10.287
   82MET     ha 5688   3.188   5.359  10.038
   82MET     ha 5689   3.084   5.535  10.490
   82MET     ha 5690   2.874   4.234   8.913
   82MET     ha 5691   2.620   4.014   8.547
   82MET     c1 5692   2.676   5.018   9.552
   82MET      h 5693   2.612   4.994   9.468
   82MET     c2 5694   2.813   4.952   9.542
   82MET      h 5695   2.893   5.007   9.593
   82MET      h 5696   2.811   4.850   9.581
   82MET     c2 5697   2.864   4.965   9.394
   82MET      h 5698   2.793   4.924   9.323
   82MET      h 5699   2.869   5.070   9.372
   82MET     c2 5700   3.005   4.904   9.392
   82MET      h 5701   3.080   4.972   9.433
   82MET      h 5702   3.018   4.823   9.465
   82MET     c3 5703   3.064   4.872   9.251
   82MET      h 5704   3.003   4.793   9.207
   82MET      h 5705   3.071   4.963   9.190
   82MET      h 5706   3.165   4.832   9.259
   82MET     c1 5707   2.583   4.565   9.465
   82MET      h 5708   2.538   4.488   9.402
   82MET     c2 5709   2.536   4.552   9.607
   82MET      h 5710   2.585   4.627   9.669
   82MET      h 5711   2.429   4.570   9.618
   82MET     c2 5712   2.571   4.412   9.661
   82MET      h 5713   2.541   4.340   9.584
   82MET      h 5714   2.676   4.384   9.663
   82MET     c2 5715   2.505   4.373   9.790
   82MET      h 5716   2.396   4.383   9.796
   82MET      h 5717   2.537   4.271   9.812
   82MET     c3 5718   2.577   4.436   9.908
   82MET      h 5719   2.547   4.541   9.911
   82MET      h 5720   2.538   4.376   9.991
   82MET      h 5721   2.684   4.423   9.893
   82MET     c2 5722   2.688   5.171   9.573
   82MET      h 5723   2.678   5.199   9.678
   82MET      h 5724   2.784   5.210   9.538
   82MET     c3 5725   2.596   5.246   9.494
   82MET      h 5726   2.588   5.204   9.394
   82MET      h 5727   2.496   5.215   9.525
   82MET      h 5728   2.602   5.354   9.497
   82MET     c2 5729   2.741   4.557   9.458
   82MET      h 5730   2.782   4.642   9.514
   82MET      h 5731   2.781   4.480   9.525
   82MET     c3 5732   2.794   4.522   9.324
   82MET      h 5733   2.888   4.571   9.303
   82MET      h 5734   2.814   4.414   9.315
   82MET      h 5735   2.725   4.550   9.244
   82MET     c2 5736   2.021   4.292   9.059
   82MET      h 5737   2.109   4.228   9.073
   82MET      h 5738   1.988   4.289   9.163
   82MET     c2 5739   1.919   4.220   8.974
   82MET      h 5740   1.827   4.278   8.972
   82MET      h 5741   1.960   4.213   8.873
   82MET     c2 5742   1.890   4.072   9.025
   82MET      h 5743   1.880   4.062   9.134
   82MET      h 5744   1.798   4.030   8.984
   82MET     c2 5745   2.001   3.978   8.998
   82MET      h 5746   2.101   4.020   9.012
   82MET      h 5747   1.980   3.900   9.072
   82MET     c2 5748   1.994   3.904   8.858
   82MET      h 5749   1.999   3.973   8.774
   82MET      h 5750   1.905   3.843   8.841
   82MET     c2 5751   2.100   3.796   8.850
   82MET      h 5752   2.117   3.756   8.951
   82MET      h 5753   2.062   3.723   8.779
   82MET     c2 5754   2.230   3.853   8.797
   82MET      h 5755   2.284   3.929   8.853
   82MET      h 5756   2.199   3.906   8.706
   82MET     c2 5757   2.326   3.750   8.759
   82MET      h 5758   2.378   3.693   8.837
   82MET      h 5759   2.288   3.675   8.691
   82MET     c2 5760   2.460   3.811   8.699
   82MET      h 5761   2.509   3.873   8.775
   82MET      h 5762   2.420   3.882   8.627
   82MET     c3 5763   2.567   3.719   8.647
   82MET      h 5764   2.567   3.629   8.708
   82MET      h 5765   2.552   3.692   8.542
   82MET      h 5766   2.665   3.767   8.652
   82MET     c2 5767   2.208   5.272  10.197
   82MET      h 5768   2.166   5.327  10.113
   82MET      h 5769   2.185   5.165  10.188
   82MET     c2 5770   2.150   5.315  10.337
   82MET      h 5771   2.182   5.239  10.408
   82MET      h 5772   2.188   5.413  10.363
   82MET     c2 5773   1.993   5.316  10.331
   82MET      h 5774   1.955   5.386  10.258
   82MET      h 5775   1.950   5.219  10.306
   82MET     c2 5776   1.940   5.375  10.459
   82MET      h 5777   1.834   5.400  10.442
   82MET      h 5778   1.976   5.477  10.471
   82MET     c2 5779   1.949   5.279  10.584
   82MET      h 5780   1.865   5.303  10.648
   82MET      h 5781   1.937   5.173  10.562
   82MET     c2 5782   2.076   5.297  10.669
   82MET      h 5783   2.080   5.212  10.738
   82MET      h 5784   2.172   5.290  10.617
   82MET     c2 5785   2.087   5.432  10.733
   82MET      h 5786   2.102   5.509  10.658
   82MET      h 5787   2.003   5.458  10.796
   82MET     c2 5788   2.207   5.448  10.824
   82MET      h 5789   2.157   5.427  10.918
   82MET      h 5790   2.293   5.384  10.812
   82MET     c2 5791   2.259   5.592  10.843
   82MET      h 5792   2.172   5.655  10.825
   82MET      h 5793   2.288   5.616  10.945
   82MET     c3 5794   2.362   5.639  10.733
   82MET      h 5795   2.284   5.683  10.797
   82MET      h 5796   2.402   5.707  10.658
   82MET      h 5797   2.428   5.588  10.801
   83MET    c51 5798  19.646   9.350  19.874
   83MET    c52 5799  19.633   9.404  20.006
   83MET    c52 5800  19.622   9.316  20.127
   83MET    c51 5801  19.636   9.178  20.098
   83MET    c50 5802  19.661   9.122  19.962
   83MET    c50 5803  19.660   9.206  19.854
   83MET    np0 5804  19.665   9.148  19.733
   83MET    sp0 5805  19.698   8.988  19.767
   83MET    np0 5806  19.671   8.995  19.928
   83MET    cs0 5807  19.613   9.455  19.783
   83MET    c53 5808  19.630   9.573  19.851
   83MET    np1 5809  19.627   9.546  19.985
   83MET    cs0 5810  19.617   9.107  20.219
   83MET    c53 5811  19.621   9.199  20.315
   83MET    np1 5812  19.615   9.330  20.263
   83MET    cs2 5813  19.613   9.687  19.765
   83MET    cs1 5814  19.596   9.644  19.636
   83MET    sp1 5815  19.590   9.471  19.614
   83MET    cs2 5816  19.624   9.145  20.444
   83MET    cs1 5817  19.633   9.006  20.427
   83MET    sp1 5818  19.629   8.939  20.264
   83MET    c54 5819  19.572   9.752  19.543
   83MET    cs3 5820  19.588   9.879  19.606
   83MET    sp2 5821  19.629   9.862  19.780
   83MET    c54 5822  19.634   8.946  20.556
   83MET    cs3 5823  19.629   9.034  20.669
   83MET    sp2 5824  19.622   9.204  20.606
   83MET    c=0 5825  19.576  10.003  19.536
   83MET    c=1 5826  19.587  10.139  19.554
   83MET    c=0 5827  19.633   8.995  20.807
   83MET    c=1 5828  19.638   9.063  20.928
   83MET     c2 5829  19.618   9.655  20.080
   83MET     c2 5830  19.606   9.448  20.359
   83MET     c2 5831  19.643   8.798  20.570
   83MET     c2 5832  19.537   9.729  19.393
   83MET    c=2 5833  19.551  10.247  19.455
   83MET    c55 5834  19.576  10.379  19.523
   83MET    c56 5835  19.626  10.354  19.652
   83MET     c' 5836  19.633  10.210  19.670
   83MET    c=2 5837  19.665   9.005  21.057
   83MET    c55 5838  19.641   9.104  21.165
   83MET    c56 5839  19.612   9.224  21.097
   83MET     c' 5840  19.615   9.202  20.955
   83MET    cp3 5841  19.661  10.454  19.744
   83MET    cp2 5842  19.651  10.582  19.703
   83MET    cp1 5843  19.601  10.613  19.579
   83MET    cp0 5844  19.566  10.516  19.485
   83MET    cp3 5845  19.589   9.346  21.165
   83MET    cp2 5846  19.594   9.343  21.304
   83MET    cp1 5847  19.612   9.223  21.373
   83MET    cp0 5848  19.632   9.104  21.304
   83MET     o' 5849  19.679  10.165  19.775
   83MET     o' 5850  19.579   9.286  20.877
   83MET      f 5851  19.595  10.742  19.542
   83MET      f 5852  19.693  10.676  19.791
   83MET      f 5853  19.568   9.458  21.370
   83MET      f 5854  19.587   9.225  21.507
   83MET    c=3 5855  19.500  10.234  19.328
   83MET    ct1 5856  19.463  10.351  19.251
   83MET    nt1 5857  19.426  10.443  19.191
   83MET    ct0 5858  19.473  10.111  19.257
   83MET    nt0 5859  19.461  10.011  19.202
   83MET    c=3 5860  19.706   8.873  21.078
   83MET    ct0 5861  19.745   8.779  20.981
   83MET    nt0 5862  19.769   8.698  20.902
   83MET    ct1 5863  19.727   8.824  21.208
   83MET    nt1 5864  19.741   8.784  21.313
   83MET      h 5865  19.519   9.977  19.447
   83MET      h 5866  19.629   8.887  20.807
   83MET      h 5867  19.546   9.634  20.157
   83MET      h 5868  19.569   9.742  20.036
   83MET      h 5869  19.645   9.538  20.311
   83MET      h 5870  19.677   9.436  20.442
   83MET      h 5871  19.716   8.766  20.644
   83MET      h 5872  19.669   8.756  20.473
   83MET      h 5873  19.606   9.791  19.335
   83MET      h 5874  19.440   9.777  19.381
   83MET     ha 5875  19.710  10.433  19.839
   83MET     ha 5876  19.549  10.551  19.384
   83MET     ha 5877  19.572   9.438  21.112
   83MET     ha 5878  19.636   9.020  21.371
   83MET     c1 5879  19.754   9.709  20.134
   83MET      h 5880  19.789   9.614  20.175
   83MET     c2 5881  19.712   9.809  20.241
   83MET      h 5882  19.723   9.913  20.211
   83MET      h 5883  19.609   9.792  20.273
   83MET     c2 5884  19.818   9.805  20.356
   83MET      h 5885  19.832   9.705  20.397
   83MET      h 5886  19.913   9.832  20.312
   83MET     c2 5887  19.776   9.913  20.457
   83MET      h 5888  19.803  10.014  20.424
   83MET      h 5889  19.668   9.928  20.461
   83MET     c3 5890  19.844   9.906  20.598
   83MET      h 5891  19.811   9.814  20.646
   83MET      h 5892  19.953   9.916  20.589
   83MET      h 5893  19.810   9.989  20.661
   83MET     c1 5894  19.463   9.468  20.414
   83MET      h 5895  19.443   9.384  20.481
   83MET     c2 5896  19.360   9.473  20.305
   83MET      h 5897  19.379   9.559  20.241
   83MET      h 5898  19.365   9.386  20.238
   83MET     c2 5899  19.219   9.484  20.366
   83MET      h 5900  19.214   9.410  20.446
   83MET      h 5901  19.198   9.571  20.428
   83MET     c2 5902  19.105   9.460  20.271
   83MET      h 5903  19.107   9.368  20.212
   83MET      h 5904  19.013   9.468  20.330
   83MET     c3 5905  19.077   9.584  20.188
   83MET      h 5906  19.155   9.587  20.111
   83MET      h 5907  18.977   9.562  20.148
   83MET      h 5908  19.080   9.671  20.254
   83MET     c2 5909  19.857   9.770  20.036
   83MET      h 5910  19.811   9.805  19.944
   83MET      h 5911  19.912   9.854  20.080
   83MET     c3 5912  19.964   9.680  20.004
   83MET      h 5913  19.997   9.626  20.092
   83MET      h 5914  19.918   9.594  19.956
   83MET      h 5915  20.045   9.717  19.941
   83MET     c2 5916  19.464   9.604  20.495
   83MET      h 5917  19.493   9.684  20.426
   83MET      h 5918  19.362   9.641  20.513
   83MET     c3 5919  19.525   9.593  20.630
   83MET      h 5920  19.578   9.684  20.658
   83MET      h 5921  19.449   9.578  20.708
   83MET      h 5922  19.596   9.511  20.637
   83MET     c2 5923  19.506   8.746  20.593
   83MET      h 5924  19.451   8.811  20.660
   83MET      h 5925  19.436   8.753  20.509
   83MET     c2 5926  19.505   8.604  20.647
   83MET      h 5927  19.549   8.538  20.571
   83MET      h 5928  19.566   8.603  20.737
   83MET     c2 5929  19.358   8.555  20.684
   83MET      h 5930  19.280   8.582  20.613
   83MET      h 5931  19.351   8.446  20.695
   83MET     c2 5932  19.306   8.618  20.808
   83MET      h 5933  19.331   8.724  20.819
   83MET      h 5934  19.198   8.604  20.794
   83MET     c2 5935  19.340   8.541  20.942
   83MET      h 5936  19.447   8.536  20.961
   83MET      h 5937  19.303   8.439  20.949
   83MET     c2 5938  19.264   8.602  21.058
   83MET      h 5939  19.169   8.642  21.022
   83MET      h 5940  19.254   8.523  21.132
   83MET     c2 5941  19.345   8.716  21.120
   83MET      h 5942  19.367   8.805  21.062
   83MET      h 5943  19.443   8.671  21.136
   83MET     c2 5944  19.292   8.759  21.249
   83MET      h 5945  19.199   8.817  21.253
   83MET      h 5946  19.278   8.680  21.322
   83MET     c2 5947  19.379   8.874  21.315
   83MET      h 5948  19.379   8.962  21.250
   83MET      h 5949  19.480   8.832  21.304
   83MET     c3 5950  19.345   8.925  21.452
   83MET      h 5951  19.237   8.921  21.463
   83MET      h 5952  19.392   8.866  21.531
   83MET      h 5953  19.381   9.028  21.465
   83MET     c2 5954  19.522   9.592  19.338
   83MET      h 5955  19.618   9.540  19.345
   83MET      h 5956  19.446   9.538  19.396
   83MET     c2 5957  19.464   9.603  19.192
   83MET      h 5958  19.361   9.635  19.203
   83MET      h 5959  19.523   9.673  19.135
   83MET     c2 5960  19.466   9.461  19.125
   83MET      h 5961  19.566   9.421  19.116
   83MET      h 5962  19.407   9.386  19.179
   83MET     c2 5963  19.427   9.475  18.980
   83MET      h 5964  19.455   9.382  18.930
   83MET      h 5965  19.497   9.540  18.929
   83MET     c2 5966  19.273   9.501  18.956
   83MET      h 5967  19.248   9.455  18.860
   83MET      h 5968  19.206   9.452  19.027
   83MET     c2 5969  19.234   9.649  18.946
   83MET      h 5970  19.125   9.654  18.950
   83MET      h 5971  19.264   9.715  19.028
   83MET     c2 5972  19.296   9.720  18.829
   83MET      h 5973  19.404   9.729  18.841
   83MET      h 5974  19.273   9.675  18.733
   83MET     c2 5975  19.252   9.864  18.812
   83MET      h 5976  19.173   9.847  18.738
   83MET      h 5977  19.212   9.918  18.897
   83MET     c2 5978  19.350   9.957  18.739
   83MET      h 5979  19.408   9.891  18.675
   83MET      h 5980  19.303  10.026  18.669
   83MET     c3 5981  19.459  10.023  18.832
   83MET      h 5982  19.450   9.989  18.729
   83MET      h 5983  19.560  10.051  18.862
   83MET      h 5984  19.377  10.092  18.846
   84MET    c51 5985  21.779  11.907  20.733
   84MET    c52 5986  21.900  11.872  20.801
   84MET    c52 5987  21.918  11.893  20.949
   84MET    c51 5988  21.802  11.942  21.013
   84MET    c50 5989  21.672  11.969  20.945
   84MET    c50 5990  21.665  11.957  20.809
   84MET    np0 5991  21.551  12.000  20.752
   84MET    sp0 5992  21.449  12.029  20.881
   84MET    np0 5993  21.562  12.018  20.999
   84MET    cs0 5994  21.809  11.913  20.594
   84MET    c53 5995  21.922  11.837  20.576
   84MET    np1 5996  21.985  11.823  20.697
   84MET    cs0 5997  21.834  11.963  21.149
   84MET    c53 5998  21.952  11.903  21.167
   84MET    np1 5999  22.012  11.866  21.045
   84MET    cs2 6000  21.955  11.823  20.437
   84MET    cs1 6001  21.856  11.881  20.361
   84MET    sp1 6002  21.730  11.960  20.451
   84MET    cs2 6003  21.991  11.896  21.302
   84MET    cs1 6004  21.884  11.948  21.375
   84MET    sp1 6005  21.743  12.011  21.290
   84MET    c54 6006  21.884  11.877  20.219
   84MET    cs3 6007  22.000  11.799  20.191
   84MET    sp2 6008  22.075  11.735  20.341
   84MET    c54 6009  21.920  11.946  21.513
   84MET    cs3 6010  22.049  11.892  21.545
   84MET    sp2 6011  22.128  11.843  21.390
   84MET    c=0 6012  22.046  11.773  20.058
   84MET    c=1 6013  22.145  11.705  19.989
   84MET    c=0 6014  22.104  11.877  21.677
   84MET    c=1 6015  22.219  11.822  21.730
   84MET     c2 6016  22.119  11.768  20.701
   84MET     c2 6017  22.152  11.807  21.045
   84MET     c2 6018  21.825  11.995  21.616
   84MET     c2 6019  21.794  11.947  20.113
   84MET    c=2 6020  22.174  11.714  19.842
   84MET    c55 6021  22.292  11.624  19.815
   84MET    c56 6022  22.331  11.564  19.936
   84MET     c' 6023  22.241  11.612  20.040
   84MET    c=2 6024  22.246  11.794  21.869
   84MET    c55 6025  22.388  11.754  21.889
   84MET    c56 6026  22.440  11.746  21.758
   84MET     c' 6027  22.339  11.780  21.662
   84MET    cp3 6028  22.438  11.474  19.949
   84MET    cp2 6029  22.504  11.440  19.837
   84MET    cp1 6030  22.472  11.497  19.716
   84MET    cp0 6031  22.366  11.585  19.700
   84MET    cp3 6032  22.573  11.704  21.733
   84MET    cp2 6033  22.652  11.673  21.843
   84MET    cp1 6034  22.604  11.691  21.974
   84MET    cp0 6035  22.474  11.735  21.996
   84MET     o' 6036  22.254  11.568  20.154
   84MET     o' 6037  22.364  11.794  21.545
   84MET      f 6038  22.539  11.457  19.607
   84MET      f 6039  22.601  11.347  19.851
   84MET      f 6040  22.780  11.637  21.820
   84MET      f 6041  22.696  11.687  22.073
   84MET    c=3 6042  22.111  11.789  19.745
   84MET    ct1 6043  22.160  11.790  19.609
   84MET    nt1 6044  22.203  11.799  19.501
   84MET    ct0 6045  21.998  11.877  19.763
   84MET    nt0 6046  21.903  11.939  19.782
   84MET    c=3 6047  22.152  11.807  21.971
   84MET    ct0 6048  22.013  11.830  21.959
   84MET    nt0 6049  21.901  11.857  21.949
   84MET    ct1 6050  22.187  11.782  22.105
   84MET    nt1 6051  22.217  11.765  22.213
   84MET      h 6052  22.001  11.852  19.999
   84MET      h 6053  22.033  11.924  21.744
   84MET      h 6054  22.183  11.826  20.767
   84MET      h 6055  22.173  11.786  20.608
   84MET      h 6056  22.167  11.746  20.956
   84MET      h 6057  22.163  11.733  21.125
   84MET      h 6058  21.816  11.928  21.702
   84MET      h 6059  21.728  12.008  21.570
   84MET      h 6060  21.771  11.872  20.037
   84MET      h 6061  21.862  12.017  20.063
   84MET     ha 6062  22.459  11.420  20.041
   84MET     ha 6063  22.337  11.606  19.598
   84MET     ha 6064  22.610  11.692  21.633
   84MET     ha 6065  22.456  11.752  22.100
   84MET     c1 6066  22.128  11.614  20.725
   84MET      h 6067  22.075  11.613  20.819
   84MET     c2 6068  22.278  11.590  20.741
   84MET      h 6069  22.325  11.544  20.654
   84MET      h 6070  22.331  11.683  20.765
   84MET     c2 6071  22.298  11.474  20.845
   84MET      h 6072  22.249  11.494  20.939
   84MET      h 6073  22.248  11.387  20.804
   84MET     c2 6074  22.450  11.448  20.852
   84MET      h 6075  22.486  11.390  20.766
   84MET      h 6076  22.509  11.538  20.834
   84MET     c3 6077  22.499  11.362  20.972
   84MET      h 6078  22.480  11.419  21.063
   84MET      h 6079  22.453  11.263  20.971
   84MET      h 6080  22.607  11.347  20.966
   84MET     c1 6081  22.261  11.916  21.060
   84MET      h 6082  22.253  11.954  21.163
   84MET     c2 6083  22.244  12.028  20.962
   84MET      h 6084  22.256  11.989  20.860
   84MET      h 6085  22.144  12.072  20.964
   84MET     c2 6086  22.350  12.137  20.987
   84MET      h 6087  22.350  12.156  21.094
   84MET      h 6088  22.454  12.108  20.979
   84MET     c2 6089  22.327  12.268  20.916
   84MET      h 6090  22.228  12.315  20.927
   84MET      h 6091  22.407  12.334  20.947
   84MET     c3 6092  22.372  12.259  20.771
   84MET      h 6093  22.295  12.203  20.717
   84MET      h 6094  22.378  12.364  20.744
   84MET      h 6095  22.469  12.209  20.769
   84MET     c2 6096  22.066  11.517  20.622
   84MET      h 6097  22.055  11.563  20.523
   84MET      h 6098  22.125  11.426  20.610
   84MET     c3 6099  21.940  11.464  20.664
   84MET      h 6100  21.942  11.440  20.770
   84MET      h 6101  21.873  11.550  20.675
   84MET      h 6102  21.892  11.390  20.601
   84MET     c2 6103  22.401  11.844  21.039
   84MET      h 6104  22.400  11.799  20.938
   84MET      h 6105  22.481  11.916  21.019
   84MET     c3 6106  22.447  11.767  21.157
   84MET      h 6107  22.502  11.678  21.128
   84MET      h 6108  22.517  11.826  21.219
   84MET      h 6109  22.365  11.735  21.221
   84MET     c2 6110  21.864  12.134  21.652
   84MET      h 6111  21.972  12.143  21.658
   84MET      h 6112  21.849  12.210  21.575
   84MET     c2 6113  21.801  12.182  21.781
   84MET      h 6114  21.692  12.184  21.769
   84MET      h 6115  21.828  12.109  21.859
   84MET     c2 6116  21.855  12.325  21.825
   84MET      h 6117  21.864  12.397  21.745
   84MET      h 6118  21.791  12.373  21.900
   84MET     c2 6119  21.994  12.321  21.876
   84MET      h 6120  22.061  12.254  21.822
   84MET      h 6121  22.023  12.426  21.863
   84MET     c2 6122  22.007  12.295  22.032
   84MET      h 6123  21.968  12.198  22.062
   84MET      h 6124  21.959  12.369  22.097
   84MET     c2 6125  22.151  12.315  22.076
   84MET      h 6126  22.197  12.391  22.013
   84MET      h 6127  22.146  12.342  22.182
   84MET     c2 6128  22.228  12.185  22.063
   84MET      h 6129  22.245  12.141  21.965
   84MET      h 6130  22.165  12.113  22.114
   84MET     c2 6131  22.358  12.189  22.130
   84MET      h 6132  22.440  12.248  22.088
   84MET      h 6133  22.354  12.219  22.235
   84MET     c2 6134  22.436  12.051  22.119
   84MET      h 6135  22.457  12.029  22.014
   84MET      h 6136  22.358  11.981  22.148
   84MET     c3 6137  22.568  12.034  22.191
   84MET      h 6138  22.619  12.130  22.190
   84MET      h 6139  22.555  12.000  22.294
   84MET      h 6140  22.629  11.958  22.141
   84MET     c2 6141  21.676  12.027  20.154
   84MET      h 6142  21.603  11.961  20.201
   84MET      h 6143  21.708  12.105  20.224
   84MET     c2 6144  21.622  12.104  20.027
   84MET      h 6145  21.695  12.180  20.005
   84MET      h 6146  21.609  12.034  19.945
   84MET     c2 6147  21.485  12.173  20.064
   84MET      h 6148  21.409  12.101  20.092
   84MET      h 6149  21.493  12.244  20.146
   84MET     c2 6150  21.425  12.230  19.938
   84MET      h 6151  21.320  12.253  19.960
   84MET      h 6152  21.407  12.152  19.865
   84MET     c2 6153  21.495  12.362  19.887
   84MET      h 6154  21.418  12.421  19.838
   84MET      h 6155  21.535  12.427  19.965
   84MET     c2 6156  21.606  12.339  19.783
   84MET      h 6157  21.660  12.434  19.771
   84MET      h 6158  21.686  12.269  19.809
   84MET     c2 6159  21.556  12.278  19.654
   84MET      h 6160  21.522  12.176  19.670
   84MET      h 6161  21.479  12.336  19.605
   84MET     c2 6162  21.663  12.263  19.547
   84MET      h 6163  21.641  12.355  19.492
   84MET      h 6164  21.767  12.260  19.576
   84MET     c2 6165  21.638  12.152  19.443
   84MET      h 6166  21.530  12.140  19.441
   84MET      h 6167  21.664  12.181  19.341
   84MET     c3 6168  21.691  12.010  19.487
   84MET      h 6169  21.610  12.052  19.426
   84MET      h 6170  21.684  11.902  19.503
   84MET      h 6171  21.782  12.052  19.446
   85MET    c51 6172   6.079  14.893   8.869
   85MET    c52 6173   6.156  14.939   8.981
   85MET    c52 6174   6.097  15.026   9.089
   85MET    c51 6175   5.959  15.049   9.073
   85MET    c50 6176   5.875  14.993   8.964
   85MET    c50 6177   5.936  14.922   8.863
   85MET    np0 6178   5.857  14.890   8.758
   85MET    sp0 6179   5.703  14.929   8.809
   85MET    np0 6180   5.747  15.013   8.942
   85MET    cs0 6181   6.170  14.850   8.770
   85MET    c53 6182   6.288  14.823   8.834
   85MET    np1 6183   6.287  14.888   8.955
   85MET    cs0 6184   5.919  15.137   9.176
   85MET    c53 6185   6.021  15.140   9.262
   85MET    np1 6186   6.137  15.081   9.207
   85MET    cs2 6187   6.385  14.765   8.745
   85MET    cs1 6188   6.327  14.743   8.623
   85MET    sp1 6189   6.162  14.798   8.607
   85MET    cs2 6190   5.992  15.207   9.381
   85MET    cs1 6191   5.856  15.240   9.374
   85MET    sp1 6192   5.765  15.201   9.229
   85MET    c54 6193   6.420  14.690   8.525
   85MET    cs3 6194   6.545  14.659   8.584
   85MET    sp2 6195   6.548  14.698   8.759
   85MET    c54 6196   5.821  15.311   9.493
   85MET    cs3 6197   5.926  15.330   9.590
   85MET    sp2 6198   6.076  15.254   9.523
   85MET    c=0 6199   6.653  14.599   8.511
   85MET    c=1 6200   6.781  14.551   8.528
   85MET    c=0 6201   5.912  15.395   9.717
   85MET    c=1 6202   5.996  15.416   9.826
   85MET     c2 6203   6.410  14.896   9.032
   85MET     c2 6204   6.267  15.087   9.286
   85MET     c2 6205   5.682  15.358   9.515
   85MET     c2 6206   6.382  14.668   8.375
   85MET    c=2 6207   6.876  14.507   8.419
   85MET    c55 6208   7.005  14.467   8.487
   85MET    c56 6209   6.989  14.484   8.626
   85MET     c' 6210   6.855  14.534   8.650
   85MET    c=2 6211   5.957  15.463   9.956
   85MET    c55 6212   6.076  15.493  10.040
   85MET    c56 6213   6.185  15.450   9.962
   85MET     c' 6214   6.138  15.399   9.836
   85MET    cp3 6215   7.090  14.457   8.720
   85MET    cp2 6216   7.206  14.406   8.674
   85MET    cp1 6217   7.227  14.390   8.539
   85MET    cp0 6218   7.130  14.415   8.444
   85MET    cp3 6219   6.318  15.456  10.008
   85MET    cp2 6220   6.339  15.508  10.136
   85MET    cp1 6221   6.233  15.560  10.210
   85MET    cp0 6222   6.103  15.556  10.161
   85MET     o' 6223   6.818  14.551   8.766
   85MET     o' 6224   6.214  15.370   9.746
   85MET      f 6225   7.344  14.336   8.499
   85MET      f 6226   7.298  14.374   8.768
   85MET      f 6227   6.466  15.518  10.180
   85MET      f 6228   6.265  15.634  10.319
   85MET    c=3 6229   6.856  14.503   8.284
   85MET    ct1 6230   6.963  14.465   8.194
   85MET    nt1 6231   7.050  14.442   8.120
   85MET    ct0 6232   6.736  14.540   8.212
   85MET    nt0 6233   6.635  14.562   8.161
   85MET    c=3 6234   5.824  15.480   9.997
   85MET    ct0 6235   5.707  15.440   9.930
   85MET    nt0 6236   5.611  15.416   9.872
   85MET    ct1 6237   5.795  15.530  10.125
   85MET    nt1 6238   5.772  15.574  10.228
   85MET      h 6239   6.629  14.621   8.408
   85MET      h 6240   5.812  15.435   9.720
   85MET      h 6241   6.424  14.996   9.072
   85MET      h 6242   6.498  14.891   8.968
   85MET      h 6243   6.332  15.005   9.256
   85MET      h 6244   6.250  15.064   9.391
   85MET      h 6245   5.644  15.336   9.614
   85MET      h 6246   5.618  15.312   9.440
   85MET      h 6247   6.410  14.565   8.351
   85MET      h 6248   6.453  14.730   8.321
   85MET     ha 6249   7.073  14.460   8.827
   85MET     ha 6250   7.150  14.377   8.344
   85MET     ha 6251   6.401  15.418   9.949
   85MET     ha 6252   6.034  15.607  10.226
   85MET     c1 6253   6.430  14.783   9.138
   85MET      h 6254   6.339  14.802   9.194
   85MET     c2 6255   6.555  14.828   9.213
   85MET      h 6256   6.645  14.771   9.186
   85MET      h 6257   6.575  14.934   9.197
   85MET     c2 6258   6.542  14.785   9.363
   85MET      h 6259   6.450  14.823   9.408
   85MET      h 6260   6.531  14.677   9.363
   85MET     c2 6261   6.673  14.825   9.431
   85MET      h 6262   6.754  14.754   9.409
   85MET      h 6263   6.719  14.913   9.387
   85MET     c3 6264   6.671  14.824   9.588
   85MET      h 6265   6.603  14.902   9.620
   85MET      h 6266   6.648  14.725   9.626
   85MET      h 6267   6.770  14.851   9.627
   85MET     c1 6268   6.337  15.225   9.273
   85MET      h 6269   6.276  15.296   9.328
   85MET     c2 6270   6.352  15.267   9.130
   85MET      h 6271   6.417  15.197   9.077
   85MET      h 6272   6.258  15.266   9.075
   85MET     c2 6273   6.414  15.408   9.123
   85MET      h 6274   6.360  15.469   9.196
   85MET      h 6275   6.513  15.421   9.167
   85MET     c2 6276   6.408  15.476   8.989
   85MET      h 6277   6.310  15.482   8.940
   85MET      h 6278   6.452  15.575   9.003
   85MET     c3 6279   6.518  15.425   8.898
   85MET      h 6280   6.485  15.326   8.862
   85MET      h 6281   6.519  15.502   8.820
   85MET      h 6282   6.611  15.420   8.955
   85MET     c2 6283   6.441  14.636   9.092
   85MET      h 6284   6.471  14.627   8.988
   85MET      h 6285   6.512  14.579   9.152
   85MET     c3 6286   6.319  14.562   9.113
   85MET      h 6287   6.274  14.588   9.208
   85MET      h 6288   6.243  14.611   9.052
   85MET      h 6289   6.320  14.456   9.090
   85MET     c2 6290   6.479  15.210   9.341
   85MET      h 6291   6.534  15.130   9.289
   85MET      h 6292   6.547  15.291   9.312
   85MET     c3 6293   6.475  15.215   9.489
   85MET      h 6294   6.550  15.150   9.534
   85MET      h 6295   6.496  15.316   9.527
   85MET      h 6296   6.378  15.184   9.529
   85MET     c2 6297   5.677  15.502   9.478
   85MET      h 6298   5.766  15.554   9.513
   85MET      h 6299   5.689  15.526   9.372
   85MET     c2 6300   5.553  15.572   9.531
   85MET      h 6301   5.465  15.527   9.485
   85MET      h 6302   5.551  15.556   9.639
   85MET     c2 6303   5.556  15.729   9.503
   85MET      h 6304   5.592  15.758   9.404
   85MET      h 6305   5.458  15.776   9.513
   85MET     c2 6306   5.653  15.801   9.590
   85MET      h 6307   5.747  15.749   9.607
   85MET      h 6308   5.668  15.893   9.531
   85MET     c2 6309   5.594  15.851   9.728
   85MET      h 6310   5.561  15.769   9.792
   85MET      h 6311   5.510  15.920   9.722
   85MET     c2 6312   5.694  15.941   9.798
   85MET      h 6313   5.753  15.995   9.722
   85MET      h 6314   5.635  16.007   9.863
   85MET     c2 6315   5.788  15.859   9.884
   85MET      h 6316   5.856  15.787   9.839
   85MET      h 6317   5.720  15.797   9.943
   85MET     c2 6318   5.867  15.940   9.976
   85MET      h 6319   5.949  16.002   9.938
   85MET      h 6320   5.809  16.008  10.039
   85MET     c2 6321   5.961  15.853  10.069
   85MET      h 6322   6.033  15.798  10.007
   85MET      h 6323   5.891  15.777  10.104
   85MET     c3 6324   6.043  15.920  10.177
   85MET      h 6325   6.073  16.017  10.139
   85MET      h 6326   5.989  15.931  10.270
   85MET      h 6327   6.132  15.860  10.200
   85MET     c2 6328   6.247  14.705   8.325
   85MET      h 6329   6.172  14.643   8.374
   85MET      h 6330   6.229  14.811   8.346
   85MET     c2 6331   6.249  14.693   8.168
   85MET      h 6332   6.310  14.775   8.132
   85MET      h 6333   6.288  14.597   8.139
   85MET     c2 6334   6.103  14.713   8.113
   85MET      h 6335   6.034  14.638   8.150
   85MET      h 6336   6.059  14.810   8.139
   85MET     c2 6337   6.101  14.684   7.966
   85MET      h 6338   5.997  14.671   7.935
   85MET      h 6339   6.133  14.582   7.947
   85MET     c2 6340   6.167  14.797   7.876
   85MET      h 6341   6.114  14.795   7.781
   85MET      h 6342   6.153  14.899   7.913
   85MET     c2 6343   6.315  14.776   7.845
   85MET      h 6344   6.352  14.869   7.801
   85MET      h 6345   6.383  14.761   7.929
   85MET     c2 6346   6.343  14.653   7.764
   85MET      h 6347   6.322  14.563   7.821
   85MET      h 6348   6.291  14.649   7.669
   85MET     c2 6349   6.489  14.636   7.724
   85MET      h 6350   6.482  14.679   7.624
   85MET      h 6351   6.566  14.685   7.782
   85MET     c2 6352   6.535  14.491   7.697
   85MET      h 6353   6.445  14.438   7.667
   85MET      h 6354   6.601  14.481   7.611
   85MET     c3 6355   6.582  14.413   7.826
   85MET      h 6356   6.534  14.391   7.730
   85MET      h 6357   6.584  14.329   7.896
   85MET      h 6358   6.673  14.465   7.801
   86MET    c51 6359  16.342   6.531  21.554
   86MET    c52 6360  16.296   6.605  21.667
   86MET    c52 6361  16.158   6.664  21.674
   86MET    c51 6362  16.077   6.629  21.563
   86MET    c50 6363  16.120   6.542  21.450
   86MET    c50 6364  16.250   6.500  21.444
   86MET    np0 6365  16.288   6.438  21.331
   86MET    sp0 6366  16.144   6.413  21.250
   86MET    np0 6367  16.051   6.510  21.343
   86MET    cs0 6368  16.484   6.526  21.561
   86MET    c53 6369  16.517   6.550  21.692
   86MET    np1 6370  16.411   6.610  21.754
   86MET    cs0 6371  15.953   6.696  21.579
   86MET    c53 6372  15.953   6.741  21.705
   86MET    np1 6373  16.081   6.731  21.764
   86MET    cs2 6374  16.658   6.534  21.716
   86MET    cs1 6375  16.718   6.488  21.601
   86MET    sp1 6376  16.613   6.472  21.463
   86MET    cs2 6377  15.829   6.792  21.745
   86MET    cs1 6378  15.741   6.768  21.639
   86MET    sp1 6379  15.802   6.694  21.491
   86MET    c54 6380  16.862   6.475  21.613
   86MET    cs3 6381  16.904   6.497  21.747
   86MET    sp2 6382  16.767   6.537  21.855
   86MET    c54 6383  15.614   6.821  21.674
   86MET    cs3 6384  15.603   6.881  21.804
   86MET    sp2 6385  15.765   6.871  21.884
   86MET    c=0 6386  17.040   6.484  21.789
   86MET    c=1 6387  17.121   6.491  21.901
   86MET    c=0 6388  15.483   6.938  21.861
   86MET    c=1 6389  15.450   6.992  21.984
   86MET     c2 6390  16.428   6.667  21.886
   86MET     c2 6391  16.103   6.790  21.903
   86MET     c2 6392  15.499   6.809  21.581
   86MET     c2 6393  16.954   6.437  21.493
   86MET    c=2 6394  17.271   6.487  21.905
   86MET    c55 6395  17.312   6.503  22.049
   86MET    c56 6396  17.195   6.515  22.127
   86MET     c' 6397  17.081   6.507  22.038
   86MET    c=2 6398  15.317   7.022  22.031
   86MET    c55 6399  15.322   7.098  22.159
   86MET    c56 6400  15.459   7.101  22.193
   86MET     c' 6401  15.536   7.033  22.092
   86MET    cp3 6402  17.195   6.531  22.266
   86MET    cp2 6403  17.315   6.530  22.329
   86MET    cp1 6404  17.432   6.521  22.258
   86MET    cp0 6405  17.435   6.503  22.120
   86MET    cp3 6406  15.505   7.160  22.312
   86MET    cp2 6407  15.411   7.217  22.396
   86MET    cp1 6408  15.276   7.225  22.359
   86MET    cp0 6409  15.233   7.168  22.240
   86MET     o' 6410  16.968   6.510  22.086
   86MET     o' 6411  15.656   7.035  22.091
   86MET      f 6412  17.548   6.518  22.325
   86MET      f 6413  17.311   6.538  22.464
   86MET      f 6414  15.455   7.278  22.509
   86MET      f 6415  15.197   7.307  22.432
   86MET    c=3 6416  17.360   6.474  21.801
   86MET    ct1 6417  17.503   6.480  21.824
   86MET    nt1 6418  17.617   6.492  21.840
   86MET    ct0 6419  17.329   6.458  21.660
   86MET    nt0 6420  17.298   6.437  21.551
   86MET    c=3 6421  15.200   6.986  21.964
   86MET    ct0 6422  15.186   6.901  21.852
   86MET    nt0 6423  15.176   6.839  21.756
   86MET    ct1 6424  15.074   7.022  22.016
   86MET    nt1 6425  14.972   7.054  22.056
   86MET      h 6426  17.096   6.493  21.696
   86MET      h 6427  15.409   6.935  21.783
   86MET      h 6428  16.382   6.766  21.892
   86MET      h 6429  16.531   6.697  21.903
   86MET      h 6430  16.186   6.740  21.952
   86MET      h 6431  16.020   6.763  21.969
   86MET      h 6432  15.407   6.775  21.629
   86MET      h 6433  15.526   6.740  21.502
   86MET      h 6434  17.016   6.353  21.527
   86MET      h 6435  17.022   6.522  21.486
   86MET     ha 6436  17.105   6.529  22.326
   86MET     ha 6437  17.531   6.476  22.078
   86MET     ha 6438  15.610   7.157  22.339
   86MET     ha 6439  15.129   7.189  22.222
   86MET     c1 6440  16.392   6.574  22.005
   86MET      h 6441  16.288   6.556  21.975
   86MET     c2 6442  16.402   6.666  22.126
   86MET      h 6443  16.493   6.649  22.186
   86MET      h 6444  16.399   6.771  22.097
   86MET     c2 6445  16.295   6.623  22.231
   86MET      h 6446  16.194   6.622  22.189
   86MET      h 6447  16.316   6.520  22.257
   86MET     c2 6448  16.315   6.713  22.354
   86MET      h 6449  16.400   6.681  22.415
   86MET      h 6450  16.354   6.812  22.328
   86MET     c3 6451  16.199   6.714  22.458
   86MET      h 6452  16.112   6.759  22.410
   86MET      h 6453  16.182   6.615  22.499
   86MET      h 6454  16.225   6.779  22.543
   86MET     c1 6455  16.120   6.944  21.899
   86MET      h 6456  16.022   6.986  21.873
   86MET     c2 6457  16.224   6.987  21.800
   86MET      h 6458  16.321   6.947  21.830
   86MET      h 6459  16.206   6.947  21.700
   86MET     c2 6460  16.231   7.141  21.794
   86MET      h 6461  16.128   7.177  21.789
   86MET      h 6462  16.257   7.193  21.886
   86MET     c2 6463  16.309   7.198  21.679
   86MET      h 6464  16.283   7.164  21.579
   86MET      h 6465  16.301   7.307  21.688
   86MET     c3 6466  16.458   7.194  21.707
   86MET      h 6467  16.489   7.090  21.691
   86MET      h 6468  16.496   7.264  21.633
   86MET      h 6469  16.475   7.227  21.810
   86MET     c2 6470  16.470   6.443  22.026
   86MET      h 6471  16.568   6.445  21.979
   86MET      h 6472  16.484   6.419  22.132
   86MET     c3 6473  16.398   6.327  21.981
   86MET      h 6474  16.293   6.334  22.007
   86MET      h 6475  16.382   6.341  21.874
   86MET      h 6476  16.443   6.229  21.998
   86MET     c2 6477  16.162   6.988  22.046
   86MET      h 6478  16.255   6.936  22.071
   86MET      h 6479  16.204   7.089  22.047
   86MET     c3 6480  16.049   6.994  22.141
   86MET      h 6481  16.079   6.965  22.241
   86MET      h 6482  16.008   7.095  22.150
   86MET      h 6483  15.967   6.927  22.112
   86MET     c2 6484  15.485   6.939  21.509
   86MET      h 6485  15.502   7.022  21.576
   86MET      h 6486  15.565   6.964  21.439
   86MET     c2 6487  15.352   6.955  21.440
   86MET      h 6488  15.342   6.877  21.363
   86MET      h 6489  15.274   6.941  21.516
   86MET     c2 6490  15.333   7.099  21.376
   86MET      h 6491  15.421   7.138  21.324
   86MET      h 6492  15.252   7.103  21.302
   86MET     c2 6493  15.311   7.205  21.477
   86MET      h 6494  15.370   7.195  21.568
   86MET      h 6495  15.340   7.294  21.420
   86MET     c2 6496  15.159   7.230  21.515
   86MET      h 6497  15.113   7.142  21.561
   86MET      h 6498  15.094   7.259  21.433
   86MET     c2 6499  15.147   7.353  21.603
   86MET      h 6500  15.225   7.424  21.575
   86MET      h 6501  15.045   7.391  21.587
   86MET     c2 6502  15.163   7.316  21.749
   86MET      h 6503  15.257   7.277  21.786
   86MET      h 6504  15.093   7.234  21.762
   86MET     c2 6505  15.123   7.424  21.839
   86MET      h 6506  15.187   7.512  21.850
   86MET      h 6507  15.024   7.464  21.822
   86MET     c2 6508  15.136   7.383  21.992
   86MET      h 6509  15.240   7.360  22.015
   86MET      h 6510  15.086   7.286  21.992
   86MET     c3 6511  15.090   7.478  22.100
   86MET      h 6512  15.111   7.579  22.065
   86MET      h 6513  14.984   7.468  22.123
   86MET      h 6514  15.144   7.459  22.193
   86MET     c2 6515  16.898   6.417  21.357
   86MET      h 6516  16.831   6.331  21.359
   86MET      h 6517  16.844   6.507  21.327
   86MET     c2 6518  17.018   6.404  21.256
   86MET      h 6519  17.062   6.503  21.249
   86MET      h 6520  17.089   6.331  21.292
   86MET     c2 6521  16.962   6.363  21.115
   86MET      h 6522  16.912   6.267  21.117
   86MET      h 6523  16.891   6.435  21.073
   86MET     c2 6524  17.078   6.334  21.024
   86MET      h 6525  17.039   6.280  20.937
   86MET      h 6526  17.138   6.252  21.064
   86MET     c2 6527  17.155   6.462  20.973
   86MET      h 6528  17.193   6.438  20.873
   86MET      h 6529  17.093   6.550  20.957
   86MET     c2 6530  17.277   6.502  21.058
   86MET      h 6531  17.308   6.601  21.025
   86MET      h 6532  17.260   6.516  21.165
   86MET     c2 6533  17.386   6.399  21.060
   86MET      h 6534  17.354   6.309  21.111
   86MET      h 6535  17.424   6.373  20.961
   86MET     c2 6536  17.510   6.440  21.136
   86MET      h 6537  17.569   6.475  21.051
   86MET      h 6538  17.503   6.517  21.212
   86MET     c2 6539  17.596   6.325  21.193
   86MET      h 6540  17.576   6.240  21.128
   86MET      h 6541  17.703   6.341  21.183
   86MET     c3 6542  17.550   6.275  21.335
   86MET      h 6543  17.597   6.234  21.245
   86MET      h 6544  17.522   6.200  21.410
   86MET      h 6545  17.612   6.358  21.364
   87MET    c51 6546  13.377  16.813   3.960
   87MET    c52 6547  13.404  16.765   4.092
   87MET    c52 6548  13.505  16.830   4.182
   87MET    c51 6549  13.562  16.947   4.126
   87MET    c50 6550  13.527  17.004   3.993
   87MET    c50 6551  13.441  16.935   3.912
   87MET    np0 6552  13.427  16.982   3.786
   87MET    sp0 6553  13.506  17.130   3.790
   87MET    np0 6554  13.579  17.110   3.935
   87MET    cs0 6555  13.309  16.709   3.890
   87MET    c53 6556  13.254  16.627   3.986
   87MET    np1 6557  13.320  16.649   4.104
   87MET    cs0 6558  13.660  16.994   4.217
   87MET    c53 6559  13.639  16.925   4.330
   87MET    np1 6560  13.550  16.817   4.310
   87MET    cs2 6561  13.172  16.525   3.928
   87MET    cs1 6562  13.162  16.547   3.792
   87MET    sp1 6563  13.257  16.679   3.730
   87MET    cs2 6564  13.714  16.973   4.438
   87MET    cs1 6565  13.780  17.087   4.392
   87MET    sp1 6566  13.763  17.135   4.224
   87MET    c54 6567  13.085  16.445   3.724
   87MET    cs3 6568  13.024  16.355   3.817
   87MET    sp2 6569  13.066  16.397   3.986
   87MET    c54 6570  13.860  17.137   4.499
   87MET    cs3 6571  13.854  17.067   4.624
   87MET    sp2 6572  13.740  16.927   4.602
   87MET    c=0 6573  12.937  16.249   3.777
   87MET    c=1 6574  12.858  16.148   3.829
   87MET    c=0 6575  13.923  17.102   4.745
   87MET    c=1 6576  13.924  17.054   4.874
   87MET     c2 6577  13.298  16.559   4.215
   87MET     c2 6578  13.525  16.720   4.424
   87MET     c2 6579  13.942  17.260   4.480
   87MET     c2 6580  13.070  16.439   3.569
   87MET    c=2 6581  12.789  16.039   3.752
   87MET    c55 6582  12.719  15.951   3.853
   87MET    c56 6583  12.743  16.004   3.981
   87MET     c' 6584  12.826  16.123   3.966
   87MET    c=2 6585  13.982  17.118   4.989
   87MET    c55 6586  13.983  17.027   5.107
   87MET    c56 6587  13.912  16.914   5.063
   87MET     c' 6588  13.871  16.931   4.926
   87MET    cp3 6589  12.693  15.948   4.100
   87MET    cp2 6590  12.613  15.840   4.088
   87MET    cp1 6591  12.588  15.783   3.966
   87MET    cp0 6592  12.635  15.837   3.847
   87MET    cp3 6593  13.885  16.805   5.148
   87MET    cp2 6594  13.932  16.812   5.279
   87MET    cp1 6595  14.012  16.920   5.320
   87MET    cp0 6596  14.039  17.024   5.234
   87MET     o' 6597  12.854  16.188   4.066
   87MET     o' 6598  13.822  16.841   4.863
   87MET      f 6599  12.506  15.677   3.960
   87MET      f 6600  12.560  15.793   4.204
   87MET      f 6601  13.910  16.706   5.360
   87MET      f 6602  14.077  16.905   5.438
   87MET    c=3 6603  12.788  16.016   3.616
   87MET    ct1 6604  12.721  15.900   3.562
   87MET    nt1 6605  12.675  15.803   3.517
   87MET    ct0 6606  12.852  16.095   3.513
   87MET    nt0 6607  12.898  16.166   3.436
   87MET    c=3 6608  14.034  17.248   4.989
   87MET    ct0 6609  14.024  17.345   4.887
   87MET    nt0 6610  14.024  17.422   4.801
   87MET    ct1 6611  14.093  17.302   5.104
   87MET    nt1 6612  14.144  17.344   5.197
   87MET      h 6613  12.962  16.233   3.673
   87MET      h 6614  13.987  17.185   4.719
   87MET      h 6615  13.392  16.533   4.263
   87MET      h 6616  13.269  16.459   4.181
   87MET      h 6617  13.428  16.672   4.411
   87MET      h 6618  13.509  16.774   4.518
   87MET      h 6619  13.932  17.332   4.562
   87MET      h 6620  13.911  17.307   4.387
   87MET      h 6621  12.963  16.431   3.548
   87MET      h 6622  13.111  16.341   3.543
   87MET     ha 6623  12.703  15.996   4.196
   87MET     ha 6624  12.592  15.797   3.756
   87MET     ha 6625  13.826  16.720   5.115
   87MET     ha 6626  14.108  17.094   5.278
   87MET     c1 6627  13.186  16.601   4.315
   87MET      h 6628  13.229  16.698   4.342
   87MET     c2 6629  13.199  16.498   4.427
   87MET      h 6630  13.121  16.422   4.426
   87MET      h 6631  13.296  16.449   4.425
   87MET     c2 6632  13.164  16.568   4.563
   87MET      h 6633  13.225  16.656   4.581
   87MET      h 6634  13.063  16.605   4.554
   87MET     c2 6635  13.170  16.459   4.671
   87MET      h 6636  13.081  16.395   4.671
   87MET      h 6637  13.244  16.381   4.648
   87MET     c3 6638  13.174  16.509   4.819
   87MET      h 6639  13.268  16.562   4.833
   87MET      h 6640  13.085  16.567   4.843
   87MET      h 6641  13.175  16.423   4.888
   87MET     c1 6642  13.640  16.618   4.441
   87MET      h 6643  13.726  16.673   4.479
   87MET     c2 6644  13.674  16.549   4.313
   87MET      h 6645  13.588  16.491   4.278
   87MET      h 6646  13.695  16.619   4.231
   87MET     c2 6647  13.794  16.455   4.333
   87MET      h 6648  13.869  16.511   4.389
   87MET      h 6649  13.782  16.374   4.406
   87MET     c2 6650  13.858  16.402   4.208
   87MET      h 6651  13.888  16.475   4.132
   87MET      h 6652  13.943  16.341   4.240
   87MET     c3 6653  13.778  16.286   4.152
   87MET      h 6654  13.691  16.329   4.102
   87MET      h 6655  13.851  16.241   4.083
   87MET      h 6656  13.751  16.220   4.234
   87MET     c2 6657  13.041  16.614   4.267
   87MET      h 6658  13.022  16.556   4.176
   87MET      h 6659  12.968  16.582   4.342
   87MET     c3 6660  13.000  16.750   4.245
   87MET      h 6661  13.039  16.815   4.323
   87MET      h 6662  13.066  16.789   4.167
   87MET      h 6663  12.897  16.769   4.217
   87MET     c2 6664  13.590  16.512   4.549
   87MET      h 6665  13.498  16.466   4.511
   87MET      h 6666  13.651  16.421   4.547
   87MET     c3 6667  13.600  16.560   4.689
   87MET      h 6668  13.519  16.522   4.750
   87MET      h 6669  13.693  16.527   4.737
   87MET      h 6670  13.596  16.669   4.695
   87MET     c2 6671  14.081  17.218   4.452
   87MET      h 6672  14.110  17.133   4.515
   87MET      h 6673  14.099  17.168   4.356
   87MET     c2 6674  14.182  17.330   4.469
   87MET      h 6675  14.160  17.408   4.395
   87MET      h 6676  14.170  17.370   4.570
   87MET     c2 6677  14.332  17.279   4.452
   87MET      h 6678  14.349  17.209   4.371
   87MET      h 6679  14.403  17.361   4.435
   87MET     c2 6680  14.379  17.199   4.568
   87MET      h 6681  14.305  17.131   4.610
   87MET      h 6682  14.462  17.145   4.523
   87MET     c2 6683  14.446  17.284   4.685
   87MET      h 6684  14.376  17.354   4.730
   87MET      h 6685  14.534  17.342   4.657
   87MET     c2 6686  14.509  17.191   4.787
   87MET      h 6687  14.543  17.100   4.736
   87MET      h 6688  14.588  17.249   4.834
   87MET     c2 6689  14.407  17.152   4.893
   87MET      h 6690  14.319  17.094   4.866
   87MET      h 6691  14.366  17.248   4.924
   87MET     c2 6692  14.467  17.088   5.009
   87MET      h 6693  14.505  16.985   5.001
   87MET      h 6694  14.549  17.143   5.055
   87MET     c2 6695  14.361  17.051   5.121
   87MET      h 6696  14.288  16.981   5.081
   87MET      h 6697  14.306  17.146   5.128
   87MET     c3 6698  14.407  16.993   5.252
   87MET      h 6699  14.493  16.930   5.231
   87MET      h 6700  14.433  17.069   5.325
   87MET      h 6701  14.327  16.933   5.297
   87MET     c2 6702  13.140  16.537   3.482
   87MET      h 6703  13.100  16.637   3.502
   87MET      h 6704  13.247  16.534   3.503
   87MET     c2 6705  13.124  16.490   3.333
   87MET      h 6706  13.186  16.402   3.322
   87MET      h 6707  13.020  16.469   3.312
   87MET     c2 6708  13.180  16.602   3.238
   87MET      h 6709  13.125  16.695   3.247
   87MET      h 6710  13.285  16.626   3.254
   87MET     c2 6711  13.148  16.565   3.095
   87MET      h 6712  13.162  16.654   3.034
   87MET      h 6713  13.041  16.555   3.081
   87MET     c2 6714  13.239  16.449   3.036
   87MET      h 6715  13.249  16.469   2.930
   87MET      h 6716  13.342  16.448   3.073
   87MET     c2 6717  13.180  16.308   3.050
   87MET      h 6718  13.260  16.238   3.026
   87MET      h 6719  13.150  16.276   3.151
   87MET     c2 6720  13.052  16.288   2.975
   87MET      h 6721  12.972  16.348   3.017
   87MET      h 6722  13.060  16.308   2.868
   87MET     c2 6723  12.997  16.147   2.980
   87MET      h 6724  13.038  16.111   2.886
   87MET      h 6725  13.026  16.082   3.062
   87MET     c2 6726  12.845  16.133   2.961
   87MET      h 6727  12.816  16.219   2.901
   87MET      h 6728  12.816  16.048   2.899
   87MET     c3 6729  12.761  16.149   3.093
   87MET      h 6730  12.749  16.168   2.986
   87MET      h 6731  12.680  16.189   3.155
   87MET      h 6732  12.787  16.044   3.100
   88MET    c51 6733   6.876  13.246   2.562
   88MET    c52 6734   6.879  13.298   2.429
   88MET    c52 6735   6.828  13.220   2.311
   88MET    c51 6736   6.771  13.096   2.347
   88MET    c50 6737   6.758  13.044   2.486
   88MET    c50 6738   6.814  13.116   2.588
   88MET    np0 6739   6.815  13.056   2.709
   88MET    sp0 6740   6.718  12.922   2.687
   88MET    np0 6741   6.709  12.929   2.524
   88MET    cs0 6742   6.965  13.324   2.640
   88MET    c53 6743   6.979  13.444   2.574
   88MET    np1 6744   6.941  13.427   2.444
   88MET    cs0 6745   6.734  13.030   2.226
   88MET    c53 6746   6.743  13.123   2.131
   88MET    np1 6747   6.809  13.239   2.177
   88MET    cs2 6748   7.056  13.538   2.650
   88MET    cs1 6749   7.084  13.484   2.773
   88MET    sp1 6750   7.030  13.321   2.798
   88MET    cs2 6751   6.691  13.082   2.008
   88MET    cs1 6752   6.636  12.955   2.031
   88MET    sp1 6753   6.650  12.882   2.189
   88MET    c54 6754   7.167  13.571   2.856
   88MET    cs3 6755   7.186  13.698   2.794
   88MET    sp2 6756   7.104  13.708   2.635
   88MET    c54 6757   6.584  12.907   1.907
   88MET    cs3 6758   6.595  12.995   1.793
   88MET    sp2 6759   6.680  13.145   1.848
   88MET    c=0 6760   7.259  13.804   2.856
   88MET    c=1 6761   7.296  13.936   2.837
   88MET    c=0 6762   6.547  12.968   1.661
   88MET    c=1 6763   6.540  13.040   1.543
   88MET     c2 6764   6.969  13.531   2.347
   88MET     c2 6765   6.840  13.351   2.078
   88MET     c2 6766   6.517  12.775   1.900
   88MET     c2 6767   7.224  13.527   2.994
   88MET    c=2 6768   7.391  14.016   2.922
   88MET    c55 6769   7.402  14.153   2.858
   88MET    c56 6770   7.319  14.155   2.745
   88MET     c' 6771   7.255  14.026   2.733
   88MET    c=2 6772   6.465  13.005   1.425
   88MET    c55 6773   6.499  13.094   1.311
   88MET    c56 6774   6.586  13.191   1.367
   88MET     c' 6775   6.606  13.162   1.507
   88MET    cp3 6776   7.304  14.267   2.660
   88MET    cp2 6777   7.370  14.379   2.695
   88MET    cp1 6778   7.455  14.381   2.803
   88MET    cp0 6779   7.470  14.273   2.889
   88MET    cp3 6780   6.637  13.299   1.293
   88MET    cp2 6781   6.600  13.307   1.159
   88MET    cp1 6782   6.524  13.206   1.099
   88MET    cp0 6783   6.476  13.099   1.174
   88MET     o' 6784   7.173  14.007   2.643
   88MET     o' 6785   6.688  13.222   1.573
   88MET      f 6786   7.516  14.497   2.834
   88MET      f 6787   7.348  14.487   2.616
   88MET      f 6788   6.652  13.408   1.085
   88MET      f 6789   6.517  13.206   0.964
   88MET    c=3 6790   7.460  13.978   3.034
   88MET    ct1 6791   7.554  14.068   3.097
   88MET    nt1 6792   7.636  14.136   3.145
   88MET    ct0 6793   7.454  13.850   3.101
   88MET    nt0 6794   7.440  13.749   3.154
   88MET    c=3 6795   6.375  12.899   1.418
   88MET    ct0 6796   6.325  12.819   1.524
   88MET    nt0 6797   6.292  12.749   1.609
   88MET    ct1 6798   6.308  12.869   1.298
   88MET    nt1 6799   6.257  12.843   1.199
   88MET      h 6800   7.320  13.754   2.930
   88MET      h 6801   6.510  12.867   1.663
   88MET      h 6802   7.009  13.489   2.255
   88MET      h 6803   7.056  13.590   2.376
   88MET      h 6804   6.850  13.446   2.131
   88MET      h 6805   6.754  13.371   2.014
   88MET      h 6806   6.422  12.776   1.845
   88MET      h 6807   6.500  12.740   2.001
   88MET      h 6808   7.197  13.607   3.065
   88MET      h 6809   7.332  13.535   2.982
   88MET     ha 6810   7.231  14.271   2.580
   88MET     ha 6811   7.522  14.294   2.982
   88MET     ha 6812   6.699  13.375   1.338
   88MET     ha 6813   6.427  13.027   1.112
   88MET     c1 6814   6.855  13.634   2.324
   88MET      h 6815   6.779  13.561   2.294
   88MET     c2 6816   6.905  13.717   2.207
   88MET      h 6817   6.942  13.817   2.236
   88MET      h 6818   6.985  13.666   2.153
   88MET     c2 6819   6.783  13.760   2.119
   88MET      h 6820   6.724  13.675   2.086
   88MET      h 6821   6.717  13.817   2.184
   88MET     c2 6822   6.839  13.851   2.008
   88MET      h 6823   6.860  13.952   2.044
   88MET      h 6824   6.941  13.825   1.979
   88MET     c3 6825   6.743  13.878   1.888
   88MET      h 6826   6.728  13.784   1.836
   88MET      h 6827   6.652  13.927   1.921
   88MET      h 6828   6.791  13.946   1.816
   88MET     c1 6829   6.964  13.320   1.991
   88MET      h 6830   6.935  13.239   1.923
   88MET     c2 6831   7.083  13.280   2.073
   88MET      h 6832   7.113  13.363   2.137
   88MET      h 6833   7.061  13.197   2.142
   88MET     c2 6834   7.200  13.241   1.981
   88MET      h 6835   7.160  13.176   1.904
   88MET      h 6836   7.238  13.318   1.914
   88MET     c2 6837   7.315  13.171   2.048
   88MET      h 6838   7.293  13.083   2.108
   88MET      h 6839   7.387  13.148   1.969
   88MET     c3 6840   7.405  13.271   2.119
   88MET      h 6841   7.354  13.299   2.212
   88MET      h 6842   7.496  13.211   2.135
   88MET      h 6843   7.421  13.356   2.053
   88MET     c2 6844   6.807  13.722   2.441
   88MET      h 6845   6.882  13.733   2.519
   88MET      h 6846   6.779  13.823   2.408
   88MET     c3 6847   6.684  13.677   2.499
   88MET      h 6848   6.615  13.644   2.423
   88MET      h 6849   6.704  13.577   2.538
   88MET      h 6850   6.640  13.737   2.578
   88MET     c2 6851   6.996  13.451   1.908
   88MET      h 6852   7.015  13.532   1.980
   88MET      h 6853   7.097  13.449   1.866
   88MET     c3 6854   6.907  13.472   1.792
   88MET      h 6855   6.887  13.577   1.774
   88MET      h 6856   6.952  13.434   1.699
   88MET      h 6857   6.810  13.423   1.804
   88MET     c2 6858   6.616  12.677   1.847
   88MET      h 6859   6.675  12.721   1.767
   88MET      h 6860   6.700  12.653   1.912
   88MET     c2 6861   6.552  12.548   1.798
   88MET      h 6862   6.504  12.498   1.883
   88MET      h 6863   6.476  12.575   1.724
   88MET     c2 6864   6.657  12.451   1.729
   88MET      h 6865   6.753  12.443   1.780
   88MET      h 6866   6.621  12.348   1.720
   88MET     c2 6867   6.700  12.498   1.595
   88MET      h 6868   6.715  12.606   1.587
   88MET      h 6869   6.795  12.444   1.584
   88MET     c2 6870   6.611  12.447   1.475
   88MET      h 6871   6.508  12.483   1.481
   88MET      h 6872   6.604  12.339   1.463
   88MET     c2 6873   6.675  12.483   1.342
   88MET      h 6874   6.784  12.483   1.355
   88MET      h 6875   6.639  12.410   1.271
   88MET     c2 6876   6.631  12.622   1.298
   88MET      h 6877   6.658  12.709   1.357
   88MET      h 6878   6.523  12.617   1.306
   88MET     c2 6879   6.666  12.650   1.159
   88MET      h 6880   6.770  12.670   1.132
   88MET      h 6881   6.633  12.576   1.087
   88MET     c2 6882   6.616  12.793   1.112
   88MET      h 6883   6.663  12.870   1.173
   88MET      h 6884   6.512  12.791   1.147
   88MET     c3 6885   6.635  12.836   0.969
   88MET      h 6886   6.728  12.794   0.934
   88MET      h 6887   6.553  12.804   0.904
   88MET      h 6888   6.638  12.945   0.962
   88MET     c2 6889   7.198  13.391   3.047
   88MET      h 6890   7.091  13.379   3.065
   88MET      h 6891   7.233  13.317   2.975
   88MET     c2 6892   7.287  13.371   3.176
   88MET      h 6893   7.389  13.363   3.140
   88MET      h 6894   7.274  13.454   3.243
   88MET     c2 6895   7.248  13.236   3.245
   88MET      h 6896   7.144  13.235   3.278
   88MET      h 6897   7.260  13.148   3.182
   88MET     c2 6898   7.320  13.226   3.377
   88MET      h 6899   7.272  13.147   3.435
   88MET      h 6900   7.293  13.309   3.441
   88MET     c2 6901   7.474  13.192   3.364
   88MET      h 6902   7.500  13.134   3.453
   88MET      h 6903   7.500  13.126   3.281
   88MET     c2 6904   7.566  13.314   3.361
   88MET      h 6905   7.666  13.278   3.331
   88MET      h 6906   7.546  13.391   3.286
   88MET     c2 6907   7.563  13.395   3.487
   88MET      h 6908   7.467  13.444   3.500
   88MET      h 6909   7.589  13.339   3.577
   88MET     c2 6910   7.661  13.511   3.490
   88MET      h 6911   7.741  13.462   3.544
   88MET      h 6912   7.698  13.552   3.396
   88MET     c2 6913   7.623  13.630   3.581
   88MET      h 6914   7.561  13.586   3.658
   88MET      h 6915   7.708  13.672   3.636
   88MET     c3 6916   7.529  13.737   3.513
   88MET      h 6917   7.548  13.696   3.613
   88MET      h 6918   7.442  13.802   3.506
   88MET      h 6919   7.625  13.772   3.479
   89MET    c51 6920  10.315  11.933  16.039
   89MET    c52 6921  10.328  11.852  16.157
   89MET    c52 6922  10.372  11.709  16.152
   89MET    c51 6923  10.408  11.666  16.022
   89MET    c50 6924  10.407  11.752  15.900
   89MET    c50 6925  10.356  11.879  15.909
   89MET    np0 6926  10.340  11.945  15.793
   89MET    sp0 6927  10.417  11.848  15.681
   89MET    np0 6928  10.436  11.717  15.777
   89MET    cs0 6929  10.235  12.045  16.073
   89MET    c53 6930  10.243  12.058  16.209
   89MET    np1 6931  10.284  11.939  16.262
   89MET    cs0 6932  10.441  11.528  16.030
   89MET    c53 6933  10.451  11.502  16.161
   89MET    np1 6934  10.400  11.608  16.240
   89MET    cs2 6935  10.177  12.178  16.255
   89MET    cs1 6936  10.135  12.250  16.146
   89MET    sp1 6937  10.163  12.176  15.991
   89MET    cs2 6938  10.502  11.375  16.188
   89MET    cs1 6939  10.537  11.321  16.064
   89MET    sp1 6940  10.504  11.411  15.917
   89MET    c54 6941  10.061  12.370  16.183
   89MET    cs3 6942  10.064  12.391  16.324
   89MET    sp2 6943  10.155  12.262  16.408
   89MET    c54 6944  10.588  11.189  16.087
   89MET    cs3 6945  10.596  11.145  16.223
   89MET    sp2 6946  10.532  11.279  16.328
   89MET    c=0 6947  10.005  12.506  16.386
   89MET    c=1 6948   9.989  12.565  16.510
   89MET    c=0 6949  10.647  11.019  16.268
   89MET    c=1 6950  10.669  10.961  16.392
   89MET     c2 6951  10.277  11.919  16.406
   89MET     c2 6952  10.392  11.591  16.390
   89MET     c2 6953  10.635  11.106  15.973
   89MET     c2 6954   9.992  12.462  16.078
   89MET    c=2 6955   9.903  12.684  16.542
   89MET    c55 6956   9.915  12.709  16.690
   89MET    c56 6957  10.003  12.613  16.744
   89MET     c' 6958  10.048  12.527  16.635
   89MET    c=2 6959  10.745  10.841  16.419
   89MET    c55 6960  10.730  10.799  16.560
   89MET    c56 6961  10.656  10.903  16.620
   89MET     c' 6962  10.624  11.003  16.522
   89MET    cp3 6963  10.039  12.605  16.879
   89MET    cp2 6964   9.988  12.699  16.962
   89MET    cp1 6965   9.900  12.794  16.916
   89MET    cp0 6966   9.864  12.804  16.782
   89MET    cp3 6967  10.625  10.904  16.758
   89MET    cp2 6968  10.669  10.797  16.834
   89MET    cp1 6969  10.733  10.687  16.774
   89MET    cp0 6970  10.760  10.687  16.638
   89MET     o' 6971  10.131  12.440  16.658
   89MET     o' 6972  10.549  11.094  16.546
   89MET      f 6973   9.854  12.887  17.002
   89MET      f 6974  10.030  12.694  17.090
   89MET      f 6975  10.637  10.794  16.965
   89MET      f 6976  10.747  10.575  16.849
   89MET    c=3 6977   9.823  12.758  16.458
   89MET    ct1 6978   9.740  12.865  16.511
   89MET    nt1 6979   9.667  12.945  16.552
   89MET    ct0 6980   9.806  12.741  16.315
   89MET    nt0 6981   9.803  12.728  16.201
   89MET    c=3 6982  10.819  10.772  16.322
   89MET    ct0 6983  10.850  10.813  16.191
   89MET    nt0 6984  10.868  10.842  16.081
   89MET    ct1 6985  10.886  10.653  16.355
   89MET    nt1 6986  10.938  10.555  16.382
   89MET      h 6987   9.934  12.541  16.313
   89MET      h 6988  10.668  10.962  16.179
   89MET      h 6989  10.236  11.821  16.429
   89MET      h 6990  10.199  11.980  16.451
   89MET      h 6991  10.394  11.688  16.439
   89MET      h 6992  10.483  11.545  16.429
   89MET      h 6993  10.731  11.058  15.990
   89MET      h 6994  10.641  11.170  15.885
   89MET      h 6995  10.026  12.564  16.099
   89MET      h 6996   9.887  12.461  16.108
   89MET     ha 6997  10.116  12.538  16.917
   89MET     ha 6998   9.811  12.895  16.754
   89MET     ha 6999  10.573  10.987  16.804
   89MET     ha 7000  10.802  10.593  16.606
   89MET     c1 7001  10.407  11.953  16.485
   89MET      h 7002  10.472  11.885  16.432
   89MET     c2 7003  10.375  11.906  16.627
   89MET      h 7004  10.352  11.987  16.696
   89MET      h 7005  10.291  11.835  16.627
   89MET     c2 7006  10.506  11.852  16.692
   89MET      h 7007  10.553  11.775  16.632
   89MET      h 7008  10.577  11.935  16.692
   89MET     c2 7009  10.470  11.814  16.836
   89MET      h 7010  10.463  11.901  16.902
   89MET      h 7011  10.367  11.779  16.847
   89MET     c3 7012  10.575  11.726  16.912
   89MET      h 7013  10.579  11.629  16.861
   89MET      h 7014  10.671  11.777  16.919
   89MET      h 7015  10.542  11.706  17.014
   89MET     c1 7016  10.269  11.506  16.433
   89MET      h 7017  10.289  11.403  16.400
   89MET     c2 7018  10.142  11.556  16.372
   89MET      h 7019  10.121  11.657  16.408
   89MET      h 7020  10.147  11.566  16.263
   89MET     c2 7021  10.025  11.463  16.410
   89MET      h 7022  10.059  11.361  16.394
   89MET      h 7023  10.003  11.453  16.516
   89MET     c2 7024   9.897  11.484  16.333
   89MET      h 7025   9.904  11.483  16.224
   89MET      h 7026   9.827  11.409  16.370
   89MET     c3 7027   9.820  11.603  16.388
   89MET      h 7028   9.870  11.692  16.351
   89MET      h 7029   9.721  11.586  16.344
   89MET      h 7030   9.820  11.597  16.497
   89MET     c2 7031  10.461  12.097  16.484
   89MET      h 7032  10.384  12.171  16.460
   89MET      h 7033  10.505  12.126  16.580
   89MET     c3 7034  10.572  12.115  16.396
   89MET      h 7035  10.640  12.030  16.401
   89MET      h 7036  10.536  12.092  16.296
   89MET      h 7037  10.621  12.212  16.394
   89MET     c2 7038  10.262  11.513  16.591
   89MET      h 7039  10.251  11.619  16.619
   89MET      h 7040  10.163  11.482  16.628
   89MET     c3 7041  10.358  11.425  16.660
   89MET      h 7042  10.395  11.468  16.752
   89MET      h 7043  10.313  11.329  16.688
   89MET      h 7044  10.446  11.403  16.598
   89MET     c2 7045  10.526  11.012  15.938
   89MET      h 7046  10.478  10.973  16.027
   89MET      h 7047  10.436  11.055  15.894
   89MET     c2 7048  10.572  10.897  15.851
   89MET      h 7049  10.607  10.937  15.755
   89MET      h 7050  10.655  10.848  15.903
   89MET     c2 7051  10.457  10.789  15.826
   89MET      h 7052  10.359  10.831  15.806
   89MET      h 7053  10.479  10.723  15.742
   89MET     c2 7054  10.429  10.707  15.946
   89MET      h 7055  10.431  10.761  16.041
   89MET      h 7056  10.328  10.671  15.922
   89MET     c2 7057  10.516  10.575  15.958
   89MET      h 7058  10.622  10.596  15.968
   89MET      h 7059  10.506  10.504  15.876
   89MET     c2 7060  10.464  10.488  16.072
   89MET      h 7061  10.356  10.503  16.081
   89MET      h 7062  10.493  10.386  16.047
   89MET     c2 7063  10.530  10.528  16.203
   89MET      h 7064  10.514  10.627  16.245
   89MET      h 7065  10.636  10.527  16.178
   89MET     c2 7066  10.507  10.431  16.309
   89MET      h 7067  10.409  10.423  16.356
   89MET      h 7068  10.533  10.328  16.284
   89MET     c2 7069  10.581  10.470  16.444
   89MET      h 7070  10.542  10.565  16.480
   89MET      h 7071  10.681  10.493  16.407
   89MET     c3 7072  10.576  10.377  16.563
   89MET      h 7073  10.479  10.328  16.562
   89MET      h 7074  10.655  10.302  16.560
   89MET      h 7075  10.589  10.432  16.656
   89MET     c2 7076   9.994  12.429  15.934
   89MET      h 7077  10.097  12.432  15.898
   89MET      h 7078   9.952  12.329  15.919
   89MET     c2 7079   9.896  12.527  15.859
   89MET      h 7080   9.796  12.497  15.888
   89MET      h 7081   9.919  12.629  15.887
   89MET     c2 7082   9.912  12.507  15.704
   89MET      h 7083  10.012  12.529  15.669
   89MET      h 7084   9.890  12.406  15.670
   89MET     c2 7085   9.832  12.613  15.633
   89MET      h 7086   9.865  12.615  15.528
   89MET      h 7087   9.868  12.712  15.660
   89MET     c2 7088   9.676  12.590  15.635
   89MET      h 7089   9.637  12.632  15.543
   89MET      h 7090   9.645  12.485  15.633
   89MET     c2 7091   9.603  12.660  15.750
   89MET      h 7092   9.501  12.619  15.753
   89MET      h 7093   9.639  12.640  15.852
   89MET     c2 7094   9.611  12.809  15.746
   89MET      h 7095   9.713  12.843  15.763
   89MET      h 7096   9.573  12.853  15.653
   89MET     c2 7097   9.532  12.881  15.854
   89MET      h 7098   9.442  12.901  15.795
   89MET      h 7099   9.506  12.828  15.945
   89MET     c2 7100   9.582  13.021  15.893
   89MET      h 7101   9.633  13.058  15.804
   89MET      h 7102   9.502  13.094  15.909
   89MET     c3 7103   9.694  13.021  16.004
   89MET      h 7104   9.664  13.081  15.917
   89MET      h 7105   9.790  13.049  16.047
   89MET      h 7106   9.606  13.016  16.066
   90MET    c51 7107   1.572   5.278   4.300
   90MET    c52 7108   1.510   5.169   4.370
   90MET    c52 7109   1.362   5.163   4.394
   90MET    c51 7110   1.292   5.270   4.333
   90MET    c50 7111   1.353   5.377   4.251
   90MET    c50 7112   1.490   5.383   4.241
   90MET    np0 7113   1.540   5.492   4.180
   90MET    sp0 7114   1.406   5.568   4.117
   90MET    np0 7115   1.293   5.480   4.195
   90MET    cs0 7116   1.711   5.274   4.330
   90MET    c53 7117   1.738   5.145   4.370
   90MET    np1 7118   1.621   5.086   4.408
   90MET    cs0 7119   1.155   5.256   4.369
   90MET    c53 7120   1.145   5.133   4.422
   90MET    np1 7121   1.272   5.076   4.448
   90MET    cs2 7122   1.879   5.124   4.390
   90MET    cs1 7123   1.947   5.237   4.351
   90MET    sp1 7124   1.848   5.371   4.301
   90MET    cs2 7125   1.013   5.094   4.446
   90MET    cs1 7126   0.932   5.196   4.393
   90MET    sp1 7127   1.008   5.339   4.325
   90MET    c54 7128   2.090   5.227   4.373
   90MET    cs3 7129   2.127   5.096   4.415
   90MET    sp2 7130   1.984   4.988   4.429
   90MET    c54 7131   0.796   5.162   4.417
   90MET    cs3 7132   0.772   5.036   4.483
   90MET    sp2 7133   0.932   4.960   4.517
   90MET    c=0 7134   2.263   5.056   4.438
   90MET    c=1 7135   2.340   4.947   4.473
   90MET    c=0 7136   0.643   4.980   4.513
   90MET    c=1 7137   0.598   4.861   4.566
   90MET     c2 7138   1.624   4.959   4.477
   90MET     c2 7139   1.280   4.943   4.520
   90MET     c2 7140   0.687   5.251   4.372
   90MET     c2 7141   2.188   5.346   4.350
   90MET    c=2 7142   2.486   4.946   4.504
   90MET    c55 7143   2.523   4.804   4.540
   90MET    c56 7144   2.408   4.725   4.530
   90MET     c' 7145   2.298   4.810   4.488
   90MET    c=2 7146   0.462   4.813   4.567
   90MET    c55 7147   0.449   4.691   4.652
   90MET    c56 7148   0.581   4.661   4.690
   90MET     c' 7149   0.672   4.758   4.635
   90MET    cp3 7150   2.404   4.587   4.556
   90MET    cp2 7151   2.521   4.527   4.588
   90MET    cp1 7152   2.636   4.600   4.602
   90MET    cp0 7153   2.643   4.737   4.575
   90MET    cp3 7154   0.613   4.547   4.767
   90MET    cp2 7155   0.509   4.465   4.806
   90MET    cp1 7156   0.375   4.500   4.779
   90MET    cp0 7157   0.347   4.613   4.705
   90MET     o' 7158   2.188   4.760   4.468
   90MET     o' 7159   0.788   4.762   4.666
   90MET      f 7160   2.750   4.535   4.631
   90MET      f 7161   2.516   4.393   4.605
   90MET      f 7162   0.538   4.358   4.884
   90MET      f 7163   0.279   4.431   4.845
   90MET    c=3 7164   2.575   5.051   4.505
   90MET    ct1 7165   2.713   5.031   4.546
   90MET    nt1 7166   2.821   5.019   4.587
   90MET    ct0 7167   2.548   5.189   4.472
   90MET    nt0 7168   2.522   5.296   4.436
   90MET    c=3 7169   0.357   4.874   4.500
   90MET    ct0 7170   0.363   4.980   4.406
   90MET    nt0 7171   0.367   5.072   4.337
   90MET    ct1 7172   0.226   4.823   4.509
   90MET    nt1 7173   0.120   4.783   4.519
   90MET      h 7174   2.314   5.150   4.453
   90MET      h 7175   0.571   5.056   4.486
   90MET      h 7176   1.556   4.958   4.562
   90MET      h 7177   1.718   4.946   4.532
   90MET      h 7178   1.373   4.892   4.495
   90MET      h 7179   1.206   4.873   4.480
   90MET      h 7180   0.606   5.199   4.320
   90MET      h 7181   0.730   5.326   4.305
   90MET      h 7182   2.269   5.308   4.286
   90MET      h 7183   2.234   5.361   4.448
   90MET     ha 7184   2.317   4.525   4.536
   90MET     ha 7185   2.743   4.779   4.568
   90MET     ha 7186   0.716   4.522   4.791
   90MET     ha 7187   0.240   4.631   4.699
   90MET     c1 7188   1.612   4.832   4.387
   90MET      h 7189   1.516   4.858   4.343
   90MET     c2 7190   1.601   4.718   4.488
   90MET      h 7191   1.693   4.659   4.498
   90MET      h 7192   1.573   4.755   4.586
   90MET     c2 7193   1.508   4.608   4.428
   90MET      h 7194   1.410   4.648   4.401
   90MET      h 7195   1.553   4.575   4.336
   90MET     c2 7196   1.507   4.492   4.530
   90MET      h 7197   1.598   4.431   4.523
   90MET      h 7198   1.520   4.526   4.633
   90MET     c3 7199   1.394   4.386   4.511
   90MET      h 7200   1.299   4.435   4.530
   90MET      h 7201   1.401   4.338   4.413
   90MET      h 7202   1.404   4.306   4.586
   90MET     c1 7203   1.260   4.957   4.673
   90MET      h 7204   1.155   4.984   4.688
   90MET     c2 7205   1.350   5.062   4.732
   90MET      h 7206   1.454   5.032   4.719
   90MET      h 7207   1.342   5.159   4.682
   90MET     c2 7208   1.320   5.078   4.882
   90MET      h 7209   1.212   5.085   4.892
   90MET      h 7210   1.333   4.991   4.946
   90MET     c2 7211   1.381   5.199   4.948
   90MET      h 7212   1.363   5.297   4.901
   90MET      h 7213   1.348   5.198   5.052
   90MET     c3 7214   1.527   5.174   4.981
   90MET      h 7215   1.582   5.184   4.887
   90MET      h 7216   1.547   5.255   5.052
   90MET      h 7217   1.536   5.075   5.025
   90MET     c2 7218   1.719   4.804   4.280
   90MET      h 7219   1.814   4.853   4.302
   90MET      h 7220   1.740   4.697   4.269
   90MET     c3 7221   1.677   4.839   4.147
   90MET      h 7222   1.574   4.811   4.131
   90MET      h 7223   1.658   4.947   4.149
   90MET      h 7224   1.744   4.816   4.065
   90MET     c2 7225   1.291   4.815   4.736
   90MET      h 7226   1.394   4.789   4.710
   90MET      h 7227   1.308   4.822   4.845
   90MET     c3 7228   1.180   4.718   4.722
   90MET      h 7229   1.216   4.617   4.709
   90MET      h 7230   1.116   4.715   4.811
   90MET      h 7231   1.116   4.740   4.636
   90MET     c2 7232   0.643   5.332   4.488
   90MET      h 7233   0.639   5.271   4.578
   90MET      h 7234   0.713   5.406   4.526
   90MET     c2 7235   0.508   5.399   4.467
   90MET      h 7236   0.517   5.470   4.384
   90MET      h 7237   0.437   5.320   4.441
   90MET     c2 7238   0.456   5.473   4.598
   90MET      h 7239   0.531   5.529   4.653
   90MET      h 7240   0.376   5.544   4.577
   90MET     c2 7241   0.409   5.378   4.703
   90MET      h 7242   0.470   5.288   4.714
   90MET      h 7243   0.416   5.442   4.791
   90MET     c2 7244   0.256   5.339   4.693
   90MET      h 7245   0.232   5.286   4.601
   90MET      h 7246   0.185   5.421   4.700
   90MET     c2 7247   0.215   5.260   4.816
   90MET      h 7248   0.274   5.294   4.902
   90MET      h 7249   0.108   5.276   4.827
   90MET     c2 7250   0.240   5.112   4.795
   90MET      h 7251   0.342   5.074   4.782
   90MET      h 7252   0.192   5.091   4.700
   90MET     c2 7253   0.177   5.028   4.897
   90MET      h 7254   0.217   5.025   4.998
   90MET      h 7255   0.070   5.046   4.911
   90MET     c2 7256   0.200   4.873   4.872
   90MET      h 7257   0.306   4.851   4.876
   90MET      h 7258   0.174   4.866   4.765
   90MET     c3 7259   0.133   4.772   4.961
   90MET      h 7260   0.129   4.814   5.061
   90MET      h 7261   0.033   4.746   4.928
   90MET      h 7262   0.191   4.679   4.962
   90MET     c2 7263   2.138   5.479   4.308
   90MET      h 7264   2.093   5.470   4.208
   90MET      h 7265   2.064   5.514   4.379
   90MET     c2 7266   2.257   5.581   4.316
   90MET      h 7267   2.276   5.597   4.422
   90MET      h 7268   2.343   5.542   4.264
   90MET     c2 7269   2.212   5.718   4.253
   90MET      h 7270   2.186   5.708   4.148
   90MET      h 7271   2.125   5.763   4.302
   90MET     c2 7272   2.331   5.810   4.245
   90MET      h 7273   2.305   5.892   4.177
   90MET      h 7274   2.409   5.765   4.183
   90MET     c2 7275   2.375   5.871   4.384
   90MET      h 7276   2.417   5.969   4.362
   90MET      h 7277   2.294   5.891   4.453
   90MET     c2 7278   2.484   5.792   4.457
   90MET      h 7279   2.490   5.832   4.559
   90MET      h 7280   2.465   5.685   4.475
   90MET     c2 7281   2.614   5.785   4.383
   90MET      h 7282   2.605   5.727   4.292
   90MET      h 7283   2.657   5.883   4.360
   90MET     c2 7284   2.726   5.715   4.458
   90MET      h 7285   2.773   5.803   4.501
   90MET      h 7286   2.701   5.645   4.537
   90MET     c2 7287   2.837   5.652   4.372
   90MET      h 7288   2.837   5.710   4.280
   90MET      h 7289   2.937   5.665   4.412
   90MET     c3 7290   2.805   5.506   4.323
   90MET      h 7291   2.860   5.594   4.288
   90MET      h 7292   2.796   5.425   4.249
   90MET      h 7293   2.845   5.484   4.420
   91MET    c51 7294  18.386  21.706  16.562
   91MET    c52 7295  18.320  21.587  16.604
   91MET    c52 7296  18.284  21.562  16.748
   91MET    c51 7297  18.313  21.671  16.833
   91MET    c50 7298  18.371  21.800  16.788
   91MET    c50 7299  18.411  21.814  16.658
   91MET    np0 7300  18.479  21.926  16.628
   91MET    sp0 7301  18.464  22.020  16.765
   91MET    np0 7302  18.404  21.903  16.863
   91MET    cs0 7303  18.440  21.681  16.433
   91MET    c53 7304  18.369  21.576  16.380
   91MET    np1 7305  18.308  21.509  16.484
   91MET    cs0 7306  18.281  21.631  16.965
   91MET    c53 7307  18.211  21.518  16.952
   91MET    np1 7308  18.218  21.467  16.821
   91MET    cs2 7309  18.405  21.549  16.244
   91MET    cs1 7310  18.493  21.646  16.201
   91MET    sp1 7311  18.541  21.762  16.322
   91MET    cs2 7312  18.153  21.475  17.072
   91MET    cs1 7313  18.181  21.575  17.166
   91MET    sp1 7314  18.279  21.713  17.119
   91MET    c54 7315  18.540  21.624  16.066
   91MET    cs3 7316  18.470  21.516  16.004
   91MET    sp2 7317  18.351  21.441  16.115
   91MET    c54 7318  18.127  21.534  17.292
   91MET    cs3 7319  18.056  21.408  17.294
   91MET    sp2 7320  18.063  21.339  17.126
   91MET    c=0 7321  18.492  21.477  15.868
   91MET    c=1 7322  18.448  21.387  15.773
   91MET    c=0 7323  17.991  21.350  17.407
   91MET    c=1 7324  17.912  21.238  17.428
   91MET     c2 7325  18.247  21.380  16.459
   91MET     c2 7326  18.155  21.332  16.791
   91MET     c2 7327  18.140  21.620  17.411
   91MET     c2 7328  18.649  21.712  15.998
   91MET    c=2 7329  18.508  21.363  15.637
   91MET    c55 7330  18.427  21.254  15.572
   91MET    c56 7331  18.325  21.216  15.661
   91MET     c' 7332  18.337  21.296  15.781
   91MET    c=2 7333  17.835  21.208  17.546
   91MET    c55 7334  17.781  21.070  17.541
   91MET    c56 7335  17.818  21.023  17.413
   91MET     c' 7336  17.891  21.124  17.342
   91MET    cp3 7337  18.230  21.116  15.633
   91MET    cp2 7338  18.235  21.057  15.512
   91MET    cp1 7339  18.334  21.089  15.422
   91MET    cp0 7340  18.429  21.188  15.446
   91MET    cp3 7341  17.780  20.895  17.366
   91MET    cp2 7342  17.705  20.815  17.451
   91MET    cp1 7343  17.678  20.856  17.583
   91MET    cp0 7344  17.718  20.981  17.627
   91MET     o' 7345  18.254  21.284  15.870
   91MET     o' 7346  17.945  21.103  17.237
   91MET      f 7347  18.333  21.029  15.301
   91MET      f 7348  18.137  20.967  15.485
   91MET      f 7349  17.672  20.691  17.409
   91MET      f 7350  17.631  20.761  17.668
   91MET    c=3 7351  18.617  21.423  15.579
   91MET    ct1 7352  18.665  21.379  15.450
   91MET    nt1 7353  18.710  21.340  15.349
   91MET    ct0 7354  18.700  21.528  15.635
   91MET    nt0 7355  18.757  21.617  15.681
   91MET    c=3 7356  17.815  21.297  17.651
   91MET    ct0 7357  17.849  21.434  17.657
   91MET    nt0 7358  17.884  21.544  17.666
   91MET    ct1 7359  17.740  21.259  17.765
   91MET    nt1 7360  17.683  21.227  17.857
   91MET      h 7361  18.590  21.518  15.845
   91MET      h 7362  18.014  21.414  17.491
   91MET      h 7363  18.272  21.310  16.537
   91MET      h 7364  18.294  21.329  16.375
   91MET      h 7365  18.129  21.325  16.685
   91MET      h 7366  18.056  21.324  16.837
   91MET      h 7367  18.046  21.632  17.467
   91MET      h 7368  18.175  21.718  17.379
   91MET      h 7369  18.609  21.744  15.902
   91MET      h 7370  18.728  21.640  15.974
   91MET     ha 7371  18.145  21.096  15.697
   91MET     ha 7372  18.488  21.219  15.361
   91MET     ha 7373  17.804  20.863  17.265
   91MET     ha 7374  17.697  20.994  17.732
   91MET     c1 7375  18.095  21.383  16.425
   91MET      h 7376  18.063  21.433  16.516
   91MET     c2 7377  18.057  21.235  16.422
   91MET      h 7378  18.043  21.195  16.321
   91MET      h 7379  18.131  21.175  16.474
   91MET     c2 7380  17.910  21.221  16.474
   91MET      h 7381  17.897  21.265  16.573
   91MET      h 7382  17.847  21.280  16.408
   91MET     c2 7383  17.874  21.072  16.461
   91MET      h 7384  17.849  21.044  16.358
   91MET      h 7385  17.960  21.006  16.474
   91MET     c3 7386  17.746  21.026  16.539
   91MET      h 7387  17.767  21.036  16.645
   91MET      h 7388  17.658  21.079  16.505
   91MET      h 7389  17.728  20.919  16.521
   91MET     c1 7390  18.243  21.213  16.838
   91MET      h 7391  18.241  21.214  16.947
   91MET     c2 7392  18.384  21.225  16.787
   91MET      h 7393  18.384  21.220  16.678
   91MET      h 7394  18.430  21.321  16.812
   91MET     c2 7395  18.470  21.110  16.844
   91MET      h 7396  18.448  21.104  16.950
   91MET      h 7397  18.440  21.009  16.819
   91MET     c2 7398  18.618  21.125  16.827
   91MET      h 7399  18.664  21.218  16.861
   91MET      h 7400  18.664  21.038  16.875
   91MET     c3 7401  18.660  21.086  16.686
   91MET      h 7402  18.633  21.169  16.621
   91MET      h 7403  18.768  21.072  16.698
   91MET      h 7404  18.609  20.993  16.659
   91MET     c2 7405  18.046  21.457  16.298
   91MET      h 7406  18.125  21.468  16.223
   91MET      h 7407  17.962  21.406  16.250
   91MET     c3 7408  17.990  21.586  16.326
   91MET      h 7409  17.928  21.582  16.415
   91MET      h 7410  18.069  21.645  16.372
   91MET      h 7411  17.947  21.641  16.243
   91MET     c2 7412  18.175  21.081  16.782
   91MET      h 7413  18.171  21.089  16.673
   91MET      h 7414  18.245  20.996  16.785
   91MET     c3 7415  18.058  21.037  16.861
   91MET      h 7416  17.982  20.991  16.799
   91MET      h 7417  18.086  20.961  16.935
   91MET      h 7418  18.010  21.119  16.914
   91MET     c2 7419  18.253  21.569  17.492
   91MET      h 7420  18.253  21.461  17.494
   91MET      h 7421  18.353  21.581  17.449
   91MET     c2 7422  18.254  21.623  17.634
   91MET      h 7423  18.268  21.732  17.630
   91MET      h 7424  18.157  21.599  17.678
   91MET     c2 7425  18.367  21.556  17.724
   91MET      h 7426  18.464  21.544  17.674
   91MET      h 7427  18.388  21.613  17.815
   91MET     c2 7428  18.337  21.416  17.761
   91MET      h 7429  18.290  21.357  17.682
   91MET      h 7430  18.437  21.379  17.785
   91MET     c2 7431  18.255  21.399  17.895
   91MET      h 7432  18.156  21.445  17.890
   91MET      h 7433  18.302  21.439  17.985
   91MET     c2 7434  18.247  21.252  17.934
   91MET      h 7435  18.338  21.202  17.900
   91MET      h 7436  18.234  21.251  18.042
   91MET     c2 7437  18.127  21.186  17.869
   91MET      h 7438  18.121  21.177  17.761
   91MET      h 7439  18.045  21.253  17.895
   91MET     c2 7440  18.098  21.055  17.925
   91MET      h 7441  18.163  20.970  17.901
   91MET      h 7442  18.088  21.052  18.033
   91MET     c2 7443  17.969  20.988  17.860
   91MET      h 7444  17.986  20.974  17.753
   91MET      h 7445  17.898  21.071  17.865
   91MET     c3 7446  17.918  20.856  17.911
   91MET      h 7447  18.005  20.797  17.942
   91MET      h 7448  17.850  20.868  17.996
   91MET      h 7449  17.863  20.803  17.833
   91MET     c2 7450  18.716  21.821  16.074
   91MET      h 7451  18.641  21.897  16.098
   91MET      h 7452  18.760  21.781  16.165
   91MET     c2 7453  18.836  21.874  15.987
   91MET      h 7454  18.911  21.796  15.990
   91MET      h 7455  18.803  21.895  15.887
   91MET     c2 7456  18.896  22.003  16.055
   91MET      h 7457  18.824  22.083  16.061
   91MET      h 7458  18.932  21.986  16.157
   91MET     c2 7459  18.999  22.063  15.963
   91MET      h 7460  19.019  22.165  15.998
   91MET      h 7461  18.954  22.089  15.868
   91MET     c2 7462  19.136  21.984  15.958
   91MET      h 7463  19.214  22.058  15.940
   91MET      h 7464  19.165  21.936  16.052
   91MET     c2 7465  19.146  21.880  15.846
   91MET      h 7466  19.234  21.819  15.867
   91MET      h 7467  19.066  21.804  15.840
   91MET     c2 7468  19.140  21.938  15.708
   91MET      h 7469  19.042  21.980  15.688
   91MET      h 7470  19.216  22.013  15.688
   91MET     c2 7471  19.158  21.838  15.596
   91MET      h 7472  19.265  21.854  15.580
   91MET      h 7473  19.138  21.733  15.615
   91MET     c2 7474  19.095  21.875  15.461
   91MET      h 7475  19.091  21.984  15.461
   91MET      h 7476  19.157  21.851  15.375
   91MET     c3 7477  18.944  21.833  15.446
   91MET      h 7478  19.010  21.912  15.411
   91MET      h 7479  18.838  21.848  15.423
   91MET      h 7480  18.992  21.741  15.418
   92MET    c51 7481  13.640  23.667   0.094
   92MET    c52 7482  13.513  23.614   0.053
   92MET    c52 7483  13.417  23.693  -0.032
   92MET    c51 7484  13.469  23.818  -0.074
   92MET    c50 7485  13.605  23.869  -0.041
   92MET    c50 7486  13.684  23.797   0.045
   92MET    np0 7487  13.798  23.857   0.084
   92MET    sp0 7488  13.809  23.992  -0.013
   92MET    np0 7489  13.657  23.985  -0.074
   92MET    cs0 7490  13.685  23.587   0.202
   92MET    c53 7491  13.619  23.467   0.193
   92MET    np1 7492  13.507  23.485   0.115
   92MET    cs0 7493  13.367  23.884  -0.146
   92MET    c53 7494  13.274  23.791  -0.169
   92MET    np1 7495  13.296  23.674  -0.093
   92MET    cs2 7496  13.667  23.372   0.289
   92MET    cs1 7497  13.774  23.425   0.356
   92MET    sp1 7498  13.814  23.590   0.314
   92MET    cs2 7499  13.174  23.833  -0.258
   92MET    cs1 7500  13.213  23.960  -0.302
   92MET    sp1 7501  13.358  24.033  -0.236
   92MET    c54 7502  13.826  23.338   0.460
   92MET    cs3 7503  13.762  23.211   0.457
   92MET    sp2 7504  13.637  23.202   0.328
   92MET    c54 7505  13.112  24.009  -0.390
   92MET    cs3 7506  13.001  23.921  -0.416
   92MET    sp2 7507  13.027  23.770  -0.320
   92MET    c=0 7508  13.798  23.104   0.544
   92MET    c=1 7509  13.768  22.972   0.572
   92MET    c=0 7510  12.891  23.949  -0.505
   92MET    c=1 7511  12.781  23.877  -0.549
   92MET     c2 7512  13.407  23.381   0.109
   92MET     c2 7513  13.193  23.562  -0.097
   92MET     c2 7514  13.126  24.142  -0.454
   92MET     c2 7515  13.939  23.381   0.558
   92MET    c=2 7516  13.818  22.891   0.688
   92MET    c55 7517  13.754  22.754   0.677
   92MET    c56 7518  13.673  22.752   0.562
   92MET     c' 7519  13.682  22.883   0.499
   92MET    c=2 7520  12.693  23.913  -0.658
   92MET    c55 7521  12.575  23.823  -0.662
   92MET    c56 7522  12.601  23.726  -0.564
   92MET     c' 7523  12.726  23.754  -0.499
   92MET    cp3 7524  13.598  22.641   0.520
   92MET    cp2 7525  13.610  22.528   0.592
   92MET    cp1 7526  13.686  22.525   0.707
   92MET    cp0 7527  13.762  22.633   0.750
   92MET    cp3 7528  12.514  23.617  -0.540
   92MET    cp2 7529  12.399  23.610  -0.618
   92MET    cp1 7530  12.366  23.711  -0.709
   92MET    cp0 7531  12.453  23.818  -0.728
   92MET     o' 7532  13.623  22.902   0.393
   92MET     o' 7533  12.763  23.693  -0.402
   92MET      f 7534  13.696  22.408   0.774
   92MET      f 7535  13.543  22.420   0.545
   92MET      f 7536  12.313  23.508  -0.593
   92MET      f 7537  12.240  23.711  -0.758
   92MET    c=3 7538  13.902  22.928   0.790
   92MET    ct1 7539  13.932  22.837   0.898
   92MET    nt1 7540  13.951  22.768   0.990
   92MET    ct0 7541  13.967  23.056   0.808
   92MET    nt0 7542  14.022  23.157   0.812
   92MET    c=3 7543  12.716  24.020  -0.744
   92MET    ct0 7544  12.832  24.100  -0.756
   92MET    nt0 7545  12.923  24.170  -0.760
   92MET    ct1 7546  12.623  24.051  -0.846
   92MET    nt1 7547  12.546  24.077  -0.926
   92MET      h 7548  13.848  23.154   0.626
   92MET      h 7549  12.904  24.050  -0.538
   92MET      h 7550  13.307  23.422   0.118
   92MET      h 7551  13.407  23.320   0.200
   92MET      h 7552  13.241  23.467  -0.072
   92MET      h 7553  13.160  23.543  -0.199
   92MET      h 7554  13.105  24.141  -0.561
   92MET      h 7555  13.228  24.177  -0.438
   92MET      h 7556  14.014  23.302   0.555
   92MET      h 7557  13.892  23.372   0.656
   92MET     ha 7558  13.546  22.638   0.425
   92MET     ha 7559  13.834  22.612   0.829
   92MET     ha 7560  12.538  23.541  -0.468
   92MET     ha 7561  12.410  23.892  -0.794
   92MET     c1 7562  13.422  23.279  -0.007
   92MET      h 7563  13.418  23.352  -0.088
   92MET     c2 7564  13.295  23.195   0.003
   92MET      h 7565  13.312  23.095   0.045
   92MET      h 7566  13.219  23.246   0.061
   92MET     c2 7567  13.251  23.153  -0.142
   92MET      h 7568  13.239  23.240  -0.207
   92MET      h 7569  13.334  23.097  -0.184
   92MET     c2 7570  13.129  23.062  -0.125
   92MET      h 7571  13.156  22.961  -0.095
   92MET      h 7572  13.068  23.088  -0.038
   92MET     c3 7573  13.045  23.036  -0.255
   92MET      h 7574  13.001  23.131  -0.285
   92MET      h 7575  13.106  22.988  -0.332
   92MET      h 7576  12.962  22.968  -0.233
   92MET     c1 7577  13.071  23.592  -0.007
   92MET      h 7578  13.016  23.674  -0.055
   92MET     c2 7579  13.111  23.631   0.132
   92MET      h 7580  13.162  23.547   0.180
   92MET      h 7581  13.182  23.714   0.135
   92MET     c2 7582  12.986  23.668   0.215
   92MET      h 7583  12.926  23.734   0.152
   92MET      h 7584  12.910  23.591   0.228
   92MET     c2 7585  13.012  23.737   0.346
   92MET      h 7586  13.076  23.826   0.344
   92MET      h 7587  12.914  23.759   0.389
   92MET     c3 7588  13.051  23.636   0.453
   92MET      h 7589  13.155  23.609   0.433
   92MET      h 7590  13.037  23.695   0.544
   92MET      h 7591  12.984  23.551   0.445
   92MET     c2 7592  13.548  23.191  -0.016
   92MET      h 7593  13.598  23.180   0.080
   92MET      h 7594  13.527  23.090  -0.054
   92MET     c3 7595  13.643  23.238  -0.113
   92MET      h 7596  13.592  23.272  -0.203
   92MET      h 7597  13.673  23.337  -0.081
   92MET      h 7598  13.732  23.178  -0.131
   92MET     c2 7599  12.983  23.460  -0.005
   92MET      h 7600  13.045  23.379   0.036
   92MET      h 7601  12.911  23.461   0.078
   92MET     c3 7602  12.901  23.441  -0.126
   92MET      h 7603  12.891  23.336  -0.152
   92MET      h 7604  12.798  23.478  -0.113
   92MET      h 7605  12.943  23.491  -0.214
   92MET     c2 7606  13.044  24.239  -0.377
   92MET      h 7607  12.950  24.194  -0.347
   92MET      h 7608  13.079  24.262  -0.276
   92MET     c2 7609  13.019  24.368  -0.451
   92MET      h 7610  13.114  24.418  -0.468
   92MET      h 7611  12.973  24.342  -0.547
   92MET     c2 7612  12.919  24.464  -0.373
   92MET      h 7613  12.937  24.471  -0.265
   92MET      h 7614  12.922  24.567  -0.409
   92MET     c2 7615  12.778  24.417  -0.375
   92MET      h 7616  12.766  24.309  -0.365
   92MET      h 7617  12.738  24.470  -0.289
   92MET     c2 7618  12.693  24.469  -0.498
   92MET      h 7619  12.732  24.434  -0.594
   92MET      h 7620  12.683  24.577  -0.507
   92MET     c2 7621  12.547  24.433  -0.479
   92MET      h 7622  12.524  24.432  -0.372
   92MET      h 7623  12.490  24.506  -0.536
   92MET     c2 7624  12.520  24.294  -0.537
   92MET      h 7625  12.567  24.206  -0.494
   92MET      h 7626  12.561  24.300  -0.637
   92MET     c2 7627  12.377  24.266  -0.549
   92MET      h 7628  12.318  24.245  -0.459
   92MET      h 7629  12.319  24.340  -0.602
   92MET     c2 7630  12.349  24.123  -0.613
   92MET      h 7631  12.391  24.045  -0.549
   92MET      h 7632  12.415  24.127  -0.700
   92MET     c3 7633  12.207  24.080  -0.641
   92MET      h 7634  12.144  24.122  -0.563
   92MET      h 7635  12.172  24.113  -0.739
   92MET      h 7636  12.199  23.971  -0.641
   92MET     c2 7637  13.997  23.517   0.552
   92MET      h 7638  14.048  23.531   0.457
   92MET      h 7639  13.917  23.591   0.563
   92MET     c2 7640  14.090  23.537   0.678
   92MET      h 7641  14.024  23.543   0.763
   92MET      h 7642  14.158  23.453   0.686
   92MET     c2 7643  14.168  23.672   0.664
   92MET      h 7644  14.232  23.674   0.577
   92MET      h 7645  14.104  23.760   0.657
   92MET     c2 7646  14.270  23.681   0.775
   92MET      h 7647  14.340  23.761   0.749
   92MET      h 7648  14.340  23.598   0.769
   92MET     c2 7649  14.208  23.714   0.917
   92MET      h 7650  14.284  23.771   0.971
   92MET      h 7651  14.121  23.779   0.916
   92MET     c2 7652  14.176  23.591   1.002
   92MET      h 7653  14.116  23.625   1.087
   92MET      h 7654  14.112  23.514   0.958
   92MET     c2 7655  14.297  23.509   1.039
   92MET      h 7656  14.340  23.461   0.952
   92MET      h 7657  14.374  23.565   1.092
   92MET     c2 7658  14.268  23.392   1.131
   92MET      h 7659  14.293  23.440   1.225
   92MET      h 7660  14.168  23.351   1.136
   92MET     c2 7661  14.367  23.274   1.123
   92MET      h 7662  14.460  23.318   1.089
   92MET      h 7663  14.392  23.231   1.220
   92MET     c3 7664  14.333  23.168   1.012
   92MET      h 7665  14.421  23.209   1.062
   92MET      h 7666  14.355  23.104   0.926
   92MET      h 7667  14.270  23.132   1.091
   93MET    c51 7668   9.906  21.422  20.645
   93MET    c52 7669   9.998  21.488  20.732
   93MET    c52 7670   9.956  21.599  20.825
   93MET    c51 7671   9.816  21.623  20.823
   93MET    c50 7672   9.718  21.547  20.741
   93MET    c50 7673   9.764  21.454  20.651
   93MET    np0 7674   9.672  21.403  20.567
   93MET    sp0 7675   9.526  21.458  20.628
   93MET    np0 7676   9.588  21.567  20.732
   93MET    cs0 7677   9.983  21.355  20.546
   93MET    c53 7678  10.109  21.339  20.598
   93MET    np1 7679  10.125  21.428  20.701
   93MET    cs0 7680   9.791  21.733  20.909
   93MET    c53 7681   9.905  21.751  20.977
   93MET    np1 7682  10.012  21.676  20.922
   93MET    cs2 7683  10.192  21.259  20.512
   93MET    cs1 7684  10.117  21.213  20.407
   93MET    sp1 7685   9.952  21.269  20.402
   93MET    cs2 7686   9.892  21.843  21.082
   93MET    cs1 7687   9.757  21.878  21.085
   93MET    sp1 7688   9.647  21.812  20.966
   93MET    c54 7689  10.195  21.136  20.311
   93MET    cs3 7690  10.328  21.114  20.359
   93MET    sp2 7691  10.355  21.191  20.519
   93MET    c54 7692   9.740  21.975  21.189
   93MET    cs3 7693   9.857  22.010  21.265
   93MET    sp2 7694   9.996  21.916  21.197
   93MET    c=0 7695  10.424  21.036  20.288
   93MET    c=1 7696  10.553  20.988  20.297
   93MET    c=0 7697   9.861  22.102  21.375
   93MET    c=1 7698   9.959  22.143  21.464
   93MET     c2 7699  10.256  21.448  20.758
   93MET     c2 7700  10.151  21.695  20.979
   93MET     c2 7701   9.605  22.031  21.218
   93MET     c2 7702  10.137  21.083  20.177
   93MET    c=2 7703  10.631  20.918  20.190
   93MET    c55 7704  10.768  20.889  20.246
   93MET    c56 7705  10.772  20.937  20.379
   93MET     c' 7706  10.643  20.995  20.409
   93MET    c=2 7707   9.938  22.219  21.585
   93MET    c55 7708  10.068  22.262  21.644
   93MET    c56 7709  10.165  22.199  21.563
   93MET     c' 7710  10.101  22.123  21.459
   93MET    cp3 7711  10.885  20.927  20.463
   93MET    cp2 7712  10.993  20.863  20.414
   93MET    cp1 7713  10.995  20.817  20.285
   93MET    cp0 7714  10.886  20.824  20.200
   93MET    cp3 7715  10.303  22.210  21.589
   93MET    cp2 7716  10.342  22.287  21.698
   93MET    cp1 7717  10.247  22.359  21.773
   93MET    cp0 7718  10.112  22.348  21.743
   93MET     o' 7719  10.622  21.039  20.522
   93MET     o' 7720  10.163  22.073  21.369
   93MET      f 7721  11.105  20.752  20.242
   93MET      f 7722  11.097  20.849  20.500
   93MET      f 7723  10.474  22.302  21.722
   93MET      f 7724  10.294  22.453  21.858
   93MET    c=3 7725  10.593  20.886  20.062
   93MET    ct1 7726  10.687  20.825  19.970
   93MET    nt1 7727  10.763  20.784  19.892
   93MET    ct0 7728  10.464  20.910  20.000
   93MET    nt0 7729  10.358  20.924  19.960
   93MET    c=3 7730   9.813  22.250  21.638
   93MET    ct0 7731   9.687  22.200  21.598
   93MET    nt0 7732   9.583  22.167  21.560
   93MET    ct1 7733   9.801  22.327  21.755
   93MET    nt1 7734   9.793  22.393  21.848
   93MET      h 7735  10.387  21.036  20.186
   93MET      h 7736   9.763  22.145  21.382
   93MET      h 7737  10.277  21.554  20.772
   93MET      h 7738  10.335  21.426  20.685
   93MET      h 7739  10.211  21.606  20.960
   93MET      h 7740  10.149  21.696  21.089
   93MET      h 7741   9.581  22.032  21.324
   93MET      h 7742   9.531  21.971  21.165
   93MET      h 7743  10.161  20.977  20.172
   93MET      h 7744  10.201  21.130  20.101
   93MET     ha 7745  10.882  20.954  20.568
   93MET     ha 7746  10.892  20.765  20.109
   93MET     ha 7747  10.377  22.158  21.530
   93MET     ha 7748  10.053  22.416  21.804
   93MET     c1 7749  10.290  21.360  20.882
   93MET      h 7750  10.208  21.394  20.944
   93MET     c2 7751  10.425  21.416  20.928
   93MET      h 7752  10.510  21.352  20.903
   93MET      h 7753  10.443  21.515  20.887
   93MET     c2 7754  10.432  21.407  21.084
   93MET      h 7755  10.348  21.457  21.132
   93MET      h 7756  10.421  21.302  21.109
   93MET     c2 7757  10.572  21.456  21.124
   93MET      h 7758  10.649  21.379  21.108
   93MET      h 7759  10.612  21.531  21.056
   93MET     c3 7760  10.591  21.489  21.276
   93MET      h 7761  10.528  21.575  21.299
   93MET      h 7762  10.573  21.402  21.338
   93MET      h 7763  10.695  21.520  21.294
   93MET     c1 7764  10.220  21.824  20.927
   93MET      h 7765  10.167  21.908  20.973
   93MET     c2 7766  10.215  21.834  20.778
   93MET      h 7767  10.272  21.751  20.734
   93MET      h 7768  10.114  21.824  20.737
   93MET     c2 7769  10.277  21.968  20.732
   93MET      h 7770  10.234  22.045  20.795
   93MET      h 7771  10.381  21.986  20.758
   93MET     c2 7772  10.253  22.005  20.588
   93MET      h 7773  10.149  22.003  20.552
   93MET      h 7774  10.299  22.102  20.574
   93MET     c3 7775  10.349  21.931  20.497
   93MET      h 7776  10.311  21.828  20.488
   93MET      h 7777  10.340  21.989  20.405
   93MET      h 7778  10.448  21.935  20.541
   93MET     c2 7779  10.294  21.207  20.869
   93MET      h 7780  10.310  21.174  20.766
   93MET      h 7781  10.372  21.161  20.930
   93MET     c3 7782  10.176  21.143  20.921
   93MET      h 7783  10.145  21.191  21.013
   93MET      h 7784  10.092  21.181  20.862
   93MET      h 7785  10.173  21.035  20.922
   93MET     c2 7786  10.370  21.819  20.978
   93MET      h 7787  10.416  21.728  20.937
   93MET      h 7788  10.433  21.889  20.923
   93MET     c3 7789  10.386  21.856  21.120
   93MET      h 7790  10.466  21.801  21.168
   93MET      h 7791  10.413  21.962  21.132
   93MET      h 7792  10.296  21.839  21.179
   93MET     c2 7793   9.596  22.163  21.152
   93MET      h 7794   9.689  22.218  21.162
   93MET      h 7795   9.593  22.163  21.043
   93MET     c2 7796   9.481  22.248  21.204
   93MET      h 7797   9.387  22.197  21.181
   93MET      h 7798   9.493  22.256  21.312
   93MET     c2 7799   9.481  22.394  21.142
   93MET      h 7800   9.503  22.400  21.035
   93MET      h 7801   9.386  22.446  21.154
   93MET     c2 7802   9.589  22.480  21.197
   93MET      h 7803   9.685  22.429  21.213
   93MET      h 7804   9.597  22.556  21.118
   93MET     c2 7805   9.550  22.561  21.327
   93MET      h 7806   9.526  22.496  21.411
   93MET      h 7807   9.466  22.630  21.317
   93MET     c2 7808   9.659  22.661  21.362
   93MET      h 7809   9.708  22.694  21.269
   93MET      h 7810   9.610  22.740  21.417
   93MET     c2 7811   9.764  22.595  21.451
   93MET      h 7812   9.824  22.513  21.414
   93MET      h 7813   9.704  22.551  21.530
   93MET     c2 7814   9.855  22.692  21.511
   93MET      h 7815   9.931  22.741  21.450
   93MET      h 7816   9.807  22.774  21.564
   93MET     c2 7817   9.961  22.624  21.608
   93MET      h 7818  10.023  22.554  21.551
   93MET      h 7819   9.896  22.560  21.668
   93MET     c3 7820  10.057  22.709  21.686
   93MET      h 7821  10.082  22.795  21.625
   93MET      h 7822  10.016  22.742  21.781
   93MET      h 7823  10.148  22.652  21.710
   93MET     c2 7824   9.997  21.114  20.138
   93MET      h 7825   9.929  21.067  20.209
   93MET      h 7826   9.983  21.222  20.137
   93MET     c2 7827   9.977  21.068  19.988
   93MET      h 7828  10.034  21.138  19.928
   93MET      h 7829  10.011  20.966  19.977
   93MET     c2 7830   9.825  21.081  19.951
   93MET      h 7831   9.762  21.018  20.012
   93MET      h 7832   9.786  21.182  19.960
   93MET     c2 7833   9.804  21.020  19.814
   93MET      h 7834   9.696  21.005  19.802
   93MET      h 7835   9.832  20.915  19.815
   93MET     c2 7836   9.856  21.109  19.694
   93MET      h 7837   9.791  21.088  19.610
   93MET      h 7838   9.848  21.217  19.710
   93MET     c2 7839   9.999  21.076  19.649
   93MET      h 7840  10.031  21.156  19.582
   93MET      h 7841  10.078  21.077  19.725
   93MET     c2 7842  10.015  20.937  19.594
   93MET      h 7843  10.002  20.863  19.672
   93MET      h 7844   9.950  20.915  19.510
   93MET     c2 7845  10.154  20.906  19.540
   93MET      h 7846  10.134  20.927  19.435
   93MET      h 7847  10.238  20.964  19.575
   93MET     c2 7848  10.195  20.758  19.541
   93MET      h 7849  10.101  20.703  19.535
   93MET      h 7850  10.249  20.727  19.451
   93MET     c3 7851  10.258  20.709  19.676
   93MET      h 7852  10.198  20.668  19.594
   93MET      h 7853  10.270  20.642  19.762
   93MET      h 7854  10.346  20.750  19.628
   94MET    c51 7855  19.733  11.691  16.769
   94MET    c52 7856  19.658  11.573  16.803
   94MET    c52 7857  19.676  11.443  16.730
   94MET    c51 7858  19.778  11.447  16.633
   94MET    c50 7859  19.864  11.564  16.604
   94MET    c50 7860  19.837  11.683  16.667
   94MET    np0 7861  19.906  11.790  16.623
   94MET    sp0 7862  20.022  11.725  16.522
   94MET    np0 7863  19.958  11.575  16.513
   94MET    cs0 7864  19.665  11.802  16.826
   94MET    c53 7865  19.588  11.752  16.928
   94MET    np1 7866  19.571  11.618  16.908
   94MET    cs0 7867  19.779  11.321  16.568
   94MET    c53 7868  19.702  11.241  16.644
   94MET    np1 7869  19.629  11.315  16.740
   94MET    cs2 7870  19.525  11.857  17.004
   94MET    cs1 7871  19.570  11.978  16.958
   94MET    sp1 7872  19.678  11.972  16.821
   94MET    cs2 7873  19.707  11.107  16.606
   94MET    cs1 7874  19.804  11.099  16.505
   94MET    sp1 7875  19.882  11.246  16.448
   94MET    c54 7876  19.508  12.091  17.024
   94MET    cs3 7877  19.426  12.048  17.133
   94MET    sp2 7878  19.425  11.869  17.148
   94MET    c54 7879  19.811  10.964  16.461
   94MET    cs3 7880  19.726  10.869  16.528
   94MET    sp2 7881  19.630  10.960  16.652
   94MET    c=0 7882  19.357  12.139  17.219
   94MET    c=1 7883  19.276  12.142  17.331
   94MET    c=0 7884  19.719  10.728  16.502
   94MET    c=1 7885  19.652  10.621  16.559
   94MET     c2 7886  19.474  11.546  16.988
   94MET     c2 7887  19.526  11.243  16.825
   94MET     c2 7888  19.906  10.924  16.354
   94MET     c2 7889  19.532  12.239  16.982
   94MET    c=2 7890  19.206  12.261  17.389
   94MET    c55 7891  19.127  12.213  17.508
   94MET    c56 7892  19.149  12.075  17.522
   94MET     c' 7893  19.239  12.032  17.417
   94MET    c=2 7894  19.677  10.481  16.534
   94MET    c55 7895  19.572  10.397  16.597
   94MET    c56 7896  19.492  10.488  16.669
   94MET     c' 7897  19.543  10.622  16.652
   94MET    cp3 7898  19.091  11.996  17.623
   94MET    cp2 7899  19.014  12.059  17.714
   94MET    cp1 7900  18.987  12.193  17.704
   94MET    cp0 7901  19.044  12.274  17.606
   94MET    cp3 7902  19.384  10.446  16.748
   94MET    cp2 7903  19.356  10.310  16.752
   94MET    cp1 7904  19.427  10.220  16.672
   94MET    cp0 7905  19.532  10.264  16.593
   94MET     o' 7906  19.276  11.915  17.414
   94MET     o' 7907  19.483  10.718  16.692
   94MET      f 7908  18.911  12.251  17.799
   94MET      f 7909  18.966  11.982  17.815
   94MET      f 7910  19.249  10.269  16.824
   94MET      f 7911  19.375  10.095  16.659
   94MET    c=3 7912  19.207  12.391  17.345
   94MET    ct1 7913  19.125  12.492  17.410
   94MET    nt1 7914  19.054  12.572  17.455
   94MET    ct0 7915  19.280  12.445  17.232
   94MET    nt0 7916  19.346  12.484  17.147
   94MET    c=3 7917  19.785  10.433  16.460
   94MET    ct0 7918  19.896  10.504  16.411
   94MET    nt0 7919  19.983  10.564  16.363
   94MET    ct1 7920  19.800  10.295  16.437
   94MET    nt1 7921  19.810  10.183  16.417
   94MET      h 7922  19.352  12.230  17.162
   94MET      h 7923  19.783  10.711  16.417
   94MET      h 7924  19.414  11.479  16.926
   94MET      h 7925  19.394  11.612  17.023
   94MET      h 7926  19.511  11.297  16.919
   94MET      h 7927  19.567  11.148  16.863
   94MET      h 7928  19.963  10.834  16.377
   94MET      h 7929  19.974  11.007  16.337
   94MET      h 7930  19.559  12.294  17.073
   94MET      h 7931  19.432  12.275  16.956
   94MET     ha 7932  19.118  11.892  17.640
   94MET     ha 7933  19.033  12.381  17.620
   94MET     ha 7934  19.326  10.516  16.807
   94MET     ha 7935  19.571  10.184  16.532
   94MET     c1 7936  19.529  11.478  17.117
   94MET      h 7937  19.604  11.416  17.067
   94MET     c2 7938  19.410  11.398  17.169
   94MET      h 7939  19.361  11.443  17.255
   94MET      h 7940  19.336  11.383  17.090
   94MET     c2 7941  19.464  11.267  17.235
   94MET      h 7942  19.527  11.209  17.168
   94MET      h 7943  19.529  11.298  17.316
   94MET     c2 7944  19.341  11.194  17.293
   94MET      h 7945  19.307  11.239  17.387
   94MET      h 7946  19.250  11.212  17.234
   94MET     c3 7947  19.363  11.045  17.333
   94MET      h 7948  19.384  10.989  17.242
   94MET      h 7949  19.440  11.036  17.411
   94MET      h 7950  19.271  11.003  17.375
   94MET     c1 7951  19.394  11.217  16.750
   94MET      h 7952  19.415  11.142  16.674
   94MET     c2 7953  19.340  11.342  16.686
   94MET      h 7954  19.316  11.415  16.763
   94MET      h 7955  19.413  11.392  16.622
   94MET     c2 7956  19.213  11.309  16.605
   94MET      h 7957  19.236  11.220  16.546
   94MET      h 7958  19.129  11.267  16.659
   94MET     c2 7959  19.165  11.417  16.512
   94MET      h 7960  19.238  11.459  16.441
   94MET      h 7961  19.078  11.377  16.460
   94MET     c3 7962  19.088  11.524  16.588
   94MET      h 7963  19.162  11.585  16.640
   94MET      h 7964  19.036  11.575  16.506
   94MET      h 7965  19.020  11.473  16.657
   94MET     c2 7966  19.591  11.565  17.228
   94MET      h 7967  19.557  11.669  17.224
   94MET      h 7968  19.570  11.527  17.328
   94MET     c3 7969  19.735  11.563  17.228
   94MET      h 7970  19.772  11.463  17.208
   94MET      h 7971  19.766  11.604  17.131
   94MET      h 7972  19.787  11.616  17.307
   94MET     c2 7973  19.291  11.161  16.856
   94MET      h 7974  19.279  11.237  16.935
   94MET      h 7975  19.187  11.167  16.820
   94MET     c3 7976  19.310  11.018  16.889
   94MET      h 7977  19.287  10.996  16.993
   94MET      h 7978  19.245  10.953  16.829
   94MET      h 7979  19.413  10.985  16.872
   94MET     c2 7980  19.830  10.917  16.226
   94MET      h 7981  19.733  10.872  16.242
   94MET      h 7982  19.794  11.012  16.186
   94MET     c2 7983  19.904  10.842  16.117
   94MET      h 7984  19.996  10.896  16.093
   94MET      h 7985  19.929  10.743  16.157
   94MET     c2 7986  19.816  10.823  15.986
   94MET      h 7987  19.758  10.910  15.956
   94MET      h 7988  19.876  10.796  15.898
   94MET     c2 7989  19.708  10.722  16.003
   94MET      h 7990  19.659  10.724  16.100
   94MET      h 7991  19.640  10.752  15.923
   94MET     c2 7992  19.750  10.574  15.968
   94MET      h 7993  19.828  10.535  16.033
   94MET      h 7994  19.783  10.557  15.866
   94MET     c2 7995  19.627  10.484  15.968
   94MET      h 7996  19.540  10.542  15.937
   94MET      h 7997  19.651  10.401  15.901
   94MET     c2 7998  19.603  10.429  16.108
   94MET      h 7999  19.577  10.495  16.190
   94MET      h 8000  19.700  10.388  16.136
   94MET     c2 8001  19.505  10.320  16.109
   94MET      h 8002  19.399  10.341  16.094
   94MET      h 8003  19.526  10.238  16.040
   94MET     c2 8004  19.483  10.260  16.255
   94MET      h 8005  19.444  10.337  16.320
   94MET      h 8006  19.587  10.246  16.287
   94MET     c3 8007  19.393  10.140  16.274
   94MET      h 8008  19.313  10.149  16.202
   94MET      h 8009  19.446  10.046  16.260
   94MET      h 8010  19.353  10.139  16.376
   94MET     c2 8011  19.618  12.272  16.866
   94MET      h 8012  19.721  12.240  16.888
   94MET      h 8013  19.581  12.220  16.778
   94MET     c2 8014  19.603  12.426  16.835
   94MET      h 8015  19.504  12.438  16.794
   94MET      h 8016  19.617  12.483  16.926
   94MET     c2 8017  19.709  12.467  16.726
   94MET      h 8018  19.811  12.452  16.759
   94MET      h 8019  19.698  12.413  16.632
   94MET     c2 8020  19.706  12.616  16.710
   94MET      h 8021  19.796  12.646  16.656
   94MET      h 8022  19.730  12.665  16.804
   94MET     c2 8023  19.580  12.671  16.631
   94MET      h 8024  19.613  12.761  16.579
   94MET      h 8025  19.543  12.606  16.552
   94MET     c2 8026  19.462  12.713  16.719
   94MET      h 8027  19.376  12.728  16.653
   94MET      h 8028  19.424  12.638  16.791
   94MET     c2 8029  19.492  12.827  16.812
   94MET      h 8030  19.565  12.798  16.888
   94MET      h 8031  19.526  12.917  16.761
   94MET     c2 8032  19.374  12.875  16.894
   94MET      h 8033  19.344  12.957  16.829
   94MET      h 8034  19.290  12.808  16.911
   94MET     c2 8035  19.408  12.944  17.027
   94MET      h 8036  19.507  12.985  17.013
   94MET      h 8037  19.346  13.032  17.049
   94MET     c3 8038  19.425  12.845  17.149
   94MET      h 8039  19.464  12.942  17.115
   94MET      h 8040  19.476  12.803  17.236
   94MET      h 8041  19.318  12.857  17.150
   95MET    c51 8042  23.500  21.195  23.221
   95MET    c52 8043  23.521  21.161  23.359
   95MET    c52 8044  23.654  21.115  23.412
   95MET    c51 8045  23.756  21.118  23.314
   95MET    c50 8046  23.739  21.164  23.174
   95MET    c50 8047  23.613  21.195  23.129
   95MET    np0 8048  23.602  21.219  22.997
   95MET    sp0 8049  23.760  21.225  22.943
   95MET    np0 8050  23.830  21.166  23.078
   95MET    cs0 8051  23.360  21.194  23.198
   95MET    c53 8052  23.300  21.210  23.320
   95MET    np1 8053  23.390  21.177  23.418
   95MET    cs0 8054  23.873  21.066  23.375
   95MET    c53 8055  23.846  21.062  23.506
   95MET    np1 8056  23.709  21.082  23.532
   95MET    cs2 8057  23.157  21.225  23.308
   95MET    cs1 8058  23.124  21.230  23.175
   95MET    sp1 8059  23.256  21.208  23.064
   95MET    cs2 8060  23.958  21.031  23.584
   95MET    cs1 8061  24.067  21.027  23.496
   95MET    sp1 8062  24.039  21.049  23.324
   95MET    c54 8063  22.981  21.239  23.153
   95MET    cs3 8064  22.911  21.256  23.276
   95MET    sp2 8065  23.022  21.258  23.417
   95MET    c54 8066  24.183  20.994  23.571
   95MET    cs3 8067  24.166  20.976  23.713
   95MET    sp2 8068  23.991  21.002  23.750
   95MET    c=0 8069  22.769  21.274  23.283
   95MET    c=1 8070  22.667  21.297  23.373
   95MET    c=0 8071  24.270  20.946  23.807
   95MET    c=1 8072  24.276  20.934  23.945
   95MET     c2 8073  23.345  21.161  23.555
   95MET     c2 8074  23.658  21.067  23.674
   95MET     c2 8075  24.315  20.983  23.504
   95MET     c2 8076  22.916  21.234  23.012
   95MET    c=2 8077  22.519  21.294  23.345
   95MET    c55 8078  22.448  21.321  23.475
   95MET    c56 8079  22.546  21.339  23.575
   95MET     c' 8080  22.677  21.326  23.514
   95MET    c=2 8081  24.396  20.927  24.025
   95MET    c55 8082  24.364  20.893  24.166
   95MET    c56 8083  24.223  20.893  24.171
   95MET     c' 8084  24.169  20.923  24.041
   95MET    cp3 8085  22.517  21.366  23.710
   95MET    cp2 8086  22.387  21.380  23.744
   95MET    cp1 8087  22.288  21.360  23.651
   95MET    cp0 8088  22.313  21.335  23.517
   95MET    cp3 8089  24.151  20.871  24.290
   95MET    cp2 8090  24.225  20.847  24.405
   95MET    cp1 8091  24.365  20.835  24.400
   95MET    cp0 8092  24.433  20.856  24.281
   95MET     o' 8093  22.777  21.343  23.582
   95MET     o' 8094  24.052  20.915  24.016
   95MET      f 8095  22.160  21.378  23.689
   95MET      f 8096  22.362  21.413  23.872
   95MET      f 8097  24.157  20.821  24.520
   95MET      f 8098  24.426  20.784  24.510
   95MET    c=3 8099  22.454  21.271  23.226
   95MET    ct1 8100  22.310  21.264  23.221
   95MET    nt1 8101  22.194  21.251  23.216
   95MET    ct0 8102  22.514  21.244  23.097
   95MET    nt0 8103  22.568  21.232  22.996
   95MET    c=3 8104  24.525  20.947  23.976
   95MET    ct0 8105  24.563  20.994  23.848
   95MET    nt0 8106  24.594  21.024  23.742
   95MET    ct1 8107  24.637  20.935  24.060
   95MET    nt1 8108  24.727  20.922  24.128
   95MET      h 8109  22.734  21.234  23.189
   95MET      h 8110  24.359  20.930  23.749
   95MET      h 8111  23.388  21.072  23.600
   95MET      h 8112  23.240  21.133  23.559
   95MET      h 8113  23.567  21.125  23.687
   95MET      h 8114  23.725  21.117  23.745
   95MET      h 8115  24.395  21.035  23.557
   95MET      h 8116  24.306  21.023  23.404
   95MET      h 8117  22.849  21.320  23.005
   95MET      h 8118  22.850  21.147  23.017
   95MET     ha 8119  22.593  21.391  23.783
   95MET     ha 8120  22.229  21.344  23.450
   95MET     ha 8121  24.043  20.876  24.294
   95MET     ha 8122  24.538  20.835  24.292
   95MET     c1 8123  23.357  21.288  23.644
   95MET      h 8124  23.464  21.302  23.632
   95MET     c2 8125  23.319  21.237  23.783
   95MET      h 8126  23.219  21.266  23.815
   95MET      h 8127  23.328  21.128  23.788
   95MET     c2 8128  23.403  21.315  23.889
   95MET      h 8129  23.510  21.309  23.870
   95MET      h 8130  23.379  21.420  23.877
   95MET     c2 8131  23.356  21.266  24.027
   95MET      h 8132  23.261  21.311  24.056
   95MET      h 8133  23.323  21.162  24.025
   95MET     c3 8134  23.448  21.303  24.148
   95MET      h 8135  23.542  21.250  24.134
   95MET      h 8136  23.458  21.411  24.158
   95MET      h 8137  23.404  21.266  24.241
   95MET     c1 8138  23.640  20.919  23.715
   95MET      h 8139  23.740  20.876  23.724
   95MET     c2 8140  23.558  20.842  23.615
   95MET      h 8141  23.458  20.884  23.610
   95MET      h 8142  23.597  20.851  23.513
   95MET     c2 8143  23.551  20.693  23.656
   95MET      h 8144  23.652  20.663  23.682
   95MET      h 8145  23.505  20.671  23.752
   95MET     c2 8146  23.498  20.600  23.551
   95MET      h 8147  23.545  20.603  23.452
   95MET      h 8148  23.503  20.500  23.594
   95MET     c3 8149  23.346  20.605  23.545
   95MET      h 8150  23.320  20.697  23.492
   95MET      h 8151  23.324  20.513  23.489
   95MET      h 8152  23.308  20.604  23.647
   95MET     c2 8153  23.278  21.415  23.607
   95MET      h 8154  23.191  21.394  23.544
   95MET      h 8155  23.241  21.469  23.695
   95MET     c3 8156  23.359  21.516  23.544
   95MET      h 8157  23.456  21.522  23.592
   95MET      h 8158  23.396  21.471  23.452
   95MET      h 8159  23.312  21.611  23.521
   95MET     c2 8160  23.568  20.919  23.856
   95MET      h 8161  23.471  20.971  23.845
   95MET      h 8162  23.524  20.821  23.880
   95MET     c3 8163  23.658  20.949  23.970
   95MET      h 8164  23.608  21.005  24.048
   95MET      h 8165  23.695  20.857  24.018
   95MET      h 8166  23.745  21.007  23.939
   95MET     c2 8167  24.342  20.839  23.480
   95MET      h 8168  24.311  20.778  23.565
   95MET      h 8169  24.279  20.789  23.406
   95MET     c2 8170  24.487  20.809  23.448
   95MET      h 8171  24.514  20.860  23.354
   95MET      h 8172  24.547  20.850  23.530
   95MET     c2 8173  24.517  20.653  23.437
   95MET      h 8174  24.441  20.596  23.383
   95MET      h 8175  24.611  20.631  23.386
   95MET     c2 8176  24.516  20.584  23.568
   95MET      h 8177  24.439  20.619  23.637
   95MET      h 8178  24.499  20.481  23.536
   95MET     c2 8179  24.656  20.581  23.642
   95MET      h 8180  24.693  20.680  23.667
   95MET      h 8181  24.737  20.531  23.588
   95MET     c2 8182  24.648  20.490  23.764
   95MET      h 8183  24.576  20.410  23.744
   95MET      h 8184  24.750  20.455  23.781
   95MET     c2 8185  24.602  20.569  23.885
   95MET      h 8186  24.503  20.613  23.888
   95MET      h 8187  24.669  20.655  23.886
   95MET     c2 8188  24.621  20.496  24.010
   95MET      h 8189  24.555  20.412  24.035
   95MET      h 8190  24.721  20.458  24.027
   95MET     c2 8191  24.577  20.581  24.137
   95MET      h 8192  24.470  20.604  24.130
   95MET      h 8193  24.627  20.676  24.117
   95MET     c3 8194  24.597  20.525  24.276
   95MET      h 8195  24.583  20.418  24.270
   95MET      h 8196  24.696  20.548  24.315
   95MET      h 8197  24.525  20.569  24.346
   95MET     c2 8198  23.000  21.214  22.891
   95MET      h 8199  23.066  21.300  22.879
   95MET      h 8200  23.058  21.122  22.902
   95MET     c2 8201  22.904  21.189  22.768
   95MET      h 8202  22.861  21.090  22.783
   95MET      h 8203  22.828  21.266  22.765
   95MET     c2 8204  22.988  21.188  22.636
   95MET      h 8205  23.038  21.282  22.618
   95MET      h 8206  23.066  21.111  22.634
   95MET     c2 8207  22.895  21.182  22.518
   95MET      h 8208  22.952  21.209  22.429
   95MET      h 8209  22.829  21.269  22.518
   95MET     c2 8210  22.828  21.041  22.495
   95MET      h 8211  22.812  21.031  22.387
   95MET      h 8212  22.891  20.955  22.520
   95MET     c2 8213  22.691  21.023  22.561
   95MET      h 8214  22.666  20.916  22.556
   95MET      h 8215  22.685  21.042  22.669
   95MET     c2 8216  22.585  21.115  22.509
   95MET      h 8217  22.607  21.218  22.536
   95MET      h 8218  22.569  21.108  22.402
   95MET     c2 8219  22.447  21.093  22.567
   95MET      h 8220  22.408  21.030  22.488
   95MET      h 8221  22.437  21.043  22.663
   95MET     c2 8222  22.353  21.215  22.568
   95MET      h 8223  22.388  21.276  22.485
   95MET      h 8224  22.250  21.191  22.541
   95MET     c3 8225  22.369  21.308  22.694
   95MET      h 8226  22.342  21.317  22.588
   95MET      h 8227  22.382  21.404  22.745
   95MET      h 8228  22.301  21.234  22.734
   96MET    c51 8229  12.510  14.326  10.106
   96MET    c52 8230  12.501  14.449  10.179
   96MET    c52 8231  12.475  14.454  10.327
   96MET    c51 8232  12.471  14.326  10.386
   96MET    c50 8233  12.491  14.197  10.315
   96MET    c50 8234  12.504  14.199  10.178
   96MET    np0 8235  12.504  14.079  10.117
   96MET    sp0 8236  12.513  13.970  10.244
   96MET    np0 8237  12.484  14.076  10.364
   96MET    cs0 8238  12.493  14.356   9.969
   96MET    c53 8239  12.525  14.490   9.954
   96MET    np1 8240  12.516  14.550  10.077
   96MET    cs0 8241  12.439  14.345  10.523
   96MET    c53 8242  12.454  14.476  10.545
   96MET    np1 8243  12.468  14.549  10.425
   96MET    cs2 8244  12.526  14.529   9.816
   96MET    cs1 8245  12.506  14.419   9.737
   96MET    sp1 8246  12.477  14.270   9.823
   96MET    cs2 8247  12.447  14.511  10.681
   96MET    cs1 8248  12.437  14.390  10.751
   96MET    sp1 8249  12.428  14.239  10.661
   96MET    c54 8250  12.499  14.450   9.596
   96MET    cs3 8251  12.531  14.587   9.572
   96MET    sp2 8252  12.565  14.675   9.724
   96MET    c54 8253  12.426  14.420  10.890
   96MET    cs3 8254  12.431  14.559  10.926
   96MET    sp2 8255  12.449  14.655  10.774
   96MET    c=0 8256  12.538  14.644   9.441
   96MET    c=1 8257  12.567  14.762   9.375
   96MET    c=0 8258  12.426  14.611  11.060
   96MET    c=1 8259  12.438  14.737  11.116
   96MET     c2 8260  12.520  14.694  10.085
   96MET     c2 8261  12.473  14.700  10.430
   96MET     c2 8262  12.415  14.311  10.990
   96MET     c2 8263  12.465  14.345   9.486
   96MET    c=2 8264  12.548  14.790   9.229
   96MET    c55 8265  12.590  14.934   9.206
   96MET    c56 8266  12.633  14.987   9.329
   96MET     c' 8267  12.620  14.884   9.430
   96MET    c=2 8268  12.454  14.767  11.256
   96MET    c55 8269  12.442  14.914  11.281
   96MET    c56 8270  12.431  14.970  11.152
   96MET     c' 8271  12.434  14.866  11.053
   96MET    cp3 8272  12.679  15.119   9.346
   96MET    cp2 8273  12.688  15.196   9.236
   96MET    cp1 8274  12.645  15.150   9.114
   96MET    cp0 8275  12.600  15.020   9.094
   96MET    cp3 8276  12.423  15.109  11.131
   96MET    cp2 8277  12.425  15.191  11.244
   96MET    cp1 8278  12.424  15.136  11.373
   96MET    cp0 8279  12.430  14.998  11.390
   96MET     o' 8280  12.657  14.907   9.545
   96MET     o' 8281  12.412  14.888  10.936
   96MET      f 8282  12.659  15.230   9.006
   96MET      f 8283  12.740  15.319   9.254
   96MET      f 8284  12.413  15.324  11.225
   96MET      f 8285  12.397  15.220  11.475
   96MET    c=3 8286  12.500  14.708   9.130
   96MET    ct1 8287  12.481  14.758   8.995
   96MET    nt1 8288  12.458  14.798   8.888
   96MET    ct0 8289  12.457  14.571   9.144
   96MET    nt0 8290  12.433  14.459   9.159
   96MET    c=3 8291  12.476  14.672  11.355
   96MET    ct0 8292  12.504  14.534  11.339
   96MET    nt0 8293  12.518  14.421  11.326
   96MET    ct1 8294  12.487  14.709  11.491
   96MET    nt1 8295  12.493  14.740  11.600
   96MET      h 8296  12.480  14.575   9.380
   96MET      h 8297  12.407  14.527  11.124
   96MET      h 8298  12.443  14.731  10.153
   96MET      h 8299  12.484  14.741   9.994
   96MET      h 8300  12.524  14.739  10.342
   96MET      h 8301  12.539  14.734  10.510
   96MET      h 8302  12.481  14.323  11.075
   96MET      h 8303  12.437  14.217  10.940
   96MET      h 8304  12.543  14.352   9.410
   96MET      h 8305  12.375  14.385   9.439
   96MET     ha 8306  12.723  15.154   9.439
   96MET     ha 8307  12.590  14.988   8.990
   96MET     ha 8308  12.420  15.151  11.032
   96MET     ha 8309  12.420  14.972  11.494
   96MET     c1 8310  12.660  14.756  10.110
   96MET      h 8311  12.681  14.703  10.203
   96MET     c2 8312  12.630  14.904  10.132
   96MET      h 8313  12.656  14.967  10.046
   96MET      h 8314  12.525  14.920  10.157
   96MET     c2 8315  12.732  14.961  10.237
   96MET      h 8316  12.731  14.905  10.330
   96MET      h 8317  12.831  14.946  10.195
   96MET     c2 8318  12.702  15.111  10.248
   96MET      h 8319  12.744  15.168  10.164
   96MET      h 8320  12.597  15.136  10.231
   96MET     c3 8321  12.766  15.184  10.371
   96MET      h 8322  12.720  15.144  10.461
   96MET      h 8323  12.875  15.177  10.369
   96MET      h 8324  12.742  15.291  10.369
   96MET     c1 8325  12.332  14.763  10.448
   96MET      h 8326  12.300  14.740  10.550
   96MET     c2 8327  12.233  14.711  10.348
   96MET      h 8328  12.265  14.739  10.247
   96MET      h 8329  12.228  14.602  10.346
   96MET     c2 8330  12.094  14.770  10.375
   96MET      h 8331  12.077  14.761  10.482
   96MET      h 8332  12.084  14.878  10.370
   96MET     c2 8333  11.980  14.705  10.303
   96MET      h 8334  11.970  14.596  10.310
   96MET      h 8335  11.889  14.755  10.335
   96MET     c3 8336  11.972  14.755  10.159
   96MET      h 8337  12.051  14.704  10.104
   96MET      h 8338  11.871  14.724  10.131
   96MET      h 8339  11.984  14.863  10.160
   96MET     c2 8340  12.773  14.736  10.007
   96MET      h 8341  12.734  14.712   9.907
   96MET      h 8342  12.837  14.823   9.997
   96MET     c3 8343  12.867  14.635  10.046
   96MET      h 8344  12.890  14.642  10.151
   96MET      h 8345  12.811  14.542  10.054
   96MET      h 8346  12.953  14.619   9.982
   96MET     c2 8347  12.350  14.920  10.431
   96MET      h 8348  12.392  14.938  10.331
   96MET      h 8349  12.254  14.970  10.413
   96MET     c3 8350  12.406  14.987  10.551
   96MET      h 8351  12.470  15.070  10.525
   96MET      h 8352  12.327  15.029  10.614
   96MET      h 8353  12.465  14.919  10.613
   96MET     c2 8354  12.271  14.297  11.025
   96MET      h 8355  12.224  14.394  11.035
   96MET      h 8356  12.205  14.258  10.948
   96MET     c2 8357  12.249  14.217  11.153
   96MET      h 8358  12.285  14.115  11.137
   96MET      h 8359  12.307  14.265  11.232
   96MET     c2 8360  12.096  14.215  11.197
   96MET      h 8361  12.025  14.201  11.116
   96MET      h 8362  12.074  14.137  11.270
   96MET     c2 8363  12.050  14.345  11.252
   96MET      h 8364  12.089  14.433  11.201
   96MET      h 8365  11.942  14.336  11.239
   96MET     c2 8366  12.071  14.362  11.409
   96MET      h 8367  12.175  14.359  11.438
   96MET      h 8368  12.019  14.289  11.471
   96MET     c2 8369  12.001  14.488  11.457
   96MET      h 8370  11.914  14.507  11.394
   96MET      h 8371  11.978  14.471  11.562
   96MET     c2 8372  12.096  14.607  11.446
   96MET      h 8373  12.131  14.641  11.349
   96MET      h 8374  12.186  14.572  11.497
   96MET     c2 8375  12.046  14.724  11.518
   96MET      h 8376  11.962  14.782  11.478
   96MET      h 8377  12.020  14.708  11.622
   96MET     c2 8378  12.147  14.847  11.510
   96MET      h 8379  12.160  14.877  11.406
   96MET      h 8380  12.241  14.798  11.537
   96MET     c3 8381  12.117  14.974  11.586
   96MET      h 8382  12.010  14.988  11.586
   96MET      h 8383  12.154  14.971  11.689
   96MET      h 8384  12.166  15.059  11.538
   96MET     c2 8385  12.432  14.205   9.524
   96MET      h 8386  12.520  14.159   9.569
   96MET      h 8387  12.349  14.205   9.594
   96MET     c2 8388  12.380  14.131   9.395
   96MET      h 8389  12.282  14.172   9.374
   96MET      h 8390  12.449  14.146   9.313
   96MET     c2 8391  12.363  13.978   9.427
   96MET      h 8392  12.457  13.931   9.454
   96MET      h 8393  12.294  13.957   9.508
   96MET     c2 8394  12.330  13.905   9.299
   96MET      h 8395  12.346  13.798   9.317
   96MET      h 8396  12.410  13.918   9.226
   96MET     c2 8397  12.182  13.926   9.248
   96MET      h 8398  12.154  13.834   9.197
   96MET      h 8399  12.107  13.937   9.327
   96MET     c2 8400  12.164  14.040   9.148
   96MET      h 8401  12.057  14.057   9.137
   96MET      h 8402  12.201  14.139   9.177
   96MET     c2 8403  12.238  14.019   9.019
   96MET      h 8404  12.345  14.023   9.034
   96MET      h 8405  12.211  13.928   8.967
   96MET     c2 8406  12.214  14.127   8.915
   96MET      h 8407  12.136  14.077   8.858
   96MET      h 8408  12.180  14.225   8.946
   96MET     c2 8409  12.326  14.147   8.811
   96MET      h 8410  12.376  14.050   8.805
   96MET      h 8411  12.290  14.164   8.709
   96MET     c3 8412  12.441  14.245   8.857
   96MET      h 8413  12.429  14.157   8.794
   96MET      h 8414  12.544  14.276   8.874
   96MET      h 8415  12.369  14.316   8.819
   97MET    c51 8416  15.801   3.787   6.728
   97MET    c52 8417  15.835   3.876   6.620
   97MET    c52 8418  15.929   3.835   6.510
   97MET    c51 8419  15.970   3.700   6.518
   97MET    c50 8420  15.926   3.604   6.623
   97MET    c50 8421  15.849   3.649   6.726
   97MET    np0 8422  15.827   3.562   6.827
   97MET    sp0 8423  15.887   3.418   6.768
   97MET    np0 8424  15.964   3.479   6.637
   97MET    cs0 8425  15.746   3.867   6.832
   97MET    c53 8426  15.703   3.984   6.774
   97MET    np1 8427  15.767   3.998   6.653
   97MET    cs0 8428  16.062   3.678   6.413
   97MET    c53 8429  16.051   3.785   6.333
   97MET    np1 8430  15.977   3.888   6.394
   97MET    cs2 8431  15.633   4.067   6.868
   97MET    cs1 8432  15.620   4.000   6.986
   97MET    sp1 8433  15.696   3.843   6.993
   97MET    cs2 8434  16.121   3.771   6.212
   97MET    cs1 8435  16.172   3.640   6.212
   97MET    sp1 8436  16.146   3.537   6.352
   97MET    c54 8437  15.555   4.079   7.089
   97MET    cs3 8438  15.507   4.203   7.037
   97MET    sp2 8439  15.545   4.220   6.863
   97MET    c54 8440  16.246   3.622   6.092
   97MET    cs3 8441  16.250   3.733   6.001
   97MET    sp2 8442  16.155   3.868   6.075
   97MET    c=0 8443  15.434   4.297   7.115
   97MET    c=1 8444  15.369   4.419   7.106
   97MET    c=0 8445  16.316   3.735   5.873
   97MET    c=1 8446  16.325   3.827   5.769
   97MET     c2 8447  15.758   4.124   6.583
   97MET     c2 8448  15.965   4.022   6.323
   97MET     c2 8449  16.311   3.492   6.063
   97MET     c2 8450  15.539   4.031   7.237
   97MET    c=2 8451  15.313   4.500   7.219
   97MET    c55 8452  15.256   4.626   7.159
   97MET    c56 8453  15.275   4.621   7.019
   97MET     c' 8454  15.342   4.496   6.987
   97MET    c=2 8455  16.376   3.801   5.637
   97MET    c55 8456  16.389   3.928   5.560
   97MET    c56 8457  16.333   4.026   5.644
   97MET     c' 8458  16.289   3.966   5.767
   97MET    cp3 8459  15.234   4.722   6.930
   97MET    cp2 8460  15.168   4.827   6.982
   97MET    cp1 8461  15.150   4.839   7.118
   97MET    cp0 8462  15.188   4.741   7.208
   97MET    cp3 8463  16.321   4.161   5.604
   97MET    cp2 8464  16.368   4.195   5.479
   97MET    cp1 8465  16.435   4.101   5.398
   97MET    cp0 8466  16.447   3.969   5.441
   97MET     o' 8467  15.363   4.468   6.870
   97MET     o' 8468  16.251   4.032   5.860
   97MET      f 8469  15.081   4.945   7.164
   97MET      f 8470  15.123   4.919   6.893
   97MET      f 8471  16.361   4.325   5.441
   97MET      f 8472  16.503   4.148   5.291
   97MET    c=3 8473  15.313   4.473   7.353
   97MET    ct1 8474  15.261   4.569   7.448
   97MET    nt1 8475  15.228   4.648   7.527
   97MET    ct0 8476  15.366   4.355   7.419
   97MET    nt0 8477  15.402   4.256   7.464
   97MET    c=3 8478  16.411   3.675   5.590
   97MET    ct0 8479  16.388   3.549   5.650
   97MET    nt0 8480  16.376   3.448   5.703
   97MET    ct1 8481  16.464   3.659   5.460
   97MET    nt1 8482  16.510   3.647   5.356
   97MET      h 8483  15.460   4.271   7.217
   97MET      h 8484  16.369   3.642   5.866
   97MET      h 8485  15.855   4.154   6.544
   97MET      h 8486  15.742   4.207   6.652
   97MET      h 8487  15.875   4.074   6.355
   97MET      h 8488  15.944   4.008   6.216
   97MET      h 8489  16.294   3.456   5.961
   97MET      h 8490  16.274   3.419   6.134
   97MET      h 8491  15.433   4.043   7.262
   97MET      h 8492  15.592   4.107   7.295
   97MET     ha 8493  15.239   4.711   6.822
   97MET     ha 8494  15.149   4.750   7.309
   97MET     ha 8495  16.273   4.234   5.668
   97MET     ha 8496  16.508   3.912   5.372
   97MET     c1 8497  15.643   4.135   6.478
   97MET      h 8498  15.674   4.050   6.418
   97MET     c2 8499  15.671   4.269   6.410
   97MET      h 8500  15.603   4.349   6.441
   97MET      h 8501  15.773   4.301   6.427
   97MET     c2 8502  15.629   4.257   6.260
   97MET      h 8503  15.678   4.175   6.209
   97MET      h 8504  15.523   4.232   6.259
   97MET     c2 8505  15.650   4.397   6.198
   97MET      h 8506  15.570   4.466   6.224
   97MET      h 8507  15.732   4.451   6.245
   97MET     c3 8508  15.649   4.403   6.042
   97MET      h 8509  15.736   4.347   6.006
   97MET      h 8510  15.554   4.369   6.002
   97MET      h 8511  15.662   4.506   6.008
   97MET     c1 8512  16.092   4.109   6.339
   97MET      h 8513  16.171   4.061   6.281
   97MET     c2 8514  16.134   4.122   6.483
   97MET      h 8515  16.055   4.174   6.539
   97MET      h 8516  16.145   4.025   6.533
   97MET     c2 8517  16.265   4.202   6.493
   97MET      h 8518  16.332   4.161   6.418
   97MET      h 8519  16.264   4.304   6.455
   97MET     c2 8520  16.334   4.198   6.627
   97MET      h 8521  16.353   4.099   6.671
   97MET      h 8522  16.426   4.255   6.616
   97MET     c3 8523  16.268   4.295   6.724
   97MET      h 8524  16.176   4.247   6.757
   97MET      h 8525  16.345   4.302   6.802
   97MET      h 8526  16.251   4.389   6.672
   97MET     c2 8527  15.497   4.123   6.524
   97MET      h 8528  15.484   4.147   6.630
   97MET      h 8529  15.430   4.189   6.468
   97MET     c3 8530  15.439   3.994   6.497
   97MET      h 8531  15.470   3.958   6.399
   97MET      h 8532  15.498   3.922   6.553
   97MET      h 8533  15.334   3.980   6.520
   97MET     c2 8534  16.058   4.252   6.278
   97MET      h 8535  15.973   4.292   6.334
   97MET      h 8536  16.130   4.328   6.311
   97MET     c3 8537  16.064   4.256   6.131
   97MET      h 8538  15.989   4.324   6.089
   97MET      h 8539  16.160   4.293   6.094
   97MET      h 8540  16.046   4.158   6.085
   97MET     c2 8541  16.455   3.504   6.099
   97MET      h 8542  16.494   3.601   6.070
   97MET      h 8543  16.477   3.514   6.206
   97MET     c2 8544  16.541   3.394   6.040
   97MET      h 8545  16.508   3.298   6.082
   97MET      h 8546  16.525   3.395   5.932
   97MET     c2 8547  16.696   3.416   6.068
   97MET      h 8548  16.720   3.450   6.169
   97MET      h 8549  16.755   3.326   6.053
   97MET     c2 8550  16.754   3.526   5.987
   97MET      h 8551  16.689   3.613   5.975
   97MET      h 8552  16.843   3.550   6.047
   97MET     c2 8553  16.811   3.482   5.846
   97MET      h 8554  16.734   3.442   5.781
   97MET      h 8555  16.890   3.408   5.848
   97MET     c2 8556  16.886   3.597   5.782
   97MET      h 8557  16.932   3.658   5.861
   97MET      h 8558  16.958   3.551   5.715
   97MET     c2 8559  16.791   3.683   5.701
   97MET      h 8560  16.711   3.738   5.750
   97MET      h 8561  16.739   3.611   5.638
   97MET     c2 8562  16.861   3.777   5.614
   97MET      h 8563  16.911   3.865   5.656
   97MET      h 8564  16.936   3.733   5.548
   97MET     c2 8565  16.762   3.864   5.526
   97MET      h 8566  16.698   3.924   5.591
   97MET      h 8567  16.696   3.786   5.486
   97MET     c3 8568  16.816   3.960   5.423
   97MET      h 8569  16.909   4.000   5.462
   97MET      h 8570  16.834   3.912   5.326
   97MET      h 8571  16.745   4.041   5.404
   97MET     c2 8572  15.595   3.900   7.280
   97MET      h 8573  15.543   3.820   7.227
   97MET      h 8574  15.702   3.897   7.258
   97MET     c2 8575  15.583   3.891   7.437
   97MET      h 8576  15.656   3.961   7.476
   97MET      h 8577  15.482   3.916   7.467
   97MET     c2 8578  15.623   3.747   7.483
   97MET      h 8579  15.557   3.671   7.443
   97MET      h 8580  15.724   3.717   7.456
   97MET     c2 8581  15.595   3.734   7.631
   97MET      h 8582  15.596   3.627   7.656
   97MET      h 8583  15.489   3.751   7.651
   97MET     c2 8584  15.698   3.808   7.724
   97MET      h 8585  15.704   3.751   7.816
   97MET      h 8586  15.801   3.810   7.686
   97MET     c2 8587  15.658   3.951   7.763
   97MET      h 8588  15.746   3.998   7.809
   97MET      h 8589  15.633   4.020   7.682
   97MET     c2 8590  15.533   3.958   7.845
   97MET      h 8591  15.446   3.928   7.787
   97MET      h 8592  15.537   3.900   7.937
   97MET     c2 8593  15.496   4.097   7.893
   97MET      h 8594  15.540   4.092   7.992
   97MET      h 8595  15.535   4.184   7.839
   97MET     c2 8596  15.347   4.122   7.921
   97MET      h 8597  15.307   4.024   7.947
   97MET      h 8598  15.328   4.182   8.011
   97MET     c3 8599  15.263   4.165   7.795
   97MET      h 8600  15.248   4.110   7.888
   97MET      h 8601  15.179   4.160   7.725
   97MET      h 8602  15.302   4.261   7.825
   98MET    c51 8603  23.171  11.496  21.176
   98MET    c52 8604  23.254  11.558  21.077
   98MET    c52 8605  23.284  11.706  21.079
   98MET    c51 8606  23.231  11.772  21.192
   98MET    c50 8607  23.155  11.706  21.302
   98MET    c50 8608  23.122  11.574  21.289
   98MET    np0 8609  23.038  11.525  21.383
   98MET    sp0 8610  23.028  11.647  21.496
   98MET    np0 8611  23.101  11.763  21.407
   98MET    cs0 8612  23.130  11.370  21.124
   98MET    c53 8613  23.221  11.337  21.026
   98MET    np1 8614  23.286  11.451  20.987
   98MET    cs0 8615  23.261  11.910  21.178
   98MET    c53 8616  23.350  11.916  21.078
   98MET    np1 8617  23.361  11.794  21.008
   98MET    cs2 8618  23.198  11.205  20.975
   98MET    cs1 8619  23.098  11.145  21.048
   98MET    sp1 8620  23.024  11.245  21.169
   98MET    cs2 8621  23.407  12.044  21.063
   98MET    cs1 8622  23.357  12.121  21.168
   98MET    sp1 8623  23.240  12.050  21.279
   98MET    c54 8624  23.064  11.013  20.999
   98MET    cs3 8625  23.154  10.970  20.897
   98MET    sp2 8626  23.277  11.096  20.861
   98MET    c54 8627  23.410  12.253  21.156
   98MET    cs3 8628  23.500  12.276  21.046
   98MET    sp2 8629  23.515  12.121  20.954
   98MET    c=0 8630  23.148  10.841  20.836
   98MET    c=1 8631  23.212  10.762  20.743
   98MET    c=0 8632  23.567  12.399  21.017
   98MET    c=1 8633  23.662  12.439  20.924
   98MET     c2 8634  23.369  11.448  20.868
   98MET     c2 8635  23.447  11.787  20.884
   98MET     c2 8636  23.375  12.357  21.255
   98MET     c2 8637  22.946  10.929  21.056
   98MET    c=2 8638  23.165  10.630  20.690
   98MET    c55 8639  23.267  10.584  20.588
   98MET    c56 8640  23.369  10.681  20.582
   98MET     c' 8641  23.336  10.787  20.675
   98MET    c=2 8642  23.736  12.563  20.925
   98MET    c55 8643  23.812  12.581  20.799
   98MET    c56 8644  23.792  12.460  20.729
   98MET     c' 8645  23.707  12.373  20.805
   98MET    cp3 8646  23.481  10.672  20.497
   98MET    cp2 8647  23.494  10.561  20.422
   98MET    cp1 8648  23.396  10.464  20.423
   98MET    cp0 8649  23.285  10.470  20.506
   98MET    cp3 8650  23.854  12.434  20.605
   98MET    cp2 8651  23.935  12.533  20.552
   98MET    cp1 8652  23.947  12.658  20.615
   98MET    cp0 8653  23.884  12.682  20.736
   98MET     o' 8654  23.415  10.880  20.690
   98MET     o' 8655  23.664  12.270  20.760
   98MET      f 8656  23.414  10.354  20.348
   98MET      f 8657  23.606  10.552  20.348
   98MET      f 8658  23.991  12.511  20.431
   98MET      f 8659  24.004  12.758  20.543
   98MET    c=3 8660  23.052  10.559  20.721
   98MET    ct1 8661  23.020  10.436  20.652
   98MET    nt1 8662  22.988  10.341  20.592
   98MET    ct0 8663  22.949  10.595  20.816
   98MET    nt0 8664  22.876  10.626  20.900
   98MET    c=3 8665  23.734  12.655  21.031
   98MET    ct0 8666  23.677  12.639  21.159
   98MET    nt0 8667  23.623  12.630  21.260
   98MET    ct1 8668  23.807  12.775  21.023
   98MET    nt1 8669  23.863  12.874  21.014
   98MET      h 8670  23.046  10.809  20.856
   98MET      h 8671  23.528  12.471  21.087
   98MET      h 8672  23.351  11.535  20.806
   98MET      h 8673  23.336  11.371  20.798
   98MET      h 8674  23.480  11.684  20.867
   98MET      h 8675  23.543  11.837  20.900
   98MET      h 8676  23.461  12.414  21.290
   98MET      h 8677  23.326  12.310  21.339
   98MET      h 8678  22.986  10.830  21.081
   98MET      h 8679  22.882  10.912  20.969
   98MET     ha 8680  23.564  10.742  20.502
   98MET     ha 8681  23.227  10.378  20.514
   98MET     ha 8682  23.842  12.339  20.555
   98MET     ha 8683  23.895  12.784  20.767
   98MET     c1 8684  23.520  11.419  20.893
   98MET      h 8685  23.538  11.503  20.960
   98MET     c2 8686  23.583  11.440  20.755
   98MET      h 8687  23.609  11.347  20.704
   98MET      h 8688  23.517  11.498  20.690
   98MET     c2 8689  23.726  11.500  20.774
   98MET      h 8690  23.725  11.591  20.833
   98MET      h 8691  23.782  11.428  20.833
   98MET     c2 8692  23.787  11.511  20.633
   98MET      h 8693  23.823  11.414  20.596
   98MET      h 8694  23.713  11.529  20.556
   98MET     c3 8695  23.916  11.599  20.621
   98MET      h 8696  23.887  11.702  20.643
   98MET      h 8697  23.996  11.560  20.684
   98MET      h 8698  23.953  11.598  20.518
   98MET     c1 8699  23.377  11.848  20.759
   98MET      h 8700  23.372  11.956  20.776
   98MET     c2 8701  23.239  11.791  20.739
   98MET      h 8702  23.247  11.684  20.719
   98MET      h 8703  23.176  11.799  20.828
   98MET     c2 8704  23.171  11.861  20.620
   98MET      h 8705  23.187  11.968  20.633
   98MET      h 8706  23.219  11.853  20.523
   98MET     c2 8707  23.023  11.836  20.606
   98MET      h 8708  22.960  11.854  20.694
   98MET      h 8709  22.990  11.895  20.520
   98MET     c3 8710  22.997  11.701  20.540
   98MET      h 8711  23.014  11.626  20.618
   98MET      h 8712  22.893  11.712  20.510
   98MET      h 8713  23.065  11.691  20.456
   98MET     c2 8714  23.563  11.285  20.955
   98MET      h 8715  23.488  11.207  20.941
   98MET      h 8716  23.657  11.248  20.914
   98MET     c3 8717  23.596  11.296  21.094
   98MET      h 8718  23.652  11.387  21.114
   98MET      h 8719  23.505  11.329  21.145
   98MET      h 8720  23.634  11.207  21.145
   98MET     c2 8721  23.469  11.815  20.635
   98MET      h 8722  23.479  11.706  20.628
   98MET      h 8723  23.415  11.828  20.540
   98MET     c3 8724  23.587  11.904  20.623
   98MET      h 8725  23.673  11.852  20.583
   98MET      h 8726  23.568  11.988  20.554
   98MET      h 8727  23.617  11.946  20.719
   98MET     c2 8728  23.267  12.441  21.196
   98MET      h 8729  23.285  12.459  21.091
   98MET      h 8730  23.170  12.393  21.184
   98MET     c2 8731  23.248  12.573  21.268
   98MET      h 8732  23.217  12.553  21.371
   98MET      h 8733  23.345  12.624  21.269
   98MET     c2 8734  23.142  12.667  21.196
   98MET      h 8735  23.053  12.617  21.160
   98MET      h 8736  23.106  12.748  21.260
   98MET     c2 8737  23.194  12.726  21.070
   98MET      h 8738  23.255  12.658  21.009
   98MET      h 8739  23.100  12.751  21.020
   98MET     c2 8740  23.269  12.864  21.087
   98MET      h 8741  23.359  12.856  21.148
   98MET      h 8742  23.210  12.945  21.130
   98MET     c2 8743  23.298  12.925  20.951
   98MET      h 8744  23.219  12.895  20.881
   98MET      h 8745  23.305  13.033  20.967
   98MET     c2 8746  23.432  12.875  20.898
   98MET      h 8747  23.446  12.770  20.876
   98MET      h 8748  23.500  12.893  20.981
   98MET     c2 8749  23.479  12.951  20.783
   98MET      h 8750  23.431  12.938  20.686
   98MET      h 8751  23.483  13.059  20.797
   98MET     c2 8752  23.621  12.901  20.731
   98MET      h 8753  23.614  12.797  20.699
   98MET      h 8754  23.677  12.897  20.826
   98MET     c3 8755  23.690  12.974  20.619
   98MET      h 8756  23.613  13.009  20.551
   98MET      h 8757  23.750  13.058  20.654
   98MET      h 8758  23.758  12.907  20.566
   98MET     c2 8759  22.857  10.985  21.161
   98MET      h 8760  22.916  11.000  21.252
   98MET      h 8761  22.815  11.079  21.127
   98MET     c2 8762  22.735  10.887  21.179
   98MET      h 8763  22.674  10.898  21.091
   98MET      h 8764  22.771  10.786  21.192
   98MET     c2 8765  22.651  10.933  21.304
   98MET      h 8766  22.708  10.929  21.396
   98MET      h 8767  22.612  11.034  21.296
   98MET     c2 8768  22.545  10.829  21.332
   98MET      h 8769  22.506  10.848  21.432
   98MET      h 8770  22.591  10.733  21.352
   98MET     c2 8771  22.424  10.831  21.230
   98MET      h 8772  22.336  10.799  21.286
   98MET      h 8773  22.397  10.930  21.192
   98MET     c2 8774  22.438  10.735  21.111
   98MET      h 8775  22.360  10.761  21.039
   98MET      h 8776  22.530  10.743  21.051
   98MET     c2 8777  22.443  10.591  21.150
   98MET      h 8778  22.534  10.568  21.205
   98MET      h 8779  22.357  10.557  21.207
   98MET     c2 8780  22.449  10.494  21.033
   98MET      h 8781  22.342  10.471  21.028
   98MET      h 8782  22.485  10.529  20.937
   98MET     c2 8783  22.513  10.357  21.061
   98MET      h 8784  22.499  10.341  21.168
   98MET      h 8785  22.461  10.273  21.015
   98MET     c3 8786  22.670  10.354  21.044
   98MET      h 8787  22.593  10.305  21.105
   98MET      h 8788  22.773  10.333  21.075
   98MET      h 8789  22.640  10.338  20.942
   99MET    c51 8790  13.028   9.934   4.431
   99MET    c52 8791  13.107   9.869   4.532
   99MET    c52 8792  13.241   9.809   4.503
   99MET    c51 8793  13.285   9.832   4.370
   99MET    c50 8794  13.210   9.909   4.268
   99MET    c50 8795  13.083   9.953   4.297
   99MET    np0 8796  13.014  10.006   4.195
   99MET    sp0 8797  13.127  10.021   4.073
   99MET    np0 8798  13.244   9.931   4.143
   99MET    cs0 8799  12.895   9.942   4.480
   99MET    c53 8800  12.903   9.932   4.617
   99MET    np1 8801  13.023   9.875   4.649
   99MET    cs0 8802  13.409   9.765   4.355
   99MET    c53 8803  13.447   9.731   4.478
   99MET    np1 8804  13.342   9.748   4.572
   99MET    cs2 8805  12.775   9.952   4.679
   99MET    cs1 8806  12.684   9.989   4.584
   99MET    sp1 8807  12.743   9.990   4.420
   99MET    cs2 8808  13.577   9.681   4.484
   99MET    cs1 8809  13.629   9.694   4.355
   99MET    sp1 8810  13.527   9.756   4.226
   99MET    c54 8811  12.550  10.006   4.637
   99MET    cs3 8812  12.549   9.996   4.779
   99MET    sp2 8813  12.713   9.963   4.844
   99MET    c54 8814  13.762   9.641   4.356
   99MET    cs3 8815  13.812   9.593   4.482
   99MET    sp2 8816  13.680   9.614   4.604
   99MET    c=0 8817  12.432  10.016   4.858
   99MET    c=1 8818  12.388  10.020   4.989
   99MET    c=0 8819  13.943   9.539   4.505
   99MET    c=1 8820  14.012   9.496   4.617
   99MET     c2 8821  13.047   9.830   4.785
   99MET     c2 8822  13.363   9.703   4.715
   99MET     c2 8823  13.844   9.643   4.232
   99MET     c2 8824  12.426  10.035   4.547
   99MET    c=2 8825  12.246  10.028   5.037
   99MET    c55 8826  12.250  10.026   5.188
   99MET    c56 8827  12.385  10.018   5.228
   99MET     c' 8828  12.467  10.016   5.109
   99MET    c=2 8829  14.153   9.468   4.626
   99MET    c55 8830  14.187   9.403   4.755
   99MET    c56 8831  14.067   9.406   4.828
   99MET     c' 8832  13.963   9.466   4.749
   99MET    cp3 8833  12.426  10.014   5.362
   99MET    cp2 8834  12.331  10.023   5.457
   99MET    cp1 8835  12.198  10.028   5.423
   99MET    cp0 8836  12.154  10.033   5.292
   99MET    cp3 8837  14.058   9.358   4.960
   99MET    cp2 8838  14.173   9.307   5.018
   99MET    cp1 8839  14.291   9.294   4.943
   99MET    cp0 8840  14.297   9.339   4.812
   99MET     o' 8841  12.589  10.015   5.121
   99MET     o' 8842  13.848   9.466   4.784
   99MET      f 8843  12.107  10.040   5.522
   99MET      f 8844  12.375  10.027   5.585
   99MET      f 8845  14.165   9.257   5.143
   99MET      f 8846  14.389   9.217   4.996
   99MET    c=3 8847  12.130  10.033   4.963
   99MET    ct1 8848  12.001  10.032   5.028
   99MET    nt1 8849  11.896  10.023   5.079
   99MET    ct0 8850  12.118  10.036   4.819
   99MET    nt0 8851  12.115  10.046   4.704
   99MET    c=3 8852  14.245   9.495   4.524
   99MET    ct0 8853  14.224   9.569   4.405
   99MET    nt0 8854  14.205   9.622   4.305
   99MET    ct1 8855  14.381   9.461   4.538
   99MET    nt1 8856  14.490   9.431   4.549
   99MET      h 8857  12.351   9.999   4.787
   99MET      h 8858  13.991   9.534   4.409
   99MET      h 8859  13.093   9.731   4.786
   99MET      h 8860  12.953   9.804   4.835
   99MET      h 8861  13.298   9.758   4.782
   99MET      h 8862  13.462   9.733   4.752
   99MET      h 8863  13.946   9.679   4.247
   99MET      h 8864  13.794   9.705   4.159
   99MET      h 8865  12.376  10.122   4.590
   99MET      h 8866  12.359   9.951   4.568
   99MET     ha 8867  12.530  10.020   5.392
   99MET     ha 8868  12.049  10.059   5.278
   99MET     ha 8869  13.966   9.366   5.017
   99MET     ha 8870  14.391   9.314   4.766
   99MET     c1 8871  13.116   9.932   4.879
   99MET      h 8872  13.205   9.946   4.818
   99MET     c2 8873  13.142   9.852   5.006
   99MET      h 8874  13.074   9.875   5.088
   99MET      h 8875  13.138   9.745   4.986
   99MET     c2 8876  13.276   9.902   5.069
   99MET      h 8877  13.359   9.897   4.999
   99MET      h 8878  13.263  10.007   5.091
   99MET     c2 8879  13.294   9.823   5.201
   99MET      h 8880  13.230   9.863   5.281
   99MET      h 8881  13.250   9.723   5.196
   99MET     c3 8882  13.436   9.829   5.265
   99MET      h 8883  13.504   9.778   5.198
   99MET      h 8884  13.464   9.932   5.290
   99MET      h 8885  13.437   9.773   5.359
   99MET     c1 8886  13.347   9.549   4.731
   99MET      h 8887  13.432   9.503   4.681
[truncated: 4,254,377 more chars]
