# Supplementary material for: Deuteration-enhanced neutron contrasts to probe amorphous domain sizes in organic photovoltaic bulk heterojunction films
Source: Nat Commun. 2024 Mar 30;15:2784. doi: 10.1038/s41467-024-47052-7 (PMC10981694; doi:10.1038/s41467-024-47052-7)
Supplement: Supplementary file 9 — Supplementary Data 6 [file 41467_2024_47052_MOESM9_ESM.txt]

Great Red Owns Many ACres of Sand in water
103428
    1MET    c51    1   1.672   3.345   8.950 -0.5740  0.1397 -0.5340
    1MET    c52    2   1.738   3.261   8.858 -0.3664  0.0705 -0.8364
    1MET    c52    3   1.857   3.191   8.892 -0.3996 -0.0295  0.8282
    1MET    c51    4   1.904   3.199   9.023 -0.3667 -0.4505  0.4250
    1MET    c50    5   1.845   3.289   9.120 -0.3201  0.1491  0.1920
    1MET    c50    6   1.728   3.359   9.084  0.0871  0.5514 -0.3084
    1MET    np0    7   1.679   3.429   9.183 -0.2760  0.4746  0.8945
    1MET    sp0    8   1.789   3.429   9.305  0.1974 -0.2522  0.3179
    1MET    np0    9   1.895   3.324   9.240  0.1445 -0.4105  0.2860
    1MET    cs0   10   1.558   3.389   8.887 -0.1643  0.1569 -0.1030
    1MET    c53   11   1.546   3.327   8.766  1.2330  0.1788  0.1972
    1MET    np1   12   1.660   3.254   8.744  0.6097 -0.2448 -0.3160
    1MET    cs0   13   2.023   3.124   9.031  0.2887  0.3375  0.7045
    1MET    c53   14   2.057   3.077   8.908  0.2847 -0.5743 -0.2546
    1MET    np1   15   1.958   3.114   8.823  0.0506  0.1669 -0.3866
    1MET    cs2   16   1.418   3.357   8.706 -0.8116  0.3396 -0.4672
    1MET    cs1   17   1.351   3.454   8.781  0.3078 -0.5198 -0.2378
    1MET    sp1   18   1.426   3.483   8.933 -0.3271  0.0954  0.1954
    1MET    cs2   19   2.176   3.007   8.902  0.0087  0.1739  0.2154
    1MET    cs1   20   2.232   2.986   9.030 -0.3997  0.3903 -0.1073
    1MET    sp1   21   2.147   3.073   9.152 -0.0363  0.0217  0.5125
    1MET    c54   22   1.225   3.495   8.738  0.3670  0.0680 -0.4182
    1MET    cs3   23   1.187   3.432   8.618 -0.7043 -0.4478 -0.0531
    1MET    sp2   24   1.311   3.309   8.571 -0.0232  0.3272 -0.1394
    1MET    c54   25   2.347   2.911   9.037 -0.1044 -0.2593  0.0016
    1MET    cs3   26   2.379   2.861   8.907  0.3005  0.4418 -0.5028
    1MET    sp2   27   2.266   2.917   8.785 -0.1550 -0.3797 -0.1006
    1MET    c=0   28   1.068   3.471   8.547  0.2445  0.0377  0.6656
    1MET    c=1   29   1.019   3.459   8.416 -0.0125  0.0515 -0.3234
    1MET    c=0   30   2.508   2.816   8.878 -0.0283 -0.5129  0.0365
    1MET    c=1   31   2.589   2.790   8.770  0.3285 -0.0062 -0.5248
    1MET     c2   32   1.663   3.182   8.622 -1.1177  0.7239  0.2288
    1MET     c2   33   1.979   3.082   8.679 -0.8032 -0.7551  0.2369
    1MET     c2   34   2.416   2.893   9.167  0.5276 -0.0931  0.0818
    1MET     c2   35   1.151   3.600   8.825  0.0373  0.3615  0.4169
    1MET    c=2   36   0.876   3.496   8.376  0.4215  0.8259 -0.3216
    1MET    c55   37   0.871   3.463   8.229 -0.2425  0.0288  0.6774
    1MET    c56   38   0.994   3.416   8.183 -0.3554 -0.0572  0.5034
    1MET     c'   39   1.090   3.405   8.293 -0.3055  0.1215  0.0525
    1MET    c=2   40   2.717   2.718   8.769 -0.3523 -0.0607  0.3085
    1MET    c55   41   2.758   2.695   8.626 -0.5917 -0.1138 -0.2544
    1MET    c56   42   2.662   2.752   8.541  0.0364  0.0485  0.0685
    1MET     c'   43   2.557   2.816   8.624 -0.3878  0.3875 -0.6437
    1MET    cp3   44   1.017   3.382   8.052  0.4454 -0.6790 -0.1020
    1MET    cp2   45   0.921   3.403   7.955 -0.2363 -0.1886 -0.1840
    1MET    cp1   46   0.797   3.445   8.000 -0.5174 -0.6988 -0.0408
    1MET    cp0   47   0.771   3.475   8.131  0.3384 -0.2110 -0.7243
    1MET    cp3   48   2.669   2.755   8.404  0.5003  0.5456  1.1492
    1MET    cp2   49   2.779   2.690   8.351 -0.0746  0.0401 -0.1725
    1MET    cp1   50   2.877   2.630   8.435 -0.3570 -0.2772 -0.1984
    1MET    cp0   51   2.866   2.634   8.571 -0.0901 -0.4798  0.1061
    1MET     o'   52   1.205   3.360   8.280 -0.3069  0.0794  0.1171
    1MET     o'   53   2.463   2.874   8.576  0.1866 -0.2544  0.1242
    1MET      f   54   0.711   3.452   7.900 -0.2845  0.3518 -0.2309
    1MET      f   55   0.936   3.384   7.829 -0.3100 -0.1238 -0.0337
    1MET      f   56   2.800   2.685   8.223 -0.1269  0.1470  0.1099
    1MET      f   57   2.974   2.579   8.370 -0.2958  0.2584  0.3650
    1MET    c=3   58   0.772   3.557   8.447 -0.3856  0.2561  0.6568
    1MET    ct1   59   0.645   3.578   8.391 -0.6341 -0.4221  0.7033
    1MET    nt1   60   0.539   3.592   8.344  0.4183  0.2370 -0.7315
    1MET    ct0   61   0.779   3.608   8.581 -0.1660 -0.2733 -0.1979
    1MET    nt0   62   0.784   3.640   8.695 -0.6945  0.3575 -0.8178
    1MET    c=3   63   2.812   2.700   8.873 -0.3506 -0.2658 -0.2299
    1MET    ct0   64   2.783   2.729   9.010  0.0629 -0.0345  0.4083
    1MET    nt0   65   2.761   2.757   9.117 -0.0136 -0.2219 -0.2657
    1MET    ct1   66   2.932   2.618   8.858  0.8760  0.0757 -0.3367
    1MET    nt1   67   3.026   2.549   8.854  0.2812  0.2440 -0.3798
    1MET      h   68   0.993   3.494   8.622  1.9193 -0.0144  2.3797
    1MET      h   69   2.562   2.788   8.968  2.8568 -0.2079 -1.5158
    1MET      h   70   1.760   3.206   8.579 -1.6606  1.5378 -0.5471
    1MET      h   71   1.601   3.237   8.551 -0.6649  0.8219 -0.0947
    1MET      h   72   1.885   3.057   8.629  0.0440 -0.6509 -1.4683
    1MET      h   73   2.043   2.995   8.661  1.4243  0.8943  0.0025
    1MET      h   74   2.388   2.978   9.230 -1.1562 -1.0364  0.6525
    1MET      h   75   2.524   2.906   9.159  0.5073 -0.6296 -1.0685
    1MET      h   76   1.105   3.660   8.746 -1.7024 -1.3221  0.1013
    1MET      h   77   1.225   3.655   8.883  1.2600  1.5336 -2.1808
    1MET     ha   78   1.108   3.329   8.025 -0.0145 -1.9649  0.8472
    1MET     ha   79   0.675   3.521   8.152  0.5143  0.4939 -1.4256
    1MET     ha   80   2.603   2.820   8.349  0.7912  0.1729  0.3535
    1MET     ha   81   2.952   2.588   8.618  0.5680 -0.6306 -1.2318
    1MET     c1   82   1.636   3.032   8.637 -0.0798  0.2877  0.2119
    1MET      h   83   1.703   2.990   8.712 -2.2541 -1.6392  1.1072
    1MET     c2   84   1.674   2.964   8.505  0.0662 -0.0507 -1.2453
    1MET      h   85   1.589   2.935   8.445 -1.1302 -2.0636  1.3257
    1MET      h   86   1.733   3.035   8.447  1.4927 -1.4663 -1.5844
    1MET     c2   87   1.766   2.843   8.518  0.3016  0.5724  0.1400
    1MET      h   88   1.870   2.876   8.516  1.0137 -1.4410  2.1484
    1MET      h   89   1.753   2.788   8.611 -1.4481 -1.0361 -1.0286
    1MET     c2   90   1.749   2.747   8.408 -0.0834  0.4798  0.3934
    1MET      h   91   1.642   2.736   8.392 -0.0975  1.8987 -0.5700
    1MET      h   92   1.797   2.792   8.321  1.8082 -1.3263  0.4661
    1MET     c3   93   1.809   2.607   8.444 -0.0394 -0.3827  0.3198
    1MET      h   94   1.778   2.579   8.545  1.7969 -1.0605  0.7130
    1MET      h   95   1.761   2.535   8.377  0.0990  0.3567 -0.5829
    1MET      h   96   1.918   2.603   8.438  0.2532  2.4100  2.7282
    1MET     c1   97   2.060   3.186   8.598 -0.6472 -0.3500 -0.0893
    1MET      h   98   2.150   3.170   8.657 -0.6424  1.6119  0.4455
    1MET     c2   99   2.005   3.334   8.598  0.0949 -0.3261 -0.2256
    1MET      h  100   1.963   3.332   8.497  0.6028 -0.1767 -0.4454
    1MET      h  101   1.928   3.350   8.672 -0.6826 -1.6832 -0.7189
    1MET     c2  102   2.112   3.450   8.617 -0.0414 -0.1306  0.4824
    1MET      h  103   2.156   3.444   8.716  1.7508  0.9037 -0.2239
    1MET      h  104   2.193   3.441   8.545 -0.3677  0.0231  0.0903
    1MET     c2  105   2.048   3.581   8.597 -0.1393 -0.1900  0.4187
    1MET      h  106   1.945   3.583   8.632 -0.2429 -3.0230  0.3333
    1MET      h  107   2.095   3.665   8.649  0.1041  0.4539 -0.8336
    1MET     c3  108   2.058   3.628   8.454  0.0510 -0.1641  0.2301
    1MET      h  109   2.014   3.544   8.401  1.6029 -1.1204  0.4488
    1MET      h  110   1.995   3.715   8.431  1.5857  0.4866 -1.6941
    1MET      h  111   2.163   3.641   8.428  0.2295  1.8564  1.8403
    1MET     c2  112   1.502   2.998   8.690  0.6521  0.2831 -0.5561
    1MET      h  113   1.480   3.061   8.776 -1.7606  0.9578 -1.6149
    1MET      h  114   1.427   3.027   8.616 -1.5447 -0.6668  1.2516
    1MET     c3  115   1.498   2.847   8.716 -0.1918 -0.2640  0.0524
    1MET      h  116   1.414   2.822   8.781  1.1369 -1.1753  1.4371
    1MET      h  117   1.476   2.793   8.624 -3.4123 -0.2949  0.7877
    1MET      h  118   1.588   2.820   8.772 -0.5290 -2.5371 -0.4494
    1MET     c2  119   2.088   3.142   8.453 -0.5256  0.4279  0.1487
    1MET      h  120   1.992   3.118   8.406 -2.0125  2.4383  2.0325
    1MET      h  121   2.131   3.222   8.392 -0.4353  0.6766  0.5362
    1MET     c3  122   2.183   3.023   8.440 -0.2106 -0.2745 -0.0509
    1MET      h  123   2.131   2.927   8.434  0.3068 -0.8224  3.1468
    1MET      h  124   2.235   3.025   8.344 -0.1202 -2.4598 -0.0938
    1MET      h  125   2.257   3.017   8.520  0.5921 -0.0769 -0.7754
    1MET     c2  126   2.379   2.760   9.243 -0.1162 -0.0881 -0.3826
    1MET      h  127   2.272   2.763   9.262 -0.0145  0.5446  0.0868
    1MET      h  128   2.391   2.681   9.168 -2.7606  0.0002 -0.9296
    1MET     c2  129   2.473   2.734   9.360  0.5120  0.2518  0.0219
    1MET      h  130   2.551   2.809   9.353  3.7301 -2.7744  1.5335
    1MET      h  131   2.422   2.758   9.453 -0.2201  0.8337 -0.5197
    1MET     c2  132   2.534   2.597   9.373 -0.1656 -0.0256 -0.0956
    1MET      h  133   2.472   2.530   9.433  2.7428 -0.6301  2.3713
    1MET      h  134   2.543   2.553   9.274  0.4355  0.9551 -0.4898
    1MET     c2  135   2.671   2.585   9.453  0.5953  0.1618  1.0900
    1MET      h  136   2.740   2.660   9.413  0.8627  0.1497  1.5292
    1MET      h  137   2.656   2.602   9.559  2.2179  1.7384  1.0992
    1MET     c2  138   2.719   2.449   9.417 -0.1400  0.4520  0.6087
    1MET      h  139   2.747   2.433   9.313  0.0869  1.4590  0.5163
    1MET      h  140   2.652   2.370   9.452 -0.9575  1.3239  1.0410
    1MET     c2  141   2.842   2.411   9.501  0.2571 -0.2918  0.1795
    1MET      h  142   2.837   2.469   9.593  0.7314  0.6166 -0.3548
    1MET      h  143   2.856   2.304   9.513  4.0200  0.0279 -0.7140
    1MET     c2  144   2.983   2.462   9.445 -0.2320  0.2697 -0.1373
    1MET      h  145   2.972   2.560   9.397  1.3085 -0.0222 -1.1125
    1MET      h  146   3.008   2.389   9.368 -0.1617  0.0197  0.1216
    1MET     c2  147   3.098   2.472   9.544 -0.3497  0.4391  0.5609
    1MET      h  148   3.110   2.575   9.579 -0.2740  0.6165  0.0118
    1MET      h  149   3.080   2.427   9.642 -1.4169  0.2244  0.2684
    1MET     c2  150   3.226   2.417   9.487  0.4135 -0.4712 -0.4959
    1MET      h  151   3.219   2.315   9.451 -0.6526  0.4222 -2.9178
    1MET      h  152   3.304   2.411   9.564 -0.3188 -3.0411  0.0852
    1MET     c3  153   3.279   2.509   9.386  0.0050  0.3881 -0.1609
    1MET      h  154   3.274   2.615   9.412  0.3846  0.2627  0.4295
    1MET      h  155   3.385   2.495   9.363 -0.2222  0.9692 -1.6747
    1MET      h  156   3.226   2.490   9.292 -1.4502 -0.0056  0.7366
    1MET     c2  157   1.048   3.529   8.908 -0.6607  0.3226  0.5130
    1MET      h  158   0.992   3.466   8.839  1.8338  1.4679 -2.7024
    1MET      h  159   1.099   3.464   8.979 -0.1377 -0.8139 -0.8666
    1MET     c2  160   0.946   3.619   8.985 -0.1319 -0.0940  0.0556
    1MET      h  161   0.875   3.667   8.917  2.4410  0.2526 -2.4862
    1MET      h  162   0.887   3.551   9.047  0.6642 -0.7348  0.1138
    1MET     c2  163   1.009   3.718   9.076  0.2609 -0.3206 -0.3906
    1MET      h  164   1.080   3.661   9.135  0.1408 -0.7209 -0.6301
    1MET      h  165   1.079   3.784   9.025  1.2254 -1.8990 -1.1604
    1MET     c2  166   0.924   3.801   9.171 -0.2899  0.7230 -0.5332
    1MET      h  167   0.863   3.738   9.235  1.4443 -0.4155  0.0310
    1MET      h  168   0.860   3.865   9.110 -0.5574  1.8014  0.8551
    1MET     c2  169   1.014   3.901   9.251  0.3448 -0.3854 -0.2851
    1MET      h  170   1.090   3.953   9.194  2.7829 -1.2570  2.0656
    1MET      h  171   0.938   3.972   9.285  1.4124  1.3521 -1.4862
    1MET     c2  172   1.085   3.856   9.375 -0.3638  0.1784 -0.7790
    1MET      h  173   1.127   3.757   9.357 -0.3674 -0.7065  3.4414
    1MET      h  174   1.167   3.925   9.394  0.3458 -0.6161 -0.8990
    1MET     c2  175   0.997   3.858   9.503 -0.3443 -0.4759  0.7757
    1MET      h  176   0.953   3.956   9.520  1.9553  0.4678  1.4615
    1MET      h  177   0.922   3.781   9.485 -2.9469  1.6831  2.1537
    1MET     c2  178   1.069   3.839   9.634 -0.4316  0.0099 -0.7250
    1MET      h  179   1.164   3.887   9.611 -0.8097  0.8609 -0.5216
    1MET      h  180   1.010   3.894   9.707 -1.0348 -0.0523 -1.1679
    1MET     c2  181   1.089   3.684   9.649  0.6479  0.4438  0.4575
    1MET      h  182   0.997   3.628   9.661  1.7734 -1.3646  0.7445
    1MET      h  183   1.150   3.635   9.573  0.2754 -1.8394  1.6167
    1MET     c3  184   1.163   3.661   9.784 -0.0879 -0.2673  0.0096
    1MET      h  185   1.067   3.617   9.758  0.5502 -1.3740 -0.4992
    1MET      h  186   1.146   3.713   9.878  1.1184  0.1767  0.0008
    1MET      h  187   1.230   3.579   9.813  0.8963  0.6204  0.2801
    2MET    c51  188   7.683   3.986   1.857  0.0386  0.2716 -0.7498
    2MET    c52  189   7.668   4.081   1.962  0.4524 -0.5225 -0.1236
    2MET    c52  190   7.759   4.061   2.078 -0.3941  0.6279  0.3868
    2MET    c51  191   7.860   3.960   2.072  0.1417 -0.3089  0.2189
    2MET    c50  192   7.876   3.875   1.957 -0.3119 -0.2026 -0.7161
    2MET    c50  193   7.781   3.885   1.851 -0.7561 -0.0590  0.4129
    2MET    np0  194   7.798   3.803   1.749  0.7934 -0.4954 -0.6657
    2MET    sp0  195   7.952   3.736   1.778 -0.5258 -0.0455 -0.4458
    2MET    np0  196   7.975   3.792   1.934 -0.3418 -0.1374  0.4588
    2MET    cs0  197   7.579   4.008   1.764 -0.0025 -0.5231  0.0973
    2MET    c53  198   7.509   4.119   1.808 -0.9915  0.0261 -0.8815
    2MET    np1  199   7.559   4.162   1.928 -0.1500 -0.5170 -0.4360
    2MET    cs0  200   7.942   3.977   2.190 -0.5448 -0.8410 -0.2650
    2MET    c53  201   7.883   4.075   2.265  0.9031  0.4181 -0.7696
    2MET    np1  202   7.773   4.130   2.202 -0.2200  0.2633  0.1901
    2MET    cs2  203   7.394   4.155   1.728 -0.3780  0.7469  0.1680
    2MET    cs1  204   7.387   4.071   1.613 -0.6900 -0.2392  0.4929
    2MET    sp1  205   7.504   3.938   1.618  0.0099 -0.0563 -0.2457
    2MET    cs2  206   7.946   4.083   2.394 -0.2237 -0.0041 -0.0833
    2MET    cs1  207   8.052   3.995   2.413  0.6401  0.6168  0.1814
    2MET    sp1  208   8.076   3.902   2.272 -0.1253 -0.2400 -0.3195
    2MET    c54  209   7.286   4.110   1.523  0.3694  0.0620 -0.2506
    2MET    cs3  210   7.205   4.212   1.580 -0.4133 -0.3196 -0.8479
    2MET    sp2  211   7.273   4.270   1.738 -0.5438  0.1735 -0.0490
    2MET    c54  212   8.108   3.990   2.543  0.6614 -0.1275 -0.0337
    2MET    cs3  213   8.037   4.077   2.627 -1.3761 -0.1831  0.6238
    2MET    sp2  214   7.923   4.179   2.536  0.3160 -0.3802 -0.2395
    2MET    c=0  215   7.086   4.263   1.509  0.4870  0.4254 -0.0791
    2MET    c=1  216   6.986   4.357   1.532 -0.0990 -0.0799  0.0762
    2MET    c=0  217   8.090   4.103   2.755  0.0004 -0.5326  0.1414
    2MET    c=1  218   8.081   4.197   2.856 -0.1390 -0.2090  0.7890
    2MET     c2  219   7.493   4.277   1.996  0.0856 -0.6562  0.5535
    2MET     c2  220   7.694   4.226   2.272 -1.0073 -0.2062 -0.5400
    2MET     c2  221   8.212   3.894   2.573 -0.1569  0.3303  0.2524
    2MET     c2  222   7.278   4.056   1.384 -0.0026  0.2043 -0.0181
    2MET    c=2  223   6.883   4.390   1.437  0.7509  0.1936 -0.2759
    2MET    c55  224   6.800   4.502   1.497  0.0308 -0.2577 -0.0435
    2MET    c56  225   6.852   4.531   1.625  0.2762  0.7311 -0.3662
    2MET     c'  226   6.969   4.444   1.651 -0.2618 -0.1510 -0.4972
    2MET    c=2  227   8.144   4.183   2.993 -0.1658 -0.1401  0.3493
    2MET    c55  228   8.093   4.303   3.077  0.2640  0.5977 -0.7300
    2MET    c56  229   8.019   4.387   2.993 -0.3226  0.1810 -0.4045
    2MET     c'  230   8.017   4.330   2.852 -0.1639  0.0653 -0.2053
    2MET    cp3  231   6.810   4.634   1.705 -0.4934 -0.5466  0.6438
    2MET    cp2  232   6.701   4.701   1.667 -0.6470  0.3180  0.5921
    2MET    cp1  233   6.646   4.675   1.542  0.5809 -0.3557 -0.5868
    2MET    cp0  234   6.686   4.579   1.459 -0.2537  0.4027 -0.5866
    2MET    cp3  235   7.952   4.501   3.027  0.5813  0.0016  0.3117
    2MET    cp2  236   7.966   4.544   3.158  0.1497  0.1839  0.1478
    2MET    cp1  237   8.046   4.468   3.243  0.1560 -0.1779 -1.1132
    2MET    cp0  238   8.102   4.346   3.213 -0.3285 -0.0742  0.6450
    2MET     o'  239   7.039   4.445   1.754  0.0121  0.5938 -0.1164
    2MET     o'  240   7.962   4.381   2.758 -0.0722  0.3505  0.0895
    2MET      f  241   6.543   4.753   1.498  0.1967 -0.2276  0.2684
    2MET      f  242   6.633   4.786   1.745  0.0139 -0.0240  0.1152
    2MET      f  243   7.907   4.659   3.201  0.1422  0.1938  0.3963
    2MET      f  244   8.066   4.513   3.364 -0.3994 -0.5491 -0.0148
    2MET    c=3  245   6.858   4.350   1.308 -0.1391 -0.0537  0.5893
    2MET    ct1  246   6.747   4.395   1.221  0.2347  0.3927 -0.3321
    2MET    nt1  247   6.666   4.435   1.146 -0.1724 -0.3085  0.0863
    2MET    ct0  248   6.933   4.251   1.239 -0.2890  0.2642  0.5535
    2MET    nt0  249   6.994   4.168   1.177  0.0673  0.4205  0.1603
    2MET    c=3  250   8.221   4.080   3.051  0.5424 -0.4747  0.1329
    2MET    ct0  251   8.280   3.974   2.980 -0.1032 -0.3802 -0.2504
    2MET    nt0  252   8.324   3.890   2.918 -0.5924 -0.6002 -0.5769
    2MET    ct1  253   8.273   4.073   3.187  0.1781  0.1791  0.2487
    2MET    nt1  254   8.320   4.071   3.293  0.6653  1.2152  0.3607
    2MET      h  255   7.074   4.205   1.418 -2.0710 -0.7552  0.9756
    2MET      h  256   8.137   4.014   2.796  0.9251  0.9721  2.5227
    2MET      h  257   7.507   4.264   2.103 -0.5822 -2.3234  0.4604
    2MET      h  258   7.388   4.245   1.996 -0.5724  1.3533 -2.6282
    2MET      h  259   7.678   4.306   2.199  1.7224  1.1891  0.3415
    2MET      h  260   7.752   4.274   2.350  0.9846  2.3781 -3.5084
    2MET      h  261   8.272   3.938   2.653  0.9096 -0.7101  0.0331
    2MET      h  262   8.281   3.891   2.490  0.1965 -2.3932  0.6261
    2MET      h  263   7.176   4.024   1.365  0.0279 -0.7288  1.2981
    2MET      h  264   7.326   3.958   1.381  0.4967  0.4844 -1.6480
    2MET     ha  265   6.852   4.679   1.794 -1.6768  1.1092  0.3965
    2MET     ha  266   6.622   4.564   1.373 -1.5415  1.2566  0.2238
    2MET     ha  267   7.904   4.555   2.946  2.5792  1.7633  0.2487
    2MET     ha  268   8.161   4.299   3.290 -1.8651 -0.8951  1.3412
    2MET     c1  269   7.525   4.411   1.935  0.7175  0.1115  1.0838
    2MET      h  270   7.512   4.401   1.828  1.1914  1.9392  0.8351
    2MET     c2  271   7.668   4.453   1.957 -0.6233  0.3839 -0.2090
    2MET      h  272   7.680   4.543   2.016 -1.4162  1.5136 -1.7364
    2MET      h  273   7.713   4.375   2.018 -2.4380  0.6295  1.5155
    2MET     c2  274   7.758   4.478   1.832  0.3078  0.1816 -0.1680
    2MET      h  275   7.744   4.403   1.755  1.1417 -0.0254 -0.1213
    2MET      h  276   7.722   4.570   1.787  0.2086 -0.6469 -1.8262
    2MET     c2  277   7.905   4.505   1.874  0.0141 -0.3364  0.0003
    2MET      h  278   7.916   4.566   1.964  1.7432  0.7850 -0.9642
    2MET      h  279   7.957   4.415   1.909  1.0053 -0.0955 -0.8468
    2MET     c3  280   7.987   4.562   1.757 -0.1652 -0.1771  0.9394
    2MET      h  281   7.936   4.653   1.725 -0.8750 -0.4324  1.3150
    2MET      h  282   8.090   4.582   1.785  0.4248 -1.3447 -0.3521
    2MET      h  283   7.991   4.483   1.681 -1.6221  0.9266 -0.3219
    2MET     c1  284   7.570   4.152   2.334 -0.8721 -0.3542  0.0238
    2MET      h  285   7.506   4.120   2.252 -1.5435 -1.7028  1.0416
    2MET     c2  286   7.485   4.246   2.423 -0.0065  0.3217 -0.4909
    2MET      h  287   7.448   4.327   2.360 -0.7226 -0.0284 -0.5301
    2MET      h  288   7.395   4.201   2.465 -0.1999  0.3694 -0.8585
    2MET     c2  289   7.560   4.310   2.540  0.3305  0.0539  0.3226
    2MET      h  290   7.593   4.221   2.593 -2.5537 -1.1672  0.1684
    2MET      h  291   7.650   4.367   2.518 -0.2743  0.5304 -0.9541
    2MET     c2  292   7.478   4.399   2.638 -0.1725 -0.0849  0.6480
    2MET      h  293   7.484   4.506   2.618  2.1843 -0.3755 -0.4304
    2MET      h  294   7.501   4.369   2.741  1.6959 -0.7003  0.0735
    2MET     c3  295   7.330   4.360   2.661  0.6438  0.7593 -0.0010
    2MET      h  296   7.322   4.254   2.686  0.3494  0.7572 -0.1066
    2MET      h  297   7.281   4.411   2.744  1.1357  1.0518  0.1102
    2MET      h  298   7.268   4.376   2.573  0.7195  0.6928 -0.0665
    2MET     c2  299   7.425   4.527   1.973 -0.0628  0.0494  0.1392
    2MET      h  300   7.328   4.486   2.001  0.0882 -0.9803 -0.8277
    2MET      h  301   7.462   4.571   2.065 -2.3104 -0.8796  1.5286
    2MET     c3  302   7.425   4.640   1.867  0.9343 -0.3374  0.3852
    2MET      h  303   7.363   4.607   1.783 -0.0073 -0.8787  1.2780
    2MET      h  304   7.377   4.728   1.909  2.0299 -0.3370  1.6368
    2MET      h  305   7.524   4.666   1.829  1.4631 -2.1420  0.4650
    2MET     c2  306   7.602   4.022   2.406 -0.3429  1.0310  0.2582
    2MET      h  307   7.651   3.956   2.334 -1.9861  0.8545 -0.7100
    2MET      h  308   7.679   4.027   2.483  0.3244  1.5940 -0.4315
    2MET     c3  309   7.483   3.944   2.459 -0.7736  0.1420  0.2073
    2MET      h  310   7.509   3.862   2.526  0.0380  1.3549  1.4098
    2MET      h  311   7.416   4.006   2.518  0.6900  0.3149  1.7290
    2MET      h  312   7.425   3.902   2.377  0.8394 -2.0997  0.1602
    2MET     c2  313   8.165   3.756   2.610  0.0731  1.2107 -0.3126
    2MET      h  314   8.097   3.763   2.695  0.9619  2.2295  0.3173
    2MET      h  315   8.101   3.710   2.535  1.3648  1.6809 -1.7267
    2MET     c2  316   8.278   3.659   2.637 -0.3225  0.0621  0.1489
    2MET      h  317   8.340   3.649   2.549  0.4594  0.6955  0.6172
    2MET      h  318   8.346   3.693   2.715 -1.4783  0.8319  0.8486
    2MET     c2  319   8.230   3.520   2.669  0.0922  0.2979  0.1477
    2MET      h  320   8.149   3.512   2.741  0.8902 -1.9312  0.8252
    2MET      h  321   8.202   3.473   2.575  0.2075  1.3060 -0.3938
    2MET     c2  322   8.348   3.448   2.730  0.0516 -0.0474  0.2385
    2MET      h  323   8.436   3.477   2.674  0.7241 -1.9433  0.2958
    2MET      h  324   8.357   3.489   2.830  0.2298 -0.8927  0.5707
    2MET     c2  325   8.327   3.300   2.743  0.0178 -0.5852 -0.1442
    2MET      h  326   8.316   3.261   2.641  0.2787 -0.4666 -0.2192
    2MET      h  327   8.245   3.268   2.806  0.4670 -0.8527  0.3130
    2MET     c2  328   8.439   3.228   2.816  0.3024  0.4593 -0.5615
    2MET      h  329   8.537   3.263   2.785 -0.0690  2.7661  0.7764
    2MET      h  330   8.439   3.245   2.924 -1.1080  2.4379 -0.8559
    2MET     c2  331   8.423   3.072   2.803  0.3958 -0.2682 -0.4607
    2MET      h  332   8.425   3.027   2.704 -0.6210 -2.5335  0.5178
    2MET      h  333   8.321   3.052   2.837 -0.0153 -1.7294 -2.4584
    2MET     c2  334   8.525   3.005   2.880 -0.4883  0.1361  0.0936
    2MET      h  335   8.615   3.060   2.851 -0.3676  0.3267  0.8162
    2MET      h  336   8.487   3.018   2.982  0.2840  0.3880  0.3555
    2MET     c2  337   8.545   2.860   2.839 -0.4160  0.1473 -0.2599
    2MET      h  338   8.570   2.844   2.734  0.4993 -0.1823  0.0033
    2MET      h  339   8.451   2.808   2.853 -0.3593  0.0731 -0.1535
    2MET     c3  340   8.649   2.790   2.927  0.1041  0.2414  0.3935
    2MET      h  341   8.671   2.693   2.881  2.9447  1.7433 -1.5130
    2MET      h  342   8.743   2.845   2.933 -0.0036  0.6314 -1.4317
    2MET      h  343   8.615   2.769   3.029 -0.5403  2.2819  0.6145
    2MET     c2  344   7.330   4.143   1.270  0.5785  0.0635 -0.4192
    2MET      h  345   7.335   4.085   1.179 -0.3117 -0.3354 -0.2145
    2MET      h  346   7.261   4.224   1.246 -1.2848 -1.2778  0.3668
    2MET     c2  347   7.465   4.216   1.302  0.0410  0.2024  0.1595
    2MET      h  348   7.517   4.156   1.377 -1.4190 -0.5507  0.5912
    2MET      h  349   7.533   4.221   1.218 -0.3387  2.2280 -0.0480
    2MET     c2  350   7.445   4.368   1.341 -0.3278  0.1218  0.0249
    2MET      h  351   7.442   4.425   1.249 -0.8332  1.9294  1.1513
    2MET      h  352   7.352   4.387   1.394 -2.8867 -1.2893 -3.8060
    2MET     c2  353   7.555   4.422   1.435 -0.4167  0.3909  0.5611
    2MET      h  354   7.584   4.351   1.512 -0.6157  0.6278  0.8586
    2MET      h  355   7.529   4.521   1.474 -0.7503  0.9093 -0.9318
    2MET     c2  356   7.680   4.435   1.345  0.0566 -0.3137  0.0595
    2MET      h  357   7.724   4.337   1.327 -1.1386 -0.4225 -2.4756
    2MET      h  358   7.661   4.479   1.247 -1.5970  0.4396  0.7048
    2MET     c2  359   7.782   4.513   1.424 -0.1926 -0.1718  0.1446
    2MET      h  360   7.725   4.590   1.475 -1.6270  0.0588 -1.7397
    2MET      h  361   7.816   4.442   1.499 -1.7216  0.5152  1.5154
    2MET     c2  362   7.885   4.572   1.326 -0.1148 -0.0143 -0.3780
    2MET      h  363   7.929   4.492   1.266 -0.2447  0.3404 -0.9556
    2MET      h  364   7.845   4.633   1.245 -0.2788 -1.7074 -1.6082
    2MET     c2  365   7.991   4.638   1.407 -0.3426  0.1148 -0.0796
    2MET      h  366   7.939   4.706   1.474 -2.0441 -0.8624 -0.3710
    2MET      h  367   8.039   4.563   1.470 -0.8310  0.1342  0.3118
    2MET     c2  368   8.105   4.700   1.328  0.0915 -0.3126 -0.3904
    2MET      h  369   8.127   4.628   1.250 -0.1617 -0.3793 -0.4010
    2MET      h  370   8.069   4.794   1.287  1.2584 -0.3113 -1.4373
    2MET     c3  371   8.235   4.728   1.416  0.3923 -0.1893 -0.1187
    2MET      h  372   8.219   4.745   1.522  2.7525  1.2649  0.0484
    2MET      h  373   8.272   4.628   1.394 -0.2855 -0.3476 -0.5710
    2MET      h  374   8.142   4.752   1.365 -0.8455 -2.2137  1.1181
    3MET    c51  375   6.369   3.439   7.333 -0.0492 -0.0821 -0.4675
    3MET    c52  376   6.450   3.335   7.394  0.9330 -0.0722 -1.1303
    3MET    c52  377   6.428   3.198   7.355 -0.7477  0.5954  0.3199
    3MET    c51  378   6.343   3.164   7.246  0.8451 -0.5400 -0.0979
    3MET    c50  379   6.282   3.277   7.178  0.0756 -0.0809  0.2933
    3MET    c50  380   6.282   3.412   7.222  0.4845  0.3185  0.4080
    3MET    np0  381   6.201   3.499   7.162 -0.0929 -0.4888 -0.6486
    3MET    sp0  382   6.134   3.415   7.037 -0.3232  0.3577 -0.4271
    3MET    np0  383   6.200   3.265   7.078  0.7424  0.2481 -0.5970
    3MET    cs0  384   6.372   3.552   7.416 -0.8321  0.3786 -0.2958
    3MET    c53  385   6.475   3.527   7.507  0.4476 -0.2269  0.2327
    3MET    np1  386   6.528   3.401   7.490 -0.4474  0.0423  0.2423
    3MET    cs0  387   6.333   3.025   7.232  0.7318  0.2967 -0.4572
    3MET    c53  388   6.421   2.966   7.323 -0.3300 -0.4528 -0.7338
    3MET    np1  389   6.469   3.065   7.404 -0.4123 -1.0571  0.0442
    3MET    cs2  390   6.490   3.633   7.604 -0.2149  0.6933  0.1128
    3MET    cs1  391   6.389   3.724   7.591 -0.2995 -0.2539  0.1619
    3MET    sp1  392   6.298   3.702   7.442 -0.3395 -0.1669  0.2756
    3MET    cs2  393   6.418   2.821   7.327 -0.9730  0.4645  0.4687
    3MET    cs1  394   6.330   2.772   7.230  0.3462  0.4043 -0.4634
    3MET    sp1  395   6.256   2.903   7.135  0.1200 -0.2959  0.2120
    3MET    c54  396   6.384   3.830   7.682  0.3522  0.1792  0.8443
    3MET    cs3  397   6.492   3.816   7.773 -0.0097 -0.1237  0.0079
    3MET    sp2  398   6.582   3.666   7.748 -0.1810 -0.6020  0.4526
    3MET    c54  399   6.309   2.629   7.231  0.4295 -0.4114 -0.4474
    3MET    cs3  400   6.399   2.571   7.319 -0.0361  0.1308  0.1379
    3MET    sp2  401   6.486   2.695   7.417  0.2507 -0.8976 -0.0644
    3MET    c=0  402   6.479   3.859   7.903 -0.2596 -0.1169  0.3111
    3MET    c=1  403   6.460   3.980   7.974 -0.7820 -0.6895 -0.2356
    3MET    c=0  404   6.374   2.436   7.349 -0.1768 -0.4804  0.1538
    3MET    c=1  405   6.392   2.349   7.449 -0.3838 -0.3404  0.6022
    3MET     c2  406   6.646   3.366   7.565  0.2034 -0.1250  0.4571
    3MET     c2  407   6.532   3.034   7.533 -0.4978 -0.0929 -0.3350
    3MET     c2  408   6.197   2.568   7.149 -0.5830  0.6445  0.0312
    3MET     c2  409   6.281   3.944   7.672 -0.4682  0.2679 -0.1796
    3MET    c=2  410   6.429   4.001   8.117 -0.0917  0.1397  0.2764
    3MET    c55  411   6.417   4.145   8.136  0.5811 -0.0903 -0.3080
    3MET    c56  412   6.435   4.209   8.013  0.4270 -0.1127  0.1505
    3MET     c'  413   6.484   4.116   7.914  0.0824 -0.2474  0.1399
    3MET    c=2  414   6.332   2.213   7.460  0.0137 -0.2692 -0.3600
    3MET    c55  415   6.370   2.167   7.599  0.7976 -0.4241  0.1027
    3MET    c56  416   6.443   2.267   7.666 -0.4560 -0.1471  0.2873
    3MET     c'  417   6.456   2.387   7.583  0.6607  0.1638  0.5867
    3MET    cp3  418   6.421   4.342   7.995  0.5370 -0.3804 -0.2195
    3MET    cp2  419   6.374   4.413   8.096  0.5536 -0.4579  0.4385
    3MET    cp1  420   6.355   4.361   8.217  0.3010 -0.3470 -0.2511
    3MET    cp0  421   6.378   4.225   8.243 -0.1536  1.0504 -0.2445
    3MET    cp3  422   6.486   2.254   7.795 -0.7158  0.5340  0.0624
    3MET    cp2  423   6.476   2.136   7.858  0.4019 -0.0732 -0.7696
    3MET    cp1  424   6.394   2.035   7.796  0.0508 -0.3859 -0.3144
    3MET    cp0  425   6.344   2.055   7.669  0.6280  0.3344  0.8423
    3MET     o'  426   6.533   4.151   7.805  0.1273  0.9162  0.3145
    3MET     o'  427   6.509   2.492   7.616 -0.1501  0.0765 -0.2093
    3MET      f  428   6.311   4.442   8.309 -0.5489  0.2860 -0.1980
    3MET      f  429   6.367   4.540   8.076  0.0924 -0.2978 -0.1759
    3MET      f  430   6.510   2.124   7.987  0.0801  0.0951 -0.2037
    3MET      f  431   6.357   1.927   7.862 -0.4133  0.8510 -0.2639
    3MET    c=3  432   6.410   3.910   8.221  0.0238  0.1470 -0.1161
    3MET    ct1  433   6.360   3.939   8.356  0.5899  0.3798  0.0049
    3MET    nt1  434   6.323   3.965   8.461  0.0316  0.8068 -0.7252
    3MET    ct0  435   6.416   3.770   8.197  0.1064  0.5107  0.9356
    3MET    nt0  436   6.427   3.656   8.175 -0.0496 -0.2470  0.2304
    3MET    c=3  437   6.264   2.139   7.368 -0.2929 -0.0151  0.2975
    3MET    ct0  438   6.220   2.175   7.231 -0.1495  0.4094 -0.0298
    3MET    nt0  439   6.192   2.205   7.121 -0.0177 -0.0794  0.3574
    3MET    ct1  440   6.220   2.013   7.395  0.1131 -0.5946  0.5064
    3MET    nt1  441   6.176   1.906   7.408  0.1679  0.7986 -0.4794
    3MET      h  442   6.456   3.771   7.961 -1.3724 -1.3298 -1.8978
    3MET      h  443   6.306   2.403   7.272 -0.3861  5.5190 -2.5319
    3MET      h  444   6.659   3.259   7.585  0.1175 -0.3914 -0.8766
    3MET      h  445   6.629   3.407   7.665  1.4420  2.1829 -0.2524
    3MET      h  446   6.633   3.075   7.527 -1.0138  1.0885 -1.1093
    3MET      h  447   6.554   2.927   7.532 -0.4351 -0.0860 -2.3777
    3MET      h  448   6.232   2.484   7.088  1.2351  0.7919  0.8205
    3MET      h  449   6.160   2.639   7.076  2.6952  2.1468 -0.2781
    3MET      h  450   6.268   3.968   7.566 -0.5214  0.6923 -0.0783
    3MET      h  451   6.330   4.033   7.712 -0.0395  0.1014 -0.3345
    3MET     ha  452   6.450   4.386   7.900 -0.1942 -2.5276 -1.4734
    3MET     ha  453   6.354   4.183   8.340  1.1633 -0.7412 -0.6740
    3MET     ha  454   6.537   2.337   7.843 -1.1280  0.4468  0.6559
    3MET     ha  455   6.282   1.975   7.630  1.5785 -0.2828  0.5775
    3MET     c1  456   6.769   3.422   7.497 -0.5427 -0.4571 -1.0959
    3MET      h  457   6.739   3.502   7.429  0.1642 -0.7952 -1.8123
    3MET     c2  458   6.854   3.324   7.419  1.0146 -0.2974 -0.0484
    3MET      h  459   6.934   3.374   7.364 -0.6634 -1.9445 -4.2168
    3MET      h  460   6.891   3.248   7.488 -0.1499 -0.1855  0.7056
    3MET     c2  461   6.779   3.257   7.303  0.5870 -0.6036  0.4256
    3MET      h  462   6.722   3.169   7.334  1.0781 -0.3957  1.9549
    3MET      h  463   6.711   3.332   7.262 -0.7472 -3.6369 -3.2667
    3MET     c2  464   6.869   3.206   7.192 -0.3690 -0.7910  0.3457
    3MET      h  465   6.801   3.170   7.114 -0.9578  0.6663  0.1762
    3MET      h  466   6.911   3.289   7.135 -0.2761 -1.0953 -0.0323
    3MET     c3  467   6.985   3.119   7.249 -0.4915 -0.3458  0.3731
    3MET      h  468   6.948   3.042   7.317 -0.0810 -1.8187 -1.0487
    3MET      h  469   7.039   3.063   7.173  1.3484 -0.1581  1.5201
    3MET      h  470   7.057   3.187   7.294  0.7775 -0.5420 -1.3545
    3MET     c1  471   6.445   3.075   7.648 -0.7500 -0.0156  0.1874
    3MET      h  472   6.408   3.177   7.635  0.6303  0.6236  1.1370
    3MET     c2  473   6.519   3.072   7.774 -0.1747 -0.4580 -0.8990
    3MET      h  474   6.516   2.974   7.821  1.4524 -0.1017 -0.0071
    3MET      h  475   6.627   3.089   7.766  0.1001 -2.2888 -1.1682
    3MET     c2  476   6.466   3.175   7.876  0.2443  1.1291  0.1477
    3MET      h  477   6.512   3.272   7.857  2.8082 -0.3528 -1.3909
    3MET      h  478   6.360   3.192   7.858 -0.1376  0.6032  1.7651
    3MET     c2  479   6.490   3.129   8.017 -0.1288 -0.4230 -0.1765
    3MET      h  480   6.456   3.027   8.034  2.8408 -1.5434 -0.7769
    3MET      h  481   6.598   3.127   8.031 -0.0510  0.9006 -0.4968
    3MET     c3  482   6.417   3.215   8.117 -0.3765  0.4375  0.4363
    3MET      h  483   6.420   3.321   8.094 -0.6766  0.3390 -0.0718
    3MET      h  484   6.313   3.184   8.120 -0.4285  0.3487 -1.7942
    3MET      h  485   6.463   3.196   8.215  2.0394 -0.9824 -0.9236
    3MET     c2  486   6.858   3.486   7.606  0.3932 -0.3077  0.5608
    3MET      h  487   6.938   3.537   7.551  0.2078 -1.4367 -0.7962
    3MET      h  488   6.799   3.555   7.667  1.5783  2.0833 -0.8867
    3MET     c3  489   6.907   3.371   7.702  0.1010  0.1304  0.1317
    3MET      h  490   6.837   3.291   7.723  0.0969  0.1604  0.2312
    3MET      h  491   7.001   3.328   7.669  0.9990  0.8642  1.7084
    3MET      h  492   6.931   3.406   7.802 -2.6644  1.1215  0.5004
    3MET     c2  493   6.323   2.980   7.654 -0.6807 -0.3958 -0.5414
    3MET      h  494   6.352   2.893   7.595  2.4529 -0.2452  0.6420
    3MET      h  495   6.309   2.948   7.757 -2.7282  0.7496 -0.4445
    3MET     c3  496   6.192   3.054   7.607  0.2948  0.5388 -0.1740
    3MET      h  497   6.120   2.975   7.587  1.1249  0.0912 -1.4435
    3MET      h  498   6.153   3.117   7.687 -1.0269 -1.4254  0.7753
    3MET      h  499   6.203   3.104   7.511  0.6594 -1.1108 -1.0032
    3MET     c2  500   6.069   2.521   7.229 -0.2225  0.8125  0.0246
    3MET      h  501   6.004   2.514   7.141  0.9324 -0.9710 -0.7072
    3MET      h  502   6.087   2.421   7.268 -1.6690  0.9089  0.9873
    3MET     c2  503   5.999   2.625   7.324 -0.3385  0.2544  0.2710
    3MET      h  504   5.991   2.728   7.289 -1.7870 -0.0742 -0.4201
    3MET      h  505   5.900   2.584   7.346  0.6913 -2.3490  0.2938
    3MET     c2  506   6.066   2.628   7.461 -0.0088 -0.4409 -0.1306
    3MET      h  507   6.090   2.528   7.498 -1.8033 -1.0682 -0.6048
    3MET      h  508   6.154   2.692   7.457  0.6090 -1.3310 -1.0560
    3MET     c2  509   5.982   2.697   7.566  0.0565 -0.1026  0.1486
    3MET      h  510   5.976   2.804   7.546 -2.4500 -0.6118 -2.1754
    3MET      h  511   5.879   2.662   7.556  0.3650 -1.3830  1.4301
    3MET     c2  512   6.038   2.667   7.707 -0.3240  0.2171 -0.2501
    3MET      h  513   6.141   2.697   7.725 -0.6053 -0.2980  2.3120
    3MET      h  514   6.039   2.559   7.719  0.1879  0.5633  3.2471
    3MET     c2  515   5.946   2.714   7.821  0.6102  0.5392 -0.1470
    3MET      h  516   5.862   2.746   7.760  0.8231 -0.6302 -1.0739
    3MET      h  517   5.906   2.633   7.882  0.6251 -0.0982 -0.9708
    3MET     c2  518   6.001   2.818   7.917 -0.5687 -0.4344  0.2153
    3MET      h  519   6.015   2.910   7.860  0.4272 -0.8154 -0.1531
    3MET      h  520   6.095   2.783   7.959 -0.1533  1.1355  0.6335
    3MET     c2  521   5.910   2.860   8.035  0.0866  0.4033 -0.0740
    3MET      h  522   5.939   2.800   8.121 -2.3954  1.9464  1.8993
    3MET      h  523   5.934   2.964   8.054 -2.2906  0.6750  1.6158
    3MET     c2  524   5.759   2.840   8.015 -0.0059  0.5350 -0.0725
    3MET      h  525   5.741   2.738   7.981  1.3475  0.4403 -0.5356
    3MET      h  526   5.719   2.883   7.924  2.3391  2.5022 -0.2435
    3MET     c3  527   5.665   2.858   8.134  0.3960 -0.1596 -0.2841
    3MET      h  528   5.662   2.764   8.190  2.2965 -0.1441 -0.1482
    3MET      h  529   5.687   2.941   8.200  1.1024  0.4486 -1.2797
    3MET      h  530   5.568   2.871   8.086 -0.1085 -1.0028  0.4791
    3MET     c2  531   6.136   3.921   7.728 -0.0153 -0.3110  0.6795
    3MET      h  532   6.066   3.995   7.687  0.8733 -1.0389 -2.3185
    3MET      h  533   6.088   3.830   7.691  0.7314 -1.2327  1.9738
    3MET     c2  534   6.138   3.921   7.881 -0.7012 -1.2530 -0.5740
    3MET      h  535   6.176   3.825   7.915  0.8207 -1.1744 -1.9833
    3MET      h  536   6.201   4.004   7.914 -0.7097 -0.8201 -1.6290
    3MET     c2  537   6.002   3.940   7.945  0.4262  0.1790  0.1037
    3MET      h  538   5.987   4.048   7.940 -0.3844  0.0202 -1.1295
    3MET      h  539   5.923   3.893   7.886  0.6616  1.9235 -1.6582
    3MET     c2  540   5.982   3.890   8.091 -0.3572  0.3874  0.0401
    3MET      h  541   6.059   3.934   8.154 -0.6286  0.3797  0.3800
    3MET      h  542   5.996   3.782   8.089 -0.0739  0.4177  0.4232
    3MET     c2  543   5.842   3.919   8.137 -0.2870  0.0804  0.3033
    3MET      h  544   5.822   4.026   8.127 -0.1578  0.0381 -0.4493
    3MET      h  545   5.764   3.872   8.076 -1.1577  1.2274  0.5098
    3MET     c2  546   5.824   3.886   8.279  0.2921  0.1033 -0.6331
    3MET      h  547   5.904   3.818   8.309 -0.5607 -0.3707  0.5714
    3MET      h  548   5.832   3.978   8.337 -2.9920  0.6399 -0.9309
    3MET     c2  549   5.682   3.851   8.309 -0.0160  0.1190  0.2637
    3MET      h  550   5.620   3.941   8.300 -0.9609 -0.3476  1.9495
    3MET      h  551   5.653   3.773   8.238 -3.5319 -2.1767  4.0163
    3MET     c2  552   5.658   3.806   8.454  0.1837  0.3070 -0.0006
    3MET      h  553   5.715   3.715   8.472  0.5381  0.6431  0.6181
    3MET      h  554   5.695   3.878   8.528 -2.6198  2.2927 -0.4269
    3MET     c2  555   5.510   3.788   8.491 -0.3097 -0.0056  0.6130
    3MET      h  556   5.463   3.881   8.519 -0.6709 -0.9911  3.4407
    3MET      h  557   5.462   3.762   8.397  0.8798  1.6667 -0.4897
    3MET     c3  558   5.486   3.672   8.589  0.1623 -0.0827 -0.4029
    3MET      h  559   5.415   3.738   8.541 -0.5187  0.5697  1.4451
    3MET      h  560   5.511   3.595   8.516 -0.4244 -1.1302  0.4759
    3MET      h  561   5.579   3.717   8.624  0.5085  1.8931 -3.6108
    4MET    c51  562   6.561   2.862   2.931  0.8869 -0.3948  0.0425
    4MET    c52  563   6.651   2.785   3.009  0.0393 -0.2563  0.1726
    4MET    c52  564   6.631   2.638   3.007  0.2010 -0.5026 -0.0598
    4MET    c51  565   6.523   2.581   2.934  0.3241 -1.1830 -0.4694
    4MET    c50  566   6.442   2.668   2.858 -0.3335 -0.4917  0.3421
    4MET    c50  567   6.455   2.807   2.855 -0.1877 -0.1600  0.2269
    4MET    np0  568   6.368   2.870   2.784 -0.0700  0.6238  0.0229
    4MET    sp0  569   6.265   2.763   2.721  0.2873  0.2397 -0.0552
    4MET    np0  570   6.349   2.628   2.778 -0.5146 -0.2036  0.3042
    4MET    cs0  571   6.605   2.996   2.943  0.2910  0.1856 -0.5816
    4MET    c53  572   6.715   2.997   3.024  0.5124  0.6646  0.1863
    4MET    np1  573   6.746   2.869   3.061 -0.0564 -0.0875  0.5417
    4MET    cs0  574   6.533   2.439   2.939  0.2317  0.7409  0.3077
    4MET    c53  575   6.641   2.407   3.015  0.5068 -0.1658 -0.1928
    4MET    np1  576   6.697   2.527   3.068 -0.3103  0.4782  0.3937
    4MET    cs2  577   6.771   3.126   3.047 -0.4142 -0.4549  0.0418
    4MET    cs1  578   6.706   3.222   2.966  0.3537 -0.0432  0.2470
    4MET    sp1  579   6.562   3.151   2.882  0.2052 -0.1894  0.7524
    4MET    cs2  580   6.660   2.268   3.037 -0.4035  0.0598 -0.2215
    4MET    cs1  581   6.562   2.193   2.968 -0.4404  0.6670 -0.1634
    4MET    sp1  582   6.448   2.297   2.880  0.1268  0.3075  0.2246
    4MET    c54  583   6.765   3.353   2.977  0.0214 -0.3196  0.1506
    4MET    cs3  584   6.880   3.349   3.057 -0.2432  0.1378  0.5546
    4MET    sp2  585   6.908   3.188   3.124  0.2761 -0.1662  0.1095
    4MET    c54  586   6.576   2.053   2.985  0.4044  0.6822 -0.2526
    4MET    cs3  587   6.676   2.023   3.083  1.0654  0.5895 -0.0266
    4MET    sp2  588   6.772   2.169   3.121 -0.2946 -0.0124 -0.0784
    4MET    c=0  589   6.964   3.461   3.058 -0.5879  0.8900  0.5052
    4MET    c=1  590   7.099   3.485   3.075 -0.1860  0.2252 -0.0377
    4MET    c=0  591   6.712   1.883   3.110 -0.3172 -0.7188  0.5446
    4MET    c=1  592   6.823   1.816   3.152  0.6438 -0.1602 -0.6103
    4MET     c2  593   6.871   2.834   3.132 -0.2209  0.2248  0.0603
    4MET     c2  594   6.799   2.514   3.172  0.2946  0.6322 -0.5399
    4MET     c2  595   6.469   1.957   2.929 -0.2345 -0.4683 -0.6401
    4MET     c2  596   6.706   3.470   2.898  0.4273  0.1146  0.1250
    4MET    c=2  597   7.168   3.621   3.084  0.2940  0.0390  0.4629
    4MET    c55  598   7.305   3.598   3.131 -0.2041 -0.1146  0.0261
    4MET    c56  599   7.327   3.453   3.137 -0.1595 -0.0857 -0.1197
    4MET     c'  600   7.205   3.380   3.099 -0.3288  0.4162  0.5666
    4MET    c=2  601   6.834   1.666   3.169 -0.8316  0.3808  0.2788
    4MET    c55  602   6.979   1.642   3.201 -0.1824 -0.1279  0.2767
    4MET    c56  603   7.043   1.765   3.220  0.1663 -0.1559 -0.7535
    4MET     c'  604   6.952   1.878   3.196 -0.3058  0.1281  0.2354
    4MET    cp3  605   7.444   3.392   3.179  0.7931  0.6334  0.2156
    4MET    cp2  606   7.555   3.476   3.199 -0.1135 -0.0138  0.3179
    4MET    cp1  607   7.542   3.618   3.187 -0.2480  0.1520  0.2771
    4MET    cp0  608   7.418   3.680   3.153  0.4607  0.3471  0.3090
    4MET    cp3  609   7.177   1.782   3.265 -0.1566  0.0909 -0.1531
    4MET    cp2  610   7.251   1.671   3.288  1.7911  0.3962 -0.0567
    4MET    cp1  611   7.196   1.545   3.253  0.0236 -0.2852  0.2729
    4MET    cp0  612   7.064   1.530   3.216  0.7248 -0.1133  0.6712
    4MET     o'  613   7.191   3.261   3.111 -0.3831 -0.5474 -0.0522
    4MET     o'  614   6.997   1.992   3.192 -0.5470 -0.0970  0.1203
    4MET      f  615   7.652   3.686   3.209 -0.1791  0.6145 -0.3348
    4MET      f  616   7.674   3.424   3.228  0.0266 -0.5307 -0.2538
    4MET      f  617   7.375   1.675   3.332 -0.3731  0.0964 -0.0445
    4MET      f  618   7.279   1.444   3.252 -0.1136  0.1214 -0.2913
    4MET    c=3  619   7.118   3.746   3.054 -0.2003 -0.0503 -0.0374
    4MET    ct1  620   7.198   3.865   3.071 -0.2489  0.6460 -0.3018
    4MET    nt1  621   7.261   3.962   3.082 -0.1523  0.6395 -0.5630
    4MET    ct0  622   7.004   3.774   2.981 -0.4631 -0.3875  0.0642
    4MET    nt0  623   6.913   3.802   2.920  0.0902 -0.0974 -0.5649
    4MET    c=3  624   6.748   1.564   3.163 -0.0404  0.0449 -0.2771
    4MET    ct0  625   6.608   1.574   3.120  0.5423 -0.0862  0.1175
    4MET    nt0  626   6.498   1.578   3.084 -0.2840 -0.3516  0.2969
    4MET    ct1  627   6.787   1.428   3.198 -0.3114 -0.3578 -0.5880
    4MET    nt1  628   6.814   1.317   3.230  0.2505  0.5249  0.0009
    4MET      h  629   6.898   3.547   3.054 -1.6317  0.1123  0.8583
    4MET      h  630   6.625   1.820   3.096 -0.7725  0.1321 -0.5536
    4MET      h  631   6.857   2.772   3.221  0.6841 -1.3741 -0.8746
    4MET      h  632   6.909   2.929   3.170 -0.3870  1.1057 -1.9245
    4MET      h  633   6.870   2.594   3.150  0.6309  0.4509 -0.1138
    4MET      h  634   6.858   2.423   3.162  1.6112  1.6084 -2.0614
    4MET      h  635   6.374   2.011   2.925  0.0302 -0.0103 -0.6672
    4MET      h  636   6.473   1.879   3.004  1.1671  0.2038 -0.0092
    4MET      h  637   6.744   3.567   2.931  0.5152  0.8803 -2.1646
    4MET      h  638   6.599   3.471   2.919  0.3963 -1.2853  0.1097
    4MET     ha  639   7.452   3.284   3.187 -0.6998  0.6662  2.7081
    4MET     ha  640   7.431   3.787   3.144 -0.9515  0.8772  3.7147
    4MET     ha  641   7.214   1.879   3.293  0.4484  0.0020 -0.6403
    4MET     ha  642   7.029   1.428   3.206 -0.3049  0.3105 -0.1418
    4MET     c1  643   6.981   2.787   3.032 -0.2112  0.0830  0.6673
    4MET      h  644   6.941   2.700   2.980 -1.3151  0.1677  1.3700
    4MET     c2  645   7.105   2.733   3.107 -0.3248  0.0951 -0.6618
    4MET      h  646   7.075   2.643   3.161 -0.2301  1.7103  2.1894
    4MET      h  647   7.173   2.698   3.029 -0.7399  1.2382 -1.5508
    4MET     c2  648   7.177   2.837   3.196 -0.2863 -0.2870 -0.2863
    4MET      h  649   7.201   2.923   3.133 -1.7300 -0.4221 -1.0461
    4MET      h  650   7.092   2.870   3.256 -1.0110  0.0624 -1.5026
    4MET     c2  651   7.290   2.775   3.271  0.5565 -0.0871 -0.0195
    4MET      h  652   7.250   2.693   3.330  1.8031  1.5275  3.1583
    4MET      h  653   7.365   2.732   3.205 -0.0392 -1.3748  0.1191
    4MET     c3  654   7.355   2.860   3.380 -0.3205 -0.1535 -0.7151
    4MET      h  655   7.399   2.792   3.453 -1.0314  0.5896  0.4086
    4MET      h  656   7.438   2.924   3.349  0.1316 -0.5671 -0.3764
    4MET      h  657   7.273   2.914   3.427 -1.3499 -2.7150  0.5408
    4MET     c1  658   6.743   2.534   3.313  0.2060 -0.1573  0.0365
    4MET      h  659   6.673   2.617   3.311 -0.5114 -0.7451  0.5462
    4MET     c2  660   6.853   2.575   3.421 -0.0063 -0.0128 -0.4374
    4MET      h  661   6.883   2.492   3.484  1.8581  0.3301 -0.8522
    4MET      h  662   6.936   2.632   3.378  0.6725  0.0706  0.9760
    4MET     c2  663   6.802   2.674   3.519  0.6579 -0.8170 -0.3195
    4MET      h  664   6.784   2.769   3.468  1.2172 -1.0153 -0.8903
    4MET      h  665   6.714   2.636   3.570  0.4847 -0.1795 -0.1334
    4MET     c2  666   6.893   2.697   3.634  0.6638  0.2265 -0.0343
    4MET      h  667   6.850   2.732   3.727 -0.1642 -0.1825 -0.2517
    4MET      h  668   6.913   2.595   3.666 -2.4243  0.4879  3.0039
    4MET     c3  669   7.001   2.793   3.604 -0.7772 -0.7336 -0.0408
    4MET      h  670   6.967   2.872   3.536 -0.8022 -1.9075 -1.4310
    4MET      h  671   7.041   2.854   3.684 -0.5798 -0.5590 -0.2734
    4MET      h  672   7.088   2.746   3.557 -0.0816 -0.7866  1.2946
    4MET     c2  673   7.006   2.895   2.919 -1.0014 -0.8187  0.1739
    4MET      h  674   6.917   2.903   2.856 -1.6816  1.6238  1.3503
    4MET      h  675   7.022   2.991   2.968  0.1294 -0.5471 -0.7260
    4MET     c3  676   7.122   2.862   2.826 -0.3817 -0.9722  0.1313
    4MET      h  677   7.109   2.920   2.735  0.7361 -2.6470 -1.1123
    4MET      h  678   7.220   2.875   2.871 -0.4990 -0.3248  0.2086
    4MET      h  679   7.117   2.757   2.797  0.8087 -1.0051  0.0416
    4MET     c2  680   6.658   2.417   3.361  0.5278 -0.0527  0.2781
    4MET      h  681   6.565   2.447   3.408  0.3897 -1.0887  0.6871
    4MET      h  682   6.618   2.362   3.276 -0.1335  0.5192  0.2230
    4MET     c3  683   6.728   2.311   3.450 -0.2035  0.5468  0.6241
    4MET      h  684   6.642   2.243   3.449 -0.5116  0.8961  2.0725
    4MET      h  685   6.814   2.269   3.398 -0.7730 -1.2548  1.0926
    4MET      h  686   6.754   2.338   3.553  0.4919 -2.4651  1.2889
    4MET     c2  687   6.487   1.904   2.785 -0.6261 -0.1180  0.4594
    4MET      h  688   6.471   1.978   2.707 -2.4731 -1.2063 -0.2352
    4MET      h  689   6.588   1.868   2.767  0.0698  1.6121  0.8800
    4MET     c2  690   6.388   1.789   2.757 -0.6986  0.4830  0.3681
    4MET      h  691   6.401   1.716   2.837  0.2416 -0.2844 -0.4644
    4MET      h  692   6.283   1.814   2.761 -0.8852 -0.3794  1.0139
    4MET     c2  693   6.413   1.710   2.620  0.0616 -0.1872  0.0983
    4MET      h  694   6.366   1.761   2.536  0.6259 -2.2709 -1.5157
    4MET      h  695   6.514   1.676   2.597 -0.3360 -2.3122  1.3880
    4MET     c2  696   6.316   1.597   2.624 -0.2343 -0.6600 -0.3539
    4MET      h  697   6.220   1.628   2.664  0.6599  0.6661  0.8581
    4MET      h  698   6.288   1.574   2.522  0.3412 -1.0021 -0.4375
    4MET     c2  699   6.356   1.465   2.677 -0.7545  0.5126 -0.5678
    4MET      h  700   6.392   1.473   2.780 -0.6553 -0.2665 -0.5386
    4MET      h  701   6.440   1.427   2.620 -1.2862 -1.0876 -0.3153
    4MET     c2  702   6.243   1.366   2.653 -0.2989 -0.2260  0.0786
    4MET      h  703   6.147   1.417   2.648  0.9194  2.0299 -0.9617
    4MET      h  704   6.259   1.305   2.564 -1.6172  0.2387 -0.4952
    4MET     c2  705   6.230   1.275   2.775 -0.6006  0.6033  0.3219
    4MET      h  706   6.230   1.327   2.871  1.3369 -1.0854  1.2893
    4MET      h  707   6.314   1.205   2.782 -0.4334  0.5613 -1.8539
    4MET     c2  708   6.104   1.193   2.772 -0.6741 -0.4404  0.4214
    4MET      h  709   6.017   1.258   2.764  0.4653  0.9267 -1.3150
    4MET      h  710   6.113   1.126   2.687 -1.2288 -1.6824  1.3341
    4MET     c2  711   6.089   1.102   2.893  0.4617 -0.1757 -0.1283
    4MET      h  712   6.097   1.164   2.982 -1.5739  0.1409 -0.1278
    4MET      h  713   6.173   1.033   2.894  0.9835  0.4709  0.6200
    4MET     c3  714   5.950   1.039   2.904  0.6030 -0.4215 -0.1404
    4MET      h  715   5.933   0.970   2.822 -0.5242  1.4394 -1.5121
    4MET      h  716   5.947   0.985   2.999  0.5355 -1.0721 -0.5134
    4MET      h  717   5.876   1.119   2.906 -0.1908 -1.1595  0.4680
    4MET     c2  718   6.729   3.463   2.749 -0.4350  0.3739  0.0522
    4MET      h  719   6.836   3.452   2.734 -0.3574  1.9522 -0.5561
    4MET      h  720   6.698   3.365   2.712  0.7172 -0.2924  0.7958
    4MET     c2  721   6.650   3.568   2.673  0.7228  0.9980  0.9976
    4MET      h  722   6.670   3.661   2.725 -2.0186  0.4886  3.0477
    4MET      h  723   6.696   3.587   2.576 -1.6696 -1.1772 -0.6288
    4MET     c2  724   6.496   3.551   2.655 -0.2912 -0.5157  0.1245
    4MET      h  725   6.452   3.536   2.754 -0.2076  0.2924  0.2846
    4MET      h  726   6.450   3.640   2.612  0.8411  0.5618  1.0868
    4MET     c2  727   6.450   3.431   2.572  0.0091  0.7658  0.6010
    4MET      h  728   6.465   3.334   2.620 -0.8606  0.9987  1.3615
    4MET      h  729   6.511   3.419   2.482 -0.6687  0.5460  0.1661
    4MET     c2  730   6.301   3.449   2.537 -0.4166 -0.0104 -0.6573
    4MET      h  731   6.239   3.468   2.625 -0.6629  0.0363 -0.8434
    4MET      h  732   6.286   3.540   2.480  0.3508 -0.5895 -1.8022
    4MET     c2  733   6.257   3.337   2.446  0.8337 -0.4570  1.2346
    4MET      h  734   6.160   3.374   2.414  1.0833 -1.1766 -0.4579
    4MET      h  735   6.322   3.335   2.358 -1.0934 -0.7281 -0.2303
    4MET     c2  736   6.241   3.197   2.509 -0.3480 -0.1095  0.2157
    4MET      h  737   6.330   3.165   2.565 -1.0139 -1.2550  0.6441
    4MET      h  738   6.162   3.192   2.584  0.3847 -0.2265  0.9971
    4MET     c2  739   6.237   3.087   2.397  0.4512 -0.0103  0.0791
    4MET      h  740   6.156   3.105   2.327  0.3753  0.8166  0.3717
    4MET      h  741   6.326   3.099   2.336  0.5120 -0.7926  0.0066
    4MET     c2  742   6.236   2.946   2.450 -0.2658  0.2478  0.2143
    4MET      h  743   6.325   2.932   2.510 -0.6677 -0.5588  0.6389
    4MET      h  744   6.146   2.926   2.509 -0.9861 -0.5035 -1.0992
    4MET     c3  745   6.244   2.853   2.335 -0.2578 -0.2918 -0.2021
    4MET      h  746   6.234   2.745   2.346 -2.0767 -0.0370  0.9988
    4MET      h  747   6.297   2.872   2.242  0.1211 -3.1548 -0.5964
    4MET      h  748   6.309   2.868   2.421 -0.3663 -2.2495  0.2407
    5MET    c51  749   9.203   8.520   9.649 -1.2311 -0.2577  0.3369
    5MET    c52  750   9.121   8.580   9.745 -0.0678 -0.1816 -1.0393
    5MET    c52  751   9.176   8.673   9.843 -0.1644  0.7816  0.1645
    5MET    c51  752   9.320   8.696   9.847  1.1620  0.3747 -0.0999
    5MET    c50  753   9.404   8.620   9.753 -0.1035 -0.0742 -0.0434
    5MET    c50  754   9.344   8.531   9.659 -0.2038  0.1590 -0.7086
    5MET    np0  755   9.431   8.463   9.588  0.2217  0.6092  0.1826
    5MET    sp0  756   9.581   8.532   9.620  0.2763  0.0251  0.0007
    5MET    np0  757   9.537   8.625   9.751  0.2214 -0.9206 -0.4280
    5MET    cs0  758   9.130   8.441   9.560  0.3364 -0.2447 -0.1298
    5MET    c53  759   8.996   8.465   9.593 -0.5416 -0.2612  0.3967
    5MET    np1  760   8.992   8.558   9.701  0.1086  0.1090  0.7184
    5MET    cs0  761   9.349   8.791   9.945 -0.3524 -0.2323  0.3800
    5MET    c53  762   9.228   8.823  10.001 -0.5652 -0.0736  0.2800
    5MET    np1  763   9.131   8.744   9.949  0.5208  0.0150 -0.4757
    5MET    cs2  764   8.906   8.411   9.498  0.2935  0.3244  0.6181
    5MET    cs1  765   8.976   8.344   9.404  0.3435  0.0404  0.1762
    5MET    sp1  766   9.147   8.354   9.418 -0.2142 -0.0402 -0.2464
    5MET    cs2  767   9.247   8.932  10.094 -0.3720 -0.1881 -0.3504
    5MET    cs1  768   9.378   8.977  10.097 -0.5601  0.1406 -0.2720
    5MET    sp1  769   9.482   8.899   9.993 -0.1114 -0.3426  0.2294
    5MET    c54  770   8.901   8.279   9.305 -0.4059 -0.9356  0.5156
    5MET    cs3  771   8.766   8.313   9.305 -0.4967  0.0730 -0.8608
    5MET    sp2  772   8.740   8.409   9.457  0.1826  0.2218  0.4589
    5MET    c54  773   9.405   9.072  10.191 -0.1764 -0.2839  0.0545
    5MET    cs3  774   9.288   9.114  10.257  0.3130 -0.3177 -0.5644
    5MET    sp2  775   9.142   9.027  10.194 -0.3427 -0.6820 -0.5265
    5MET    c=0  776   8.662   8.268   9.216  1.0863 -0.1965  0.0479
    5MET    c=1  777   8.527   8.254   9.212  0.4346 -0.2937 -0.1014
    5MET    c=0  778   9.286   9.229  10.344  0.1410 -0.1163  0.0855
    5MET    c=1  779   9.356   9.292  10.449  0.4466  0.0575 -0.2140
    5MET     c2  780   8.858   8.606   9.756 -0.6613 -0.5194 -0.1916
    5MET     c2  781   9.001   8.754  10.018 -0.2780  0.7463 -0.0684
    5MET     c2  782   9.542   9.134  10.190  0.2960 -0.1627  0.5191
    5MET     c2  783   8.964   8.177   9.210  0.1022 -0.1551 -0.5158
    5MET    c=2  784   8.450   8.196   9.098 -0.2937 -0.3328  0.0418
    5MET    c55  785   8.305   8.219   9.127  0.4328  0.0074 -0.0583
    5MET    c56  786   8.293   8.245   9.261 -0.8879 -0.2143 -0.5616
    5MET     c'  787   8.424   8.280   9.315  0.1461 -0.0106 -0.6196
    5MET    c=2  788   9.333   9.431  10.496  0.4083  0.0420 -0.0473
    5MET    c55  789   9.435   9.457  10.601  0.2664 -0.1467 -0.6775
    5MET    c56  790   9.521   9.350  10.613 -0.5569 -0.2145 -0.2967
    5MET     c'  791   9.472   9.243  10.528  0.4982 -0.4497  0.2532
    5MET    cp3  792   8.172   8.254   9.327  0.4453  0.1375  0.0797
    5MET    cp2  793   8.057   8.232   9.261  0.2888  0.0064 -0.1866
    5MET    cp1  794   8.071   8.216   9.121  0.1008  0.5618 -0.7697
    5MET    cp0  795   8.194   8.201   9.054 -0.2339  0.4518  0.6920
    5MET    cp3  796   9.623   9.341  10.698 -0.5699  0.2438  0.3541
    5MET    cp2  797   9.652   9.451  10.782  0.3636  0.1436 -0.0683
    5MET    cp1  798   9.567   9.562  10.772 -0.4787  0.0692 -0.5425
    5MET    cp0  799   9.459   9.573  10.688 -0.7374  0.2350 -0.2279
    5MET     o'  800   8.446   8.309   9.430 -0.0331 -0.4322 -0.2743
    5MET     o'  801   9.526   9.136  10.528 -0.4578  0.3520  0.6604
    5MET      f  802   7.960   8.180   9.059  0.1424 -0.0869  0.1199
    5MET      f  803   7.933   8.255   9.310 -0.3341  0.5897 -0.0692
    5MET      f  804   9.738   9.449  10.886 -0.2915  0.0938  0.0981
    5MET      f  805   9.597   9.654  10.869  0.0745  0.0390 -0.2368
    5MET    c=3  806   8.498   8.136   8.980 -0.1825  0.6962 -0.0732
    5MET    ct1  807   8.411   8.082   8.874 -0.4138 -0.3450  0.1177
    5MET    nt1  808   8.336   8.045   8.788  0.2415  0.0486  0.6296
    5MET    ct0  809   8.638   8.096   8.956 -0.2975 -0.3877 -0.5700
    5MET    nt0  810   8.753   8.067   8.942 -0.3269 -0.0147  0.0209
    5MET    c=3  811   9.234   9.525  10.465  0.4003  0.5306  0.8238
    5MET    ct0  812   9.124   9.518  10.373  0.3404  0.3338 -0.2583
    5MET    nt0  813   9.038   9.511  10.294 -0.1792 -0.5488  0.2511
    5MET    ct1  814   9.234   9.661  10.514 -0.4050  0.4445 -0.2223
    5MET    nt1  815   9.224   9.770  10.554 -0.1708 -0.2922  0.1420
    5MET      h  816   8.705   8.234   9.123  1.1221 -0.2079  0.0691
    5MET      h  817   9.202   9.290  10.313  0.5895  0.2454 -0.4216
    5MET      h  818   8.848   8.595   9.864  0.3486 -2.1943 -0.2530
    5MET      h  819   8.773   8.550   9.717 -0.8370  1.0281 -2.0808
    5MET      h  820   8.929   8.803   9.953 -2.6854 -1.1207  1.1431
    5MET      h  821   9.039   8.816  10.099  4.2679 -0.3326 -1.1868
    5MET      h  822   9.609   9.060  10.146  2.1417  2.7075 -1.6393
    5MET      h  823   9.578   9.152  10.291 -1.8539 -1.5813  1.5912
    5MET      h  824   8.899   8.106   9.159 -0.2726 -0.1486 -0.0447
    5MET      h  825   9.006   8.108   9.284 -1.3471  1.4626  1.8864
    5MET     ha  826   8.166   8.279   9.432 -1.1700 -0.4716  0.1387
    5MET     ha  827   8.197   8.176   8.949  0.9809 -0.0899  0.8486
    5MET     ha  828   9.684   9.251  10.702  0.5941  0.8202 -3.2336
    5MET     ha  829   9.399   9.662  10.699 -1.5448 -0.3198 -0.1174
    5MET     c1  830   8.822   8.745   9.702  0.4245  1.5007  0.1163
    5MET      h  831   8.905   8.812   9.723  1.2284  0.7638 -0.6746
    5MET     c2  832   8.703   8.800   9.778 -0.0778  0.3598  0.1319
    5MET      h  833   8.610   8.746   9.758  0.5696 -0.4430 -0.7333
    5MET      h  834   8.712   8.791   9.886 -1.1845  0.9008  0.2771
    5MET     c2  835   8.703   8.957   9.767  0.0984  0.1729  0.0087
    5MET      h  836   8.804   8.994   9.746  1.7057 -4.1229 -0.3467
    5MET      h  837   8.640   8.984   9.682  0.9830  0.5441 -0.5363
    5MET     c2  838   8.637   9.034   9.875 -0.8946  0.1513  0.5782
    5MET      h  839   8.541   8.988   9.902 -1.6294  0.3454 -1.5993
    5MET      h  840   8.702   9.011   9.959  1.0941  1.8093 -0.4852
    5MET     c3  841   8.623   9.188   9.857 -0.0544 -0.0779 -0.5391
    5MET      h  842   8.555   9.232   9.930  0.2563  0.1695 -0.4031
    5MET      h  843   8.719   9.237   9.873  0.7283 -1.2833 -1.4007
    5MET      h  844   8.588   9.217   9.758 -0.2535  0.6720 -0.2568
    5MET     c1  845   8.973   8.616  10.081  0.4558 -0.5699  0.4875
    5MET      h  846   8.990   8.540  10.005 -3.7715  0.5036 -1.6490
    5MET     c2  847   8.832   8.609  10.151  0.4463 -0.0921 -0.3175
    5MET      h  848   8.763   8.605  10.067 -1.4426  2.0763  1.0602
    5MET      h  849   8.810   8.521  10.211  1.0921  1.3973  2.1919
    5MET     c2  850   8.792   8.733  10.233 -0.2989 -0.5179 -0.0263
    5MET      h  851   8.863   8.747  10.314  0.4633 -4.2433  0.0168
    5MET      h  852   8.799   8.825  10.174  1.9860 -0.0297  0.9332
    5MET     c2  853   8.650   8.724  10.276  1.1117  0.1466 -0.3999
    5MET      h  854   8.583   8.753  10.195  2.7053  2.2579 -1.0113
    5MET      h  855   8.632   8.779  10.369  3.1704  1.4069 -0.7096
    5MET     c3  856   8.621   8.814  10.389 -0.1294  0.6914  0.5634
    5MET      h  857   8.526   8.815  10.443  0.4061  0.8111  1.5058
    5MET      h  858   8.700   8.809  10.464  2.4363 -2.5049 -2.1875
    5MET      h  859   8.647   8.915  10.358 -1.8773  2.1715  3.6460
    5MET     c2  860   8.782   8.742   9.552  0.5506 -0.0589  0.1372
    5MET      h  861   8.834   8.659   9.505 -0.0836 -0.7125  0.5885
    5MET      h  862   8.677   8.721   9.532  0.6505 -0.9175  0.5199
    5MET     c3  863   8.834   8.862   9.478  0.6585 -0.9136 -0.0892
    5MET      h  864   8.760   8.941   9.469 -1.5099 -2.3745  3.8176
    5MET      h  865   8.914   8.903   9.540  0.0368 -2.0636  1.4863
    5MET      h  866   8.870   8.830   9.380 -2.8907 -0.0578 -1.7335
    5MET     c2  867   9.071   8.589  10.196 -0.6852  0.2069  0.9680
    5MET      h  868   9.171   8.597  10.153 -1.0136  1.7034  0.4535
    5MET      h  869   9.073   8.674  10.264 -3.5064  0.2209  1.0715
    5MET     c3  870   9.059   8.460  10.273 -0.3264 -0.2021 -0.5406
    5MET      h  871   9.153   8.438  10.324 -2.0510  1.4507  3.6186
    5MET      h  872   8.978   8.463  10.346 -1.9348 -1.9762 -2.2085
    5MET      h  873   9.053   8.376  10.204 -1.3551  1.6117 -2.7276
    5MET     c2  874   9.550   9.267  10.111  0.4642 -0.3386 -0.2104
    5MET      h  875   9.546   9.234  10.007  3.6182  1.5221 -0.9888
    5MET      h  876   9.469   9.336  10.131  2.3560  2.0221 -0.5311
    5MET     c2  877   9.693   9.321  10.128  0.3780 -0.0846 -0.1745
    5MET      h  878   9.771   9.251  10.099  0.0215  0.5112 -2.7705
    5MET      h  879   9.708   9.404  10.058  0.6591 -0.0530 -0.0751
    5MET     c2  880   9.710   9.395  10.257  0.4358 -0.7481  0.1840
    5MET      h  881   9.640   9.478  10.250  1.0337 -0.3070 -0.7325
    5MET      h  882   9.681   9.340  10.346 -2.4411  1.2816  0.5722
    5MET     c2  883   9.851   9.439  10.273 -0.3592 -0.1905  0.6659
    5MET      h  884   9.919   9.356  10.250 -0.5929  0.1531 -1.3406
    5MET      h  885   9.863   9.515  10.196  2.6957 -0.8823  0.3916
    5MET     c2  886   9.885   9.489  10.413  0.0298 -0.6782  0.0423
    5MET      h  887   9.858   9.422  10.495  0.5555 -0.3628  0.4780
    5MET      h  888   9.822   9.577  10.422  2.8174  1.6527 -2.2736
    5MET     c2  889  10.032   9.534  10.421 -0.1013 -0.6760 -0.0169
    5MET      h  890  10.095   9.446  10.406 -1.0433 -1.1212 -1.4164
    5MET      h  891  10.053   9.599  10.336  0.7540  0.9909  1.4360
    5MET     c2  892  10.071   9.614  10.548  0.4994  0.3192 -0.0014
    5MET      h  893  10.178   9.627  10.562  0.3921 -0.1178  1.3223
    5MET      h  894  10.042   9.566  10.642 -1.2865 -2.4426 -1.8803
    5MET     c2  895  10.025   9.756  10.555 -0.1043  0.3368 -0.4071
    5MET      h  896  10.043   9.811  10.462  4.4528  3.2983  2.0068
    5MET      h  897   9.917   9.759  10.567 -0.1645 -2.2637 -0.1638
    5MET     c2  898  10.098   9.830  10.667  0.3057 -0.3871 -0.4306
    5MET      h  899  10.204   9.814  10.646 -0.0763 -2.6592 -0.7176
    5MET      h  900  10.072   9.780  10.760 -2.2042 -0.4740 -1.1477
    5MET     c3  901  10.063   9.978  10.668  0.0718 -0.2203  0.2779
    5MET      h  902  10.099  10.032  10.755 -1.7581 -0.1103  1.0011
    5MET      h  903  10.075  10.034  10.575  0.2883  0.0809  0.4887
    5MET      h  904   9.955   9.980  10.681 -0.0008  0.0681 -0.3141
    5MET     c2  905   9.062   8.222   9.104  0.4907  0.0106 -0.4569
    5MET      h  906   9.008   8.298   9.047 -0.9638 -1.1807 -0.7235
    5MET      h  907   9.145   8.269   9.156  0.2943  0.0914 -0.2153
    5MET     c2  908   9.111   8.102   9.025  0.7014  0.2242 -0.3728
    5MET      h  909   9.162   8.046   9.104  0.3929  1.1860  0.5272
    5MET      h  910   9.030   8.048   8.978  0.0267  4.0211 -3.8744
    5MET     c2  911   9.219   8.144   8.928  0.2694  0.5320  0.2350
    5MET      h  912   9.174   8.182   8.836  0.8536 -0.1121 -0.3247
    5MET      h  913   9.272   8.220   8.986  0.3146 -0.4630  1.5160
    5MET     c2  914   9.302   8.025   8.883  0.4209  0.1013  0.3951
    5MET      h  915   9.240   7.940   8.857 -0.7659  0.9044  0.5813
    5MET      h  916   9.371   7.992   8.960  0.7220 -1.4620 -0.5346
    5MET     c2  917   9.385   8.062   8.764 -0.4123  0.7272  0.6127
    5MET      h  918   9.414   7.970   8.715  0.1746  1.7132 -0.9164
    5MET      h  919   9.324   8.118   8.693  1.5233  2.8548  0.5823
    5MET     c2  920   9.526   8.134   8.777  0.2708 -0.1905  0.1712
    5MET      h  921   9.525   8.197   8.866 -2.4559 -1.2757  0.9675
    5MET      h  922   9.593   8.052   8.802  0.0215 -1.0297 -1.8013
    5MET     c2  923   9.553   8.214   8.654  0.6220 -0.0598 -0.1461
    5MET      h  924   9.554   8.138   8.575 -2.2655  0.1493 -0.4129
    5MET      h  925   9.476   8.286   8.628  0.6319  0.5276  1.4225
    5MET     c2  926   9.694   8.271   8.680 -0.1313 -0.4442  0.9153
    5MET      h  927   9.677   8.357   8.746 -1.2898  0.4440 -0.5113
    5MET      h  928   9.753   8.201   8.738  2.5959 -0.9032 -2.2940
    5MET     c2  929   9.768   8.312   8.548  0.2421 -0.1884 -0.4460
    5MET      h  930   9.770   8.223   8.486  2.7387  0.1059 -0.8342
    5MET      h  931   9.706   8.390   8.503  1.2429  1.6046  1.1917
    5MET     c3  932   9.911   8.360   8.573  0.3443  0.4718 -0.6620
    5MET      h  933   9.927   8.255   8.553  3.0871  0.8643 -0.7815
    5MET      h  934   9.805   8.373   8.593  0.3830  0.9357 -0.7309
    5MET      h  935   9.932   8.412   8.479  3.4066  0.7726  0.1271
    6MET    c51  936   8.542   0.037   0.127 -0.0954 -0.4355  0.0940
    6MET    c52  937   8.533  -0.103   0.107 -0.0037  0.2744 -0.7652
    6MET    c52  938   8.627  -0.189   0.181 -0.5558  0.5374 -0.0855
    6MET    c51  939   8.726  -0.131   0.267  0.6417 -0.1472  0.0753
    6MET    c50  940   8.736   0.012   0.273  0.2862  0.8881  0.0680
    6MET    c50  941   8.644   0.098   0.206 -0.4883  0.0323 -0.0980
    6MET    np0  942   8.658   0.223   0.239  0.4375  0.2552  0.3854
    6MET    sp0  943   8.781   0.231   0.350  0.0067 -0.0089  0.0193
    6MET    np0  944   8.830   0.072   0.345 -0.6799  0.1984  0.2568
    6MET    cs0  945   8.434   0.100   0.062 -1.0977 -0.0103  0.5668
    6MET    c53  946   8.359   0.001  -0.003 -0.3528 -0.3022  0.7855
    6MET    np1  947   8.413  -0.122   0.025 -0.0524 -0.1540 -0.1614
    6MET    cs0  948   8.801  -0.231   0.329  0.2063 -0.4886 -0.0495
    6MET    c53  949   8.750  -0.352   0.283 -0.1665 -0.7813  0.5046
    6MET    np1  950   8.653  -0.328   0.192 -0.1799 -0.1360  0.9279
    6MET    cs2  951   8.245   0.051  -0.071  0.4557  0.2557 -0.4994
    6MET    cs1  952   8.240   0.189  -0.061  0.4548  0.2172  0.1993
    6MET    sp1  953   8.371   0.259   0.027  0.3886  0.1444  0.5981
    6MET    cs2  954   8.832  -0.460   0.327  0.6903  0.6098  0.6748
    6MET    cs1  955   8.931  -0.417   0.415 -0.5731  0.1724 -0.1543
    6MET    sp1  956   8.931  -0.240   0.447  0.1361 -0.1156 -0.2498
    6MET    c54  957   8.137   0.246  -0.143 -0.1284 -0.3600 -0.4842
    6MET    cs3  958   8.059   0.146  -0.209  0.5560 -0.2605 -0.4184
    6MET    sp2  959   8.119  -0.014  -0.179 -0.0021  0.0491  0.0536
    6MET    c54  960   9.015  -0.518   0.469 -0.4308  0.0925  0.5756
    6MET    cs3  961   8.970  -0.644   0.428  0.4013 -0.2023  0.5026
    6MET    sp2  962   8.832  -0.634   0.324 -0.4042 -0.5222 -0.0814
    6MET    c=0  963   7.945   0.179  -0.290  0.1733 -1.0075  0.5333
    6MET    c=1  964   7.834   0.114  -0.340  0.2043 -0.6991  0.0882
    6MET    c=0  965   9.050  -0.759   0.451  0.4193  1.2155 -0.1855
    6MET    c=1  966   9.062  -0.892   0.412  0.3000 -0.0238 -0.1253
    6MET     c2  967   8.344  -0.243  -0.009 -0.3722  0.6267 -0.2691
    6MET     c2  968   8.595  -0.444   0.121  0.0730  0.2323 -0.5426
    6MET     c2  969   9.124  -0.480   0.564  0.2216  0.2200 -0.5177
    6MET     c2  970   8.106   0.391  -0.120 -0.0238  1.0008  0.3358
    6MET    c=2  971   7.726   0.169  -0.430 -0.1184  0.0723  0.0732
    6MET    c55  972   7.637   0.052  -0.464 -0.4031 -0.1421 -0.7074
    6MET    c56  973   7.678  -0.056  -0.393  0.3024  0.2854 -0.6412
    6MET     c'  974   7.791  -0.025  -0.306  0.0291 -1.1809  0.5176
    6MET    c=2  975   9.166  -0.988   0.462 -0.2434 -0.3134  0.1588
    6MET    c55  976   9.152  -1.110   0.373  0.2467  0.5070 -0.2708
    6MET    c56  977   9.047  -1.093   0.282  0.2011  0.1121  0.0321
    6MET     c'  978   8.989  -0.960   0.303  0.2153 -0.0760  0.1293
    6MET    cp3  979   7.604  -0.175  -0.400  0.2645  0.0070  0.2276
    6MET    cp2  980   7.493  -0.186  -0.483 -0.3012  0.4674  0.5482
    6MET    cp1  981   7.451  -0.076  -0.554 -0.5119 -0.4173  0.2216
    6MET    cp0  982   7.527   0.043  -0.546 -0.0081  0.1002 -0.0352
    6MET    cp3  983   9.020  -1.186   0.184  0.7325 -0.4851  0.0034
    6MET    cp2  984   9.100  -1.299   0.181  0.8536  0.3778  0.0876
    6MET    cp1  985   9.198  -1.324   0.276  0.0612  0.8143 -0.7629
    6MET    cp0  986   9.230  -1.227   0.364  0.2568  0.2138 -0.2306
    6MET     o'  987   7.844  -0.116  -0.247  0.3520 -0.2664 -0.4889
    6MET     o'  988   8.909  -0.905   0.224  0.5564  0.2569  0.3786
    6MET      f  989   7.343  -0.102  -0.632  0.3753  0.1610  0.5244
    6MET      f  990   7.443  -0.303  -0.507 -0.1271 -0.3943  0.4361
    6MET      f  991   9.068  -1.395   0.096  0.3408  0.0431  0.6372
    6MET      f  992   9.279  -1.432   0.275  0.0233 -0.1497  0.4573
    6MET    c=3  993   7.702   0.298  -0.475 -0.1046  0.0382  0.7885
    6MET    ct1  994   7.589   0.334  -0.555  0.0557 -0.3389  0.4099
    6MET    nt1  995   7.494   0.363  -0.615 -0.1308 -0.0567  0.2775
    6MET    ct0  996   7.776   0.413  -0.436  0.2898  0.3440 -0.3552
    6MET    nt0  997   7.832   0.506  -0.397  0.2741 -0.3411 -0.2472
    6MET    c=3  998   9.257  -0.978   0.563 -0.0295  0.4673  0.7539
    6MET    ct0  999   9.269  -0.858   0.647 -0.6392  0.1890  0.6812
    6MET    nt0 1000   9.293  -0.765   0.713 -0.4787  0.1216  0.0930
    6MET    ct1 1001   9.345  -1.086   0.597  0.1462  0.5809  0.1222
    6MET    nt1 1002   9.425  -1.168   0.634 -0.2574 -0.3881  0.1990
    6MET      h 1003   7.971   0.278  -0.326  0.8765 -0.7990  1.6082
    6MET      h 1004   9.118  -0.728   0.529 -0.4993  4.9580 -0.7723
    6MET      h 1005   8.412  -0.319  -0.047  1.4612  1.8154  0.5411
    6MET      h 1006   8.269  -0.224  -0.085 -0.7802  2.6589  0.6079
    6MET      h 1007   8.491  -0.429   0.091  0.1343  0.4089 -0.6703
    6MET      h 1008   8.580  -0.520   0.198 -1.6423  1.0823 -0.0141
    6MET      h 1009   9.103  -0.549   0.646 -2.3930 -0.1221 -1.4350
    6MET      h 1010   9.097  -0.379   0.593 -1.1657  0.0689 -1.2605
    6MET      h 1011   8.085   0.412  -0.015 -0.6132 -0.5003  0.5316
    6MET      h 1012   8.012   0.408  -0.172  0.8207  2.3871 -0.7537
    6MET     ha 1013   7.639  -0.258  -0.341 -2.9545 -0.4474  1.6020
    6MET     ha 1014   7.500   0.125  -0.612  3.2261  2.0028  0.8870
    6MET     ha 1015   8.943  -1.159   0.112 -0.3633  1.6800  1.9440
    6MET     ha 1016   9.315  -1.257   0.424 -0.5172 -2.2680 -0.3396
    6MET     c1 1017   8.270  -0.290   0.117  0.1708 -0.5736  1.1540
    6MET      h 1018   8.343  -0.321   0.191  1.0785  0.1401  0.5605
    6MET     c2 1019   8.187  -0.416   0.088 -0.2200  0.0532 -0.7065
    6MET      h 1020   8.150  -0.454   0.183  1.3484  2.2437  0.8290
    6MET      h 1021   8.098  -0.387   0.032 -1.2638 -0.7011  0.5578
    6MET     c2 1022   8.243  -0.528   0.004  0.5693  0.0045  0.4206
    6MET      h 1023   8.248  -0.503  -0.102 -2.2800 -1.5379 -0.1124
    6MET      h 1024   8.349  -0.544   0.028  0.6775  0.1434  0.0363
    6MET     c2 1025   8.171  -0.662   0.018  0.1453 -0.2755 -0.2132
    6MET      h 1026   8.242  -0.737  -0.017  1.2821 -0.0011  1.4129
    6MET      h 1027   8.127  -0.675   0.117 -0.9676 -1.5832 -0.8518
    6MET     c3 1028   8.059  -0.671  -0.087  0.2960  0.2978 -0.4859
    6MET      h 1029   7.970  -0.613  -0.061 -0.6813 -1.0873 -0.6955
    6MET      h 1030   8.096  -0.645  -0.186  0.1224  0.5262 -0.4911
    6MET      h 1031   8.035  -0.777  -0.087 -3.3587  1.0369 -2.2494
    6MET     c1 1032   8.697  -0.490   0.023 -0.0459  0.7987  0.4346
    6MET      h 1033   8.780  -0.538   0.075 -1.7167  0.8830  3.2863
    6MET     c2 1034   8.760  -0.381  -0.072 -0.2337  0.9552 -0.2974
    6MET      h 1035   8.685  -0.363  -0.149 -0.7743 -1.8530 -0.5052
    6MET      h 1036   8.781  -0.287  -0.021 -1.5028  1.2469 -0.2911
    6MET     c2 1037   8.899  -0.415  -0.142  0.3599 -0.2748 -0.4870
    6MET      h 1038   8.879  -0.498  -0.210  1.0261 -1.6535  0.9581
    6MET      h 1039   8.923  -0.335  -0.211 -2.2695  1.1467  0.2084
    6MET     c2 1040   9.017  -0.441  -0.046  0.3823 -1.1654 -0.5643
    6MET      h 1041   9.013  -0.538   0.004  1.7534 -1.9550 -1.9364
    6MET      h 1042   9.114  -0.439  -0.097  0.2816 -2.2956 -0.8147
    6MET     c3 1043   9.034  -0.328   0.052 -0.1588 -0.1179 -0.3730
    6MET      h 1044   9.054  -0.238  -0.008 -1.8377  0.1830 -0.5145
    6MET      h 1045   8.948  -0.307   0.116  1.8254  1.4797  1.8741
    6MET      h 1046   9.115  -0.353   0.120  1.1274 -0.7585 -2.0905
    6MET     c2 1047   8.182  -0.191   0.185 -0.2144 -0.1493  0.2553
    6MET      h 1048   8.169  -0.098   0.130  0.1534 -1.4992 -2.1463
    6MET      h 1049   8.088  -0.245   0.195  0.4723 -1.4433 -0.2379
    6MET     c3 1050   8.246  -0.161   0.325  0.9136  0.5706  0.5739
    6MET      h 1051   8.181  -0.082   0.363  1.5434  1.1083  0.5440
    6MET      h 1052   8.239  -0.250   0.388  0.2647 -0.8853 -1.4585
    6MET      h 1053   8.348  -0.125   0.314  0.8795  0.6582  0.5355
    6MET     c2 1054   8.630  -0.597  -0.064 -0.3012 -1.1605  0.0131
    6MET      h 1055   8.537  -0.553  -0.100  0.5511 -0.4273 -1.2994
    6MET      h 1056   8.695  -0.621  -0.148 -0.8506 -2.5353 -0.0294
    6MET     c3 1057   8.603  -0.727   0.017  0.3937  0.0061 -0.6751
    6MET      h 1058   8.675  -0.742   0.097  0.2439  1.2664 -0.2984
    6MET      h 1059   8.508  -0.722   0.072  1.6961  0.2354  1.6118
    6MET      h 1060   8.596  -0.822  -0.036 -0.2775 -1.4191  1.8669
    6MET     c2 1061   9.267  -0.486   0.506  0.2317  0.9876 -0.8426
    6MET      h 1062   9.290  -0.587   0.473 -0.6901 -0.2555  2.1601
    6MET      h 1063   9.286  -0.417   0.424  0.3018  1.5550 -0.3537
    6MET     c2 1064   9.365  -0.453   0.616 -0.2478 -0.5225 -0.2287
    6MET      h 1065   9.335  -0.355   0.653  0.0328 -0.0236 -1.3247
    6MET      h 1066   9.347  -0.512   0.706 -1.3783 -1.3462 -0.9802
    6MET     c2 1067   9.513  -0.447   0.585 -0.2876  0.1654 -0.0015
    6MET      h 1068   9.564  -0.543   0.578  1.3981  1.0742 -0.3526
    6MET      h 1069   9.525  -0.386   0.495 -2.4391  1.1852  0.3676
    6MET     c2 1070   9.583  -0.369   0.695  0.3051  0.1619  0.1176
    6MET      h 1071   9.530  -0.275   0.705 -1.5778 -1.0597  1.9368
    6MET      h 1072   9.556  -0.427   0.783  1.5742 -0.9415 -0.1998
    6MET     c2 1073   9.734  -0.351   0.699 -0.0277  0.5048  0.1652
    6MET      h 1074   9.785  -0.445   0.683 -1.5140  0.0411 -2.0813
    6MET      h 1075   9.766  -0.311   0.795  0.8701 -0.7201  0.3776
    6MET     c2 1076   9.767  -0.250   0.585 -0.0447 -0.3440 -0.6629
    6MET      h 1077   9.750  -0.295   0.487  1.6478 -2.6184  0.0385
    6MET      h 1078   9.702  -0.162   0.590 -0.2127 -0.4485 -0.9819
    6MET     c2 1079   9.914  -0.220   0.575  0.4614  0.3531 -0.0759
    6MET      h 1080   9.958  -0.320   0.569 -1.5413 -0.5299 -0.9275
    6MET      h 1081   9.954  -0.192   0.672 -0.3580 -0.1572  0.4164
    6MET     c2 1082   9.961  -0.133   0.459  0.1172 -0.8501  0.0372
    6MET      h 1083   9.927  -0.180   0.367  4.1599 -2.1518 -0.9070
    6MET      h 1084   9.917  -0.034   0.466  1.4456 -0.2418 -0.0922
    6MET     c2 1085  10.110  -0.103   0.452 -0.1117 -0.2573  0.0355
    6MET      h 1086  10.174  -0.191   0.451  0.7329  0.3578 -0.1840
    6MET      h 1087  10.142  -0.039   0.534 -0.6355  0.6983 -0.4891
    6MET     c3 1088  10.144  -0.043   0.310  0.1983 -0.2746 -0.1033
    6MET      h 1089  10.127  -0.116   0.231  1.7790 -1.0111  0.2308
    6MET      h 1090  10.089   0.048   0.284  1.0426  0.5429  0.8935
    6MET      h 1091  10.251  -0.021   0.310  0.1778 -0.1157  2.3768
    6MET     c2 1092   8.210   0.494  -0.180  0.7937  0.9187 -0.3384
    6MET      h 1093   8.159   0.590  -0.186  3.7597  2.5823  0.2071
    6MET      h 1094   8.297   0.504  -0.116  0.3361 -0.0101  0.4470
    6MET     c2 1095   8.253   0.435  -0.317  0.0056 -0.0536 -0.3479
    6MET      h 1096   8.329   0.358  -0.304 -2.2114 -1.6700  3.6001
    6MET      h 1097   8.166   0.408  -0.377 -0.6860  0.3489  0.4670
    6MET     c2 1098   8.316   0.545  -0.402 -0.0664  0.3200  0.0555
    6MET      h 1099   8.370   0.606  -0.330  1.2275 -0.6092 -0.1024
    6MET      h 1100   8.394   0.513  -0.472 -0.9618  0.1524 -0.8839
    6MET     c2 1101   8.212   0.639  -0.479 -0.6544  0.2783 -0.3023
    6MET      h 1102   8.261   0.730  -0.513 -2.5006 -0.0020 -4.0737
    6MET      h 1103   8.135   0.672  -0.410  0.6291 -1.9788  2.2940
    6MET     c2 1104   8.161   0.576  -0.615  0.1704 -0.7266 -0.1706
    6MET      h 1105   8.230   0.544  -0.694 -2.6464 -2.4669 -2.0320
    6MET      h 1106   8.116   0.484  -0.578  2.5837 -2.8253 -2.2433
    6MET     c2 1107   8.050   0.659  -0.681  0.0124 -0.1858 -0.6063
    6MET      h 1108   7.955   0.672  -0.629 -0.0590 -0.7307 -0.6035
    6MET      h 1109   8.094   0.756  -0.704 -0.5057  0.0127 -0.7463
    6MET     c2 1110   8.013   0.596  -0.813 -0.1633  0.6559  0.0489
    6MET      h 1111   8.098   0.569  -0.875  0.0686 -0.6723  0.9084
    6MET      h 1112   7.948   0.509  -0.802 -0.4602  0.7028 -1.3348
    6MET     c2 1113   7.917   0.702  -0.884 -0.8563  0.7861  0.4270
    6MET      h 1114   7.831   0.711  -0.818 -0.7949  1.3179  0.4427
    6MET      h 1115   7.976   0.794  -0.892  0.0349  0.0832 -1.5825
    6MET     c2 1116   7.873   0.659  -1.019  0.1150  0.4403  0.4325
    6MET      h 1117   7.801   0.578  -1.015 -3.3648  3.3481 -0.7776
    6MET      h 1118   7.825   0.744  -1.068 -2.1377 -1.4429 -0.6867
    6MET     c3 1119   7.991   0.631  -1.111 -0.0893 -0.9263  0.2898
    6MET      h 1120   7.945   0.593  -1.201  1.6899 -1.2351 -0.5113
    6MET      h 1121   8.093   0.593  -1.106  0.7614  1.1333 -0.6621
    6MET      h 1122   7.989   0.740  -1.106 -3.4068 -0.8849 -0.9288
    7MET    c51 1123   5.475   4.211   1.315 -0.8972 -0.5356 -0.1944
    7MET    c52 1124   5.520   4.107   1.400  0.5293  0.7108  0.6157
    7MET    c52 1125   5.426   4.041   1.496 -0.4761 -0.6611  0.1703
    7MET    c51 1126   5.287   4.067   1.478 -0.0837 -0.0698 -0.1039
    7MET    c50 1127   5.245   4.162   1.379 -0.0923  0.5965  0.0709
    7MET    c50 1128   5.335   4.237   1.300 -0.6651  0.6408  0.4605
    7MET    np0 1129   5.280   4.317   1.213  0.4617 -0.0061 -0.0784
    7MET    sp0 1130   5.119   4.302   1.231 -0.2593 -0.5250  0.5873
    7MET    np0 1131   5.120   4.190   1.347  0.2162 -0.0674  0.2768
    7MET    cs0 1132   5.592   4.259   1.254 -0.0008  0.2027 -0.3934
    7MET    c53 1133   5.701   4.180   1.285 -0.5942 -0.5116  0.2205
    7MET    np1 1134   5.656   4.080   1.366 -0.1499  0.7284 -0.3428
    7MET    cs0 1135   5.221   3.970   1.554 -0.3278  0.4306 -0.7340
    7MET    c53 1136   5.317   3.894   1.621 -0.2572  0.2605 -0.2049
    7MET    np1 1137   5.439   3.949   1.601 -0.0848  0.2735  0.3337
    7MET    cs2 1138   5.819   4.223   1.221 -0.0785  0.9753  0.1499
    7MET    cs1 1139   5.795   4.321   1.127 -0.6319 -1.4101  0.2314
    7MET    sp1 1140   5.632   4.374   1.131  0.5376 -0.2663  0.3166
    7MET    cs2 1141   5.267   3.795   1.713  0.6210  0.5436 -0.3341
    7MET    cs1 1142   5.130   3.792   1.717  0.6294  0.3847 -0.7009
    7MET    sp1 1143   5.058   3.907   1.605  0.4261  0.1077 -0.2989
    7MET    c54 1144   5.910   4.369   1.063  0.1941  0.8696  0.6694
    7MET    cs3 1145   6.024   4.295   1.099 -0.2853 -0.0666 -0.1421
    7MET    sp2 1146   5.983   4.175   1.222 -0.2864 -0.0404  0.2930
    7MET    c54 1147   5.070   3.691   1.790  0.3310 -0.3322 -0.2529
    7MET    cs3 1148   5.165   3.626   1.869 -0.2792  0.4586  0.5338
    7MET    sp2 1149   5.325   3.678   1.824  0.3787 -0.0968 -0.1741
    7MET    c=0 1150   6.149   4.313   1.034  0.1920 -0.2625  0.8377
    7MET    c=1 1151   6.269   4.253   1.026  0.0736  0.8491 -0.2675
    7MET    c=0 1152   5.122   3.519   1.944 -0.2690 -0.1259  0.2013
    7MET    c=1 1153   5.166   3.401   1.996 -0.3032  0.0802  0.1384
    7MET     c2 1154   5.740   3.978   1.417  0.1678 -0.0004 -0.0804
    7MET     c2 1155   5.549   3.913   1.681 -0.2598  0.1064 -0.1402
    7MET     c2 1156   4.921   3.650   1.785 -0.4113 -0.6919  0.1301
    7MET     c2 1157   5.908   4.479   0.973 -0.1481  0.3294 -0.4313
    7MET    c=2 1158   6.391   4.300   0.964 -0.2533  0.3188  0.5008
    7MET    c55 1159   6.495   4.187   0.979 -0.6185 -0.0529  0.5466
    7MET    c56 1160   6.437   4.081   1.048  0.0312 -0.6011 -0.0855
    7MET     c' 1161   6.296   4.115   1.077  0.4631  0.2123  0.6902
    7MET    c=2 1162   5.094   3.300   2.081 -0.2959  0.0596 -0.2829
    7MET    c55 1163   5.184   3.186   2.111 -0.4458  0.3911 -0.2091
    7MET    c56 1164   5.313   3.221   2.063  0.5231  0.7237  0.4404
    7MET     c' 1165   5.302   3.345   1.987 -0.9810  0.6718  0.1876
    7MET    cp3 1166   6.503   3.966   1.084  0.3477 -0.3452  0.4546
    7MET    cp2 1167   6.636   3.954   1.031 -0.2888 -0.1443  0.0187
    7MET    cp1 1168   6.696   4.063   0.967  0.8913 -0.4470  0.2774
    7MET    cp0 1169   6.632   4.186   0.943 -0.7234  0.4998 -0.4031
    7MET    cp3 1170   5.423   3.145   2.085  0.2846 -0.1752 -0.5759
    7MET    cp2 1171   5.407   3.024   2.147  0.7615  1.0041 -0.1734
    7MET    cp1 1172   5.277   2.978   2.180 -0.2683 -0.2718 -0.0462
    7MET    cp0 1173   5.164   3.066   2.174  0.3570  0.0536 -0.6568
    7MET     o' 1174   6.214   4.033   1.117  0.5214 -0.7564  0.3311
    7MET     o' 1175   5.401   3.389   1.937 -0.5665  0.1194 -0.1322
    7MET      f 1176   6.829   4.053   0.937  0.2298  0.7409  0.3745
    7MET      f 1177   6.706   3.845   1.054  0.0069  0.0652  0.3454
    7MET      f 1178   5.509   2.941   2.175 -0.3969 -0.2594 -0.1696
    7MET      f 1179   5.266   2.859   2.222 -0.0581 -0.3917  0.0573
    7MET    c=3 1180   6.414   4.420   0.898 -0.6707 -0.0661  0.1647
    7MET    ct1 1181   6.530   4.457   0.824  0.0223 -0.1879 -0.1762
    7MET    nt1 1182   6.629   4.482   0.765  0.3432 -0.3379  0.4296
    7MET    ct0 1183   6.328   4.526   0.883 -0.1726 -0.0810 -0.3766
    7MET    nt0 1184   6.251   4.613   0.867  0.3198 -0.2222  0.0765
    7MET    c=3 1185   4.965   3.310   2.130  0.4074  0.0447  0.3773
    7MET    ct0 1186   4.882   3.433   2.119 -0.0412  0.0256  0.2939
    7MET    nt0 1187   4.805   3.522   2.104  0.0377  0.6638 -0.2451
    7MET    ct1 1188   4.902   3.212   2.219 -1.0109 -0.2452 -0.2438
    7MET    nt1 1189   4.856   3.136   2.285  0.0214 -0.2378 -0.6568
    7MET      h 1190   6.139   4.416   1.003  0.5697 -0.4374  0.1405
    7MET      h 1191   5.030   3.557   1.989 -0.1930 -1.8018  1.8208
    7MET      h 1192   5.735   3.962   1.525 -2.4931 -0.3464 -0.2274
    7MET      h 1193   5.843   4.008   1.397  0.5920 -1.3935 -0.0559
    7MET      h 1194   5.615   3.845   1.628 -2.1332  1.2085 -4.0663
    7MET      h 1195   5.514   3.850   1.763 -1.8733 -1.3018 -1.8556
    7MET      h 1196   4.890   3.555   1.828  0.7168 -1.3084 -0.3932
    7MET      h 1197   4.891   3.641   1.681 -4.4898  2.5131  0.8706
    7MET      h 1198   5.984   4.552   1.002 -1.1391  0.8369  0.9902
    7MET      h 1199   5.814   4.525   1.003 -0.0719 -0.3348  0.8755
    7MET     ha 1200   6.447   3.887   1.133 -0.6593  0.4538  0.6208
    7MET     ha 1201   6.698   4.258   0.897  0.3207 -0.6955 -0.8018
    7MET     ha 1202   5.522   3.166   2.047 -1.0161  0.7368 -3.6154
    7MET     ha 1203   5.071   3.035   2.218  0.5138 -0.5319 -0.7346
    7MET     c1 1204   5.713   3.852   1.340  0.4649  0.0251  0.4464
    7MET      h 1205   5.605   3.845   1.329  0.7092  0.5716 -2.8039
    7MET     c2 1206   5.757   3.719   1.408  0.5956  0.9843  0.5187
    7MET      h 1207   5.845   3.680   1.356  0.6724  1.2777  0.4311
    7MET      h 1208   5.796   3.736   1.508  2.9030 -0.1455 -0.1555
    7MET     c2 1209   5.632   3.627   1.415  0.3979  0.4775  0.9781
    7MET      h 1210   5.554   3.689   1.461 -0.7822  0.3480 -0.7980
    7MET      h 1211   5.600   3.602   1.314 -1.6805  1.3158  1.3988
    7MET     c2 1212   5.649   3.492   1.467  0.2531 -0.0936 -0.5159
    7MET      h 1213   5.611   3.495   1.569  1.3922 -2.6610  0.0024
    7MET      h 1214   5.584   3.425   1.410  1.7578 -1.1586 -0.9912
    7MET     c3 1215   5.790   3.425   1.455  0.2502  0.2280  0.6956
    7MET      h 1216   5.870   3.465   1.518 -0.6506 -0.5252  2.3512
    7MET      h 1217   5.786   3.318   1.476  2.2224 -0.0285 -0.1825
    7MET      h 1218   5.814   3.436   1.350 -0.0585 -2.5571  0.3001
    7MET     c1 1219   5.596   4.045   1.746  0.7039  0.1010 -0.8404
    7MET      h 1220   5.611   4.118   1.666 -0.5608 -0.5634 -1.6899
    7MET     c2 1221   5.726   4.018   1.811 -0.1995 -0.5288 -0.1060
    7MET      h 1222   5.719   3.950   1.895 -3.2287 -0.9482 -0.6600
    7MET      h 1223   5.792   3.965   1.741  0.2614 -0.1926  0.0722
    7MET     c2 1224   5.809   4.145   1.859  0.3088  0.7404  0.0390
    7MET      h 1225   5.788   4.222   1.784 -1.6680 -0.1859 -0.3861
    7MET      h 1226   5.767   4.187   1.951  1.0867  0.7560  0.3869
    7MET     c2 1227   5.958   4.134   1.868  0.4909  0.3361 -0.1685
    7MET      h 1228   5.981   4.046   1.928  3.6738  0.6647 -0.8284
    7MET      h 1229   6.005   4.213   1.927  0.7493 -1.2134  1.7708
    7MET     c3 1230   6.036   4.127   1.730  0.0320  0.1964  0.1034
    7MET      h 1231   5.999   4.057   1.655  0.9204  0.1850 -0.3282
    7MET      h 1232   6.033   4.228   1.689  0.7581  0.8005  1.5123
    7MET      h 1233   6.141   4.102   1.741  0.1583  0.0945 -1.2949
    7MET     c2 1234   5.763   3.856   1.192 -0.3796 -0.2759 -0.3596
    7MET      h 1235   5.716   3.944   1.148  1.6970  1.0359 -0.0282
    7MET      h 1236   5.871   3.872   1.191 -0.1203 -1.9119 -0.0574
    7MET     c3 1237   5.722   3.736   1.110  1.0244  0.3553  0.2770
    7MET      h 1238   5.744   3.641   1.157 -0.9050  0.6601  1.8330
    7MET      h 1239   5.615   3.729   1.091  1.7519 -2.5853 -3.5474
    7MET      h 1240   5.762   3.735   1.008  0.2826 -0.2020 -0.0184
    7MET     c2 1241   5.495   4.109   1.844  0.3744 -0.0028 -0.1721
    7MET      h 1242   5.399   4.058   1.852 -0.8275  1.5691 -3.9001
    7MET      h 1243   5.540   4.091   1.942  1.4154  0.5267 -0.5427
    7MET     c3 1244   5.461   4.264   1.834  0.1040 -0.1119  0.2103
    7MET      h 1245   5.379   4.298   1.898 -1.2758 -3.1629  0.1576
    7MET      h 1246   5.529   4.345   1.859 -0.5822  0.5199  0.0352
    7MET      h 1247   5.443   4.298   1.733  0.2122 -0.5859  0.0276
    7MET     c2 1248   4.839   3.754   1.857  0.5206  0.2995  0.0253
    7MET      h 1249   4.859   3.749   1.964 -2.2905 -1.3958  0.5255
    7MET      h 1250   4.868   3.852   1.818  0.6313  0.0682 -0.4840
    7MET     c2 1251   4.689   3.724   1.831 -0.1016 -0.0997 -0.0758
    7MET      h 1252   4.666   3.777   1.738  0.7124  1.2772  0.4925
    7MET      h 1253   4.682   3.615   1.831 -0.4787 -0.0868  1.9186
    7MET     c2 1254   4.600   3.761   1.948  0.8567  0.8775 -0.2926
    7MET      h 1255   4.617   3.683   2.022  1.3708  1.7843  0.5574
    7MET      h 1256   4.623   3.856   1.997 -0.1443  0.4632  1.0176
    7MET     c2 1257   4.447   3.752   1.919 -0.1381  0.5616 -0.4095
    7MET      h 1258   4.413   3.835   1.857 -0.1614  1.3048  0.5675
    7MET      h 1259   4.412   3.661   1.871 -0.0143  0.8844 -1.1170
    7MET     c2 1260   4.362   3.763   2.045 -0.1623 -0.2121  0.0495
    7MET      h 1261   4.260   3.779   2.009 -1.0035 -1.1280  1.9359
    7MET      h 1262   4.392   3.847   2.108  0.3436 -1.3989  1.4311
    7MET     c2 1263   4.349   3.635   2.129 -0.2620 -0.1170  0.1778
    7MET      h 1264   4.314   3.551   2.069 -0.6092 -1.2045  1.8623
    7MET      h 1265   4.447   3.607   2.168  0.2748  1.7619  0.2340
    7MET     c2 1266   4.265   3.664   2.246 -0.0317 -0.3803  1.0966
    7MET      h 1267   4.173   3.687   2.192  0.1081  0.9365  1.4059
    7MET      h 1268   4.319   3.748   2.288  1.2150 -0.4888 -0.2639
    7MET     c2 1269   4.263   3.544   2.347 -0.1176 -0.4869 -0.1991
    7MET      h 1270   4.224   3.446   2.320  0.9701 -1.2802  1.0301
    7MET      h 1271   4.367   3.523   2.369  0.0124  0.2295 -0.1106
    7MET     c2 1272   4.198   3.586   2.475 -0.2546 -0.0074 -0.0558
    7MET      h 1273   4.110   3.643   2.447  1.3282  1.4709 -2.2483
    7MET      h 1274   4.267   3.649   2.532 -0.9219 -1.0096  1.8929
    7MET     c3 1275   4.158   3.473   2.566 -0.2346  0.5326 -0.0253
    7MET      h 1276   4.090   3.410   2.508 -0.8614  0.9630  0.2245
    7MET      h 1277   4.251   3.423   2.591 -0.0776  0.1294 -1.3875
    7MET      h 1278   4.116   3.503   2.662 -0.5522 -1.8992  0.6407
    7MET     c2 1279   5.921   4.440   0.830  0.0304  0.8100  0.7534
    7MET      h 1280   6.009   4.377   0.818 -1.2229 -1.1369  1.5943
    7MET      h 1281   5.843   4.367   0.806  1.5705 -0.3419 -0.7801
    7MET     c2 1282   5.915   4.559   0.737  0.1224 -0.5819 -0.0951
    7MET      h 1283   5.821   4.612   0.756  0.9204  0.3384  1.4132
    7MET      h 1284   5.989   4.630   0.773 -1.7942  0.9822  0.9066
    7MET     c2 1285   5.938   4.515   0.593  0.9813  0.3113 -0.3148
    7MET      h 1286   5.876   4.427   0.579 -0.8273  1.6105 -0.6470
    7MET      h 1287   5.913   4.588   0.516  1.1825  1.0216  0.2964
    7MET     c2 1288   6.092   4.475   0.583 -0.1124  0.7273  0.1903
    7MET      h 1289   6.119   4.377   0.623 -0.4699  1.1986  1.6029
    7MET      h 1290   6.144   4.549   0.644  0.4213  0.3891  0.1463
    7MET     c2 1291   6.153   4.484   0.444  0.8541 -0.4120 -0.5822
    7MET      h 1292   6.122   4.400   0.383 -0.3836 -0.7476  0.4870
    7MET      h 1293   6.130   4.580   0.397 -1.8897 -1.1149 -0.7169
    7MET     c2 1294   6.308   4.473   0.447  0.0628 -0.2679  0.2708
    7MET      h 1295   6.352   4.556   0.501 -1.7582 -0.1380  1.6228
    7MET      h 1296   6.346   4.386   0.500  0.5894 -0.0136  0.3080
    7MET     c2 1297   6.381   4.462   0.310 -0.6511 -0.4107 -0.3397
    7MET      h 1298   6.369   4.361   0.269  1.2313 -0.7652 -0.0319
    7MET      h 1299   6.337   4.523   0.231 -2.4324 -1.9230 -0.5501
    7MET     c2 1300   6.536   4.494   0.314  0.0519 -0.2153  0.2449
    7MET      h 1301   6.571   4.474   0.415 -0.0655 -0.9363  0.1443
    7MET      h 1302   6.568   4.417   0.244 -1.9264 -0.5693 -0.3021
    7MET     c2 1303   6.565   4.633   0.252 -0.5305 -0.2746  0.2167
    7MET      h 1304   6.667   4.666   0.269 -0.3059 -0.9743  0.2390
    7MET      h 1305   6.561   4.625   0.144  0.6902 -0.6759  0.1923
    7MET     c3 1306   6.463   4.734   0.304 -1.0706 -0.0501  1.2802
    7MET      h 1307   6.506   4.687   0.215 -1.4555 -2.8596  2.5485
    7MET      h 1308   6.427   4.831   0.269 -1.4020 -0.4733  0.4356
    7MET      h 1309   6.549   4.769   0.362  0.9807  0.1684 -1.7458
    8MET    c51 1310   3.343   7.669   8.466  0.1314  0.4860  0.2242
    8MET    c52 1311   3.406   7.760   8.557 -0.4877  0.6265  0.2142
    8MET    c52 1312   3.445   7.707   8.684 -0.4031  0.6372  0.5444
    8MET    c51 1313   3.451   7.567   8.714  0.3716  0.0232  0.1824
    8MET    c50 1314   3.399   7.477   8.616  0.2545  0.2420 -0.0088
    8MET    c50 1315   3.342   7.526   8.495 -0.5758 -0.5650  0.6767
    8MET    np0 1316   3.295   7.430   8.424  0.3129  0.0318  0.2008
    8MET    sp0 1317   3.313   7.287   8.500 -0.0769 -0.2863 -0.5775
    8MET    np0 1318   3.404   7.343   8.622 -0.1568 -0.5154  0.1744
    8MET    cs0 1319   3.305   7.749   8.359  0.9092  0.4294 -0.3658
    8MET    c53 1320   3.357   7.876   8.375  0.3101 -0.7751 -0.2806
    8MET    np1 1321   3.427   7.882   8.495 -0.3455 -0.5820 -0.2736
    8MET    cs0 1322   3.509   7.550   8.838  1.0035  0.1376 -0.3848
    8MET    c53 1323   3.531   7.675   8.892 -0.0195 -0.0417 -0.2662
    8MET    np1 1324   3.473   7.769   8.804 -0.3011 -0.0028 -0.0440
    8MET    cs2 1325   3.330   7.959   8.265 -0.2567 -0.0068 -0.4110
    8MET    cs1 1326   3.260   7.894   8.163 -0.6819 -1.4443 -0.1116
    8MET    sp1 1327   3.231   7.727   8.199  0.0936 -0.1189 -0.2099
    8MET    cs2 1328   3.591   7.677   9.019  0.4895  0.4655 -0.1736
    8MET    cs1 1329   3.623   7.544   9.059  0.4193 -0.2108  0.5569
    8MET    sp1 1330   3.572   7.419   8.942 -0.2638  0.1490  0.1061
    8MET    c54 1331   3.222   7.973   8.055 -0.2395 -0.3403  0.6919
    8MET    cs3 1332   3.252   8.111   8.081 -0.2619 -0.2883  0.4565
    8MET    sp2 1333   3.350   8.123   8.227  0.0468 -0.0344 -0.3975
    8MET    c54 1334   3.694   7.540   9.180  0.1784 -0.1461  0.2807
    8MET    cs3 1335   3.703   7.668   9.237 -0.0125 -0.4366 -0.0799
    8MET    sp2 1336   3.640   7.788   9.130 -0.2056  0.0884 -0.2715
    8MET    c=0 1337   3.214   8.210   7.983 -0.1004 -0.1018 -0.5410
    8MET    c=1 1338   3.249   8.339   7.945 -0.4628 -0.2526 -0.1138
    8MET    c=0 1339   3.794   7.702   9.340  0.0011  0.4323 -0.1527
    8MET    c=1 1340   3.849   7.654   9.457  0.1207  0.0277 -0.2201
    8MET     c2 1341   3.526   7.995   8.518 -0.3489  0.3462  0.0502
    8MET     c2 1342   3.456   7.905   8.859  0.1017 -0.2094 -0.2441
    8MET     c2 1343   3.770   7.417   9.215 -0.2990 -0.5338  0.0224
    8MET     c2 1344   3.150   7.913   7.928 -0.4991 -0.4316 -0.2530
    8MET    c=2 1345   3.195   8.430   7.838 -0.0442 -0.0035 -0.2238
    8MET    c55 1346   3.301   8.536   7.819  0.5349 -0.0422 -0.0581
    8MET    c56 1347   3.399   8.528   7.915 -0.0753  0.1888  0.5042
    8MET     c' 1348   3.371   8.411   7.999 -0.1538  1.1314 -0.5200
    8MET    c=2 1349   3.966   7.713   9.529  0.6017  0.1031 -0.2133
    8MET    c55 1350   3.995   7.627   9.647 -0.1196 -0.5974 -0.8506
    8MET    c56 1351   3.911   7.517   9.640 -0.2697  0.0518 -0.1462
    8MET     c' 1352   3.815   7.529   9.533 -0.0585 -0.0424  0.7710
    8MET    cp3 1353   3.513   8.611   7.923  0.3708 -0.2165 -0.0931
    8MET    cp2 1354   3.521   8.719   7.833 -0.2176 -0.9482 -0.1481
    8MET    cp1 1355   3.425   8.730   7.736  0.6184  0.8944 -0.0781
    8MET    cp0 1356   3.317   8.644   7.724 -0.3521  1.0424 -0.2960
    8MET    cp3 1357   3.924   7.412   9.721  0.4138 -0.3514  0.4758
    8MET    cp2 1358   4.022   7.416   9.824  0.5584  0.4509 -0.2173
    8MET    cp1 1359   4.100   7.533   9.835 -1.0627 -0.2768 -0.1515
    8MET    cp0 1360   4.086   7.636   9.749  0.0997 -0.4765 -0.6589
    8MET     o' 1361   3.454   8.372   8.079 -0.2228  0.5242 -0.0137
    8MET     o' 1362   3.718   7.455   9.522  0.4650  0.0873  0.9011
    8MET      f 1363   3.449   8.820   7.641 -0.0543  0.0032  0.2436
    8MET      f 1364   3.634   8.798   7.834 -0.3486  0.1699  0.0796
    8MET      f 1365   4.036   7.321   9.914  0.2708 -0.0953  0.1069
    8MET      f 1366   4.185   7.540   9.938  0.0461 -0.4470 -0.3477
    8MET    c=3 1367   3.078   8.419   7.768  0.2438 -0.2516 -0.1151
    8MET    ct1 1368   3.029   8.507   7.668 -0.6360 -0.1226  0.7192
    8MET    nt1 1369   2.990   8.567   7.578  0.1994  0.0090  0.2330
    8MET    ct0 1370   2.980   8.318   7.791  0.3454  0.4237 -0.8160
    8MET    nt0 1371   2.910   8.231   7.815  0.0453  0.2381 -0.7994
    8MET    c=3 1372   4.041   7.826   9.493 -0.0529 -0.6562  0.2912
    8MET    ct0 1373   4.035   7.902   9.374  0.4681 -0.3061  0.4546
    8MET    nt0 1374   4.032   7.955   9.271 -0.1649 -0.8903 -0.1735
    8MET    ct1 1375   4.154   7.865   9.572 -0.6007 -0.3418  0.5492
    8MET    nt1 1376   4.240   7.897   9.641 -0.2221  0.0672  0.0797
    8MET      h 1377   3.123   8.186   7.930  1.5703 -1.2932 -3.0170
    8MET      h 1378   3.848   7.786   9.297 -1.4140  1.2907 -0.3052
    8MET      h 1379   3.495   8.041   8.612  0.7050  1.9691 -0.3820
    8MET      h 1380   3.508   8.066   8.437  0.1218  1.6253  1.0408
    8MET      h 1381   3.426   7.977   8.782  2.6669 -0.5869 -1.6561
    8MET      h 1382   3.542   7.939   8.916  0.9593  0.7077 -2.0284
    8MET      h 1383   3.850   7.443   9.284 -1.2783 -2.8055  2.1067
    8MET      h 1384   3.834   7.379   9.136 -0.3622  1.7186 -1.1479
    8MET      h 1385   3.059   7.962   7.895 -1.0502 -1.2304  0.0617
    8MET      h 1386   3.107   7.818   7.959 -0.4753  0.2776  2.0843
    8MET     ha 1387   3.581   8.602   8.006 -0.2280  1.6116  0.6244
    8MET     ha 1388   3.250   8.673   7.644 -2.0576  0.9793  1.0670
    8MET     ha 1389   3.852   7.331   9.711 -0.8528  0.9603 -1.0866
    8MET     ha 1390   4.145   7.723   9.771  0.3472 -0.2086 -2.3112
    8MET     c1 1391   3.662   7.935   8.519 -0.3799  0.3234  0.3706
    8MET      h 1392   3.657   7.834   8.559  3.4766  0.9871  2.8402
    8MET     c2 1393   3.750   8.019   8.606 -0.1637 -0.0624 -0.2321
    8MET      h 1394   3.825   8.056   8.537 -0.5988  0.4491 -0.4293
    8MET      h 1395   3.697   8.100   8.657  1.4758  0.2148  1.0798
    8MET     c2 1396   3.807   7.934   8.728 -0.5362  0.4598 -0.3788
    8MET      h 1397   3.735   7.868   8.778 -0.6027  0.4998 -0.4214
    8MET      h 1398   3.882   7.871   8.681  1.8945 -0.7135  4.7073
    8MET     c2 1399   3.873   8.027   8.834 -0.3170  0.2088  0.1511
    8MET      h 1400   3.928   8.101   8.776  0.0535  1.4371  2.0141
    8MET      h 1401   3.791   8.078   8.883 -0.6306  1.2527 -1.4072
    8MET     c3 1402   3.950   7.948   8.942 -0.7717  0.2573 -0.7500
    8MET      h 1403   3.882   7.912   9.019  0.7193 -1.3314 -0.1296
    8MET      h 1404   4.010   7.861   8.914  0.6462  1.9277 -2.9673
    8MET      h 1405   4.025   8.000   9.001 -0.2737 -0.4280 -0.7707
    8MET     c1 1406   3.333   7.905   8.945  0.0752 -0.2097  0.1222
    8MET      h 1407   3.328   7.826   9.019 -3.1789  1.2201  1.5406
    8MET     c2 1408   3.206   7.901   8.858  0.3777  0.3730 -0.2296
    8MET      h 1409   3.169   8.003   8.856  1.7408  0.8769 -0.5666
    8MET      h 1410   3.246   7.870   8.762  0.7944 -1.5389  0.5343
    8MET     c2 1411   3.097   7.802   8.905  0.7228 -0.7801  0.8841
    8MET      h 1412   3.144   7.706   8.927 -0.9681 -1.4712  1.5588
    8MET      h 1413   3.042   7.846   8.988  1.2358  0.6956  0.4597
    8MET     c2 1414   2.993   7.768   8.794 -0.1798 -0.0001  0.0714
    8MET      h 1415   2.897   7.754   8.844 -0.7130 -1.5511 -1.3373
    8MET      h 1416   2.983   7.864   8.743  1.2256  0.4902  0.7161
    8MET     c3 1417   3.026   7.646   8.713  0.0398 -0.0411  1.1526
    8MET      h 1418   2.940   7.625   8.649 -0.9654  2.4410  1.6580
    8MET      h 1419   3.109   7.667   8.645 -0.7531  1.7658  0.7189
    8MET      h 1420   3.049   7.560   8.776  2.5640  0.9025  1.5635
    8MET     c2 1421   3.723   7.910   8.382  0.3362 -0.2895 -0.1485
    8MET      h 1422   3.654   7.865   8.310  1.6938  0.0452 -1.7015
    8MET      h 1423   3.753   8.004   8.334  0.3912 -0.4772 -0.4850
    8MET     c3 1424   3.855   7.829   8.383 -0.1691  0.4550  0.7378
    8MET      h 1425   3.895   7.821   8.281 -1.6815  2.9930 -0.1187
    8MET      h 1426   3.936   7.861   8.449 -0.5681  3.2722 -0.0492
    8MET      h 1427   3.831   7.726   8.407  0.5763  0.3482  1.0573
    8MET     c2 1428   3.330   8.027   9.036  0.5788  0.8963  0.2717
    8MET      h 1429   3.426   8.034   9.088 -0.3824 -3.1665  2.8131
    8MET      h 1430   3.329   8.118   8.977  4.8843  0.6848 -0.2860
    8MET     c3 1431   3.220   8.043   9.139  0.2564  0.4527 -0.0413
    8MET      h 1432   3.196   7.940   9.165  0.1722  1.1981  2.9864
    8MET      h 1433   3.240   8.090   9.235  0.9353 -1.6367  0.8731
    8MET      h 1434   3.126   8.090   9.108  0.2205  0.4496  0.0599
    8MET     c2 1435   3.686   7.297   9.266  0.2506  0.8452  0.9305
    8MET      h 1436   3.612   7.330   9.339 -0.0664 -0.4256  1.1988
    8MET      h 1437   3.625   7.242   9.194  1.2320  1.2042 -0.1878
    8MET     c2 1438   3.779   7.192   9.324  0.1577 -0.0734  0.0115
    8MET      h 1439   3.837   7.162   9.237 -2.0323 -2.1242 -0.8145
    8MET      h 1440   3.848   7.232   9.398  0.4404 -1.2040  0.3573
    8MET     c2 1441   3.701   7.065   9.368  0.3312 -0.0097 -1.0112
    8MET      h 1442   3.614   7.097   9.426 -0.0807 -1.5700 -0.7487
    8MET      h 1443   3.669   7.024   9.272 -0.7864  3.7911 -2.3605
    8MET     c2 1444   3.783   6.968   9.454 -0.6345 -0.4680 -1.1469
    8MET      h 1445   3.759   6.863   9.439 -2.3018 -0.3010  0.1987
    8MET      h 1446   3.890   6.962   9.433 -0.3468 -0.8721  0.4106
    8MET     c2 1447   3.760   7.005   9.603 -0.3373  0.4819  0.1096
    8MET      h 1448   3.653   7.013   9.621 -0.5782  0.4087 -1.1943
    8MET      h 1449   3.798   7.104   9.629  1.6600 -0.2407  0.0742
    8MET     c2 1450   3.798   6.892   9.692 -0.3264  0.2240  0.0251
    8MET      h 1451   3.737   6.804   9.670 -0.6547  0.3019  0.6145
    8MET      h 1452   3.903   6.865   9.683 -0.3798 -0.7367  1.9417
    8MET     c2 1453   3.778   6.949   9.833  0.1008  0.3410 -0.4206
    8MET      h 1454   3.762   6.865   9.900  0.4318 -1.9677 -3.1057
    8MET      h 1455   3.687   7.009   9.824 -0.9168 -0.8950  1.3993
    8MET     c2 1456   3.888   7.040   9.884  0.2154 -0.0568 -0.0724
    8MET      h 1457   3.977   6.977   9.881  0.9810  1.0557 -1.6051
    8MET      h 1458   3.911   7.123   9.818  1.5548  0.8139  1.4431
    8MET     c2 1459   3.869   7.080  10.018  0.8748 -0.0813  0.1155
    8MET      h 1460   3.816   7.009  10.081  0.1109  1.5254  1.3003
    8MET      h 1461   3.817   7.176  10.017 -1.6646 -1.3994  1.0822
    8MET     c3 1462   3.991   7.100  10.104  0.1931  0.2088 -0.1886
    8MET      h 1463   3.955   7.141  10.198 -1.2257  0.9986 -1.0648
    8MET      h 1464   4.036   7.006  10.137 -2.4841 -1.1705 -0.3847
    8MET      h 1465   4.078   7.156  10.069 -0.0057  1.0349  0.6195
    8MET     c2 1466   3.242   7.889   7.806  0.3573  0.6381  0.6884
    8MET      h 1467   3.338   7.846   7.837  1.0337  0.8932 -0.9962
    8MET      h 1468   3.193   7.808   7.753  0.1489 -0.7194  2.9164
    8MET     c2 1469   3.271   8.010   7.713 -0.3636  0.3222  0.0563
    8MET      h 1470   3.265   7.958   7.617  1.6386 -0.3158  0.2470
    8MET      h 1471   3.188   8.080   7.713 -0.4159  0.2682 -0.4765
    8MET     c2 1472   3.405   8.074   7.745  0.0786  0.6853  0.0378
    8MET      h 1473   3.404   8.088   7.853 -2.2456 -3.2780  0.5949
    8MET      h 1474   3.489   8.005   7.733 -0.6839 -0.0483 -1.2209
    8MET     c2 1475   3.432   8.198   7.668  0.7689 -0.0826  0.9278
    8MET      h 1476   3.351   8.269   7.685  1.2885  0.9762 -0.8575
    8MET      h 1477   3.425   8.192   7.560 -0.8542 -0.7772  1.0543
    8MET     c2 1478   3.567   8.258   7.687 -0.2839  0.3922 -0.6346
    8MET      h 1479   3.571   8.302   7.786  1.8176 -0.9934 -0.0618
    8MET      h 1480   3.635   8.174   7.694  1.4656  1.9840  2.5942
    8MET     c2 1481   3.606   8.370   7.592 -0.6142 -0.9179 -0.2047
    8MET      h 1482   3.592   8.327   7.493  2.0250 -3.8360  0.6175
    8MET      h 1483   3.538   8.456   7.594  0.0883 -0.2295 -3.2273
    8MET     c2 1484   3.754   8.411   7.618 -0.2196  0.3100 -0.1499
    8MET      h 1485   3.756   8.437   7.724 -1.4428  1.6642 -0.4499
    8MET      h 1486   3.827   8.334   7.592  0.0909  0.9499 -1.2060
    8MET     c2 1487   3.791   8.537   7.542 -0.4207 -0.7627 -0.0081
    8MET      h 1488   3.749   8.519   7.443  0.9194 -1.2018 -0.5124
    8MET      h 1489   3.739   8.624   7.581  2.0962 -1.0355  4.2264
    8MET     c2 1490   3.943   8.563   7.515  0.5706 -0.4507  0.1519
    8MET      h 1491   4.003   8.474   7.497  2.1128  0.6860 -0.5079
    8MET      h 1492   3.924   8.627   7.429 -0.0206  2.6125  2.4588
    8MET     c3 1493   4.011   8.645   7.627 -0.1628 -0.5950 -0.4602
    8MET      h 1494   3.967   8.593   7.542 -0.3794 -1.2440  0.0524
    8MET      h 1495   4.014   8.580   7.714 -1.1628  0.4277  0.3671
    8MET      h 1496   4.112   8.671   7.597 -0.0893  0.0078  0.2875
    9MET    c51 1497   1.093   9.166   9.881 -0.0619 -0.2120 -0.4629
    9MET    c52 1498   1.066   9.299   9.841 -0.2643 -0.6726  0.4393
    9MET    c52 1499   0.984   9.388   9.924  0.4978  0.1488 -0.0827
    9MET    c51 1500   0.935   9.347  10.049 -0.3399 -0.4604 -0.1982
    9MET    c50 1501   0.963   9.214  10.093  0.2467 -0.4863  0.5689
    9MET    c50 1502   1.032   9.120  10.009 -0.2010 -0.4708  0.7778
    9MET    np0 1503   1.020   8.999  10.051 -0.0490 -0.0327 -0.4008
    9MET    sp0 1504   0.936   9.000  10.191 -0.4656  0.0303 -0.1119
    9MET    np0 1505   0.904   9.159  10.205  0.4387  0.3125 -0.1209
    9MET    cs0 1506   1.173   9.100   9.789  0.1651  0.4641 -0.2377
    9MET    c53 1507   1.197   9.186   9.687 -0.2546 -0.6468  0.5706
    9MET    np1 1508   1.133   9.310   9.715  0.1399  0.4350 -0.7407
    9MET    cs0 1509   0.864   9.445  10.107  0.4684 -0.8834  0.8784
    9MET    c53 1510   0.861   9.551  10.020  0.2471 -0.2461  0.0530
    9MET    np1 1511   0.931   9.517   9.911 -0.0001 -0.0594 -0.1300
    9MET    cs2 1512   1.266   9.131   9.576 -0.4561  0.1999 -0.2777
    9MET    cs1 1513   1.290   8.999   9.602 -0.2548 -0.5059 -0.9557
    9MET    sp1 1514   1.230   8.937   9.753 -0.0440 -0.0403  0.5168
    9MET    cs2 1515   0.771   9.652  10.070 -0.1884 -0.4155 -0.1524
    9MET    cs1 1516   0.721   9.625  10.196  0.2034  0.3957  0.1033
    9MET    sp1 1517   0.783   9.478  10.255  0.0549  0.3155 -0.3477
    9MET    c54 1518   1.364   8.936   9.495  1.1927 -1.1107  0.2174
    9MET    cs3 1519   1.389   9.027   9.386  0.0855 -1.0293 -0.4804
    9MET    sp2 1520   1.313   9.181   9.420 -0.2217 -0.0803 -0.4443
    9MET    c54 1521   0.642   9.727  10.259  0.1383 -0.1617 -0.1218
    9MET    cs3 1522   0.612   9.826  10.164 -0.1827  0.2628  0.2923
    9MET    sp2 1523   0.709   9.798  10.020  0.0234  0.0128 -0.1018
    9MET    c=0 1524   1.460   8.996   9.265 -0.3185  0.7462 -0.1179
    9MET    c=1 1525   1.492   9.061   9.146  0.0102  0.3140 -0.4882
    9MET    c=0 1526   0.536   9.948  10.191  0.3566 -0.4132  0.8020
    9MET    c=1 1527   0.421   9.996  10.257  1.0737 -0.3891  0.6614
    9MET     c2 1528   1.158   9.416   9.618  0.0008  0.4760 -0.1891
    9MET     c2 1529   0.927   9.618   9.811  0.7927  0.4779  0.0495
    9MET     c2 1530   0.586   9.715  10.393  0.4963  0.1731  0.2868
    9MET     c2 1531   1.414   8.794   9.505 -0.9253  0.2400  0.7259
    9MET    c=2 1532   1.572   9.006   9.034  0.0772  0.3592 -0.3277
    9MET    c55 1533   1.584   9.112   8.933 -0.0565  0.2530 -0.4129
    9MET    c56 1534   1.521   9.227   8.978 -0.4398  0.1286  0.2377
    9MET     c' 1535   1.465   9.202   9.112  0.0281 -0.0285  0.9218
    9MET    c=2 1536   0.381  10.142  10.261 -0.2332  0.0033  0.1583
    9MET    c55 1537   0.259  10.156  10.344 -0.7675 -0.5515 -0.2906
    9MET    c56 1538   0.222  10.031  10.379  0.0436 -0.8690 -0.3928
    9MET     c' 1539   0.316   9.924  10.332  0.2681  0.4060 -0.0656
    9MET    cp3 1540   1.514   9.346   8.910 -0.0236  0.7526  0.8391
    9MET    cp2 1541   1.571   9.349   8.786  0.5821 -0.4886 -0.5080
    9MET    cp1 1542   1.639   9.235   8.738 -0.0569 -0.1201 -0.2321
    9MET    cp0 1543   1.645   9.124   8.812  0.3583  0.1767 -0.0901
    9MET    cp3 1544   0.109  10.000  10.454  0.2451  0.1026  0.2442
    9MET    cp2 1545   0.028  10.104  10.499  0.8559 -0.0175 -0.1642
    9MET    cp1 1546   0.062  10.235  10.458  0.3410 -0.8221  1.3363
    9MET    cp0 1547   0.176  10.262  10.385  0.6053 -0.2731 -0.4586
    9MET     o' 1548   1.393   9.282   9.166  0.1865  0.1380  0.0197
    9MET     o' 1549   0.288   9.808  10.343  0.1471 -0.3461 -0.4298
    9MET      f 1550   1.705   9.254   8.625  0.7397 -0.0507  0.5753
    9MET      f 1551   1.562   9.449   8.705 -0.4665 -0.1761  0.1105
    9MET      f 1552  -0.089  10.082  10.561 -0.4320 -0.0792 -0.4679
    9MET      f 1553  -0.007  10.334  10.503 -0.1418 -0.3375 -0.2708
    9MET    c=3 1554   1.615   8.877   9.015  0.0743 -0.0053  0.5599
    9MET    ct1 1555   1.688   8.838   8.895  0.0047  0.2152  0.2443
    9MET    nt1 1556   1.749   8.809   8.801 -0.0556  0.2159  0.3629
    9MET    ct0 1557   1.598   8.761   9.095 -0.2659 -0.1417 -0.3417
    9MET    nt0 1558   1.584   8.672   9.170  0.2074  0.5178 -0.5937
    9MET    c=3 1559   0.434  10.255  10.203  0.2495 -0.3361  0.5395
    9MET    ct0 1560   0.545  10.263  10.117 -0.7600 -0.4356  0.1936
    9MET    nt0 1561   0.645  10.270  10.058 -0.2331  0.4006  0.4097
    9MET    ct1 1562   0.360  10.387  10.213 -0.5314  0.5197 -0.5804
    9MET    nt1 1563   0.307  10.494  10.215  0.0750  0.6425 -0.4753
    9MET      h 1564   1.495   8.895   9.281  0.1139  0.7270 -1.1711
    9MET      h 1565   0.593  10.025  10.142  0.2989 -0.1544  1.1395
    9MET      h 1566   1.081   9.494   9.619  1.8488  2.3435  1.9612
    9MET      h 1567   1.154   9.366   9.521  0.9019 -1.2361  0.6502
    9MET      h 1568   1.028   9.625   9.769  0.1293 -0.6004 -1.7657
    9MET      h 1569   0.930   9.715   9.860  0.0765  0.5852 -0.1112
    9MET      h 1570   0.544   9.807  10.436 -0.2698  0.0728 -0.2398
    9MET      h 1571   0.667   9.697  10.464  0.3165  1.5841  0.8741
    9MET      h 1572   1.411   8.762   9.609  1.0911  0.3094  0.8256
    9MET      h 1573   1.517   8.804   9.474 -0.3163 -0.7949  2.3412
    9MET     ha 1574   1.464   9.436   8.943 -1.3585 -0.2794  1.6776
    9MET     ha 1575   1.700   9.047   8.759 -0.9312 -1.9966  1.6162
    9MET     ha 1576   0.089   9.895  10.470 -0.6778  0.2316 -0.0367
    9MET     ha 1577   0.193  10.368  10.373  0.0328 -0.0665  0.4322
    9MET     c1 1578   1.292   9.494   9.636 -0.0356  0.6957  0.5161
    9MET      h 1579   1.365   9.413   9.632 -0.9883 -0.1698  0.2926
    9MET     c2 1580   1.301   9.566   9.771  0.2111  0.4980  0.3628
    9MET      h 1581   1.314   9.674   9.761  0.5203  0.4984  0.7888
    9MET      h 1582   1.213   9.541   9.829 -0.1109  2.3748  0.7287
    9MET     c2 1583   1.417   9.525   9.861 -0.0220 -0.4084 -0.3776
    9MET      h 1584   1.516   9.553   9.826 -0.6686  3.0766  0.4296
    9MET      h 1585   1.416   9.595   9.945  0.1951  0.0730 -0.7745
    9MET     c2 1586   1.425   9.384   9.894  0.5816  0.4253 -0.2726
    9MET      h 1587   1.341   9.358   9.959 -1.0326 -1.1127 -2.8900
    9MET      h 1588   1.431   9.315   9.810 -0.4107 -0.5918  0.4805
    9MET     c3 1589   1.544   9.341   9.993  0.2216 -0.7509  0.1162
    9MET      h 1590   1.563   9.416  10.070 -0.9948 -0.8771  0.5504
    9MET      h 1591   1.500   9.253  10.038  1.1376 -1.5116 -0.4615
    9MET      h 1592   1.639   9.317   9.945  0.4813  0.3629  0.0605
    9MET     c1 1593   0.817   9.598   9.706  0.1343  0.0359 -0.3659
    9MET      h 1594   0.724   9.635   9.749  0.8299  0.9952  0.3301
    9MET     c2 1595   0.793   9.454   9.648 -0.6221  0.4046 -0.0237
    9MET      h 1596   0.791   9.453   9.539  0.6326 -0.1147 -0.0598
    9MET      h 1597   0.876   9.383   9.655 -2.3448 -1.6885 -0.2163
    9MET     c2 1598   0.664   9.381   9.694 -0.0321  0.2708 -0.0660
    9MET      h 1599   0.674   9.384   9.802 -0.9332  2.3589 -0.0000
    9MET      h 1600   0.576   9.441   9.669  0.1720  1.1769  1.3668
    9MET     c2 1601   0.647   9.243   9.641  0.6137  0.1519 -0.2913
    9MET      h 1602   0.546   9.207   9.659  0.1212  2.6987  2.3055
    9MET      h 1603   0.649   9.251   9.532  2.3729 -1.6635 -0.4393
    9MET     c3 1604   0.739   9.152   9.715 -1.2385 -0.1926 -0.1924
    9MET      h 1605   0.738   9.047   9.686 -1.4632 -0.2340 -0.0362
    9MET      h 1606   0.845   9.176   9.701 -0.6654 -0.1267  3.5782
    9MET      h 1607   0.726   9.168   9.822  1.4219 -0.1316  0.1574
    9MET     c2 1608   1.313   9.586   9.519 -0.3751 -0.2512 -0.0145
    9MET      h 1609   1.273   9.535   9.431  0.1489  0.2958 -0.5730
    9MET      h 1610   1.251   9.675   9.527  1.5564  1.1632 -0.5625
    9MET     c3 1611   1.463   9.635   9.503  0.8322 -0.0898 -0.8584
    9MET      h 1612   1.465   9.719   9.433 -1.0705  0.3320 -0.4491
    9MET      h 1613   1.504   9.668   9.598 -0.8544 -0.7224  0.0950
    9MET      h 1614   1.528   9.553   9.473  0.0614 -2.5190  3.7636
    9MET     c2 1615   0.852   9.696   9.592  0.5937  0.0505 -0.0547
    9MET      h 1616   0.947   9.661   9.554  0.0332 -1.3711 -0.1820
    9MET      h 1617   0.775   9.678   9.516 -0.7063 -1.1206  1.5149
    9MET     c3 1618   0.869   9.843   9.630 -0.4135 -0.9150  0.4423
    9MET      h 1619   0.798   9.861   9.711 -2.2622  2.1975 -1.7658
    9MET      h 1620   0.973   9.861   9.658 -0.6416  0.6850  0.2884
    9MET      h 1621   0.840   9.906   9.546  0.2075 -0.2128  0.7476
    9MET     c2 1622   0.500   9.586  10.404 -0.4311 -0.1376  0.1905
    9MET      h 1623   0.418   9.586  10.333 -0.6802 -1.6963  0.4389
    9MET      h 1624   0.558   9.496  10.382 -0.3199  0.2673 -1.2244
    9MET     c2 1625   0.447   9.574  10.546  0.6825  0.4608 -0.3041
    9MET      h 1626   0.539   9.575  10.605  0.7576 -0.3460 -0.4118
    9MET      h 1627   0.409   9.675  10.564  2.1826  1.0346 -0.1862
    9MET     c2 1628   0.345   9.467  10.579 -0.7781 -1.0980  0.3539
    9MET      h 1629   0.258   9.497  10.521 -2.1581 -2.0074  1.8835
    9MET      h 1630   0.385   9.371  10.544  1.2513  0.0135 -0.4381
    9MET     c2 1631   0.295   9.459  10.722  0.3225 -0.0883  0.2912
    9MET      h 1632   0.262   9.359  10.750 -0.2742  0.0863  0.2205
    9MET      h 1633   0.375   9.486  10.791  0.5576 -3.3010  1.3513
    9MET     c2 1634   0.175   9.556  10.736 -0.3918  0.1108 -0.1510
    9MET      h 1635   0.105   9.536  10.654 -0.6283  1.2341 -0.2262
    9MET      h 1636   0.213   9.657  10.723  2.5315 -1.2384 -2.6927
    9MET     c2 1637   0.098   9.538  10.868  0.2868  0.3184 -0.1150
    9MET      h 1638   0.052   9.439  10.872  0.0015  0.5062  2.0976
    9MET      h 1639   0.163   9.539  10.955 -1.4654 -0.0535  1.2511
    9MET     c2 1640  -0.007   9.643  10.891  0.3592 -0.8622 -0.2530
    9MET      h 1641  -0.102   9.628  10.839  0.6916  0.6776 -1.3641
    9MET      h 1642   0.020   9.743  10.857  1.4551 -1.5325 -1.3856
    9MET     c2 1643  -0.043   9.645  11.040 -0.2014  0.2106  0.4186
    9MET      h 1644  -0.035   9.543  11.077  1.8655  0.0394 -0.4347
    9MET      h 1645   0.036   9.696  11.093  2.4323 -1.0260 -2.1640
    9MET     c2 1646  -0.176   9.706  11.052 -0.1388 -0.2300  0.0608
    9MET      h 1647  -0.258   9.649  11.009 -0.9036  1.8570 -1.3655
    9MET      h 1648  -0.174   9.805  11.005  0.8073  0.1373  0.8367
    9MET     c3 1649  -0.207   9.712  11.203  0.5552  0.7709  0.2410
    9MET      h 1650  -0.135   9.772  11.259 -0.0507 -0.0600  1.9145
    9MET      h 1651  -0.313   9.718  11.229  0.5340 -1.8804  0.9467
    9MET      h 1652  -0.187   9.616  11.251 -0.7972  0.6716  0.6133
    9MET     c2 1653   1.335   8.693   9.418  0.2168 -0.1179 -0.1032
    9MET      h 1654   1.266   8.756   9.362 -1.2362  1.0662  2.9134
    9MET      h 1655   1.393   8.647   9.338  0.2262 -0.6698  0.2106
    9MET     c2 1656   1.256   8.591   9.505  0.2009  0.3609  0.0028
    9MET      h 1657   1.320   8.534   9.572  0.3294 -0.7908 -1.0750
    9MET      h 1658   1.197   8.651   9.574  0.0514  0.4128 -0.1673
    9MET     c2 1659   1.161   8.520   9.409 -0.5033 -0.2842 -0.2296
    9MET      h 1660   1.217   8.519   9.315 -0.3548  1.8747 -0.1886
    9MET      h 1661   1.151   8.417   9.442 -1.2768 -0.2803 -0.4499
    9MET     c2 1662   1.020   8.594   9.399 -0.0564  0.3135  0.7199
    9MET      h 1663   1.033   8.693   9.354 -0.4623  0.1175  0.1605
    9MET      h 1664   0.979   8.590   9.500 -0.9584 -1.5588  0.3019
    9MET     c2 1665   0.919   8.513   9.306 -0.2177 -0.6488 -0.2677
    9MET      h 1666   0.970   8.483   9.215 -0.3680  0.4469 -0.7151
    9MET      h 1667   0.902   8.413   9.347 -0.3668  0.4495  2.4430
    9MET     c2 1668   0.794   8.591   9.272  0.4344  0.2163  0.0120
    9MET      h 1669   0.827   8.681   9.218  1.3196  1.6486  2.8574
    9MET      h 1670   0.722   8.539   9.208  0.7626  0.7150 -0.7824
    9MET     c2 1671   0.724   8.637   9.398  0.0735  0.1968  0.3963
    9MET      h 1672   0.730   8.546   9.458  3.3487 -0.2991 -0.5731
    9MET      h 1673   0.779   8.715   9.449 -0.8341  0.9843  0.1874
    9MET     c2 1674   0.584   8.688   9.380  0.5923  0.3252 -0.8627
    9MET      h 1675   0.577   8.751   9.292 -0.2095 -0.7411 -1.5885
    9MET      h 1676   0.523   8.601   9.353 -0.4673  1.2085 -1.3393
    9MET     c2 1677   0.532   8.758   9.514  0.3319 -0.0701  0.0355
    9MET      h 1678   0.564   8.700   9.600 -1.2024  0.0843  0.7205
    9MET      h 1679   0.578   8.855   9.533 -0.5197  0.3930 -0.2508
    9MET     c3 1680   0.377   8.778   9.512 -0.0870 -0.0591  0.0366
    9MET      h 1681   0.325   8.685   9.487 -1.0128 -0.2088  2.3657
    9MET      h 1682   0.332   8.814   9.605  0.4117  1.4145 -0.2780
    9MET      h 1683   0.481   8.747   9.521 -0.0164  0.4298  1.0671
   10MET    c51 1684   1.812   9.136   0.779 -0.2137 -0.2328 -0.1045
   10MET    c52 1685   1.777   9.175   0.908 -0.2168 -0.8116  0.1119
   10MET    c52 1686   1.810   9.312   0.948  0.3865 -0.1216 -0.3903
   10MET    c51 1687   1.861   9.397   0.845 -0.1082 -0.3123 -0.3174
   10MET    c50 1688   1.900   9.359   0.716  0.1337 -0.4224 -0.8633
   10MET    c50 1689   1.875   9.223   0.686 -0.2664  0.4972 -0.2369
   10MET    np0 1690   1.910   9.191   0.562 -0.5450 -0.8619 -0.6535
   10MET    sp0 1691   1.992   9.327   0.505 -0.1844  0.3708 -0.0991
   10MET    np0 1692   1.968   9.427   0.636  0.1654 -0.2644 -0.2802
   10MET    cs0 1693   1.787   9.001   0.760 -0.6847 -0.0224  1.5235
   10MET    c53 1694   1.726   8.961   0.878  0.1205 -0.1133 -0.0914
   10MET    np1 1695   1.708   9.067   0.966 -0.9405  0.2490  0.2835
   10MET    cs0 1696   1.872   9.522   0.898  0.1182  0.0829  0.5098
   10MET    c53 1697   1.822   9.519   1.024 -0.1812 -0.7405 -0.1149
   10MET    np1 1698   1.794   9.388   1.066 -0.1721  0.2375 -0.0666
   10MET    cs2 1699   1.688   8.826   0.876  0.2795 -0.2064  0.0031
   10MET    cs1 1700   1.731   8.765   0.756  0.0971  0.4912  0.6356
   10MET    sp1 1701   1.805   8.879   0.637  0.2266  0.0741 -0.0117
   10MET    cs2 1702   1.809   9.648   1.082 -0.1508  0.2111  0.3264
   10MET    cs1 1703   1.854   9.741   0.993 -0.3245 -0.2852  0.2283
   10MET    sp1 1704   1.920   9.672   0.844  0.0440 -0.0872  0.0206
   10MET    c54 1705   1.688   8.635   0.740  1.0075  0.5971  0.1274
   10MET    cs3 1706   1.619   8.583   0.853 -0.7113 -0.7348 -0.2568
   10MET    sp2 1707   1.606   8.716   0.968  0.3552  0.2709 -0.3638
   10MET    c54 1708   1.835   9.874   1.038 -0.5545  0.1256  0.0918
   10MET    cs3 1709   1.778   9.875   1.168 -0.4341  0.8169 -0.2996
   10MET    sp2 1710   1.755   9.708   1.236 -0.1797  0.3838  0.4125
   10MET    c=0 1711   1.601   8.442   0.876  0.8018  0.3995  0.1407
   10MET    c=1 1712   1.607   8.351   0.980 -0.1404 -0.2396 -0.2343
   10MET    c=0 1713   1.758  10.006   1.232  0.2342 -0.1207 -0.2206
   10MET    c=1 1714   1.741  10.062   1.360 -0.4339  0.2332 -0.4838
   10MET     c2 1715   1.609   9.053   1.076  0.7904 -0.1593 -0.5520
   10MET     c2 1716   1.779   9.355   1.209  0.1755  0.4638  0.5162
   10MET     c2 1717   1.886   9.988   0.957 -0.0892  0.1381  0.2311
   10MET     c2 1718   1.720   8.549   0.616 -0.4619  0.1991 -0.1933
   10MET    c=2 1719   1.571   8.210   0.979 -0.1597 -0.2589 -0.0403
   10MET    c55 1720   1.599   8.159   1.120  0.1372 -0.0051  0.2724
   10MET    c56 1721   1.640   8.269   1.197 -0.1945  0.0685 -0.8020
   10MET     c' 1722   1.650   8.388   1.116 -0.0552 -0.4736 -0.4293
   10MET    c=2 1723   1.676  10.192   1.397 -0.7676  0.0543  0.4833
   10MET    c55 1724   1.679  10.200   1.546  0.4258  0.1354  0.7457
   10MET    c56 1725   1.738  10.080   1.594  0.5335  0.0605 -0.4022
   10MET     c' 1726   1.778   9.983   1.483  0.6539 -0.4614  0.6484
   10MET    cp3 1727   1.665   8.258   1.331  0.3262 -0.3004 -0.2436
   10MET    cp2 1728   1.646   8.131   1.387 -0.1901 -0.6106  0.5147
   10MET    cp1 1729   1.618   8.022   1.312  0.3118  0.0193  0.0522
   10MET    cp0 1730   1.600   8.030   1.179 -0.1912  1.4206 -0.8699
   10MET    cp3 1731   1.740  10.045   1.728 -0.2678  0.2998 -0.8469
   10MET    cp2 1732   1.707  10.147   1.817 -0.3226  0.9118 -0.1883
   10MET    cp1 1733   1.649  10.271   1.773 -0.6928  0.2064  0.3758
   10MET    cp0 1734   1.640  10.300   1.636 -0.3228  0.7172  0.4592
   10MET     o' 1735   1.708   8.491   1.158 -0.3109  0.7905 -0.3743
   10MET     o' 1736   1.827   9.869   1.500 -0.5434 -0.3001 -0.0306
   10MET      f 1737   1.592   7.905   1.368 -0.1717  0.1432  0.4006
   10MET      f 1738   1.661   8.115   1.517 -0.0040  0.5422  0.2845
   10MET      f 1739   1.707  10.130   1.951  0.1354 -0.6536  0.3293
   10MET      f 1740   1.598  10.354   1.865 -0.4404 -0.0020 -0.3608
   10MET    c=3 1741   1.516   8.133   0.878  0.1102 -0.2175 -0.1899
   10MET    ct1 1742   1.469   8.000   0.902  0.3432 -0.0566 -0.0337
   10MET    nt1 1743   1.427   7.900   0.926 -0.4362  0.2172 -0.3397
   10MET    ct0 1744   1.488   8.175   0.743 -0.2923  0.1813 -0.1230
   10MET    nt0 1745   1.463   8.218   0.637 -0.0422 -0.2276  0.2773
   10MET    c=3 1746   1.616  10.287   1.309 -0.0897 -0.0222  0.2737
   10MET    ct0 1747   1.598  10.278   1.169  0.0694  0.2486 -0.3396
   10MET    nt0 1748   1.578  10.268   1.059 -0.1061 -0.1527 -0.1283
   10MET    ct1 1749   1.547  10.399   1.359 -0.2538 -0.2332 -0.6884
   10MET    nt1 1750   1.484  10.489   1.396  0.0463 -0.2571  0.3089
   10MET      h 1751   1.569   8.402   0.781  2.3808  0.1119 -0.2799
   10MET      h 1752   1.726  10.074   1.154  2.0115  2.3538  1.1386
   10MET      h 1753   1.644   9.114   1.160  0.1722 -1.0649  0.3631
   10MET      h 1754   1.605   8.952   1.117  0.9502 -1.1196 -2.8320
   10MET      h 1755   1.682   9.304   1.215  0.0179 -0.0221 -3.9297
   10MET      h 1756   1.774   9.434   1.283  0.0501 -0.0210  1.0303
   10MET      h 1757   1.842  10.084   0.983  1.5503  0.7915  0.6400
   10MET      h 1758   1.834   9.976   0.862  0.3688  0.7860 -0.1054
   10MET      h 1759   1.767   8.451   0.628  3.7928  2.2938  1.4056
   10MET      h 1760   1.809   8.593   0.571 -0.4201  0.1871 -0.1220
   10MET     ha 1761   1.690   8.346   1.389  0.3129 -1.9492  2.3383
   10MET     ha 1762   1.566   7.937   1.137  2.3751  0.3646 -0.7007
   10MET     ha 1763   1.786   9.947   1.740  0.0305  0.1195 -3.2161
   10MET     ha 1764   1.585  10.387   1.602 -1.0529  0.5534  1.2057
   10MET     c1 1765   1.473   9.088   1.012 -1.0524 -0.1506  0.8704
   10MET      h 1766   1.482   9.071   0.905  1.7703  1.7427  0.7347
   10MET     c2 1767   1.441   9.247   1.022  0.2642  0.0962 -0.1040
   10MET      h 1768   1.359   9.273   1.089  0.7314  1.1736  0.0535
   10MET      h 1769   1.525   9.298   1.069  0.8811 -2.0206  1.1668
   10MET     c2 1770   1.425   9.310   0.882  0.6773 -0.6406  0.0344
   10MET      h 1771   1.520   9.325   0.832 -0.0948  0.1558 -1.2260
   10MET      h 1772   1.376   9.242   0.811  1.9145  1.2794 -2.7165
   10MET     c2 1773   1.356   9.450   0.912  0.4606  0.1806  0.3432
   10MET      h 1774   1.362   9.521   0.830  1.5372 -0.1854  0.1050
   10MET      h 1775   1.247   9.450   0.920  0.2360 -1.5482 -2.1400
   10MET     c3 1776   1.406   9.526   1.029 -0.2538  0.0054 -0.5605
   10MET      h 1777   1.514   9.535   1.041 -0.5735  0.5097  2.1935
   10MET      h 1778   1.371   9.629   1.023  0.6706  0.4591  1.4712
   10MET      h 1779   1.355   9.488   1.117 -4.2898 -1.4608 -3.4304
   10MET     c1 1780   1.895   9.272   1.243  0.1464  0.0410 -0.0815
   10MET      h 1781   1.888   9.191   1.170  1.6619 -0.6183  0.4885
   10MET     c2 1782   1.884   9.214   1.377  0.5570 -0.6588  0.1207
   10MET      h 1783   1.957   9.259   1.444  0.9672 -2.7032  1.0873
   10MET      h 1784   1.789   9.243   1.423 -0.2093  2.3957 -3.1432
   10MET     c2 1785   1.905   9.064   1.373  0.9673  0.4716  0.1056
   10MET      h 1786   1.848   9.023   1.289  2.0407 -2.1206  0.6094
   10MET      h 1787   2.009   9.051   1.344  0.6165  0.1819 -1.0720
   10MET     c2 1788   1.869   8.996   1.505 -0.0099  0.9096 -0.1512
   10MET      h 1789   1.765   9.018   1.529  0.6847  2.2517  1.7441
   10MET      h 1790   1.921   9.045   1.588 -0.0654  1.1722 -0.2734
   10MET     c3 1791   1.895   8.848   1.502  0.0817  0.2141  0.4007
   10MET      h 1792   1.851   8.789   1.421  2.8030  0.4375 -1.2862
   10MET      h 1793   2.003   8.841   1.503  0.1528  0.9330 -0.7182
   10MET      h 1794   1.844   8.817   1.593 -1.1167  0.6292 -0.1094
   10MET     c2 1795   1.364   8.992   1.072 -0.0561 -0.1189 -0.3511
   10MET      h 1796   1.386   8.885   1.069 -1.4563 -0.4034 -0.7446
   10MET      h 1797   1.360   9.019   1.177  0.5825  0.2789 -0.4282
   10MET     c3 1798   1.233   9.017   1.016 -0.1731  0.1932  0.4122
   10MET      h 1799   1.153   8.963   1.068 -1.3213  0.9000 -0.5958
   10MET      h 1800   1.201   9.121   1.013 -0.8655 -0.0286 -0.0538
   10MET      h 1801   1.225   8.985   0.913 -0.3272 -0.0045  0.4850
   10MET     c2 1802   2.028   9.352   1.219  0.1231  0.3998  0.2643
   10MET      h 1803   2.037   9.383   1.115  0.5300  0.5687  0.3475
   10MET      h 1804   2.025   9.447   1.273  0.0863  0.4403  0.1915
   10MET     c3 1805   2.162   9.278   1.240 -0.0081 -0.5601  0.5189
   10MET      h 1806   2.157   9.211   1.327 -0.9182  0.6953  1.4471
   10MET      h 1807   2.180   9.217   1.151  0.8822  0.8155 -0.2729
   10MET      h 1808   2.243   9.348   1.262 -1.7381  1.2317  1.2792
   10MET     c2 1809   2.044  10.006   0.957 -0.3168  0.1189  0.2759
   10MET      h 1810   2.093   9.914   0.925 -2.2898 -1.0480  0.5333
   10MET      h 1811   2.071  10.085   0.888  2.6976 -1.6604 -0.6916
   10MET     c2 1812   2.104  10.024   1.096  0.0043 -0.1163  0.2437
   10MET      h 1813   2.165  10.115   1.094  1.4077 -1.0483 -0.0821
   10MET      h 1814   2.027  10.041   1.171 -0.2968 -1.4466  0.2467
   10MET     c2 1815   2.204   9.919   1.145  0.7048 -0.4074  0.0205
   10MET      h 1816   2.165   9.819   1.124 -0.2359 -0.4881  2.0999
   10MET      h 1817   2.288   9.913   1.076  1.0123  2.9866 -0.0018
   10MET     c2 1818   2.235   9.927   1.297  0.4915  0.1008  0.0044
   10MET      h 1819   2.327   9.981   1.318 -0.2392  0.3978  2.5103
   10MET      h 1820   2.156   9.982   1.346  0.2758  0.1167 -0.3579
   10MET     c2 1821   2.252   9.785   1.341  0.2005  0.1942  0.0779
   10MET      h 1822   2.347   9.756   1.296  1.1098  0.3535  1.8818
   10MET      h 1823   2.175   9.716   1.307 -0.6340  2.1470 -2.1643
   10MET     c2 1824   2.260   9.782   1.491  0.4065 -0.0114 -1.1211
   10MET      h 1825   2.345   9.846   1.515  1.7090 -1.5971 -1.4400
   10MET      h 1826   2.167   9.815   1.538 -0.1954 -3.0893 -0.0320
   10MET     c2 1827   2.292   9.649   1.547 -0.5273 -0.0602  0.1480
   10MET      h 1828   2.340   9.676   1.642 -0.7223 -1.1067  0.5548
   10MET      h 1829   2.370   9.617   1.478  0.5304  0.7605  0.9362
   10MET     c2 1830   2.170   9.558   1.561  1.0377  0.0630 -0.3273
   10MET      h 1831   2.120   9.597   1.649  1.9249  0.6311 -0.0623
   10MET      h 1832   2.100   9.573   1.479 -0.7032 -3.5891  0.4028
   10MET     c2 1833   2.198   9.416   1.583 -0.8948  0.0758 -0.3286
   10MET      h 1834   2.261   9.387   1.499  0.6385  2.3906 -0.0112
   10MET      h 1835   2.102   9.365   1.571 -0.3408 -1.2721  0.8014
   10MET     c3 1836   2.255   9.372   1.717 -0.2606 -0.6434  0.8058
   10MET      h 1837   2.229   9.266   1.724 -3.1768  0.0922  1.7247
   10MET      h 1838   2.361   9.395   1.729 -0.1389 -1.1482  0.6969
   10MET      h 1839   2.212   9.430   1.799 -1.8822 -1.9549  0.9278
   10MET     c2 1840   1.592   8.543   0.525  0.6152  0.1051  0.3616
   10MET      h 1841   1.623   8.489   0.435  1.4793  0.3040  0.5331
   10MET      h 1842   1.510   8.477   0.554  0.3428 -0.0756 -0.7933
   10MET     c2 1843   1.540   8.679   0.483  0.5822  0.7737  1.1014
   10MET      h 1844   1.480   8.712   0.567 -3.6715 -0.9680 -1.0931
   10MET      h 1845   1.630   8.736   0.459  1.1991 -0.1616  1.1789
   10MET     c2 1846   1.448   8.667   0.362  0.4270  0.5429 -0.0545
   10MET      h 1847   1.504   8.615   0.284 -0.4036 -0.4885  0.0123
   10MET      h 1848   1.357   8.612   0.385  0.6597  0.3334  0.3816
   10MET     c2 1849   1.406   8.804   0.307  0.4014  0.1200 -0.3580
   10MET      h 1850   1.436   8.882   0.377 -0.5228  0.2938 -0.1499
   10MET      h 1851   1.298   8.810   0.294  0.7761  1.4615 -3.2962
   10MET     c2 1852   1.464   8.845   0.171  0.1307  0.4926 -0.4192
   10MET      h 1853   1.426   8.781   0.091  0.5456  1.1243 -1.1350
   10MET      h 1854   1.439   8.943   0.131 -1.4959  0.0078 -0.6354
   10MET     c2 1855   1.621   8.841   0.177 -1.0867 -0.1778 -0.1220
   10MET      h 1856   1.648   8.902   0.263 -1.0363 -0.4886  0.0833
   10MET      h 1857   1.659   8.746   0.214 -0.6968  0.4449  1.1124
   10MET     c2 1858   1.689   8.892   0.051  0.2126  1.0020 -0.8805
   10MET      h 1859   1.645   8.829  -0.027  1.0219 -1.4563  0.5806
   10MET      h 1860   1.670   8.998   0.031  0.3014  1.6617  2.3778
   10MET     c2 1861   1.839   8.866   0.048  0.0642 -0.5511  0.1293
   10MET      h 1862   1.890   8.922   0.126  0.1239 -1.8701  1.0555
   10MET      h 1863   1.847   8.760   0.072 -1.5948 -1.1461 -1.8429
   10MET     c2 1864   1.892   8.895  -0.091 -0.4931 -0.0484 -0.2817
   10MET      h 1865   1.881   8.810  -0.159 -1.5560 -0.4354  0.3608
   10MET      h 1866   1.835   8.980  -0.129 -0.7503 -0.1592 -0.1511
   10MET     c3 1867   2.038   8.917  -0.080  0.4315 -0.3564  0.4877
   10MET      h 1868   2.097   9.005  -0.106  0.6115 -0.3440  0.9408
   10MET      h 1869   2.090   8.822  -0.098  0.9651  0.1934 -0.9321
   10MET      h 1870   1.947   8.890  -0.133 -0.1164  0.6118  0.9441
   11MET    c51 1871   6.419   9.448   7.922 -1.0119 -0.2913 -0.0795
   11MET    c52 1872   6.287   9.415   7.885 -0.3233 -0.2967 -0.1378
   11MET    c52 1873   6.250   9.288   7.831 -0.1618 -0.1632 -0.1711
   11MET    c51 1874   6.349   9.189   7.830  0.7499  1.0047  0.1001
   11MET    c50 1875   6.484   9.222   7.864 -0.1800  0.7364  1.4637
   11MET    c50 1876   6.520   9.352   7.908 -0.0929 -0.0915 -0.2096
   11MET    np0 1877   6.651   9.370   7.934  0.0179  0.0701 -0.3216
   11MET    sp0 1878   6.722   9.221   7.907  0.6871  0.1555 -0.3675
   11MET    np0 1879   6.587   9.139   7.857 -0.1681  0.1139 -0.0804
   11MET    cs0 1880   6.420   9.578   7.970 -0.3005  1.0480  0.2771
   11MET    c53 1881   6.292   9.627   7.974  0.4318 -0.0275  0.0706
   11MET    np1 1882   6.210   9.520   7.926  0.6867  0.4105  0.0701
   11MET    cs0 1883   6.296   9.070   7.780 -0.3247  0.6855  0.2939
   11MET    c53 1884   6.162   9.099   7.752  0.1848  0.3490  1.1101
   11MET    np1 1885   6.141   9.235   7.770  0.6747 -0.0431  0.0955
   11MET    cs2 1886   6.277   9.763   8.016 -0.4669  0.1414  0.2878
   11MET    cs1 1887   6.403   9.814   8.049  0.3738 -0.9701  0.2226
   11MET    sp1 1888   6.536   9.695   8.023 -0.3903 -0.2450 -0.3474
   11MET    cs2 1889   6.093   8.985   7.701  0.2751 -0.8175  0.0450
   11MET    cs1 1890   6.178   8.876   7.690 -0.9707 -0.1123 -0.1397
   11MET    sp1 1891   6.347   8.901   7.746  0.1656  0.0386 -0.2230
   11MET    c54 1892   6.392   9.945   8.108 -0.0135  0.2284  0.2510
   11MET    cs3 1893   6.252   9.997   8.109 -0.6141  0.3710  0.4203
   11MET    sp2 1894   6.146   9.863   8.060  0.3225 -0.1163  0.0392
   11MET    c54 1895   6.121   8.753   7.640  0.2083 -0.5298 -0.1484
   11MET    cs3 1896   5.982   8.762   7.615 -0.0914  0.3896 -0.2785
   11MET    sp2 1897   5.937   8.938   7.639  0.1439  0.1008  0.3818
   11MET    c=0 1898   6.231  10.108   8.184  0.0684 -0.1589  0.1042
   11MET    c=1 1899   6.126  10.169   8.253  1.0771  0.4810 -0.2318
   11MET    c=0 1900   5.908   8.662   7.541 -0.3132  0.7383 -0.0013
   11MET    c=1 1901   5.807   8.651   7.453  0.2281  0.0422 -0.1085
   11MET     c2 1902   6.065   9.538   7.943 -0.6899  0.0703 -0.4547
   11MET     c2 1903   6.020   9.305   7.716  0.2385  0.6554 -0.3377
   11MET     c2 1904   6.209   8.635   7.608 -0.1897  0.0239  0.3281
   11MET     c2 1905   6.519  10.022   8.146  0.3178  0.2437 -0.5249
   11MET    c=2 1906   6.128  10.289   8.331 -0.9454 -0.4858 -0.0690
   11MET    c55 1907   5.989  10.318   8.372  0.0336  0.0262  0.2206
   11MET    c56 1908   5.905  10.211   8.331  0.0634  0.8253 -0.0437
   11MET     c' 1909   5.989  10.113   8.262  0.9234  0.1254 -0.3808
   11MET    c=2 1910   5.743   8.523   7.407 -0.6076 -0.3576 -0.1194
   11MET    c55 1911   5.642   8.560   7.304  0.9378  0.6451  0.7938
   11MET    c56 1912   5.624   8.694   7.302  0.0063  0.1877  0.0976
   11MET     c' 1913   5.739   8.759   7.376  0.1860  0.2418  0.2199
   11MET    cp3 1914   5.773  10.197   8.356  0.0930  0.3321  0.0502
   11MET    cp2 1915   5.713  10.301   8.432 -0.7573 -0.2312  0.0999
   11MET    cp1 1916   5.787  10.408   8.477 -0.3272  0.0298  0.0822
   11MET    cp0 1917   5.927  10.416   8.446  0.7218  0.2611  0.6648
   11MET    cp3 1918   5.535   8.767   7.228  0.4137  0.5013 -0.3771
   11MET    cp2 1919   5.442   8.694   7.154 -0.0575  0.7721  0.1499
   11MET    cp1 1920   5.455   8.553   7.153 -1.0165 -0.5746  0.2836
   11MET    cp0 1921   5.556   8.487   7.223  0.0145 -0.2664 -0.4723
   11MET     o' 1922   5.943  10.012   8.218 -1.2879  0.2653  0.1923
   11MET     o' 1923   5.759   8.877   7.379  0.2357 -0.4866  0.3998
   11MET      f 1924   5.730  10.489   8.563 -0.3329  0.3421 -0.2366
   11MET      f 1925   5.586  10.293   8.469 -0.3705 -0.5445 -0.2761
   11MET      f 1926   5.341   8.758   7.093 -0.8776 -0.2510  0.2062
   11MET      f 1927   5.369   8.482   7.087 -0.2559  0.0319  0.2905
   11MET    c=3 1928   6.233  10.372   8.358  0.4062 -0.0659 -0.1363
   11MET    ct1 1929   6.225  10.492   8.440 -0.4017  0.3658  0.0772
   11MET    nt1 1930   6.214  10.583   8.512 -0.5754 -0.0668 -0.1047
   11MET    ct0 1931   6.367  10.349   8.316  0.7731 -0.6045  0.1486
   11MET    nt0 1932   6.474  10.332   8.282 -0.3552  0.3901 -0.5111
   11MET    c=3 1933   5.773   8.389   7.436  0.2088 -0.4425  0.4246
   11MET    ct0 1934   5.876   8.343   7.523  0.2220 -0.1436  0.4747
   11MET    nt0 1935   5.959   8.314   7.596 -0.1634  0.3454 -0.1113
   11MET    ct1 1936   5.696   8.279   7.383 -1.1333 -0.3258 -0.3108
   11MET    nt1 1937   5.640   8.188   7.342 -0.2692  0.0662  0.5834
   11MET      h 1938   6.312  10.175   8.158  0.6802 -1.1867 -0.6787
   11MET      h 1939   5.929   8.568   7.592  1.4364  0.5530 -1.0345
   11MET      h 1940   6.026   9.515   7.844  0.1934  4.1380 -1.8457
   11MET      h 1941   6.039   9.643   7.953  1.0225  0.4238  0.5065
   11MET      h 1942   5.949   9.342   7.790  2.6776  2.2743  1.2394
   11MET      h 1943   5.949   9.233   7.674 -2.8758  2.8114  0.9799
   11MET      h 1944   6.152   8.543   7.596 -0.3316 -0.0237  1.3043
   11MET      h 1945   6.279   8.625   7.691 -0.3731 -2.0104  0.2708
   11MET      h 1946   6.600   9.950   8.156 -0.4570 -0.6123 -0.3428
   11MET      h 1947   6.501  10.068   8.243  0.1762  3.4102 -2.0147
   11MET     ha 1948   5.716  10.115   8.313 -0.5843  0.4634  0.6871
   11MET     ha 1949   5.965  10.509   8.487  1.0369  0.8389 -0.9134
   11MET     ha 1950   5.528   8.875   7.227 -1.1517  0.4610  1.9825
   11MET     ha 1951   5.550   8.379   7.223 -0.9372 -0.2253 -1.5933
   11MET     c1 1952   6.018   9.440   8.055  0.7151  0.2860 -0.6186
   11MET      h 1953   6.075   9.349   8.040  1.4814  1.1657 -3.4250
   11MET     c2 1954   5.862   9.428   8.046  0.3029 -0.2901  0.6724
   11MET      h 1955   5.834   9.371   7.958  2.4848  1.0985 -0.9709
   11MET      h 1956   5.840   9.372   8.137 -1.5079 -2.2060 -0.8954
   11MET     c2 1957   5.791   9.563   8.050  0.6050  0.2416  0.7876
   11MET      h 1958   5.805   9.608   8.149 -0.3175 -0.3890  1.2180
   11MET      h 1959   5.830   9.638   7.982 -1.9764  0.9864  0.0603
   11MET     c2 1960   5.639   9.545   8.006  0.0235  0.1285 -0.0618
   11MET      h 1961   5.605   9.449   8.044 -2.6428 -0.0054 -2.6295
   11MET      h 1962   5.575   9.623   8.046  0.3842  0.9853 -1.1203
   11MET     c3 1963   5.612   9.533   7.850 -0.3485 -0.3136 -0.6542
   11MET      h 1964   5.689   9.576   7.786 -0.7235  1.6615  0.1801
   11MET      h 1965   5.606   9.427   7.826  0.6422 -0.7624  1.0180
   11MET      h 1966   5.513   9.567   7.817  0.1994 -1.4446 -3.6776
   11MET     c1 1967   6.061   9.405   7.607  0.0153  0.6915 -0.5614
   11MET      h 1968   6.133   9.474   7.650  0.7446 -0.6917  0.4560
   11MET     c2 1969   5.932   9.488   7.563 -0.3586  0.3034  0.2416
   11MET      h 1970   5.840   9.440   7.529 -0.1423 -0.1209  0.2440
   11MET      h 1971   5.897   9.545   7.649 -1.6917  0.1918 -0.2243
   11MET     c2 1972   5.967   9.589   7.449  0.2857  0.4785  0.3925
   11MET      h 1973   6.052   9.652   7.478  2.1971 -1.2036 -1.4168
   11MET      h 1974   5.975   9.539   7.353 -1.7039  0.5004  0.2007
   11MET     c2 1975   5.848   9.681   7.431  0.0240 -0.1006 -0.0550
   11MET      h 1976   5.755   9.625   7.419 -0.5907  1.0323 -0.6558
   11MET      h 1977   5.822   9.734   7.523  1.0909 -1.0153  0.7894
   11MET     c3 1978   5.869   9.775   7.314  0.1032 -1.0979  0.9663
   11MET      h 1979   5.860   9.726   7.217  0.9515  0.8093 -0.1027
   11MET      h 1980   5.793   9.853   7.313  1.1119 -0.1181 -1.0012
   11MET      h 1981   5.965   9.825   7.328  0.2640 -1.2845  0.5169
   11MET     c2 1982   6.048   9.508   8.192  0.0173 -0.6201 -0.1369
   11MET      h 1983   6.031   9.615   8.201 -2.6674 -1.1652  1.8595
   11MET      h 1984   5.981   9.493   8.276 -1.9364  0.3401 -1.4898
   11MET     c3 1985   6.179   9.460   8.253 -0.1017 -0.2977 -0.1421
   11MET      h 1986   6.248   9.542   8.271  1.8214 -2.0337  0.6155
   11MET      h 1987   6.170   9.398   8.342 -0.4941  0.7898  0.5805
   11MET      h 1988   6.229   9.402   8.175  0.3724  0.4160 -0.3748
   11MET     c2 1989   6.119   9.324   7.492  0.5920  0.0510  0.2837
   11MET      h 1990   6.156   9.227   7.525 -0.2750 -0.2626  0.3639
   11MET      h 1991   6.030   9.309   7.430  1.3514  0.0096 -0.8171
   11MET     c3 1992   6.232   9.387   7.411 -0.6800  0.2579 -0.7819
   11MET      h 1993   6.239   9.495   7.417 -1.2553  0.2753 -0.3734
   11MET      h 1994   6.323   9.348   7.457  0.2419  0.7057 -2.1784
   11MET      h 1995   6.223   9.358   7.306  1.1230 -1.3237 -0.5408
   11MET     c2 1996   6.281   8.639   7.478 -0.7552 -0.1358  0.5176
   11MET      h 1997   6.352   8.721   7.479 -1.5984  0.6336 -1.2226
   11MET      h 1998   6.344   8.552   7.456  0.3838  0.3391  1.8013
   11MET     c2 1999   6.198   8.654   7.355 -0.6572  0.3501  0.3212
   11MET      h 2000   6.124   8.732   7.371 -1.4071 -0.2263 -0.3538
   11MET      h 2001   6.261   8.698   7.278 -1.9035  1.0706 -0.2894
   11MET     c2 2002   6.143   8.518   7.326  0.1547  0.2455  0.1123
   11MET      h 2003   6.219   8.440   7.324  0.0823  0.1858 -0.6400
   11MET      h 2004   6.073   8.474   7.397 -2.4197  1.4749 -1.5747
   11MET     c2 2005   6.061   8.519   7.198  0.6380  0.4669 -0.1357
   11MET      h 2006   5.976   8.587   7.196  1.4910  1.5353 -0.2221
   11MET      h 2007   6.128   8.562   7.124 -1.3683  4.9506  0.4654
   11MET     c2 2008   6.017   8.372   7.157 -0.0557 -0.7434 -0.8242
   11MET      h 2009   5.954   8.322   7.230  0.9216 -1.5558 -0.5231
   11MET      h 2010   6.110   8.316   7.148 -0.3359 -1.6844  1.8175
   11MET     c2 2011   5.941   8.362   7.022 -0.3269 -0.4030  0.3724
   11MET      h 2012   5.985   8.424   6.943  1.3286 -3.9095 -1.5620
   11MET      h 2013   5.970   8.259   7.001  2.1285  0.1836  0.7099
   11MET     c2 2014   5.789   8.372   7.017  0.3962 -0.3592 -1.4181
   11MET      h 2015   5.774   8.475   7.049 -0.2454 -0.7885 -0.2881
   11MET      h 2016   5.746   8.311   7.097  1.9883  2.0355  1.3624
   11MET     c2 2017   5.733   8.357   6.872  0.1006 -0.2195  0.4384
   11MET      h 2018   5.767   8.438   6.808 -3.0252 -1.0163 -2.3624
   11MET      h 2019   5.760   8.259   6.830 -0.6288 -0.5445  0.7244
   11MET     c2 2020   5.580   8.348   6.860 -0.0152 -0.0776  0.3127
   11MET      h 2021   5.532   8.441   6.890  0.8730  0.7873 -0.8914
   11MET      h 2022   5.540   8.273   6.927  0.1005  0.6817  1.2360
   11MET     c3 2023   5.543   8.301   6.712 -0.2407 -0.5163 -0.0479
   11MET      h 2024   5.565   8.387   6.648  1.9177 -1.4163 -0.5659
   11MET      h 2025   5.604   8.218   6.677  1.4370  0.7938 -0.2653
   11MET      h 2026   5.435   8.293   6.707 -0.3908  0.7153  0.8859
   11MET     c2 2027   6.559  10.117   8.040 -0.2147 -0.2459  0.3596
   11MET      h 2028   6.482  10.189   8.011 -0.5188 -0.9889 -0.6880
   11MET      h 2029   6.647  10.169   8.076 -0.2032  1.9076 -2.6653
   11MET     c2 2030   6.595  10.064   7.904  1.1735 -0.3003 -0.0490
   11MET      h 2031   6.697  10.028   7.907  0.1700 -3.3282 -0.2360
   11MET      h 2032   6.531   9.981   7.874  1.2196  0.0869 -1.2395
   11MET     c2 2033   6.587  10.163   7.793 -0.4693 -0.1867  0.3331
   11MET      h 2034   6.613  10.100   7.708 -2.5261  0.4944 -0.8528
   11MET      h 2035   6.487  10.202   7.772  0.7890  2.3214 -1.2912
   11MET     c2 2036   6.686  10.279   7.806  0.0166  0.0737 -0.3550
   11MET      h 2037   6.684  10.324   7.707 -2.0171 -0.1648 -0.4499
   11MET      h 2038   6.785  10.251   7.840 -0.9197 -0.8462  1.7109
   11MET     c2 2039   6.663  10.394   7.907 -0.1139 -0.6724  0.5828
   11MET      h 2040   6.685  10.350   8.005 -0.6258  1.4104  1.6565
   11MET      h 2041   6.747  10.462   7.896 -0.0709 -0.6339  1.1499
   11MET     c2 2042   6.531  10.479   7.882  0.1241 -0.4229 -0.5325
   11MET      h 2043   6.553  10.546   7.799 -0.1664 -0.3788 -0.5742
   11MET      h 2044   6.455  10.413   7.842 -0.2018 -0.0141 -0.5873
   11MET     c2 2045   6.479  10.559   7.999  0.6828 -0.4867 -0.0571
   11MET      h 2046   6.527  10.522   8.089  2.2909  1.1738 -0.2058
   11MET      h 2047   6.520  10.660   7.989 -0.6141 -0.2610 -3.7674
   11MET     c2 2048   6.320  10.551   7.996 -0.7716 -0.5927  0.9207
   11MET      h 2049   6.299  10.570   7.891  3.5270 -2.9829 -0.4772
   11MET      h 2050   6.286  10.448   8.002 -0.0775 -0.9680 -1.2336
   11MET     c2 2051   6.250  10.646   8.092 -0.3265 -0.1109  0.4905
   11MET      h 2052   6.293  10.641   8.192 -0.4883  2.1978  0.7060
   11MET      h 2053   6.258  10.751   8.063 -4.0245  0.3824  0.9789
   11MET     c3 2054   6.099  10.613   8.112  0.2198  0.2793 -0.5638
   11MET      h 2055   6.066  10.510   8.124  2.0677 -0.3727 -0.8832
   11MET      h 2056   6.204  10.644   8.119  0.0279  1.1259 -1.2917
   11MET      h 2057   6.049  10.669   8.191  0.0702  1.3750 -1.4287
   12MET    c51 2058   8.942   6.161   7.979 -0.2514 -0.3460  0.5317
   12MET    c52 2059   9.019   6.243   8.068 -0.0408  0.4302  0.9944
   12MET    c52 2060   8.968   6.273   8.205  0.2996 -0.4948 -0.5449
   12MET    c51 2061   8.836   6.213   8.239 -0.1984  0.1274 -0.2382
   12MET    c50 2062   8.761   6.134   8.147 -0.2269  0.3568  0.0720
   12MET    c50 2063   8.816   6.106   8.022 -0.1533 -0.0027 -0.4033
   12MET    np0 2064   8.740   6.018   7.953  0.8015 -0.2576  0.0119
   12MET    sp0 2065   8.605   5.987   8.044  0.3108 -0.0971  0.0403
   12MET    np0 2066   8.647   6.081   8.177  0.1588  0.5682 -0.0376
   12MET    cs0 2067   9.011   6.132   7.863 -0.3499  0.0615 -0.4114
   12MET    c53 2068   9.132   6.186   7.884 -0.5335  0.8663  0.3783
   12MET    np1 2069   9.147   6.243   8.010  0.0668  0.2124  0.0641
   12MET    cs0 2070   8.808   6.251   8.368  0.3249 -0.4486  0.4952
   12MET    c53 2071   8.912   6.331   8.414 -1.1190  0.4127  0.5453
   12MET    np1 2072   9.007   6.348   8.317  0.3463  0.1401  0.1719
   12MET    cs2 2073   9.224   6.168   7.775 -0.4498 -0.5440 -0.1041
   12MET    cs1 2074   9.171   6.081   7.683  1.1735  0.0484  0.2565
   12MET    sp1 2075   8.995   6.051   7.705  0.3994  0.3013 -0.3879
   12MET    cs2 2076   8.890   6.382   8.550  0.4623  0.1403  0.3619
   12MET    cs1 2077   8.777   6.321   8.599  0.8594 -0.1984 -0.6482
   12MET    sp1 2078   8.687   6.219   8.485  0.5453 -0.0888 -0.2652
   12MET    c54 2079   9.258   6.037   7.585  0.0042 -0.5669 -0.6339
   12MET    cs3 2080   9.388   6.093   7.607 -0.9408 -1.1312  0.3246
   12MET    sp2 2081   9.394   6.193   7.751  0.3141 -0.0658  0.0598
   12MET    c54 2082   8.737   6.363   8.725 -0.5420  0.4704 -0.3227
   12MET    cs3 2083   8.823   6.464   8.778  0.0476 -0.0269  0.3441
   12MET    sp2 2084   8.956   6.484   8.668  0.2062  0.4482 -0.4152
   12MET    c=0 2085   9.500   6.053   7.530  0.1632  0.0213  0.7368
   12MET    c=1 2086   9.638   6.059   7.530  0.1913  1.0550  0.8798
   12MET    c=0 2087   8.805   6.532   8.901 -0.3296  0.0703  0.2949
   12MET    c=1 2088   8.858   6.651   8.959 -1.3868  0.4347 -0.7145
   12MET     c2 2089   9.270   6.284   8.068 -0.1522 -0.1990  0.1562
   12MET     c2 2090   9.123   6.435   8.344 -0.4375  0.2317  0.1912
   12MET     c2 2091   8.615   6.299   8.795 -0.0311  0.1946 -0.9988
   12MET     c2 2092   9.213   5.966   7.464 -0.1226  0.3988 -0.1811
   12MET    c=2 2093   9.735   5.978   7.447 -0.5626  0.2286 -0.5113
   12MET    c55 2094   9.869   6.030   7.482 -0.0692 -0.6004  0.5975
   12MET    c56 2095   9.858   6.120   7.589  0.7514  0.2012 -0.0231
   12MET     c' 2096   9.716   6.140   7.629 -0.2058 -0.1457  0.3572
   12MET    c=2 2097   8.842   6.702   9.098 -0.0130  0.4786  0.2666
   12MET    c55 2098   8.924   6.822   9.108  0.0838  0.3225 -0.0346
   12MET    c56 2099   8.972   6.852   8.982  0.4596 -1.0173  0.3140
   12MET     c' 2100   8.930   6.758   8.883 -0.2966 -0.3632  0.3808
   12MET    cp3 2101   9.963   6.177   7.655  0.1637  0.3043 -0.5888
   12MET    cp2 2102  10.087   6.156   7.603 -0.6770  0.9775  0.3012
   12MET    cp1 2103  10.107   6.069   7.495  0.8447 -0.3601  0.0587
   12MET    cp0 2104  10.002   5.995   7.447 -0.6061 -0.2993  0.2819
   12MET    cp3 2105   9.044   6.962   8.951  0.2178 -0.4001 -0.8189
   12MET    cp2 2106   9.077   7.053   9.051 -0.5026  0.4115  0.0104
   12MET    cp1 2107   9.037   7.025   9.180 -0.0884 -0.2184 -0.4114
   12MET    cp0 2108   8.961   6.911   9.211 -0.3476  0.5071  0.2088
   12MET     o' 2109   9.684   6.230   7.703 -0.2580 -0.6384  0.2161
   12MET     o' 2110   8.954   6.777   8.766 -0.0132 -0.2897 -0.2389
   12MET      f 2111  10.234   6.055   7.442  0.7024 -0.1425  0.0556
   12MET      f 2112  10.197   6.221   7.650  0.0317  0.1027 -0.3812
   12MET      f 2113   9.168   7.150   9.031 -0.3267  0.1163 -0.3138
   12MET      f 2114   9.076   7.107   9.278  0.2634 -0.0992  0.0774
   12MET    c=3 2115   9.715   5.867   7.367 -0.0703  0.4370 -0.7524
   12MET    ct1 2116   9.816   5.800   7.300 -0.3812  1.2010  0.1041
   12MET    nt1 2117   9.906   5.740   7.252 -0.0139  0.2414  0.7377
   12MET    ct0 2118   9.591   5.806   7.353  0.6488 -0.1074 -0.2671
   12MET    nt0 2119   9.492   5.751   7.329 -0.0515  0.1976  0.1370
   12MET    c=3 2120   8.772   6.656   9.204  0.0990 -0.9061 -0.2860
   12MET    ct0 2121   8.680   6.547   9.214  0.4090 -0.2779  0.5900
   12MET    nt0 2122   8.604   6.456   9.222 -0.2864 -0.1604 -0.5882
   12MET    ct1 2123   8.771   6.726   9.323  0.5061 -0.3127  0.0034
   12MET    nt1 2124   8.771   6.780   9.431 -0.0880  0.1594  0.5988
   12MET      h 2125   9.473   5.996   7.441  0.0767  1.5122 -0.2199
   12MET      h 2126   8.763   6.460   8.971 -0.7917 -2.0281 -2.0526
   12MET      h 2127   9.246   6.326   8.166 -3.0417 -0.6892 -0.2850
   12MET      h 2128   9.306   6.364   8.004  0.4343 -1.2589 -0.8716
   12MET      h 2129   9.222   6.389   8.351  0.6722  2.5122 -0.0956
   12MET      h 2130   9.114   6.470   8.447  0.4270  2.4361 -0.4536
   12MET      h 2131   8.642   6.289   8.900 -3.3165 -1.1198 -0.2318
   12MET      h 2132   8.597   6.197   8.760 -1.2539  0.8468 -2.3118
   12MET      h 2133   9.278   5.980   7.377 -0.9656 -0.9338 -1.0529
   12MET      h 2134   9.119   6.010   7.431 -2.0681 -0.8555  3.3552
   12MET     ha 2135   9.940   6.245   7.736  2.0450  0.3375 -0.0476
   12MET     ha 2136  10.025   5.926   7.367 -1.5397 -0.6507  0.3146
   12MET     ha 2137   9.093   6.960   8.855  3.1462 -2.3396  0.6162
   12MET     ha 2138   8.948   6.900   9.318 -1.5753  1.1691  0.1367
   12MET     c1 2139   9.361   6.155   8.096  0.0505  0.6191 -0.0614
   12MET      h 2140   9.350   6.091   8.009  1.8163 -0.9433  0.8593
   12MET     c2 2141   9.316   6.080   8.227 -0.0830 -0.9947 -0.0945
   12MET      h 2142   9.395   6.096   8.300 -2.1564  0.5870  1.8644
   12MET      h 2143   9.222   6.126   8.258  1.2970  0.6124  1.8291
   12MET     c2 2144   9.299   5.926   8.237 -0.2330 -0.2937  0.2801
   12MET      h 2145   9.232   5.873   8.169 -0.8548  1.1400 -0.2315
   12MET      h 2146   9.397   5.887   8.208 -0.6554 -0.0246 -1.5348
   12MET     c2 2147   9.273   5.866   8.377  0.0840  0.5692  0.5922
   12MET      h 2148   9.344   5.904   8.451  0.5026  0.1059  0.4261
   12MET      h 2149   9.169   5.888   8.404 -1.0749 -1.6743 -1.8364
   12MET     c3 2150   9.271   5.715   8.382 -0.7190 -0.1221 -0.0255
   12MET      h 2151   9.186   5.672   8.328  0.6382 -2.7033 -0.2119
   12MET      h 2152   9.356   5.665   8.335  0.4722  3.2766 -1.5940
   12MET      h 2153   9.273   5.681   8.486  0.5688 -3.2350 -0.9902
   12MET     c1 2154   9.114   6.571   8.258 -0.2272 -0.5963  0.6376
   12MET      h 2155   9.101   6.536   8.155 -0.4671 -0.8136  0.7431
   12MET     c2 2156   9.248   6.645   8.261 -1.1003  0.1978  0.2150
   12MET      h 2157   9.221   6.747   8.234  1.8764  0.0086 -3.9562
   12MET      h 2158   9.284   6.643   8.364 -2.5844 -0.7258  0.7295
   12MET     c2 2159   9.358   6.574   8.175  0.3893  0.2473  0.1606
   12MET      h 2160   9.382   6.475   8.215  0.3795 -0.0991 -0.6804
   12MET      h 2161   9.317   6.558   8.075  0.0966  0.3712  0.2600
   12MET     c2 2162   9.482   6.657   8.154 -0.0967  0.4368  0.5898
   12MET      h 2163   9.474   6.760   8.120 -0.5308  0.8155  1.7957
   12MET      h 2164   9.559   6.656   8.231 -1.0393 -2.5242  1.5432
   12MET     c3 2165   9.595   6.587   8.074 -0.2804 -0.1508 -0.2192
   12MET      h 2166   9.555   6.553   7.978 -0.8039 -1.4353  0.4297
   12MET      h 2167   9.694   6.631   8.069 -1.2209  1.8507 -1.7706
   12MET      h 2168   9.589   6.490   8.124 -0.3685 -0.3558 -0.6253
   12MET     c2 2169   9.501   6.217   8.112  0.4622  0.8802  0.5170
   12MET      h 2170   9.513   6.301   8.044 -0.4314 -0.3725 -1.2382
   12MET      h 2171   9.507   6.257   8.213  4.6967 -0.8612  1.0410
   12MET     c3 2172   9.605   6.111   8.102 -0.1424  0.2673 -0.2146
   12MET      h 2173   9.579   6.038   8.025 -1.8618  2.1753 -1.4769
   12MET      h 2174   9.703   6.146   8.070  0.1226  1.7735  2.1650
   12MET      h 2175   9.612   6.053   8.194 -1.4114 -2.5738 -1.8385
   12MET     c2 2176   9.007   6.670   8.299  0.6505 -0.1461  0.0487
   12MET      h 2177   8.986   6.745   8.223  0.9545  1.0366  1.1112
   12MET      h 2178   8.919   6.608   8.315  0.5300 -0.7494 -2.6599
   12MET     c3 2179   9.029   6.758   8.422 -0.8738 -0.1357 -0.5229
   12MET      h 2180   8.939   6.802   8.465 -1.1139 -0.8182 -0.3212
   12MET      h 2181   9.070   6.701   8.506  0.6849  0.7086 -0.6863
   12MET      h 2182   9.109   6.831   8.408  1.6416 -2.9956 -1.8884
   12MET     c2 2183   8.499   6.398   8.789  0.5777  0.5379 -0.1207
   12MET      h 2184   8.551   6.493   8.778  1.9994  0.0503  2.1145
   12MET      h 2185   8.453   6.392   8.690 -0.0073  1.5962  0.0815
   12MET     c2 2186   8.411   6.408   8.916  0.4106  0.0553 -0.3452
   12MET      h 2187   8.379   6.305   8.933  0.3304  0.1968  0.3477
   12MET      h 2188   8.476   6.439   8.998  1.8323 -2.8008 -0.3396
   12MET     c2 2189   8.289   6.508   8.901  0.8927  0.3484 -0.1448
   12MET      h 2190   8.326   6.606   8.870 -3.0799  2.1805  0.6304
   12MET      h 2191   8.214   6.486   8.824  0.0014 -0.2816  0.8827
   12MET     c2 2192   8.223   6.525   9.046 -0.9086 -0.0246 -0.0885
   12MET      h 2193   8.119   6.495   9.033 -1.1288  0.8282 -0.3566
   12MET      h 2194   8.269   6.451   9.111  0.3176  0.4580 -0.4040
   12MET     c2 2195   8.218   6.665   9.099 -0.1076  0.1749  0.8309
   12MET      h 2196   8.156   6.669   9.189 -1.3062  1.4684 -0.0367
   12MET      h 2197   8.171   6.727   9.023 -0.1834 -3.1748 -2.0036
   12MET     c2 2198   8.351   6.727   9.136 -0.1229  0.9013 -0.8106
   12MET      h 2199   8.407   6.666   9.207  0.7491  0.8649 -1.5244
   12MET      h 2200   8.416   6.719   9.049  0.8665 -1.0608  0.0866
   12MET     c2 2201   8.333   6.872   9.190  0.0887 -0.3721 -0.3089
   12MET      h 2202   8.235   6.877   9.237 -1.0248  0.2046 -2.6217
   12MET      h 2203   8.329   6.940   9.105 -0.2959 -0.7087 -0.5571
   12MET     c2 2204   8.455   6.908   9.285 -0.6981  0.1407 -0.0816
   12MET      h 2205   8.475   6.838   9.366 -1.2653  0.3570  0.2456
   12MET      h 2206   8.540   6.897   9.218 -0.5785 -1.0040  0.2549
   12MET     c2 2207   8.452   7.045   9.352 -0.0840  0.1903  0.6896
   12MET      h 2208   8.372   7.052   9.426 -0.8817  0.8748 -0.2200
   12MET      h 2209   8.438   7.129   9.283 -0.2849  1.2605  2.0165
   12MET     c3 2210   8.587   7.068   9.415 -0.2929  0.0083 -0.1899
   12MET      h 2211   8.675   7.052   9.352  1.5400 -0.1155  2.3192
   12MET      h 2212   8.582   7.171   9.449 -0.6709 -0.2695  0.5953
   12MET      h 2213   8.614   7.020   9.508 -1.1845 -0.6804 -0.2779
   12MET     c2 2214   9.180   5.810   7.468  0.5184  0.4240 -0.2442
   12MET      h 2215   9.156   5.782   7.366  2.9682  0.8887 -0.9885
   12MET      h 2216   9.274   5.760   7.490  0.1018 -0.0454  0.4867
   12MET     c2 2217   9.075   5.755   7.568  0.5783  0.7335 -0.8468
   12MET      h 2218   9.090   5.648   7.553 -0.7258  0.5466 -0.8585
   12MET      h 2219   9.104   5.775   7.671 -2.3708 -0.0511  0.1928
   12MET     c2 2220   8.925   5.782   7.525 -0.1702 -1.0443  0.2175
   12MET      h 2221   8.913   5.882   7.482 -0.3606 -1.6424 -1.1538
   12MET      h 2222   8.899   5.717   7.442  0.6849 -0.1096 -0.8122
   12MET     c2 2223   8.825   5.760   7.638 -0.1488 -0.2283 -0.4869
   12MET      h 2224   8.836   5.838   7.713  0.4080 -2.6735  2.0567
   12MET      h 2225   8.845   5.669   7.694 -0.6089  0.4246  0.7493
   12MET     c2 2226   8.681   5.760   7.588  0.1464  0.6895 -0.0200
   12MET      h 2227   8.669   5.838   7.513 -0.9472 -0.5535 -1.1718
   12MET      h 2228   8.652   5.670   7.534 -0.9932  0.3818  1.0821
   12MET     c2 2229   8.580   5.785   7.698 -0.3239  0.0664  0.4396
   12MET      h 2230   8.605   5.723   7.784 -1.9344  1.9061  2.2879
   12MET      h 2231   8.594   5.886   7.736 -1.0411  0.0263  0.8210
   12MET     c2 2232   8.434   5.766   7.650  0.5070  0.3645 -0.2203
   12MET      h 2233   8.395   5.859   7.607 -1.3863 -0.5399 -0.5170
   12MET      h 2234   8.422   5.680   7.585 -0.7008 -0.1330  0.6416
   12MET     c2 2235   8.339   5.729   7.766 -0.9478  0.1826 -0.3552
   12MET      h 2236   8.243   5.698   7.723 -0.5998 -0.7903 -0.4488
   12MET      h 2237   8.369   5.645   7.829  0.3591  0.1243 -1.0391
   12MET     c2 2238   8.297   5.846   7.865 -0.2267 -0.5368  0.0053
   12MET      h 2239   8.385   5.910   7.872  0.4074 -1.1353 -2.2743
   12MET      h 2240   8.211   5.905   7.833  0.1786  0.0946  0.0769
   12MET     c3 2241   8.255   5.802   8.004 -0.3949  0.1668 -0.4665
   12MET      h 2242   8.360   5.774   8.011 -0.6390 -1.9510 -3.8055
   12MET      h 2243   8.247   5.884   7.932 -0.1183  1.1154  0.5657
   12MET      h 2244   8.225   5.823   8.106 -0.6640 -0.6374 -0.3796
   13MET    c51 2245   0.535   1.129   7.044 -0.4398 -0.3150 -0.1217
   13MET    c52 2246   0.590   1.084   6.925 -0.0134  0.3044  0.4662
   13MET    c52 2247   0.500   1.071   6.806 -0.4601  0.7719 -0.1615
   13MET    c51 2248   0.361   1.097   6.830 -1.1564 -0.4395  0.4400
   13MET    c50 2249   0.310   1.148   6.954 -0.1904  0.6037  0.2582
   13MET    c50 2250   0.397   1.159   7.065 -0.3669  0.6196  0.2113
   13MET    np0 2251   0.345   1.222   7.171  0.5230 -0.5683 -0.5002
   13MET    sp0 2252   0.183   1.226   7.135 -0.5376 -0.1643 -0.2024
   13MET    np0 2253   0.189   1.189   6.975 -0.2358  0.4463 -0.5412
   13MET    cs0 2254   0.635   1.142   7.143  0.3187  0.0723  0.4613
   13MET    c53 2255   0.757   1.113   7.081  0.5041  0.9196 -0.8039
   13MET    np1 2256   0.728   1.069   6.952 -0.2631 -0.1955 -0.0779
   13MET    cs0 2257   0.295   1.059   6.711 -0.1061 -0.0178  0.1605
   13MET    c53 2258   0.390   1.032   6.614  0.5434 -0.0741 -0.6390
   13MET    np1 2259   0.514   1.025   6.672  0.7152  0.1776  0.2367
   13MET    cs2 2260   0.867   1.116   7.175  0.1796 -0.0754 -0.0051
   13MET    cs1 2261   0.820   1.157   7.303  0.6369  0.4181 -0.4798
   13MET    sp1 2262   0.649   1.195   7.308 -0.1233  0.2976 -0.5868
   13MET    cs2 2263   0.327   1.012   6.488  0.4188 -0.3766  0.8294
   13MET    cs1 2264   0.191   1.029   6.498  1.0682 -0.6649 -0.6924
   13MET    sp1 2265   0.134   1.055   6.660  0.0251  0.1414  0.4757
   13MET    c54 2266   0.917   1.141   7.404 -0.2773 -0.3330  0.5177
   13MET    cs3 2267   1.027   1.071   7.347 -0.4163 -0.0374  0.4235
   13MET    sp2 2268   1.026   1.065   7.168  0.0079 -0.3764  0.0729
   13MET    c54 2269   0.125   1.004   6.376 -0.1101 -0.0943  0.1553
   13MET    cs3 2270   0.212   0.951   6.279  0.0577  0.0843 -0.0409
   13MET    sp2 2271   0.380   0.972   6.330 -0.1499  0.0590 -0.2461
   13MET    c=0 2272   1.136   1.018   7.428 -0.2357  0.1383  0.6830
   13MET    c=1 2273   1.232   0.921   7.407  0.1960  0.0675  0.0451
   13MET    c=0 2274   0.172   0.897   6.152  0.6403  0.0037  0.2591
   13MET    c=1 2275   0.229   0.857   6.034  0.0372 -0.2241 -0.3030
   13MET     c2 2276   0.839   1.030   6.859  0.6962  0.3397  0.0699
   13MET     c2 2277   0.618   0.959   6.596 -0.5159 -0.4039  0.9203
   13MET     c2 2278  -0.027   1.000   6.376 -0.2978  0.4818 -0.1310
   13MET     c2 2279   0.890   1.172   7.551 -0.1402  1.0656 -0.0083
   13MET    c=2 2280   1.338   0.881   7.505  0.2799  0.1348 -0.9342
   13MET    c55 2281   1.404   0.759   7.450  0.2740 -0.1423 -0.5353
   13MET    c56 2282   1.345   0.723   7.330  0.3098  0.3406  0.0672
   13MET     c' 2283   1.237   0.816   7.302  0.2716 -0.2259 -0.0292
   13MET    c=2 2284   0.169   0.777   5.925 -0.5199  0.3934  0.1587
   13MET    c55 2285   0.270   0.770   5.813  0.0691 -0.0550 -0.0690
   13MET    c56 2286   0.386   0.844   5.856  0.0102 -0.0673 -0.0222
   13MET     c' 2287   0.366   0.897   5.991 -0.6587  0.0086  0.4402
   13MET    cp3 2288   1.389   0.624   7.247 -0.3496 -0.0319 -0.3841
   13MET    cp2 2289   1.500   0.547   7.294  0.1341  0.0305 -0.8953
   13MET    cp1 2290   1.557   0.574   7.419  0.3959  0.0250  0.2790
   13MET    cp0 2291   1.510   0.676   7.496  0.0164  0.5493 -0.6777
   13MET    cp3 2292   0.507   0.850   5.789  0.1882  0.0968  0.4251
   13MET    cp2 2293   0.512   0.793   5.663  0.4689 -0.0465 -0.1491
   13MET    cp1 2294   0.397   0.727   5.615 -0.1805 -1.1332 -0.2178
   13MET    cp0 2295   0.278   0.712   5.684 -0.1359  0.6434 -0.2999
   13MET     o' 2296   1.161   0.796   7.206  0.3865  0.4703  0.2541
   13MET     o' 2297   0.456   0.960   6.047 -0.4900  0.7087 -0.3876
   13MET      f 2298   1.663   0.498   7.458 -0.2878  0.3919 -0.5959
   13MET      f 2299   1.552   0.443   7.225 -0.3744  0.2650 -0.1093
   13MET      f 2300   0.617   0.803   5.581 -0.4446 -0.1492  0.3402
   13MET      f 2301   0.402   0.690   5.482 -0.5963 -0.4292 -0.7834
   13MET    c=3 2302   1.364   0.929   7.633  0.0892  0.8993 -0.2662
   13MET    ct1 2303   1.467   0.874   7.718  0.5582 -0.0536 -0.5683
   13MET    nt1 2304   1.550   0.824   7.782  0.2335  0.0917 -0.5733
   13MET    ct0 2305   1.295   1.040   7.693 -0.4066  0.1711  0.5463
   13MET    nt0 2306   1.233   1.125   7.745 -0.3339  0.6450  0.7679
   13MET    c=3 2307   0.044   0.716   5.906  0.5218  0.0051  0.0696
   13MET    ct0 2308  -0.055   0.704   6.006  0.0311  0.6000  1.0969
   13MET    nt0 2309  -0.136   0.683   6.087  0.6175 -0.1158  0.5228
   13MET    ct1 2310   0.001   0.637   5.787 -0.0530 -0.1750 -0.2469
   13MET    nt1 2311  -0.026   0.579   5.689 -0.1593 -0.4010  0.3250
   13MET      h 2312   1.155   1.092   7.505  1.9896 -1.3126  1.5660
   13MET      h 2313   0.071   0.859   6.164  0.7156 -0.3999 -0.3893
   13MET      h 2314   0.809   0.976   6.768  2.7263  0.6846 -0.8307
   13MET      h 2315   0.893   0.944   6.898  0.5504 -0.5748 -1.6428
   13MET      h 2316   0.710   1.017   6.591 -0.6484 -0.3817 -1.8198
   13MET      h 2317   0.594   0.953   6.490  1.5135  0.1607  0.4170
   13MET      h 2318  -0.049   1.028   6.273  1.1470  0.0673 -0.5664
   13MET      h 2319  -0.074   1.079   6.434 -0.4640  1.4404 -1.5405
   13MET      h 2320   0.951   1.113   7.619 -2.3678 -0.1608  0.9875
   13MET      h 2321   0.790   1.131   7.567 -0.4843  0.0680 -4.1762
   13MET     ha 2322   1.341   0.599   7.153  1.0042 -1.4029 -0.7363
   13MET     ha 2323   1.560   0.682   7.591  0.9580  1.1291 -1.2028
   13MET     ha 2324   0.595   0.887   5.842  2.1694 -2.6149 -0.8311
   13MET     ha 2325   0.202   0.667   5.623  0.4008  0.3558 -0.7570
   13MET     c1 2326   0.931   1.147   6.827 -0.0404 -0.6244 -0.1501
   13MET      h 2327   0.957   1.191   6.923 -0.6862 -1.7281  0.5419
   13MET     c2 2328   0.858   1.264   6.754  0.5067  0.2497  0.0976
   13MET      h 2329   0.874   1.240   6.649 -0.9932 -2.2366  0.3993
   13MET      h 2330   0.752   1.264   6.778  0.6215  0.4926  0.6192
   13MET     c2 2331   0.896   1.402   6.796  0.3880  0.0133 -0.0180
   13MET      h 2332   0.860   1.416   6.898 -0.3721  1.6161 -0.4831
   13MET      h 2333   1.004   1.414   6.795  0.3502  0.5535  1.0493
   13MET     c2 2334   0.841   1.507   6.698  0.0998  0.4535 -0.0738
   13MET      h 2335   0.916   1.519   6.620  0.5920 -2.0439 -0.0229
   13MET      h 2336   0.750   1.468   6.653  0.5643 -1.1912  0.3538
   13MET     c3 2337   0.833   1.646   6.763 -0.2347 -0.3642  0.4786
   13MET      h 2338   0.742   1.673   6.817  0.3474  0.9303  0.8192
   13MET      h 2339   0.916   1.658   6.832  2.2316  1.8875 -2.7614
   13MET      h 2340   0.843   1.723   6.686 -1.4718  1.1511  1.7896
   13MET     c1 2341   0.650   0.818   6.654 -0.3269 -0.7192 -0.2900
   13MET      h 2342   0.654   0.823   6.763 -2.7644  0.7077 -0.2324
   13MET     c2 2343   0.782   0.758   6.600  0.0169  0.4811  0.7928
   13MET      h 2344   0.790   0.744   6.492 -0.7304 -3.1078  1.1513
   13MET      h 2345   0.873   0.818   6.611  1.6748 -2.0495  1.4269
   13MET     c2 2346   0.836   0.641   6.668  0.4542  0.1804 -0.4277
   13MET      h 2347   0.849   0.657   6.775  1.1251  0.6749 -0.5781
   13MET      h 2348   0.763   0.560   6.665 -0.2710  0.8463 -0.8907
   13MET     c2 2349   0.970   0.589   6.612 -0.3517 -0.4615  0.0560
   13MET      h 2350   1.043   0.669   6.622 -2.6019  1.4782  1.6814
   13MET      h 2351   1.010   0.511   6.677  1.7699 -2.6377 -3.7016
   13MET     c3 2352   1.041   0.474   6.662  0.1200 -0.1910 -0.0564
   13MET      h 2353   0.972   0.398   6.699  0.0304  0.5491  1.3576
   13MET      h 2354   1.092   0.433   6.575  0.0187  1.3352 -0.8441
   13MET      h 2355   1.105   0.516   6.740 -1.2945  2.2102 -0.1377
   13MET     c2 2356   1.048   1.099   6.738  0.7884 -0.5399 -0.9000
   13MET      h 2357   1.019   1.021   6.668  1.4537 -1.1912 -0.4625
   13MET      h 2358   1.074   1.183   6.673  2.2748  1.3492  1.9763
   13MET     c3 2359   1.173   1.048   6.812 -0.3196 -0.1892 -0.7468
   13MET      h 2360   1.145   0.962   6.872  0.1782 -0.1319 -0.4317
   13MET      h 2361   1.252   1.022   6.741  0.3558 -1.6457  0.4987
   13MET      h 2362   1.220   1.119   6.880 -0.6193 -1.2547  0.5825
   13MET     c2 2363   0.544   0.716   6.636 -1.1564  0.2110 -0.3978
   13MET      h 2364   0.565   0.617   6.678  0.0180  1.0946  1.1679
   13MET      h 2365   0.456   0.747   6.691 -2.2353  0.5277 -2.2894
   13MET     c3 2366   0.515   0.686   6.485 -0.4919 -0.2310 -0.6635
   13MET      h 2367   0.553   0.586   6.462 -3.9668 -1.5892 -0.7884
   13MET      h 2368   0.408   0.699   6.469 -0.6435  0.3515  0.8097
   13MET      h 2369   0.566   0.756   6.418  0.3996  1.2511  1.5161
   13MET     c2 2370  -0.076   0.859   6.410  0.0087 -0.0216 -0.0112
   13MET      h 2371  -0.030   0.780   6.350  1.2309 -0.4820  1.4618
   13MET      h 2372  -0.046   0.839   6.513 -0.2131  0.8990  0.2361
   13MET     c2 2373  -0.234   0.830   6.395 -0.0204  0.0656  0.2628
   13MET      h 2374  -0.288   0.901   6.458  0.3013  0.1056  0.5006
   13MET      h 2375  -0.271   0.865   6.299  1.4189 -2.1830 -1.1460
   13MET     c2 2376  -0.274   0.681   6.423  0.7191  0.2071  0.3340
   13MET      h 2377  -0.212   0.617   6.360 -1.4297  0.9805 -2.7314
   13MET      h 2378  -0.254   0.676   6.530  2.6634  2.2113  0.1010
   13MET     c2 2379  -0.417   0.635   6.384 -0.4989  0.5556  0.9394
   13MET      h 2380  -0.491   0.708   6.416 -1.3555  0.2571 -0.3302
   13MET      h 2381  -0.421   0.636   6.275 -0.3380 -0.2576  0.9180
   13MET     c2 2382  -0.448   0.494   6.443  0.3083 -0.3883  0.6350
   13MET      h 2383  -0.428   0.498   6.550  1.9115 -2.0570  0.4232
   13MET      h 2384  -0.375   0.424   6.403 -0.3774 -1.2330  0.8538
   13MET     c2 2385  -0.593   0.460   6.426  0.1987  0.1328  0.0218
   13MET      h 2386  -0.604   0.370   6.486  2.3180 -0.2585 -0.1573
   13MET      h 2387  -0.652   0.535   6.479 -0.3528  0.0393 -0.4548
   13MET     c2 2388  -0.646   0.450   6.280 -0.7579 -0.0695 -0.2465
   13MET      h 2389  -0.585   0.394   6.210 -1.6839 -1.7032  0.2333
   13MET      h 2390  -0.649   0.555   6.249  1.3720  0.2912  0.6662
   13MET     c2 2391  -0.785   0.392   6.283  0.0056  0.0964 -0.3640
   13MET      h 2392  -0.844   0.426   6.369 -1.3284 -2.6628 -0.1109
   13MET      h 2393  -0.838   0.412   6.191 -3.7039 -2.3403  1.0973
   13MET     c2 2394  -0.783   0.235   6.298  0.4337 -0.2123 -0.0824
   13MET      h 2395  -0.761   0.221   6.404 -1.7563  0.5233  0.5052
   13MET      h 2396  -0.701   0.198   6.237 -0.0909 -0.9148 -0.3757
   13MET     c3 2397  -0.919   0.169   6.268  0.1251  0.0896  0.0035
   13MET      h 2398  -1.000   0.218   6.322 -0.6145  0.0632 -1.0710
   13MET      h 2399  -0.939   0.178   6.161 -1.0671  1.3885  0.3247
   13MET      h 2400  -0.919   0.064   6.298 -0.1891  0.1052  0.0580
   13MET     c2 2401   0.889   1.325   7.580 -0.5806  0.6106 -0.1769
   13MET      h 2402   0.821   1.375   7.511 -2.4346  0.1144  1.2553
   13MET      h 2403   0.839   1.348   7.675 -0.3921  1.5673 -0.2992
   13MET     c2 2404   1.026   1.389   7.594 -0.2935 -0.0622  0.1055
   13MET      h 2405   1.083   1.324   7.661 -0.9829 -0.9075 -0.1198
   13MET      h 2406   1.074   1.401   7.497  1.0497 -0.9743  0.6478
   13MET     c2 2407   1.010   1.526   7.649  0.4899 -0.5520  0.3188
   13MET      h 2408   0.935   1.526   7.728 -2.0321 -0.9309 -2.0134
   13MET      h 2409   1.105   1.551   7.697 -1.9024  1.6964  4.1677
   13MET     c2 2410   0.968   1.624   7.547 -0.2236  0.4647 -0.1615
   13MET      h 2411   0.879   1.586   7.498 -0.9859  2.0083 -0.0090
   13MET      h 2412   1.036   1.644   7.464  0.7950 -1.3046  0.2119
   13MET     c2 2413   0.917   1.753   7.618 -0.4192 -0.3652 -0.1498
   13MET      h 2414   0.856   1.718   7.701 -0.1158 -0.5045  0.0183
   13MET      h 2415   0.992   1.815   7.670  0.3232 -1.1552 -0.2717
   13MET     c2 2416   0.844   1.838   7.525  0.4413 -0.2766  0.7838
   13MET      h 2417   0.907   1.891   7.454  1.0581 -1.2795  0.5589
   13MET      h 2418   0.769   1.775   7.476 -0.7731  0.9179  1.0751
   13MET     c2 2419   0.782   1.947   7.606  0.0172  0.4136 -0.2189
   13MET      h 2420   0.742   1.900   7.696  0.7070 -1.2412 -0.7717
   13MET      h 2421   0.849   2.022   7.648 -1.7396  1.4040  0.8479
   13MET     c2 2422   0.655   2.005   7.554  0.0832 -0.2890  0.3849
   13MET      h 2423   0.668   2.069   7.467 -2.3144  1.5141  1.2775
   13MET      h 2424   0.581   1.932   7.521  1.0057 -0.4037 -1.5186
   13MET     c2 2425   0.587   2.093   7.658  0.2028  0.3953  0.5631
   13MET      h 2426   0.587   2.049   7.758  2.0294 -0.0241  0.3792
   13MET      h 2427   0.659   2.173   7.676  0.2643  1.1917 -2.8857
   13MET     c3 2428   0.454   2.161   7.619  0.0202  0.0625 -0.0240
   13MET      h 2429   0.395   2.176   7.709 -0.7069  0.2375 -0.5276
   13MET      h 2430   0.394   2.079   7.579 -0.2087  1.0541 -1.7671
   13MET      h 2431   0.422   2.246   7.559 -0.4062  1.0511  1.5893
   14MET    c51 2432   2.536   5.284   8.239  0.2118 -0.7652  0.8476
   14MET    c52 2433   2.410   5.308   8.184 -0.0626 -0.3691  0.2197
   14MET    c52 2434   2.407   5.347   8.042  0.1621 -0.1896 -0.3113
   14MET    c51 2435   2.520   5.332   7.962  0.9257 -0.4574  0.4867
   14MET    c50 2436   2.646   5.320   8.022 -0.4914 -0.0285 -0.2264
   14MET    c50 2437   2.653   5.290   8.159  0.2370 -0.1437 -0.0685
   14MET    np0 2438   2.776   5.250   8.194  0.2327  0.1297 -0.0724
   14MET    sp0 2439   2.878   5.293   8.072  0.1787  0.2041  0.3321
   14MET    np0 2440   2.763   5.317   7.964  0.3771  0.3642  0.0580
   14MET    cs0 2441   2.521   5.260   8.377 -0.2074  0.2744  0.0407
   14MET    c53 2442   2.387   5.243   8.395 -0.0880  0.6673 -0.4374
   14MET    np1 2443   2.316   5.273   8.285 -0.3573 -0.2051  0.5407
   14MET    cs0 2444   2.480   5.352   7.832  0.3627 -0.5516 -0.4060
   14MET    c53 2445   2.345   5.381   7.839  0.0547 -0.6390 -0.4103
   14MET    np1 2446   2.302   5.392   7.966 -0.5510  0.2786 -0.2265
   14MET    cs2 2447   2.361   5.193   8.524  0.3554 -0.1934 -0.1792
   14MET    cs1 2448   2.480   5.173   8.592 -0.1517  0.3408 -0.0822
   14MET    sp1 2449   2.626   5.212   8.504 -0.2489  0.0358 -0.1771
   14MET    cs2 2450   2.294   5.400   7.707 -0.0810  0.3720 -0.3899
   14MET    cs1 2451   2.392   5.392   7.608 -0.2591 -0.3688 -0.4250
   14MET    sp1 2452   2.550   5.359   7.671 -0.0122  0.1217  0.1468
   14MET    c54 2453   2.462   5.120   8.724 -0.3046  0.2694  0.5879
   14MET    cs3 2454   2.322   5.114   8.760 -0.4291 -0.3639  0.1497
   14MET    sp2 2455   2.229   5.161   8.619 -0.1266 -0.2808 -0.3376
   14MET    c54 2456   2.342   5.386   7.481 -0.4492 -0.3992 -1.4052
   14MET    cs3 2457   2.201   5.403   7.480 -0.3316 -0.1810  0.2950
   14MET    sp2 2458   2.136   5.438   7.637  0.2409  0.3024  0.0722
   14MET    c=0 2459   2.271   5.065   8.889  0.4259 -0.2052 -0.1285
   14MET    c=1 2460   2.152   5.046   8.948  0.1854  0.0519 -0.6319
   14MET    c=0 2461   2.122   5.373   7.361 -0.8147 -0.1582 -0.5498
   14MET    c=1 2462   1.989   5.386   7.332  0.6284  0.0414 -0.1271
   14MET     c2 2463   2.167   5.249   8.279 -0.2406 -0.0695 -0.4003
   14MET     c2 2464   2.181   5.463   7.998  0.0450  0.3790  0.1912
   14MET     c2 2465   2.434   5.371   7.363 -0.3816  0.8823  0.2985
   14MET     c2 2466   2.574   5.086   8.817 -0.6253  0.6716 -0.0095
   14MET    c=2 2467   2.124   4.998   9.088  0.4122 -0.1959  0.0361
   14MET    c55 2468   1.974   4.984   9.102 -0.1289  1.0065  0.5013
   14MET    c56 2469   1.921   5.024   8.981  0.2629  0.3995  0.4865
   14MET     c' 2470   2.021   5.070   8.882 -0.7598  0.3928 -0.5002
   14MET    c=2 2471   1.922   5.325   7.214 -0.2745 -0.0959 -0.4850
   14MET    c55 2472   1.781   5.368   7.218 -0.0554 -0.2877 -0.5209
   14MET    c56 2473   1.760   5.450   7.332 -0.1957 -0.4360  0.5026
   14MET     c' 2474   1.886   5.466   7.406 -0.0060 -0.2649  0.7442
   14MET    cp3 2475   1.785   5.037   8.955  0.5474  0.1860  0.5552
   14MET    cp2 2476   1.701   4.991   9.060 -0.6161  0.1154  0.8726
   14MET    cp1 2477   1.752   4.937   9.180  0.2023  0.1994  0.2084
   14MET    cp0 2478   1.890   4.934   9.204  0.2593 -0.3792  0.2684
   14MET    cp3 2479   1.636   5.502   7.370  0.7644 -0.2531 -0.2279
   14MET    cp2 2480   1.522   5.464   7.304 -0.4980  0.8009  0.3599
   14MET    cp1 2481   1.541   5.389   7.193  0.7482  0.6632  0.0710
   14MET    cp0 2482   1.668   5.342   7.146 -0.4807 -0.3280  0.2688
   14MET     o' 2483   1.998   5.107   8.771  0.0078 -0.0213  0.4372
   14MET     o' 2484   1.899   5.551   7.491  0.4969  0.6251  0.8568
   14MET      f 2485   1.665   4.892   9.271  0.2921  0.0272 -0.1333
   14MET      f 2486   1.572   5.018   9.055  0.3490  0.3601  0.1563
   14MET      f 2487   1.396   5.487   7.338  0.3050 -0.1964 -0.0408
   14MET      f 2488   1.433   5.343   7.130  0.0973 -0.2227 -0.0134
   14MET    c=3 2489   2.212   4.966   9.188 -0.2616 -0.4811 -0.4184
   14MET    ct1 2490   2.170   4.901   9.306  0.1269 -0.5423 -0.1590
   14MET    nt1 2491   2.148   4.848   9.408  0.0059  0.5833 -0.0698
   14MET    ct0 2492   2.357   4.964   9.174 -0.3119  0.6682  0.5861
   14MET    nt0 2493   2.469   4.964   9.152 -0.1945 -0.0673 -0.0067
   14MET    c=3 2494   1.973   5.245   7.117 -0.9735  0.4288 -0.4413
   14MET    ct0 2495   2.113   5.204   7.103 -0.1693 -1.0804 -0.1414
   14MET    nt0 2496   2.223   5.173   7.095 -0.8909  0.1238  0.1173
   14MET    ct1 2497   1.902   5.179   7.009 -0.0745  0.0552 -0.7880
   14MET    nt1 2498   1.842   5.122   6.927  0.4570 -0.0206 -0.1999
   14MET      h 2499   2.350   5.062   8.963  0.7270  1.9087 -0.3157
   14MET      h 2500   2.179   5.315   7.290  0.4283  0.8091 -0.3695
   14MET      h 2501   2.111   5.330   8.232 -2.2472 -1.4819 -0.5477
   14MET      h 2502   2.131   5.239   8.381 -0.0369  1.6792 -0.1410
   14MET      h 2503   2.164   5.458   8.106  1.2471 -2.2226  0.3098
   14MET      h 2504   2.090   5.412   7.965  0.1514  0.6733 -0.5583
   14MET      h 2505   2.378   5.373   7.269 -1.0807 -1.5428  0.6258
   14MET      h 2506   2.470   5.271   7.387 -0.0224  0.9840  0.1860
   14MET      h 2507   2.550   5.138   8.909 -1.9335  0.5452 -0.2732
   14MET      h 2508   2.666   5.139   8.791 -0.3379  0.7641  1.1634
   14MET     ha 2509   1.744   5.083   8.866  2.7736  0.4917 -0.3412
   14MET     ha 2510   1.919   4.882   9.294  2.7392  1.2708  0.4749
   14MET     ha 2511   1.637   5.552   7.467  0.7321  2.7801 -1.7481
   14MET     ha 2512   1.677   5.291   7.052 -0.2541 -0.3913  0.3245
   14MET     c1 2513   2.142   5.121   8.196 -0.0458 -0.3789  0.5133
   14MET      h 2514   2.201   5.132   8.105  2.7212  1.4358  2.4499
   14MET     c2 2515   1.991   5.101   8.161  0.1236  0.5890 -0.2808
   14MET      h 2516   1.954   5.193   8.116  0.1863  0.7026 -0.1026
   14MET      h 2517   1.986   5.014   8.096  0.1506  0.4321 -0.0722
   14MET     c2 2518   1.904   5.082   8.285 -0.6387 -0.6124  0.4217
   14MET      h 2519   1.962   5.029   8.361  1.5447 -0.2046 -0.9097
   14MET      h 2520   1.893   5.185   8.318 -0.2354  0.3801 -2.4227
   14MET     c2 2521   1.767   5.020   8.259 -0.2162 -0.6855 -0.3598
   14MET      h 2522   1.788   4.915   8.238  2.1945 -0.6686  1.7499
   14MET      h 2523   1.708   5.022   8.351 -0.2585  0.1297 -0.3978
   14MET     c3 2524   1.687   5.092   8.147  0.1790  0.0149 -0.0870
   14MET      h 2525   1.583   5.060   8.136 -0.3276  1.5447  0.1895
   14MET      h 2526   1.687   5.199   8.165 -0.6372  0.2215 -1.2354
   14MET      h 2527   1.734   5.080   8.050  2.3095 -0.7543  1.0138
   14MET     c1 2528   2.192   5.602   7.947  0.2735  0.5216 -0.0136
   14MET      h 2529   2.215   5.605   7.841  1.2198 -0.7857  0.1422
   14MET     c2 2530   2.314   5.680   8.014 -0.2594 -0.1320  0.0831
   14MET      h 2531   2.277   5.779   8.043 -0.5084 -1.1745  3.4458
   14MET      h 2532   2.348   5.631   8.105  1.6636 -1.0443 -1.1079
   14MET     c2 2533   2.419   5.704   7.903 -0.5349 -0.3027 -0.3963
   14MET      h 2534   2.475   5.614   7.879 -0.7661 -0.3317 -0.8300
   14MET      h 2535   2.368   5.746   7.816  1.4165  2.7182 -0.1582
   14MET     c2 2536   2.525   5.805   7.953 -0.1632 -0.2775 -0.0349
   14MET      h 2537   2.582   5.766   8.038  0.2099 -0.1966 -0.2464
   14MET      h 2538   2.591   5.838   7.874  0.0942  0.1131  0.3409
   14MET     c3 2539   2.479   5.956   7.973 -0.7186 -0.2560  0.3740
   14MET      h 2540   2.564   6.013   8.008 -0.4415  0.4146 -1.3494
   14MET      h 2541   2.446   5.999   7.878  2.7446 -0.7114 -1.1269
   14MET      h 2542   2.394   5.957   8.041  0.3272 -0.7277  1.6921
   14MET     c2 2543   2.217   4.998   8.260 -0.6276 -0.4880 -0.1049
   14MET      h 2544   2.325   5.006   8.253 -0.4172 -2.8219 -0.0397
   14MET      h 2545   2.204   5.005   8.368  0.9422  1.3390 -0.0175
   14MET     c3 2546   2.167   4.857   8.215 -0.0567  0.4253 -0.2216
   14MET      h 2547   2.177   4.836   8.108  1.3317  1.3764 -0.2846
   14MET      h 2548   2.234   4.783   8.259  0.3064  1.1783  0.4949
   14MET      h 2549   2.070   4.828   8.257  0.4886  0.5298  1.1015
   14MET     c2 2550   2.057   5.674   7.947 -0.6234  0.4306 -0.3828
   14MET      h 2551   1.980   5.612   7.901 -0.0988 -0.1869 -0.4379
   14MET      h 2552   2.029   5.693   8.051 -0.4291 -2.2714  0.2090
   14MET     c3 2553   2.054   5.802   7.875  0.3814 -0.5820 -0.1745
   14MET      h 2554   2.103   5.880   7.934 -2.4266  0.1568  1.2717
   14MET      h 2555   2.116   5.790   7.786  1.6950  2.7347  0.1931
   14MET      h 2556   1.954   5.831   7.845  0.3738  1.4870  1.7013
   14MET     c2 2557   2.554   5.464   7.358  0.0307  0.1381 -0.4695
   14MET      h 2558   2.520   5.558   7.401 -0.8978  0.2316 -1.4013
   14MET      h 2559   2.634   5.425   7.421 -0.8034  0.5761  0.9041
   14MET     c2 2560   2.619   5.481   7.221 -0.3439 -0.5775  0.1815
   14MET      h 2561   2.672   5.389   7.197 -0.7518 -0.9430  0.6914
   14MET      h 2562   2.542   5.501   7.146  0.4549  1.1751 -0.1913
   14MET     c2 2563   2.730   5.588   7.229  0.0289  0.2169  0.4200
   14MET      h 2564   2.686   5.674   7.178  2.6327  0.6966 -1.1084
   14MET      h 2565   2.747   5.611   7.334 -0.8167 -0.7480  0.7847
   14MET     c2 2566   2.859   5.525   7.168  0.4098 -0.4759  0.1472
   14MET      h 2567   2.883   5.426   7.206 -2.2651 -0.6461  1.5563
   14MET      h 2568   2.847   5.515   7.060  2.8414 -1.5827 -0.0600
   14MET     c2 2569   2.963   5.623   7.184  0.2045 -0.2585  0.3897
   14MET      h 2570   3.057   5.581   7.149  0.0108 -0.4193  0.0667
   14MET      h 2571   2.985   5.642   7.289  0.7487  0.4951  0.1502
   14MET     c2 2572   2.949   5.745   7.098 -0.1884  0.6094 -0.0920
   14MET      h 2573   2.933   5.723   6.993 -0.0433  0.3932 -0.0670
   14MET      h 2574   2.869   5.809   7.136 -0.2827  0.6071 -0.2891
   14MET     c2 2575   3.075   5.836   7.093  0.8558  0.6118  0.0485
   14MET      h 2576   3.053   5.929   7.041  2.4355  0.8288 -0.2297
   14MET      h 2577   3.151   5.783   7.037  1.0160  1.7137 -0.7759
   14MET     c2 2578   3.119   5.885   7.238  0.4545  0.8693 -0.8338
   14MET      h 2579   3.038   5.944   7.281 -0.6546 -0.6072 -0.8596
   14MET      h 2580   3.136   5.790   7.289 -1.8346  0.9120  0.0506
   14MET     c2 2581   3.254   5.959   7.241  0.3547  0.0033  0.4494
   14MET      h 2582   3.238   6.040   7.170  0.5377  1.5552  2.1608
   14MET      h 2583   3.334   5.890   7.214  1.2205  1.7977 -1.7671
   14MET     c3 2584   3.282   6.009   7.381  0.5217 -0.6229  0.5744
   14MET      h 2585   3.369   6.074   7.388 -2.5130  3.6988  0.5490
   14MET      h 2586   3.199   6.069   7.419 -0.1766 -0.9298 -0.4461
   14MET      h 2587   3.288   5.924   7.449  1.1447 -0.0188  1.2879
   14MET     c2 2588   2.596   4.935   8.845  0.1041  0.2126  0.2399
   14MET      h 2589   2.530   4.895   8.922 -0.7446 -0.8478 -1.0237
   14MET      h 2590   2.566   4.870   8.763  2.2561 -1.5622  0.7705
   14MET     c2 2591   2.735   4.894   8.889 -0.4541  0.6005 -0.2782
   14MET      h 2592   2.766   4.939   8.983 -1.8191 -1.1171  1.0105
   14MET      h 2593   2.739   4.788   8.910  0.4134  0.8267  0.7182
   14MET     c2 2594   2.851   4.920   8.790 -0.3396 -0.0330 -0.0603
   14MET      h 2595   2.863   5.021   8.751 -1.1089 -0.8105 -2.4273
   14MET      h 2596   2.940   4.899   8.848 -0.7129 -0.4416  0.3683
   14MET     c2 2597   2.840   4.822   8.676  0.3145 -0.4051  0.1632
   14MET      h 2598   2.821   4.722   8.716  2.1524 -0.2500  1.4581
   14MET      h 2599   2.939   4.812   8.633 -0.4038 -1.9127 -1.2316
   14MET     c2 2600   2.737   4.852   8.563  0.6748 -0.0179 -0.0379
   14MET      h 2601   2.640   4.805   8.578  0.3487  1.0879  1.6232
   14MET      h 2602   2.712   4.958   8.569  1.2225 -0.0298  3.6451
   14MET     c2 2603   2.781   4.821   8.418  0.4602 -0.4838 -0.1972
   14MET      h 2604   2.873   4.876   8.401  0.2997  0.2843  1.3298
   14MET      h 2605   2.807   4.716   8.403  1.0985 -0.9473  3.7566
   14MET     c2 2606   2.656   4.870   8.333 -0.6295 -0.5514  0.4931
   14MET      h 2607   2.560   4.826   8.359 -0.3813 -1.6991 -0.4685
   14MET      h 2608   2.658   4.975   8.363  5.0792 -0.5988  0.7759
   14MET     c2 2609   2.676   4.873   8.190 -0.2751  0.4220  0.1671
   14MET      h 2610   2.606   4.936   8.135  1.6595  1.3096 -1.3416
   14MET      h 2611   2.778   4.909   8.177 -0.0999 -0.8690 -2.4604
   14MET     c2 2612   2.673   4.722   8.133  0.4213  0.2484  0.5381
   14MET      h 2613   2.735   4.658   8.196  0.3493  1.7992  2.2288
   14MET      h 2614   2.577   4.673   8.147 -0.0051  1.2849  1.3030
   14MET     c3 2615   2.698   4.705   7.986 -0.4160  0.4294 -0.7256
   14MET      h 2616   2.680   4.601   7.957  1.2111  0.2467 -1.1558
   14MET      h 2617   2.760   4.737   7.903  1.7390  0.5021  0.8563
   14MET      h 2618   2.775   4.714   8.063  0.3116 -1.5100 -1.1789
   15MET    c51 2619   6.565   9.150   9.952 -0.0229  0.0167  0.0813
   15MET    c52 2620   6.619   9.057  10.045  0.2727  0.8396 -0.2240
   15MET    c52 2621   6.515   8.986  10.126  0.2438 -0.1577  0.2745
   15MET    c51 2622   6.376   9.006  10.110 -0.1468 -0.3729  0.1457
   15MET    c50 2623   6.331   9.095  10.010 -0.2323  0.2594 -0.2289
   15MET    c50 2624   6.428   9.162   9.933 -0.4621 -0.5075  0.0257
   15MET    np0 2625   6.373   9.239   9.848 -0.3648 -0.1274 -0.0416
   15MET    sp0 2626   6.214   9.223   9.854  0.2512 -0.1948  0.4439
   15MET    np0 2627   6.206   9.116   9.974 -0.0535  0.3046 -0.1326
   15MET    cs0 2628   6.674   9.221   9.896  0.4375  0.5417  0.0386
   15MET    c53 2629   6.792   9.167   9.942 -0.2558  0.5884  0.6256
   15MET    np1 2630   6.760   9.059  10.021 -0.1113  0.3104 -0.0542
   15MET    cs0 2631   6.304   8.927  10.197 -0.1580  0.2300  0.5483
   15MET    c53 2632   6.399   8.856  10.271 -0.8616  0.2200 -0.5312
   15MET    np1 2633   6.520   8.895  10.228 -0.4493 -0.5270  0.2808
   15MET    cs2 2634   6.903   9.240   9.892  0.0587 -0.2038 -0.1093
   15MET    cs1 2635   6.871   9.322   9.784  0.0696  0.2824 -0.1326
   15MET    sp1 2636   6.702   9.335   9.762 -0.2385 -0.2605  0.0423
   15MET    cs2 2637   6.343   8.765  10.366 -0.2822  0.6503  0.9641
   15MET    cs1 2638   6.205   8.775  10.362  0.2928 -0.2505 -0.1251
   15MET    sp1 2639   6.142   8.884  10.233 -0.0856  0.1171  0.2868
   15MET    c54 2640   6.989   9.382   9.736 -0.3434 -0.3259 -0.1769
   15MET    cs3 2641   7.110   9.338   9.800  0.2899 -0.5623 -0.8166
   15MET    sp2 2642   7.067   9.236   9.939  0.5237  0.0813 -0.0899
   15MET    c54 2643   6.137   8.689  10.458  0.2312  0.3008  0.0102
   15MET    cs3 2644   6.231   8.617  10.541  0.5118 -0.1047  0.4261
   15MET    sp2 2645   6.396   8.643  10.483  0.0163  0.3143 -0.3198
   15MET    c=0 2646   7.240   9.373   9.757 -0.0734  0.2335 -0.8974
   15MET    c=1 2647   7.372   9.338   9.780  0.1978 -0.3450  0.4864
   15MET    c=0 2648   6.189   8.533  10.648 -0.4577 -0.7993  0.0668
   15MET    c=1 2649   6.235   8.427  10.717 -0.0954 -1.3003 -0.1620
   15MET     c2 2650   6.874   8.988  10.073 -0.3840 -0.0949  0.3007
   15MET     c2 2651   6.632   8.838  10.291  0.0223 -0.2663 -0.5636
   15MET     c2 2652   5.987   8.678  10.465  0.0869  0.0908 -0.4686
   15MET     c2 2653   6.972   9.477   9.618 -0.5427 -0.9381  0.1921
   15MET    c=2 2654   7.494   9.402   9.729  0.2273  0.0265  0.9945
   15MET    c55 2655   7.611   9.327   9.784 -0.1041 -0.6149 -0.1866
   15MET    c56 2656   7.559   9.231   9.867 -0.0758  0.0288 -0.5281
   15MET     c' 2657   7.414   9.225   9.863  0.0197 -0.5098 -0.0870
   15MET    c=2 2658   6.179   8.375  10.844  0.0745  0.8613 -0.3714
   15MET    c55 2659   6.274   8.269  10.884  0.2338  0.6558  0.2162
   15MET    c56 2660   6.377   8.255  10.793  0.0549 -0.4692  0.3018
   15MET     c' 2661   6.366   8.359  10.693  0.2422  0.1078  0.4574
   15MET    cp3 2662   7.632   9.145   9.943 -0.2534  0.2633 -0.4246
   15MET    cp2 2663   7.774   9.160   9.926  0.0400  0.1149  0.0558
   15MET    cp1 2664   7.828   9.257   9.839 -0.3982  0.1737 -0.4649
   15MET    cp0 2665   7.750   9.351   9.769  0.2821 -0.2889 -0.6788
   15MET    cp3 2666   6.478   8.163  10.796 -0.2078  0.1241  0.3504
   15MET    cp2 2667   6.485   8.077  10.901 -0.2381 -0.2634 -0.4138
   15MET    cp1 2668   6.393   8.094  11.004 -0.1331  0.2413 -1.1101
   15MET    cp0 2669   6.288   8.184  10.997 -0.0822  1.0073 -0.5310
   15MET     o' 2670   7.347   9.140   9.923 -0.5482 -0.0175 -0.5296
   15MET     o' 2671   6.450   8.371  10.604 -0.0082  0.8130 -0.1456
   15MET      f 2672   7.959   9.266   9.819  0.2157 -0.1036 -0.2051
   15MET      f 2673   7.854   9.074   9.983 -0.4816  0.2563 -0.2188
   15MET      f 2674   6.593   8.011  10.928 -0.2868  0.0145 -0.0688
   15MET      f 2675   6.403   8.036  11.118  0.3722  0.2852 -0.3219
   15MET    c=3 2676   7.503   9.512   9.641 -0.0177 -0.0336 -0.9132
   15MET    ct1 2677   7.625   9.586   9.609  0.5124  0.2380 -0.7835
   15MET    nt1 2678   7.715   9.649   9.584  0.1169 -0.7932 -0.0904
   15MET    ct0 2679   7.395   9.595   9.590  0.9209 -0.4744 -0.4332
   15MET    nt0 2680   7.300   9.650   9.550 -0.5440 -0.1271 -0.2524
   15MET    c=3 2681   6.071   8.416  10.930 -0.1742  0.5535 -0.2987
   15MET    ct0 2682   5.978   8.522  10.904  0.1089  0.2245 -0.3513
   15MET    nt0 2683   5.915   8.611  10.878  0.0993 -1.1383  0.6595
   15MET    ct1 2684   6.037   8.352  11.049 -0.1075  0.4015  0.1251
   15MET    nt1 2685   6.011   8.288  11.141 -0.3005  0.3947 -1.2597
   15MET      h 2686   7.224   9.468   9.706  0.8280  0.9017  0.0354
   15MET      h 2687   6.106   8.576  10.703 -0.0906 -0.6002  0.4665
   15MET      h 2688   6.856   8.943  10.171 -1.3151 -0.6632 -0.1244
   15MET      h 2689   6.959   9.054  10.093 -0.2707  0.2153 -1.1700
   15MET      h 2690   6.711   8.811  10.221  2.9751 -1.7778  3.1566
   15MET      h 2691   6.596   8.746  10.337  0.4581  0.3900  1.1327
   15MET      h 2692   5.977   8.580  10.510 -3.4339 -0.1244 -1.5594
   15MET      h 2693   5.955   8.668  10.361  0.7434 -4.8216 -0.3151
   15MET      h 2694   7.045   9.554   9.643 -3.5767  1.9967  0.2316
   15MET      h 2695   6.877   9.528   9.630 -0.0148  0.0627  0.1976
   15MET     ha 2696   7.584   9.067  10.001 -0.7558  1.7195  1.1305
   15MET     ha 2697   7.811   9.415   9.708  2.8393 -0.9643  1.0821
   15MET     ha 2698   6.563   8.166  10.728 -0.5042 -0.0321 -0.0272
   15MET     ha 2699   6.222   8.180  11.083  2.2438  1.2273  1.3394
   15MET     c1 2700   6.923   8.894   9.962  0.1321  0.1254  0.1607
   15MET      h 2701   6.915   8.934   9.860  1.8300 -0.3960 -0.1938
   15MET     c2 2702   6.857   8.750   9.968  0.6663  0.0874 -0.5127
   15MET      h 2703   6.920   8.683   9.909 -1.5625  0.0685 -2.9452
   15MET      h 2704   6.862   8.725  10.074 -0.8609  3.5418  0.4429
   15MET     c2 2705   6.717   8.723   9.921 -0.0761 -0.6974 -0.5986
   15MET      h 2706   6.654   8.779   9.990 -1.7872 -1.0186 -1.8681
   15MET      h 2707   6.703   8.771   9.824 -0.9383  1.8694  0.7604
   15MET     c2 2708   6.675   8.576   9.908 -0.2190 -0.2966  0.0308
   15MET      h 2709   6.568   8.584   9.892  0.1807  0.4679 -2.3909
   15MET      h 2710   6.708   8.532   9.814  1.1066 -0.3110  0.4884
   15MET     c3 2711   6.696   8.491  10.030 -0.1412 -0.5220  0.1878
   15MET      h 2712   6.652   8.392  10.025  2.7094 -1.8490  0.7142
   15MET      h 2713   6.802   8.480  10.054  0.2210  0.4866 -0.8998
   15MET      h 2714   6.650   8.556  10.105  0.8712  2.6256 -1.8354
   15MET     c1 2715   6.696   8.919  10.402 -0.0088  0.1463 -1.1515
   15MET      h 2716   6.740   9.011  10.362  1.1070  1.9015  3.7278
   15MET     c2 2717   6.819   8.846  10.455 -0.1399  0.3439 -0.3066
   15MET      h 2718   6.895   8.857  10.378  0.2688 -0.7782 -0.0710
   15MET      h 2719   6.856   8.897  10.544  1.3155  3.8390 -2.7696
   15MET     c2 2720   6.794   8.698  10.491  0.7956  0.3581  1.0760
   15MET      h 2721   6.702   8.691  10.549 -0.3902  1.7779 -0.5636
   15MET      h 2722   6.763   8.648  10.400  1.1583  0.3612  0.9516
   15MET     c2 2723   6.912   8.630  10.547  0.0454 -0.7869 -0.3801
   15MET      h 2724   6.999   8.643  10.482 -0.4780  0.4063 -0.8556
   15MET      h 2725   6.889   8.524  10.563  0.8396 -0.5542  2.6465
   15MET     c3 2726   6.934   8.672  10.694  0.6303 -0.0125  0.3722
   15MET      h 2727   6.939   8.780  10.714 -0.8223 -0.1737  1.7120
   15MET      h 2728   6.856   8.636  10.761  1.9042 -1.2708  1.1951
   15MET      h 2729   7.030   8.631  10.726  1.6902  0.1002 -2.4946
   15MET     c2 2730   7.078   8.876   9.966 -0.0914 -0.0358 -0.7432
   15MET      h 2731   7.100   8.809   9.883 -0.7863 -0.8554 -0.2856
   15MET      h 2732   7.129   8.972   9.959  0.7703 -0.3452  0.8400
   15MET     c3 2733   7.123   8.806  10.104  0.7298  0.1217 -0.7850
   15MET      h 2734   7.051   8.821  10.185  0.2110  0.5515 -1.3264
   15MET      h 2735   7.130   8.698  10.103 -0.3952  0.0407 -1.0196
   15MET      h 2736   7.222   8.842  10.132  0.8927  1.0134 -2.4812
   15MET     c2 2737   6.603   8.951  10.528 -0.0594  0.0873  0.6767
   15MET      h 2738   6.540   8.873  10.570 -0.1413  0.1998  0.7611
   15MET      h 2739   6.658   8.987  10.615  0.7233  0.2557  0.1236
   15MET     c3 2740   6.516   9.070  10.503 -0.2268  0.1822 -0.7302
   15MET      h 2741   6.566   9.156  10.459 -0.7389  0.7468 -0.2357
   15MET      h 2742   6.437   9.049  10.431 -0.1998  1.9521 -1.3130
   15MET      h 2743   6.467   9.111  10.592  0.6034  1.7013 -0.9444
   15MET     c2 2744   5.911   8.784  10.544  0.3058  0.4727 -0.0877
   15MET      h 2745   5.964   8.792  10.639  0.5284 -1.2111 -0.0591
   15MET      h 2746   5.918   8.883  10.498  0.1081  0.8476  0.6768
   15MET     c2 2747   5.761   8.746  10.574  0.0473 -0.2304 -0.4834
   15MET      h 2748   5.696   8.769  10.490 -0.9599  3.7994  1.2786
   15MET      h 2749   5.746   8.638  10.581  1.9358 -0.5363 -0.6882
   15MET     c2 2750   5.694   8.832  10.679 -0.5119 -0.7267  0.8122
   15MET      h 2751   5.620   8.768  10.728  0.4706 -1.2108  1.6846
   15MET      h 2752   5.772   8.859  10.751 -1.3055  1.8503  0.7498
   15MET     c2 2753   5.619   8.962  10.637 -0.0004 -0.1326 -0.4850
   15MET      h 2754   5.558   8.939  10.551  0.2674  0.0236 -0.7173
   15MET      h 2755   5.543   8.990  10.709 -0.8806  0.3459 -1.5941
   15MET     c2 2756   5.713   9.087  10.628  0.2257  0.3719 -0.8543
   15MET      h 2757   5.806   9.061  10.577  0.3705 -3.0841  1.0034
   15MET      h 2758   5.732   9.129  10.727  2.0366  1.2761 -1.5472
   15MET     c2 2759   5.636   9.190  10.551 -0.6728 -0.8983 -0.6020
   15MET      h 2760   5.623   9.159  10.448 -2.1175 -0.9285 -0.4264
   15MET      h 2761   5.535   9.205  10.589 -0.5333  0.5498 -0.7803
   15MET     c2 2762   5.714   9.320  10.557  0.3969  0.1688 -0.0136
   15MET      h 2763   5.733   9.359  10.457 -0.7629 -0.7125 -0.5836
   15MET      h 2764   5.806   9.301  10.611  0.8888 -0.2337 -0.9881
   15MET     c2 2765   5.633   9.413  10.641 -0.5142 -0.0582  0.0541
   15MET      h 2766   5.671   9.515  10.636  1.0632 -0.5209  2.0225
   15MET      h 2767   5.532   9.421  10.602 -0.4039  1.2144  0.0019
   15MET     c2 2768   5.619   9.375  10.789  0.0124 -0.3672 -0.4330
   15MET      h 2769   5.719   9.355  10.828 -1.0856 -2.7838  1.3166
   15MET      h 2770   5.567   9.283  10.817  1.1044 -0.7544  0.3812
   15MET     c3 2771   5.562   9.490  10.878  0.1638  0.4728  0.0230
   15MET      h 2772   5.531   9.440  10.969 -0.8169 -1.4158 -1.3099
   15MET      h 2773   5.634   9.568  10.900  0.5621 -0.4163  1.9535
   15MET      h 2774   5.482   9.547  10.831  0.5004  0.0932 -1.0286
   15MET     c2 2775   6.996   9.401   9.485 -0.4869  0.1462  0.1248
   15MET      h 2776   7.102   9.378   9.483 -0.5262  0.0766 -3.0196
   15MET      h 2777   6.937   9.309   9.482  1.7357 -1.2845 -1.4968
   15MET     c2 2778   6.958   9.487   9.367  0.5495 -0.2234 -0.2165
   15MET      h 2779   6.852   9.512   9.372  0.5648 -0.5227  1.8849
   15MET      h 2780   7.012   9.581   9.356 -0.4107  0.3112 -0.4163
   15MET     c2 2781   6.993   9.418   9.234  0.6649  0.0801 -0.2269
   15MET      h 2782   7.096   9.384   9.228  0.2391 -1.0331 -1.6732
   15MET      h 2783   6.920   9.338   9.216 -0.7751  1.3371 -0.1137
   15MET     c2 2784   6.988   9.524   9.118 -0.3245  0.2176 -0.4688
   15MET      h 2785   7.051   9.605   9.155 -2.3106  1.1726  0.9782
   15MET      h 2786   6.897   9.584   9.118  0.1447  0.9561  0.4857
   15MET     c2 2787   7.023   9.481   8.979  0.1481  0.4579 -0.6593
   15MET      h 2788   7.127   9.450   8.984 -0.3037 -1.0415 -0.3680
   15MET      h 2789   6.944   9.415   8.943 -0.8829  1.7521 -0.8460
   15MET     c2 2790   7.025   9.592   8.874  0.2093 -0.7070 -0.0528
   15MET      h 2791   6.964   9.674   8.911  0.9081 -0.0661 -0.3065
   15MET      h 2792   7.124   9.637   8.873  0.3578 -1.0292 -1.8067
   15MET     c2 2793   6.975   9.539   8.727 -0.8569  1.0257  0.2404
   15MET      h 2794   6.867   9.521   8.733 -0.5835 -0.1973  1.6965
   15MET      h 2795   6.980   9.615   8.649  2.3842 -1.8028 -2.4277
   15MET     c2 2796   7.055   9.423   8.681 -0.0539  0.7081  0.0787
   15MET      h 2797   7.157   9.459   8.671  0.0035  0.6448  0.4221
   15MET      h 2798   7.063   9.349   8.760  0.5544  0.6531 -0.0311
   15MET     c2 2799   7.004   9.358   8.549 -0.5501  0.1811 -0.7648
   15MET      h 2800   6.998   9.444   8.482  1.5250  1.0633  0.1292
   15MET      h 2801   7.091   9.305   8.509 -0.1768 -0.9847  1.5540
   15MET     c3 2802   6.883   9.271   8.561 -0.6082  1.1055  0.6005
   15MET      h 2803   6.934   9.364   8.534  1.0475 -0.0049 -0.2182
   15MET      h 2804   6.795   9.287   8.622 -1.7967 -0.6704 -0.5867
   15MET      h 2805   6.826   9.235   8.475 -1.5311 -0.5153  1.8643
   16MET    c51 2806   3.452   1.749   7.129 -0.8352  0.9188 -0.7188
   16MET    c52 2807   3.441   1.796   6.996 -0.0781 -0.0414 -0.3404
   16MET    c52 2808   3.543   1.761   6.895  0.6731  0.0361  0.0528
   16MET    c51 2809   3.649   1.670   6.934 -0.1485  0.6881 -0.1341
   16MET    c50 2810   3.659   1.628   7.068 -0.0315  0.4104 -0.0007
   16MET    c50 2811   3.563   1.662   7.167 -0.3792 -0.5119 -0.3681
   16MET    np0 2812   3.592   1.614   7.294  0.3982  0.2301  0.8277
   16MET    sp0 2813   3.733   1.535   7.270 -0.8690  0.2857  0.1598
   16MET    np0 2814   3.755   1.553   7.114 -0.0837 -0.0337  0.0950
   16MET    cs0 2815   3.346   1.798   7.208 -0.3644 -0.1930 -1.0253
   16MET    c53 2816   3.256   1.858   7.123  0.0020  0.6313  0.1574
   16MET    np1 2817   3.310   1.855   6.994 -0.2020 -0.7190 -0.7271
   16MET    cs0 2818   3.737   1.649   6.825  0.2612 -0.1528  0.5754
   16MET    c53 2819   3.679   1.717   6.724  0.9989  0.2454  0.9851
   16MET    np1 2820   3.570   1.791   6.760  0.5474 -0.1381 -0.5214
   16MET    cs2 2821   3.133   1.892   7.192 -0.2474  0.1493 -0.5247
   16MET    cs1 2822   3.142   1.877   7.331  0.0957 -0.1352 -0.5569
   16MET    sp1 2823   3.283   1.792   7.375 -0.5075 -0.4166  0.2141
   16MET    cs2 2824   3.752   1.693   6.602  0.7782 -0.4253 -0.2628
   16MET    cs1 2825   3.870   1.629   6.624  1.0066  0.3894  0.3707
   16MET    sp1 2826   3.891   1.568   6.792 -0.0498  0.0281  0.1766
   16MET    c54 2827   3.025   1.905   7.405  0.1810 -0.1873 -0.4620
   16MET    cs3 2828   2.926   1.961   7.319 -0.2551  0.2142  0.0898
   16MET    sp2 2829   2.984   1.960   7.149 -0.1812 -0.0655 -0.4880
   16MET    c54 2830   3.953   1.623   6.509 -0.1851 -0.4008  0.1589
   16MET    cs3 2831   3.884   1.665   6.395 -1.2644  0.6482 -0.4031
   16MET    sp2 2832   3.736   1.747   6.436 -0.4578  0.1412  0.0885
   16MET    c=0 2833   2.799   2.007   7.375  0.3262  0.5429 -0.0470
   16MET    c=1 2834   2.677   2.053   7.339  1.0993  0.6363 -0.2403
   16MET    c=0 2835   3.956   1.688   6.273 -0.2965 -0.1188 -0.5588
   16MET    c=1 2836   4.033   1.625   6.175 -0.0814 -0.4016 -0.0515
   16MET     c2 2837   3.222   1.907   6.888  0.3767  0.3146  0.1476
   16MET     c2 2838   3.518   1.901   6.672 -0.0478  0.7243 -0.2485
   16MET     c2 2839   4.101   1.592   6.525  0.3065  0.2799  0.0980
   16MET     c2 2840   3.004   1.870   7.549  0.2417  0.1378 -1.2262
   16MET    c=2 2841   2.558   2.081   7.427  0.8216 -0.2692  0.0472
   16MET    c55 2842   2.451   2.130   7.329  0.5136  0.3525 -0.7685
   16MET    c56 2843   2.496   2.116   7.200 -0.1044 -0.2740 -0.2687
   16MET     c' 2844   2.639   2.082   7.195  0.8110  1.1229  0.0968
   16MET    c=2 2845   4.085   1.689   6.048  0.1832 -0.1846  0.5333
   16MET    c55 2846   4.164   1.578   5.975  0.3113  0.1359  0.5438
   16MET    c56 2847   4.143   1.459   6.050  0.0630 -0.2528  0.4839
   16MET     c' 2848   4.076   1.480   6.180 -0.0929  0.0548  0.0755
   16MET    cp3 2849   2.420   2.134   7.086  0.3495  0.3813 -0.0972
   16MET    cp2 2850   2.288   2.171   7.098 -0.4129  0.2964  0.7816
   16MET    cp1 2851   2.234   2.188   7.226 -0.3348  0.3182 -0.2991
   16MET    cp0 2852   2.317   2.161   7.341  0.2417 -0.2659 -0.5437
   16MET    cp3 2853   4.192   1.334   6.010 -0.9099 -0.4174  0.0287
   16MET    cp2 2854   4.256   1.327   5.889  0.3881 -0.0738  0.7410
   16MET    cp1 2855   4.288   1.449   5.816 -0.8034  0.3958 -1.1658
   16MET    cp0 2856   4.230   1.567   5.851 -0.1820 -0.1079 -0.6648
   16MET     o' 2857   2.697   2.065   7.090  0.3643  0.1264 -0.3033
   16MET     o' 2858   4.041   1.404   6.267  0.6170 -0.6798  0.0552
   16MET      f 2859   2.098   2.202   7.236 -0.2175  0.1193 -0.0241
   16MET      f 2860   2.221   2.212   6.993 -0.0967 -0.6739  0.2486
   16MET      f 2861   4.305   1.207   5.845  0.4906  0.1590  0.1346
   16MET      f 2862   4.368   1.435   5.710  0.1430  0.4309  0.6050
   16MET    c=3 2863   2.538   2.078   7.565 -0.2947 -0.9761 -0.6161
   16MET    ct1 2864   2.422   2.116   7.640  0.7108 -0.2608 -1.1023
   16MET    nt1 2865   2.325   2.148   7.698  0.4999  0.5332  0.2580
   16MET    ct0 2866   2.629   2.031   7.664 -0.3916 -0.3182 -0.0267
   16MET    nt0 2867   2.707   1.984   7.739 -0.3476 -0.7206  0.5442
   16MET    c=3 2868   4.061   1.812   5.996 -0.4943 -1.2091  0.2160
   16MET    ct0 2869   3.986   1.919   6.046  0.2729  0.4751  0.1856
   16MET    nt0 2870   3.917   1.999   6.087  0.2272  0.5086 -0.2807
   16MET    ct1 2871   4.126   1.854   5.876 -0.5278  0.1947 -0.5293
   16MET    nt1 2872   4.180   1.886   5.780 -0.6565 -0.0703 -0.2113
   16MET      h 2873   2.811   2.011   7.483 -0.9428  2.2887  0.0398
   16MET      h 2874   3.941   1.795   6.263  0.9477 -0.0964 -2.4800
   16MET      h 2875   3.266   1.938   6.793  0.7918 -0.1585  0.1839
   16MET      h 2876   3.190   1.997   6.940 -1.9631 -0.4510  0.0781
   16MET      h 2877   3.411   1.893   6.654 -0.2388  4.0884 -1.0523
   16MET      h 2878   3.555   1.890   6.570 -0.4046  1.0110 -0.4101
   16MET      h 2879   4.143   1.558   6.430 -0.8819  2.3699 -1.2292
   16MET      h 2880   4.102   1.507   6.593 -1.4798 -0.3313 -0.6103
   16MET      h 2881   3.061   1.780   7.576  0.7462  0.0492 -2.5525
   16MET      h 2882   2.903   1.846   7.583 -0.4313  1.1369 -2.4671
   16MET     ha 2883   2.482   2.140   6.998 -1.0538 -1.2872 -1.2453
   16MET     ha 2884   2.268   2.155   7.438 -0.6511 -3.0105 -1.1149
   16MET     ha 2885   4.168   1.244   6.066 -0.5885 -1.0142 -0.7803
   16MET     ha 2886   4.263   1.647   5.785  0.9909  0.3276  0.4286
   16MET     c1 2887   3.104   1.813   6.850  0.7183 -0.5200  0.1393
   16MET      h 2888   3.033   1.820   6.932  0.6707  0.5679  0.0159
   16MET     c2 2889   3.148   1.664   6.837 -0.0539 -0.9664  0.6947
   16MET      h 2890   3.200   1.619   6.922 -1.6158  0.6639  2.5793
   16MET      h 2891   3.066   1.594   6.824 -1.1575  0.2729  0.8619
   16MET     c2 2892   3.238   1.634   6.721  0.2224  0.5080  0.0680
   16MET      h 2893   3.201   1.666   6.623 -2.0180  1.2434  1.1099
   16MET      h 2894   3.333   1.684   6.741  1.1341 -1.6550  1.2480
   16MET     c2 2895   3.267   1.485   6.711 -0.1919  0.3163 -0.0829
   16MET      h 2896   3.326   1.457   6.798 -1.7425 -0.5293  0.7249
   16MET      h 2897   3.171   1.433   6.710 -0.9790  1.7300 -0.9273
   16MET     c3 2898   3.335   1.460   6.579  0.6084 -0.4457 -0.1243
   16MET      h 2899   3.355   1.355   6.559  1.3608 -0.6981  1.7861
   16MET      h 2900   3.259   1.488   6.507  1.3473 -0.8606 -1.0749
   16MET      h 2901   3.433   1.507   6.576  0.3713  0.0913  0.4369
   16MET     c1 2902   3.554   2.032   6.727  0.1896 -0.4903 -0.0968
   16MET      h 2903   3.510   2.022   6.826  0.5117 -2.9386 -0.1666
   16MET     c2 2904   3.490   2.146   6.654  0.0908  0.4294  0.6623
   16MET      h 2905   3.550   2.188   6.573  0.7465 -1.7164 -0.0076
   16MET      h 2906   3.399   2.113   6.603  1.2377  1.0890 -1.8793
   16MET     c2 2907   3.430   2.256   6.753 -0.0655  0.3223 -0.1383
   16MET      h 2908   3.346   2.197   6.789  0.9110 -0.5724  0.7184
   16MET      h 2909   3.494   2.274   6.839 -0.1814  1.2041 -0.2417
   16MET     c2 2910   3.386   2.385   6.676 -0.8101  0.5270  0.1357
   16MET      h 2911   3.317   2.359   6.596  1.0663 -1.3061 -0.9305
   16MET      h 2912   3.339   2.442   6.756  0.5501  1.6690  0.1297
   16MET     c3 2913   3.504   2.466   6.619 -0.2911 -0.3009 -0.4767
   16MET      h 2914   3.558   2.417   6.538 -0.6572 -0.0753 -0.8616
   16MET      h 2915   3.467   2.559   6.574  1.3065 -0.0086 -1.2341
   16MET      h 2916   3.584   2.481   6.691 -0.3369 -1.0714 -0.2633
   16MET     c2 2917   3.041   1.856   6.715  0.0963  0.2710  0.0118
   16MET      h 2918   3.132   1.864   6.656  0.5727 -1.3303  0.4956
   16MET      h 2919   2.993   1.768   6.671 -1.7521  1.7477 -1.0580
   16MET     c3 2920   2.957   1.983   6.727  0.0054  0.9369  0.0388
   16MET      h 2921   2.877   1.994   6.653  0.3839 -0.2714 -0.5659
   16MET      h 2922   2.909   1.992   6.825 -1.6718 -0.9343 -0.5748
   16MET      h 2923   3.031   2.062   6.720  1.6838 -0.6869 -0.9688
   16MET     c2 2924   3.698   2.067   6.739  0.4118 -0.1641 -0.4068
   16MET      h 2925   3.747   1.999   6.809  0.1461 -0.7776 -0.8123
   16MET      h 2926   3.734   2.043   6.639  0.9575 -0.5993 -0.1069
   16MET     c3 2927   3.736   2.204   6.773 -0.0791  0.4505  0.8720
   16MET      h 2928   3.692   2.278   6.706 -1.3701  0.0908  1.3024
   16MET      h 2929   3.727   2.237   6.876 -0.5412  3.0418  0.0432
   16MET      h 2930   3.841   2.215   6.744  0.2378  0.6885  2.0823
   16MET     c2 2931   4.182   1.705   6.581  0.2210 -0.1855 -0.3242
   16MET      h 2932   4.148   1.735   6.680  0.8539 -0.9167  0.1171
   16MET      h 2933   4.286   1.672   6.587  0.7095  1.4101  0.1701
   16MET     c2 2934   4.189   1.830   6.494 -0.2257 -0.2853  0.7479
   16MET      h 2935   4.280   1.881   6.525  0.4495 -0.8279 -0.3287
   16MET      h 2936   4.182   1.805   6.388  0.5335  2.6404 -0.0610
   16MET     c2 2937   4.082   1.940   6.527  0.5512 -0.3442 -0.0170
   16MET      h 2938   3.979   1.904   6.530  0.7488 -0.9024  0.2064
   16MET      h 2939   4.097   1.980   6.628  2.9386  0.6567 -0.7286
   16MET     c2 2940   4.078   2.058   6.448  0.1484 -0.4280 -0.3960
   16MET      h 2941   4.172   2.111   6.458  0.7217 -1.8549  2.1131
   16MET      h 2942   4.055   2.023   6.347  0.6634 -2.0222  0.0249
   16MET     c2 2943   3.973   2.153   6.482 -0.3988  0.0387  0.6863
   16MET      h 2944   3.986   2.187   6.585 -1.6581 -0.9738  1.2000
   16MET      h 2945   3.879   2.099   6.465 -0.7273  1.0236 -0.7431
   16MET     c2 2946   3.974   2.281   6.393 -0.1341 -0.0419 -0.2794
   16MET      h 2947   4.070   2.305   6.347 -1.1805  1.2931 -1.8133
   16MET      h 2948   3.930   2.247   6.299  0.6296 -1.9928  0.0412
   16MET     c2 2949   3.888   2.393   6.458  0.1466 -0.2737  0.3850
   16MET      h 2950   3.927   2.411   6.558 -0.4704  1.3099  0.3578
   16MET      h 2951   3.784   2.360   6.454  0.5893 -1.5951 -0.7705
   16MET     c2 2952   3.900   2.520   6.373  0.1158 -0.0831  0.4252
   16MET      h 2953   4.002   2.557   6.385  0.2158  0.2681 -1.3357
   16MET      h 2954   3.866   2.510   6.270  1.7251  2.1836 -0.3649
   16MET     c2 2955   3.807   2.629   6.424 -0.1131  0.1638 -0.0287
   16MET      h 2956   3.820   2.644   6.531 -2.6961 -0.3216  0.3828
   16MET      h 2957   3.705   2.594   6.406 -0.4290  1.5015 -0.9067
   16MET     c3 2958   3.822   2.762   6.347 -0.1359  0.5648  0.1322
   16MET      h 2959   3.921   2.807   6.356  0.3700  0.2992 -3.3369
   16MET      h 2960   3.801   2.740   6.242 -1.8673  3.3192 -0.1478
   16MET      h 2961   3.765   2.847   6.384 -0.4163 -0.0305  1.0671
   16MET     c2 2962   3.057   1.971   7.643 -0.5124  0.6015 -0.2909
   16MET      h 2963   3.155   1.998   7.602  0.3278 -0.0247  1.2452
   16MET      h 2964   3.000   2.062   7.622  0.3466  1.1507 -0.2975
   16MET     c2 2965   3.082   1.929   7.790  0.2003 -0.6240 -0.1376
   16MET      h 2966   2.996   1.869   7.819 -0.7409  0.2074 -1.1497
   16MET      h 2967   3.178   1.878   7.803  0.3129 -0.5717 -0.7151
   16MET     c2 2968   3.071   2.060   7.880  0.0848 -0.1289  0.2128
   16MET      h 2969   3.170   2.106   7.881  0.6159 -1.1792 -1.6874
   16MET      h 2970   2.999   2.126   7.833 -2.1919 -1.2506  2.0604
   16MET     c2 2971   3.024   2.029   8.025  0.5955  0.1937 -0.4480
   16MET      h 2972   3.103   1.991   8.090 -0.5893  0.7737  1.3596
   16MET      h 2973   2.949   1.952   8.007  2.1079 -0.9537 -2.0829
   16MET     c2 2974   2.957   2.141   8.102  0.4330 -0.5938 -0.2709
   16MET      h 2975   3.019   2.226   8.129 -0.8491  0.2888 -0.0178
   16MET      h 2976   2.885   2.179   8.030  0.9720 -0.0269 -0.5106
   16MET     c2 2977   2.877   2.089   8.229 -0.5090  0.4584 -0.5343
   16MET      h 2978   2.818   2.004   8.196  0.9830 -1.3872  1.4219
   16MET      h 2979   2.947   2.052   8.304 -0.3892 -0.2489 -0.9887
   16MET     c2 2980   2.785   2.187   8.286  0.0773 -0.0233 -0.3157
   16MET      h 2981   2.848   2.274   8.307  0.0680 -0.0272 -0.2721
   16MET      h 2982   2.723   2.226   8.205  0.7642 -0.0645 -0.8660
   16MET     c2 2983   2.716   2.144   8.412  0.0986 -0.8879 -0.1507
   16MET      h 2984   2.644   2.064   8.398  0.0575 -0.6119 -1.5693
   16MET      h 2985   2.778   2.092   8.486  3.7132  1.7547 -1.1238
   16MET     c2 2986   2.662   2.269   8.489  0.1565  0.5623  0.3762
   16MET      h 2987   2.613   2.235   8.580 -0.1697  1.7017  0.6355
   16MET      h 2988   2.744   2.341   8.499  0.2324  0.6860 -0.9849
   16MET     c3 2989   2.565   2.351   8.402  0.1061  0.6964  0.1197
   16MET      h 2990   2.574   2.454   8.437  2.9278  0.1399  1.1671
   16MET      h 2991   2.561   2.289   8.491 -0.4919  0.2915 -0.1888
   16MET      h 2992   2.465   2.332   8.362  0.7565  0.9079 -1.6603
   17MET    c51 2993   9.334   9.070   1.256 -0.1938  0.9217 -0.3065
   17MET    c52 2994   9.221   9.086   1.341 -0.4944  0.5231 -0.2271
   17MET    c52 2995   9.212   9.211   1.419  0.0001 -0.0430 -0.5973
   17MET    c51 2996   9.300   9.314   1.381 -1.2720  0.9517 -0.1103
   17MET    c50 2997   9.413   9.296   1.292  0.1900 -0.0496 -0.3285
   17MET    c50 2998   9.429   9.171   1.228  0.1991 -0.5710 -0.0713
   17MET    np0 2999   9.552   9.161   1.171  0.5113 -0.4264 -0.1853
   17MET    sp0 3000   9.612   9.316   1.169  0.0482 -0.0355  0.1236
   17MET    np0 3001   9.519   9.382   1.282  0.5219  0.3582  0.2308
   17MET    cs0 3002   9.323   8.937   1.199  0.5357 -0.1898  0.1017
   17MET    c53 3003   9.207   8.874   1.247 -0.7355  0.4763 -0.0677
   17MET    np1 3004   9.142   8.965   1.329  0.1828 -0.4966 -0.2248
   17MET    cs0 3005   9.256   9.430   1.452  0.0032  0.0989  0.1988
   17MET    c53 3006   9.156   9.399   1.537 -0.5574  0.5310  0.7591
   17MET    np1 3007   9.124   9.269   1.522  0.0502  0.2731  0.2184
   17MET    cs2 3008   9.181   8.753   1.182 -0.1475 -0.7187 -1.3280
   17MET    cs1 3009   9.285   8.720   1.095  0.3708  0.5858  0.4299
   17MET    sp1 3010   9.414   8.838   1.091 -0.1150  0.1025 -0.1761
   17MET    cs2 3011   9.116   9.511   1.605 -0.3078  0.8385  0.6375
   17MET    cs1 3012   9.185   9.624   1.561 -0.4028 -0.5237 -0.1877
   17MET    sp1 3013   9.308   9.600   1.446 -0.1896 -0.0220 -0.3305
   17MET    c54 3014   9.261   8.597   1.024  0.4441 -0.3665  0.1681
   17MET    cs3 3015   9.125   8.553   1.045  0.4507  0.2051  0.0728
   17MET    sp2 3016   9.052   8.639   1.183 -0.0594 -0.2074  0.0173
   17MET    c54 3017   9.144   9.742   1.625 -0.5074 -0.6689 -0.1356
   17MET    cs3 3018   9.045   9.725   1.722 -0.2567 -0.7997 -0.0769
   17MET    sp2 3019   8.994   9.555   1.720  0.3712 -0.1251 -0.1424
   17MET    c=0 3020   9.076   8.435   0.989  0.3366 -0.5158 -0.4084
   17MET    c=1 3021   9.054   8.383   0.866  0.0994 -0.4132  0.1379
   17MET    c=0 3022   8.995   9.841   1.794  0.3646 -0.0297 -0.2203
   17MET    c=1 3023   8.883   9.877   1.866  0.6028 -0.3313  0.0541
   17MET     c2 3024   9.012   8.926   1.386 -0.4886 -0.5687 -0.8873
   17MET     c2 3025   9.021   9.199   1.595 -0.2645 -0.3563 -0.3272
   17MET     c2 3026   9.201   9.878   1.577 -1.0482 -0.3116 -0.1795
   17MET     c2 3027   9.353   8.534   0.926  0.7072  0.1548  0.0201
   17MET    c=2 3028   9.011   8.242   0.833  0.3503  0.0946 -0.5594
   17MET    c55 3029   8.978   8.254   0.687  0.1255 -0.0242 -0.1874
   17MET    c56 3030   9.000   8.384   0.638 -0.0393  0.2978  0.4700
   17MET     c' 3031   9.058   8.468   0.743  0.6339 -0.3066  0.3168
   17MET    c=2 3032   8.856  10.001   1.940  0.1851  0.7466  0.3879
   17MET    c55 3033   8.714   9.990   1.991 -0.0699  0.5824  0.3421
   17MET    c56 3034   8.660   9.864   1.955  0.2741 -0.4501 -0.0899
   17MET     c' 3035   8.764   9.793   1.887 -0.2196 -0.7515 -0.4929
   17MET    cp3 3036   8.975   8.428   0.508 -0.1964 -0.1430  0.8052
   17MET    cp2 3037   8.931   8.335   0.417  1.0057  0.2246  0.6487
   17MET    cp1 3038   8.910   8.206   0.464  0.2983  0.1803  0.5251
   17MET    cp0 3039   8.934   8.164   0.592 -0.7586  0.4729 -0.6060
   17MET    cp3 3040   8.537   9.817   1.991  0.5980 -0.1064  0.1072
   17MET    cp2 3041   8.459   9.901   2.068 -0.5707  0.5198  0.2950
   17MET    cp1 3042   8.500  10.031   2.093  0.3092 -0.2369  0.2517
   17MET    cp0 3043   8.629  10.074   2.064  0.4236 -0.0039 -0.5769
   17MET     o' 3044   9.066   8.589   0.734 -0.3244  0.0399 -0.2427
   17MET     o' 3045   8.748   9.677   1.841 -0.0656  0.0425 -0.3753
   17MET      f 3046   8.867   8.115   0.370  0.1295 -0.7037 -0.1899
   17MET      f 3047   8.927   8.349   0.285 -0.0779  0.3952  0.2976
   17MET      f 3048   8.334   9.871   2.102  0.5353 -0.2427  0.7512
   17MET      f 3049   8.408  10.111   2.146 -0.2417  0.0581  0.5555
   17MET    c=3 3050   9.005   8.122   0.905  0.4610 -0.2948  0.1248
   17MET    ct1 3051   8.963   8.000   0.848 -0.2976  0.2959  0.4124
   17MET    nt1 3052   8.931   7.901   0.797  0.4097  0.2536  0.0128
   17MET    ct0 3053   9.045   8.120   1.034  0.4461  0.2187  0.8274
   17MET    nt0 3054   9.087   8.114   1.140  0.2369 -0.4296 -0.0731
   17MET    c=3 3055   8.943  10.104   1.975 -0.3988  0.3935  0.3528
   17MET    ct0 3056   9.076  10.128   1.921 -0.3503  0.8722 -0.5965
   17MET    nt0 3057   9.182  10.141   1.874 -0.7145  0.6807  0.2936
   17MET    ct1 3058   8.909  10.210   2.056 -0.3828 -0.1446  0.1050
   17MET    nt1 3059   8.885  10.305   2.122  0.2015  0.2660  0.0648
   17MET      h 3060   9.061   8.364   1.069 -0.5902 -0.3662 -0.4426
   17MET      h 3061   9.076   9.913   1.803  0.2935  0.0865 -0.4865
   17MET      h 3062   9.017   8.939   1.494  3.0004  2.9592 -1.3420
   17MET      h 3063   9.005   8.820   1.363 -0.2585 -0.7792 -0.0038
   17MET      h 3064   8.949   9.162   1.522 -0.5409 -2.3420  0.9270
   17MET      h 3065   8.970   9.272   1.657  0.0748  0.6124 -1.1643
   17MET      h 3066   9.289   9.846   1.521  0.7450  1.5033  1.5323
   17MET      h 3067   9.244   9.934   1.660 -1.2752 -1.1780  0.5367
   17MET      h 3068   9.378   8.606   0.848 -1.0523 -1.1334 -1.7829
   17MET      h 3069   9.310   8.449   0.874 -0.4763  0.8151 -0.0973
   17MET     ha 3070   9.004   8.525   0.471 -0.0583  0.5969  2.8104
   17MET     ha 3071   8.912   8.063   0.625 -0.3424  0.9256  1.1133
   17MET     ha 3072   8.503   9.719   1.959 -0.7998  0.2029  0.6325
   17MET     ha 3073   8.639  10.178   2.093 -1.0488 -0.1159  0.3746
   17MET     c1 3074   8.891   8.987   1.312  0.2136 -0.2674  0.3392
   17MET      h 3075   8.899   9.096   1.308  0.8095 -0.3620 -2.2427
   17MET     c2 3076   8.755   8.975   1.382  0.7525 -0.3727 -0.5150
   17MET      h 3077   8.763   9.023   1.479 -2.6353 -0.6766 -0.0232
   17MET      h 3078   8.682   9.034   1.327  1.2421 -0.4209 -1.2322
   17MET     c2 3079   8.703   8.830   1.388  0.6833  0.5522  0.0404
   17MET      h 3080   8.732   8.778   1.296  0.6684  1.0624 -0.2511
   17MET      h 3081   8.760   8.775   1.463  0.2410 -0.1067 -0.1047
   17MET     c2 3082   8.552   8.820   1.416 -0.3743 -0.3893 -0.7186
   17MET      h 3083   8.489   8.878   1.349 -1.0337 -0.5430 -0.2280
   17MET      h 3084   8.527   8.714   1.404 -0.2198 -0.6060  0.7523
   17MET     c3 3085   8.495   8.858   1.555 -0.3964 -0.0425 -0.6287
   17MET      h 3086   8.530   8.798   1.638  0.8258  1.4551 -0.0226
   17MET      h 3087   8.508   8.966   1.567 -2.9790  0.2475 -0.2837
   17MET      h 3088   8.389   8.837   1.552 -0.0874 -2.1513  1.6679
   17MET     c1 3089   9.067   9.107   1.711  0.3779 -0.9668 -0.0779
   17MET      h 3090   9.131   9.028   1.672 -1.1429 -2.2571 -0.0004
   17MET     c2 3091   8.948   9.025   1.759  0.6916  0.4083 -0.1170
   17MET      h 3092   8.902   9.073   1.846  0.4636  2.3948 -1.3040
   17MET      h 3093   8.868   9.028   1.685  1.4738 -0.0397 -0.9884
   17MET     c2 3094   8.991   8.877   1.782 -0.5324  0.3221  1.1784
   17MET      h 3095   9.069   8.839   1.716 -1.8315 -1.7554  0.7912
   17MET      h 3096   9.036   8.881   1.881 -1.3067  0.0081  1.5484
   17MET     c2 3097   8.872   8.785   1.768 -0.4869 -0.4119 -0.2460
   17MET      h 3098   8.901   8.680   1.770  0.4606 -0.2072 -2.3411
   17MET      h 3099   8.818   8.809   1.676  0.0178  0.8740 -0.2178
   17MET     c3 3100   8.770   8.816   1.878 -0.1380  0.8079 -0.1828
   17MET      h 3101   8.723   8.724   1.914 -1.0844  1.1595 -0.5137
   17MET      h 3102   8.817   8.874   1.957  0.3164  0.4094 -0.1558
   17MET      h 3103   8.687   8.878   1.842 -0.7370  0.5858  0.7959
   17MET     c2 3104   8.900   8.940   1.165 -0.0288 -0.4732 -0.2611
   17MET      h 3105   8.992   8.987   1.129 -2.1285  2.5030 -2.0186
   17MET      h 3106   8.896   8.832   1.149  2.6370 -0.8781  1.5707
   17MET     c3 3107   8.789   8.997   1.090  0.7383 -0.5777  0.2264
   17MET      h 3108   8.804   8.999   0.982 -2.1707 -0.0988 -0.2220
   17MET      h 3109   8.696   8.942   1.106 -0.7694  2.0348  0.8466
   17MET      h 3110   8.778   9.102   1.118  2.4493 -0.2763 -0.1869
   17MET     c2 3111   9.141   9.182   1.807  0.2675  0.5060  0.1928
   17MET      h 3112   9.235   9.210   1.758 -0.0419  0.2414 -0.5548
   17MET      h 3113   9.093   9.278   1.827 -0.1684 -0.3676  3.4975
   17MET     c3 3114   9.183   9.100   1.932 -0.2827 -0.0073  0.1576
   17MET      h 3115   9.253   9.144   2.003  1.8675 -1.2872 -1.1229
   17MET      h 3116   9.093   9.072   1.986 -0.8696  1.9354  0.2373
   17MET      h 3117   9.235   9.008   1.904 -0.9937 -0.1550 -0.7105
   17MET     c2 3118   9.104   9.963   1.499 -0.1712 -0.0117 -0.3724
   17MET      h 3119   9.104   9.926   1.397 -1.1588 -2.4520  0.4905
   17MET      h 3120   9.001   9.956   1.536  0.7914  1.6484  2.8139
   17MET     c2 3121   9.147  10.111   1.494  0.5126 -0.0409  0.0843
   17MET      h 3122   9.139  10.140   1.598 -2.2806  0.3520 -0.2032
   17MET      h 3123   9.246  10.139   1.456  0.3055  0.7414  0.1161
   17MET     c2 3124   9.040  10.178   1.401  0.3265 -0.6301 -0.1262
   17MET      h 3125   9.048  10.133   1.302  2.6344 -0.9839  0.2095
   17MET      h 3126   8.938  10.155   1.435 -1.0490  4.1499 -0.6527
   17MET     c2 3127   9.054  10.329   1.393  0.0268  1.0700  0.3109
   17MET      h 3128   8.977  10.380   1.450 -1.1308  2.0639 -2.0677
   17MET      h 3129   9.146  10.373   1.434  0.7937  0.1545 -0.4098
   17MET     c2 3130   9.025  10.387   1.245  0.1086  0.0242 -0.2851
   17MET      h 3131   9.096  10.346   1.173  0.9125 -0.2153  0.6220
   17MET      h 3132   9.038  10.495   1.243  1.4149 -0.0857  1.1337
   17MET     c2 3133   8.885  10.354   1.199 -0.1181 -0.7980 -0.4924
   17MET      h 3134   8.879  10.385   1.095  3.0182  1.8965  0.0586
   17MET      h 3135   8.876  10.245   1.193  0.3945 -0.9443  0.9910
   17MET     c2 3136   8.768  10.412   1.286  0.0475  0.7610 -1.7082
   17MET      h 3137   8.782  10.518   1.304  1.9725  0.3740 -0.7008
   17MET      h 3138   8.752  10.359   1.379 -1.9828  3.0603 -0.7131
   17MET     c2 3139   8.640  10.380   1.208  0.0226 -0.5215  0.0787
   17MET      h 3140   8.646  10.445   1.121 -2.6247  0.5127  0.6146
   17MET      h 3141   8.644  10.278   1.172  1.5508 -0.9848  1.4579
   17MET     c2 3142   8.512  10.399   1.289  0.6167  0.6799 -0.4917
   17MET      h 3143   8.497  10.491   1.346 -0.6982 -0.3013  0.8072
   17MET      h 3144   8.524  10.322   1.366  1.3474  0.7205 -0.5657
   17MET     c3 3145   8.384  10.357   1.206  0.0727 -0.5029 -1.0891
   17MET      h 3146   8.417  10.285   1.131  1.5788 -1.4958  0.4709
   17MET      h 3147   8.308  10.311   1.269  2.5149 -0.9433  1.6330
   17MET      h 3148   8.350  10.450   1.159  2.3176  0.0860 -1.6105
   17MET     c2 3149   9.484   8.487   0.992 -0.4936  0.2699  0.2860
   17MET      h 3150   9.563   8.482   0.917 -0.7720 -0.1582  0.0222
   17MET      h 3151   9.526   8.568   1.052 -0.9591 -0.3229  1.4101
   17MET     c2 3152   9.467   8.355   1.064  0.1095  0.3122  0.2445
   17MET      h 3153   9.367   8.313   1.075  1.6020 -3.6417 -0.2897
   17MET      h 3154   9.525   8.286   1.002 -0.9359  0.4435 -0.8996
   17MET     c2 3155   9.545   8.355   1.204 -0.5061  0.3999  0.3561
   17MET      h 3156   9.597   8.260   1.221 -0.4134 -0.0761 -2.2715
   17MET      h 3157   9.624   8.429   1.192  0.3544 -0.6770 -0.7311
   17MET     c2 3158   9.464   8.398   1.328 -0.4060 -0.3941 -0.2046
   17MET      h 3159   9.418   8.496   1.318 -0.4329 -0.4962 -1.1156
   17MET      h 3160   9.528   8.405   1.416 -2.2703  0.9468  1.0712
   17MET     c2 3161   9.343   8.309   1.349 -0.3724  0.0572  0.7477
   17MET      h 3162   9.280   8.301   1.260  0.9637  0.2100 -0.2255
   17MET      h 3163   9.372   8.210   1.383  1.3980  0.3951  0.2832
   17MET     c2 3164   9.253   8.376   1.456 -0.1397  0.4555  0.8562
   17MET      h 3165   9.301   8.409   1.548  0.9688  0.1840  0.3851
   17MET      h 3166   9.205   8.465   1.415  0.6400 -0.8729 -3.1813
   17MET     c2 3167   9.140   8.289   1.499 -0.0783  0.6012  0.4610
   17MET      h 3168   9.073   8.261   1.418  2.9196  1.6035 -2.5215
   17MET      h 3169   9.166   8.201   1.557 -0.7352 -0.1541 -0.3838
   17MET     c2 3170   9.074   8.375   1.603 -0.0907 -1.0641  0.6326
   17MET      h 3171   9.146   8.412   1.677  0.7488  3.3217 -2.1813
   17MET      h 3172   9.023   8.461   1.561  0.8141  0.8553  3.3022
   17MET     c2 3173   8.953   8.289   1.667 -0.2326 -0.3590 -0.3913
   17MET      h 3174   8.882   8.261   1.589  1.1240 -0.0930 -1.7349
   17MET      h 3175   8.988   8.198   1.716  0.4305  0.0932 -0.0221
   17MET     c3 3176   8.875   8.364   1.774  0.0000  0.4022 -0.0134
   17MET      h 3177   8.797   8.410   1.836 -1.7009 -0.0499 -1.7841
   17MET      h 3178   8.850   8.258   1.764 -4.4845  1.5181 -2.2085
   17MET      h 3179   8.964   8.358   1.837 -0.1028 -1.0841 -0.0004
   18MET    c51 3180   8.111   9.647   3.164 -0.6070  0.3886 -0.2916
   18MET    c52 3181   8.044   9.523   3.129  0.3068 -0.3744 -0.6277
   18MET    c52 3182   7.956   9.459   3.225 -0.1643 -0.0846 -0.8337
   18MET    c51 3183   7.936   9.526   3.345  0.0228 -0.5337 -0.3659
   18MET    c50 3184   7.995   9.653   3.374  0.5073  0.1671  0.1556
   18MET    c50 3185   8.083   9.712   3.282 -0.6068  0.4060  0.3404
   18MET    np0 3186   8.132   9.829   3.324 -0.2879  0.4721  0.0245
   18MET    sp0 3187   8.067   9.855   3.470 -0.4674 -0.0994 -0.3814
   18MET    np0 3188   7.965   9.731   3.480 -0.5069  0.6152  1.0094
   18MET    cs0 3189   8.200   9.681   3.062 -1.2675 -0.2184 -0.0216
   18MET    c53 3190   8.193   9.584   2.967 -0.5297  0.5474  0.2898
   18MET    np1 3191   8.095   9.489   3.000  0.0589  0.3756  0.6502
   18MET    cs0 3192   7.841   9.451   3.414 -0.2915  0.0860  0.1761
   18MET    c53 3193   7.828   9.329   3.357  0.2630 -1.1114  0.2481
   18MET    np1 3194   7.898   9.333   3.241  0.1841  0.1521  0.0357
   18MET    cs2 3195   8.281   9.608   2.858 -0.2868 -0.5849 -0.4041
   18MET    cs1 3196   8.357   9.725   2.878  0.2389 -0.5111 -0.4991
   18MET    sp1 3197   8.324   9.795   3.033 -0.0889  0.1188  0.3647
   18MET    cs2 3198   7.744   9.243   3.433 -0.1455  0.8034 -0.6786
   18MET    cs1 3199   7.689   9.312   3.537  0.0139 -0.3903  0.1832
   18MET    sp1 3200   7.738   9.475   3.553 -0.2425  0.3621  0.0263
   18MET    c54 3201   8.443   9.763   2.778  0.6031 -0.2386  0.6373
   18MET    cs3 3202   8.438   9.668   2.674 -0.3914 -0.3577  0.0150
   18MET    sp2 3203   8.325   9.538   2.712 -0.1730 -0.1043  0.1555
   18MET    c54 3204   7.613   9.233   3.628 -0.2108  0.2950  0.2298
   18MET    cs3 3205   7.606   9.096   3.590  0.4533  0.3156 -0.3739
   18MET    sp2 3206   7.701   9.076   3.436  0.0598  0.1233  0.0509
   18MET    c=0 3207   8.531   9.680   2.568  0.0252  0.2292 -0.5136
   18MET    c=1 3208   8.591   9.606   2.465 -0.3372 -0.2612  0.1534
   18MET    c=0 3209   7.517   9.013   3.656  0.7705 -0.4206 -0.1590
   18MET    c=1 3210   7.437   8.907   3.631 -0.0675  0.2178  0.9450
   18MET     c2 3211   8.067   9.377   2.907  0.2197 -0.3908  0.1621
   18MET     c2 3212   7.908   9.205   3.163 -0.2434  0.0828  0.6174
   18MET     c2 3213   7.548   9.295   3.746  0.2322 -0.0400  0.2012
   18MET     c2 3214   8.550   9.863   2.782 -0.8701  0.5859 -0.1579
   18MET    c=2 3215   8.679   9.651   2.359  0.3466 -0.2215 -0.4555
   18MET    c55 3216   8.710   9.535   2.269  0.5460 -0.1182  0.2737
   18MET    c56 3217   8.639   9.425   2.321 -0.5272  0.1897  0.7294
   18MET     c' 3218   8.567   9.464   2.444 -0.1916 -0.0771  0.4193
   18MET    c=2 3219   7.351   8.826   3.727 -0.3879  0.6751  0.2480
   18MET    c55 3220   7.297   8.708   3.660 -0.0672 -0.6643  0.3761
   18MET    c56 3221   7.338   8.714   3.525  0.4491 -0.0275 -0.6312
   18MET     c' 3222   7.422   8.836   3.503  0.8050  0.2553 -0.1269
   18MET    cp3 3223   8.643   9.296   2.273  0.1939  0.5372  0.3900
   18MET    cp2 3224   8.721   9.280   2.157 -0.2054 -1.0164  0.0970
   18MET    cp1 3225   8.780   9.397   2.090  0.9538 -0.6753  0.0396
   18MET    cp0 3226   8.782   9.525   2.145  0.1508 -0.1379 -0.1153
   18MET    cp3 3227   7.313   8.620   3.431 -0.0327 -0.3878 -0.4291
   18MET    cp2 3228   7.245   8.508   3.468 -0.0484 -0.0340 -0.3332
   18MET    cp1 3229   7.200   8.500   3.598 -0.6799  1.0118 -0.1561
   18MET    cp0 3230   7.231   8.595   3.698  0.0364 -0.0188  0.1769
   18MET     o' 3231   8.501   9.391   2.516 -0.2603 -0.8250  0.5833
   18MET     o' 3232   7.455   8.877   3.392  0.0636  0.2910  0.0261
   18MET      f 3233   8.836   9.368   1.973  0.4526 -0.2601  0.3976
   18MET      f 3234   8.752   9.161   2.111  0.0620 -0.3278 -0.0825
   18MET      f 3235   7.227   8.400   3.394  0.0995 -0.5793 -0.1290
   18MET      f 3236   7.132   8.387   3.628 -0.0737  0.5069  0.5775
   18MET    c=3 3237   8.738   9.777   2.340  0.1677 -1.0086  0.5093
   18MET    ct1 3238   8.854   9.807   2.265 -0.2378 -0.4371  0.2356
   18MET    nt1 3239   8.951   9.833   2.207  0.3898  0.2456  0.3487
   18MET    ct0 3240   8.704   9.891   2.415  0.5011  0.3032  0.2483
   18MET    nt0 3241   8.684   9.988   2.479 -0.0010  0.4249  0.4237
   18MET    c=3 3242   7.315   8.856   3.855  0.5568  0.2898  0.3461
   18MET    ct0 3243   7.346   8.973   3.928 -0.1986  0.0126  0.0780
   18MET    nt0 3244   7.383   9.069   3.985  0.0118 -0.4997 -0.7127
   18MET    ct1 3245   7.218   8.774   3.926 -0.5936  0.0579 -0.2181
   18MET    nt1 3246   7.139   8.708   3.983  0.0512 -0.4199 -0.1309
   18MET      h 3247   8.564   9.781   2.550  0.7969  0.0383 -0.2170
   18MET      h 3248   7.534   9.021   3.763 -0.3763 -0.7726  0.0568
   18MET      h 3249   8.034   9.286   2.957 -1.4680 -0.2580 -0.6720
   18MET      h 3250   8.161   9.360   2.854 -0.2149  2.6421 -1.7265
   18MET      h 3251   7.869   9.219   3.062  2.3943 -1.2725 -0.6411
   18MET      h 3252   7.848   9.128   3.211  0.9659  0.1096  2.2266
   18MET      h 3253   7.591   9.388   3.784 -0.8736 -0.1343  1.7000
   18MET      h 3254   7.568   9.220   3.823 -2.7054  1.0383  2.1034
   18MET      h 3255   8.534   9.931   2.866 -0.2101  1.2524 -0.5655
   18MET      h 3256   8.547   9.934   2.698 -3.1027  0.5941 -0.1063
   18MET     ha 3257   8.604   9.207   2.319 -1.2673  0.8852 -0.1477
   18MET     ha 3258   8.830   9.612   2.102 -0.7942  0.7151  0.5235
   18MET     ha 3259   7.352   8.630   3.330  1.9118  2.9759  0.5580
   18MET     ha 3260   7.185   8.561   3.789  1.2536  0.7254  1.0793
   18MET     c1 3261   7.966   9.417   2.790  0.0048  0.1533 -0.1598
   18MET      h 3262   8.024   9.481   2.724  0.2957 -0.4072 -0.4560
   18MET     c2 3263   7.827   9.477   2.838  0.6270 -0.0132 -0.0323
   18MET      h 3264   7.779   9.407   2.906  0.9961 -1.4152 -1.1819
   18MET      h 3265   7.853   9.564   2.898  2.4895 -0.2124 -0.5138
   18MET     c2 3266   7.720   9.523   2.733  0.1306  0.3450  0.8198
   18MET      h 3267   7.770   9.572   2.650  2.3069 -0.4973  1.5963
   18MET      h 3268   7.668   9.435   2.696  0.6608 -0.3926  1.8076
   18MET     c2 3269   7.620   9.615   2.807 -0.9699  0.0353 -0.2061
   18MET      h 3270   7.578   9.568   2.896  0.4149  0.8396  0.9053
   18MET      h 3271   7.671   9.702   2.848 -1.7714  0.6572 -0.5244
   18MET     c3 3272   7.513   9.672   2.719 -0.0831 -0.8202  0.2517
   18MET      h 3273   7.470   9.757   2.771 -0.0659  0.1292 -1.2789
   18MET      h 3274   7.536   9.707   2.618 -2.1711 -1.0531 -0.3242
   18MET      h 3275   7.434   9.598   2.703 -0.3242 -0.4176 -0.4565
   18MET     c1 3276   8.053   9.153   3.173  0.1240  0.6570  0.6012
   18MET      h 3277   8.132   9.228   3.159  0.2565  0.7433  1.7321
   18MET     c2 3278   8.067   9.047   3.066 -0.7226  0.0975 -0.3989
   18MET      h 3279   8.012   8.960   3.103 -1.2454  0.0550 -1.2458
   18MET      h 3280   8.016   9.075   2.973  1.3669  1.0552 -1.2779
   18MET     c2 3281   8.209   8.996   3.036 -0.4155  0.5204  0.0489
   18MET      h 3282   8.285   9.068   3.006 -1.0386  0.9190 -0.5923
   18MET      h 3283   8.260   8.967   3.127  0.9518  0.5119 -0.7184
   18MET     c2 3284   8.190   8.889   2.932 -0.1087 -0.1437 -0.2210
   18MET      h 3285   8.136   8.802   2.970  0.4540 -0.9096 -1.1662
   18MET      h 3286   8.275   8.860   2.871 -0.4397  0.1061 -0.8005
   18MET     c3 3287   8.136   8.931   2.802  0.5983 -0.0277 -0.3720
   18MET      h 3288   8.149   8.849   2.731 -0.7575 -0.9198  0.4039
   18MET      h 3289   8.029   8.950   2.789  0.4798  1.0699  1.8929
   18MET      h 3290   8.190   9.017   2.761  1.6251  0.5600  2.1429
   18MET     c2 3291   7.925   9.291   2.713  0.1828  0.4783  0.7879
   18MET      h 3292   7.998   9.215   2.740  0.9686 -0.3964 -3.3955
   18MET      h 3293   7.831   9.249   2.747  0.3140 -0.5511 -0.1223
   18MET     c3 3294   7.903   9.301   2.563 -0.4400 -0.0734  0.7588
   18MET      h 3295   7.877   9.207   2.514 -0.1596 -0.0313  0.5260
   18MET      h 3296   7.826   9.368   2.524  0.6150  0.3750 -0.6256
   18MET      h 3297   7.999   9.325   2.517 -0.7860  0.2583  0.1883
   18MET     c2 3298   8.086   9.096   3.315 -0.4158 -0.4559 -0.0748
   18MET      h 3299   8.003   9.102   3.386  0.3814  0.2045  0.8142
   18MET      h 3300   8.118   8.992   3.301  0.4660 -0.3589  1.1014
   18MET     c3 3301   8.209   9.163   3.369 -0.2079 -0.8829 -0.1793
   18MET      h 3302   8.189   9.270   3.369 -0.4846 -0.9370  0.0149
   18MET      h 3303   8.222   9.137   3.474  0.3521 -1.0580 -0.2885
   18MET      h 3304   8.297   9.125   3.316 -1.7361 -1.4448 -2.4029
   18MET     c2 3305   7.402   9.305   3.734 -0.5283  0.2101 -0.7318
   18MET      h 3306   7.371   9.344   3.637 -0.6650  1.5883 -0.1444
   18MET      h 3307   7.352   9.209   3.744  1.0719 -0.4315  1.6484
   18MET     c2 3308   7.335   9.398   3.836 -0.0281  0.2278  0.1143
   18MET      h 3309   7.388   9.389   3.931 -1.2319  1.1097  0.8709
   18MET      h 3310   7.334   9.498   3.794  5.1815 -0.0791 -1.0671
   18MET     c2 3311   7.191   9.365   3.864  0.2826  0.2971 -0.0354
   18MET      h 3312   7.136   9.377   3.771 -0.7832 -1.2723  0.3640
   18MET      h 3313   7.195   9.266   3.910 -0.4131  0.3629  0.1707
   18MET     c2 3314   7.128   9.463   3.957  1.0858 -0.8272 -0.5813
   18MET      h 3315   7.185   9.483   4.047 -0.7801 -1.2917  0.7205
   18MET      h 3316   7.131   9.553   3.895 -0.0923 -0.3978 -0.0272
   18MET     c2 3317   6.977   9.438   3.980  0.2635  0.0225 -0.1225
   18MET      h 3318   6.956   9.343   4.028  0.9098  0.4641  1.0646
   18MET      h 3319   6.930   9.445   3.882 -1.8377  2.0103  0.9507
   18MET     c2 3320   6.912   9.539   4.077 -0.5747 -0.8780  0.1473
   18MET      h 3321   6.969   9.543   4.170 -2.2477 -1.7408  1.2339
   18MET      h 3322   6.910   9.641   4.039 -2.3417 -0.5526  1.1022
   18MET     c2 3323   6.776   9.500   4.120  0.0362  0.0111 -0.0689
   18MET      h 3324   6.791   9.399   4.159 -1.1467 -0.1278  0.0416
   18MET      h 3325   6.713   9.481   4.033 -0.2749 -0.5597  0.2786
   18MET     c2 3326   6.703   9.596   4.214 -0.5122 -0.3291 -0.6503
   18MET      h 3327   6.711   9.698   4.179  1.7669  0.2978  1.5549
   18MET      h 3328   6.594   9.589   4.218 -0.3985 -0.7769  2.9288
   18MET     c2 3329   6.752   9.588   4.351  0.2870 -0.0358 -0.0546
   18MET      h 3330   6.861   9.590   4.348  0.3143 -0.6840  0.4932
   18MET      h 3331   6.714   9.497   4.398  0.8505  0.0244  0.5208
   18MET     c3 3332   6.706   9.703   4.432 -0.0154  0.4835  0.0689
   18MET      h 3333   6.757   9.787   4.385 -0.2380  0.7935  0.3901
   18MET      h 3334   6.597   9.704   4.430 -0.0991  0.1115  2.7154
   18MET      h 3335   6.735   9.706   4.537 -1.5142  0.5789  0.4809
   18MET     c2 3336   8.682   9.800   2.801 -0.1710 -0.0726 -0.2375
   18MET      h 3337   8.665   9.714   2.866 -1.3070  0.3777  0.0801
   18MET      h 3338   8.710   9.765   2.702 -3.3182  0.7892 -1.4983
   18MET     c2 3339   8.781   9.889   2.871  0.0608 -0.4201  0.1538
   18MET      h 3340   8.807   9.978   2.813 -1.1367 -0.8340 -1.0375
   18MET      h 3341   8.741   9.925   2.965 -1.2099 -1.7183  0.1179
   18MET     c2 3342   8.909   9.820   2.909  0.6844 -0.3523 -0.2339
   18MET      h 3343   8.875   9.725   2.952 -1.5043  0.8870  0.8829
   18MET      h 3344   8.964   9.782   2.823 -1.0476 -0.5730 -1.2623
   18MET     c2 3345   8.998   9.908   2.994  0.0402 -0.7424 -0.1007
   18MET      h 3346   8.939   9.947   3.076 -1.4358  0.4246 -1.6815
   18MET      h 3347   9.028   9.994   2.934  1.3050 -1.3539 -0.3635
   18MET     c2 3348   9.132   9.843   3.037 -0.0183 -0.6969  0.3759
   18MET      h 3349   9.165   9.758   2.977 -0.0054  0.6400 -1.5727
   18MET      h 3350   9.212   9.916   3.039 -0.7504  0.1449 -0.4629
   18MET     c2 3351   9.122   9.799   3.182 -0.2202 -0.8490 -0.0470
   18MET      h 3352   9.089   9.883   3.244  3.0784  0.8390 -0.4745
   18MET      h 3353   9.041   9.728   3.193 -1.9279  1.0646  0.1136
   18MET     c2 3354   9.250   9.748   3.239  0.4279 -0.0793  0.4877
   18MET      h 3355   9.287   9.666   3.178 -2.0424 -0.6787 -0.2987
   18MET      h 3356   9.312   9.838   3.237  2.0162 -1.1312  1.5768
   18MET     c2 3357   9.228   9.709   3.384 -0.2460 -0.4595  0.4781
   18MET      h 3358   9.324   9.706   3.435  0.9915  2.1948 -1.6203
   18MET      h 3359   9.170   9.783   3.439 -2.0014 -0.7365 -0.9339
   18MET     c2 3360   9.154   9.576   3.406 -0.4126 -0.2481  0.1834
   18MET      h 3361   9.059   9.573   3.352 -0.2613 -0.8049 -0.0597
   18MET      h 3362   9.216   9.515   3.340 -1.2198 -0.4430 -0.3978
   18MET     c3 3363   9.142   9.518   3.541 -0.2235 -0.4780 -0.3667
   18MET      h 3364   9.164   9.513   3.435 -1.3730  1.0754 -0.6953
   18MET      h 3365   9.055   9.455   3.560 -1.4510  1.3983  0.3605
   18MET      h 3366   9.222   9.480   3.604  0.9622  1.0665 -0.9155
   19MET    c51 3367   0.720   5.985   7.575 -1.2378 -0.4821  0.5258
   19MET    c52 3368   0.795   6.105   7.561 -0.6722  0.2190  0.4590
   19MET    c52 3369   0.913   6.121   7.647 -0.2196 -0.0476  0.5221
   19MET    c51 3370   0.961   6.015   7.729 -0.0229 -0.3029  0.0910
   19MET    c50 3371   0.883   5.896   7.737 -0.0867 -0.4043  0.1440
   19MET    c50 3372   0.769   5.878   7.660  0.2718  0.0048  0.2321
   19MET    np0 3373   0.701   5.763   7.686 -0.2699  0.1749  0.4661
   19MET    sp0 3374   0.798   5.676   7.778 -0.0222 -0.1320 -0.1761
   19MET    np0 3375   0.910   5.791   7.813 -0.1328 -0.0236 -0.0325
   19MET    cs0 3376   0.601   5.994   7.497 -0.1117  0.1717  0.2001
   19MET    c53 3377   0.608   6.119   7.430  0.6226 -0.8075 -0.2416
   19MET    np1 3378   0.727   6.179   7.463  0.6057  0.0074 -0.2993
   19MET    cs0 3379   1.082   6.050   7.790 -0.8715  0.3706 -0.4000
   19MET    c53 3380   1.106   6.178   7.751 -0.3759 -0.3104 -0.0790
   19MET    np1 3381   0.997   6.230   7.681 -0.1245  0.1967 -0.2531
   19MET    cs2 3382   0.500   6.138   7.342  0.2998 -0.4912  0.2008
   19MET    cs1 3383   0.409   6.035   7.349 -0.4559 -0.0446  0.3135
   19MET    sp1 3384   0.459   5.901   7.454 -0.0190 -0.2936 -0.4859
   19MET    cs2 3385   1.222   6.232   7.808 -1.3239  0.1899 -0.0880
   19MET    cs1 3386   1.281   6.143   7.892  0.2567  0.3313  0.2033
   19MET    sp1 3387   1.201   5.986   7.892 -0.0789  0.1673  0.1742
   19MET    c54 3388   0.299   6.056   7.268 -0.9151 -0.1571 -0.2481
   19MET    cs3 3389   0.310   6.169   7.186  0.5484  0.2759 -0.0294
   19MET    sp2 3390   0.453   6.254   7.223 -0.0904 -0.2443  0.0484
   19MET    c54 3391   1.391   6.196   7.962 -0.5020  0.0075 -0.6896
   19MET    cs3 3392   1.418   6.331   7.925 -0.7339 -0.5095 -0.2024
   19MET    sp2 3393   1.292   6.388   7.817  0.1165  0.4317 -0.1969
   19MET    c=0 3394   0.221   6.185   7.072 -0.3561 -0.3175  0.6816
   19MET    c=1 3395   0.237   6.228   6.940 -0.5348  1.1597  0.1647
   19MET    c=0 3396   1.524   6.408   7.985  0.1941 -0.3849  0.2914
   19MET    c=1 3397   1.562   6.539   8.001 -0.8077  0.7263 -0.0802
   19MET     c2 3398   0.762   6.305   7.392 -0.6023  0.0492 -0.2296
   19MET     c2 3399   0.991   6.371   7.645  0.3794 -0.2929  0.5447
   19MET     c2 3400   1.466   6.097   8.047  0.2023  0.3869  0.4120
   19MET     c2 3401   0.193   5.953   7.275 -0.0699  0.3464 -0.1194
   19MET    c=2 3402   0.124   6.233   6.842  0.1872 -0.7282  0.0313
   19MET    c55 3403   0.187   6.301   6.718 -0.8269  0.1363 -0.6491
   19MET    c56 3404   0.319   6.329   6.750  0.2124 -0.2654  0.4567
   19MET     c' 3405   0.361   6.279   6.882  1.0868 -0.0146  0.8066
   19MET    c=2 3406   1.690   6.587   8.062 -0.3360  0.4613  0.0014
   19MET    c55 3407   1.683   6.735   8.039 -0.1937  0.0978 -0.5050
   19MET    c56 3408   1.566   6.772   7.972 -0.6521  0.1978 -0.5068
   19MET     c' 3409   1.488   6.653   7.946  1.3060 -0.5232  1.0031
   19MET    cp3 3410   0.401   6.393   6.663 -0.4880  0.1623 -0.9174
   19MET    cp2 3411   0.343   6.443   6.551  0.0730  0.6185 -0.4258
   19MET    cp1 3412   0.216   6.415   6.505  0.0617 -0.8044  0.2056
   19MET    cp0 3413   0.137   6.338   6.588  0.7651 -0.2399 -0.5100
   19MET    cp3 3414   1.530   6.907   7.951  0.1471  0.1596 -0.3341
   19MET    cp2 3415   1.621   7.008   7.991  0.4227 -0.2192  0.8060
   19MET    cp1 3416   1.740   6.967   8.048  0.4465 -1.0588 -0.4403
   19MET    cp0 3417   1.777   6.835   8.074  0.3739 -0.2607 -0.2667
   19MET     o' 3418   0.475   6.277   6.922 -0.3031 -0.3150 -0.1538
   19MET     o' 3419   1.374   6.662   7.898  0.1387  0.1633  0.0666
   19MET      f 3420   0.161   6.467   6.397 -0.1775 -0.1428 -0.0423
   19MET      f 3421   0.434   6.506   6.481 -0.0070 -0.1588 -0.2612
   19MET      f 3422   1.588   7.140   7.997  0.4571 -0.2560  0.2727
   19MET      f 3423   1.816   7.058   8.106  0.3917 -0.4187  0.3000
   19MET    c=3 3424  -0.010   6.198   6.852  0.5457 -0.2229 -0.3683
   19MET    ct1 3425  -0.103   6.217   6.745 -0.2720  0.7026 -0.6050
   19MET    nt1 3426  -0.183   6.235   6.663 -0.6518  0.5414  0.6842
   19MET    ct0 3427  -0.068   6.127   6.965 -0.0884 -0.0139  0.0760
   19MET    nt0 3428  -0.105   6.069   7.058  0.3751 -0.4804 -0.0117
   19MET    c=3 3429   1.791   6.514   8.123  0.0102  0.1472  0.2183
   19MET    ct0 3430   1.795   6.373   8.154 -0.2733  0.2492  0.6820
   19MET    nt0 3431   1.809   6.262   8.183 -0.0149  0.9347  0.2426
   19MET    ct1 3432   1.908   6.573   8.173 -0.2440 -0.3389 -0.2186
   19MET    nt1 3433   2.006   6.623   8.214 -0.2326 -0.2987 -0.6289
   19MET      h 3434   0.131   6.133   7.103  0.3223 -1.3159  1.0080
   19MET      h 3435   1.595   6.337   8.027  1.1495  0.9344  0.9438
   19MET      h 3436   0.751   6.398   7.448  1.5545  0.7299 -0.8727
   19MET      h 3437   0.699   6.327   7.306 -1.0114 -0.1589  0.0176
   19MET      h 3438   0.935   6.381   7.552  2.4292 -1.9888 -0.9332
   19MET      h 3439   1.093   6.407   7.631  0.1622  1.9369  3.9988
   19MET      h 3440   1.568   6.127   8.072  1.3703 -0.8908 -2.5738
   19MET      h 3441   1.468   6.006   7.987 -1.1232 -0.3122  1.3979
   19MET      h 3442   0.100   6.008   7.259  0.5712  0.6880 -2.8867
   19MET      h 3443   0.181   5.929   7.381 -1.7615 -1.7445 -0.7485
   19MET     ha 3444   0.501   6.418   6.696 -0.2520  1.5970 -2.6635
   19MET     ha 3445   0.035   6.321   6.557  0.1057  2.8607 -0.1572
   19MET     ha 3446   1.429   6.926   7.916 -0.4015 -1.4977  0.2827
   19MET     ha 3447   1.866   6.813   8.130  0.1684 -0.4269 -0.0043
   19MET     c1 3448   0.896   6.284   7.318  0.5737 -0.1919  0.4404
   19MET      h 3449   0.961   6.242   7.394  0.2967 -0.0591  0.7526
   19MET     c2 3450   0.967   6.413   7.273 -1.0533 -0.2725 -0.2911
   19MET      h 3451   0.919   6.463   7.189 -0.6417 -0.4801 -0.6539
   19MET      h 3452   0.960   6.488   7.351  2.8560  0.6057 -0.6594
   19MET     c2 3453   1.110   6.394   7.240 -0.2478  0.0296  0.0648
   19MET      h 3454   1.157   6.322   7.306 -0.4925  0.5835  0.8457
   19MET      h 3455   1.119   6.335   7.149  0.6524 -1.0339  0.8317
   19MET     c2 3456   1.192   6.523   7.222 -0.1825  0.6341  0.2614
   19MET      h 3457   1.199   6.583   7.313 -0.0302 -0.5296  1.0195
   19MET      h 3458   1.296   6.497   7.203  0.6349  3.2730  0.8819
   19MET     c3 3459   1.151   6.606   7.105  0.1571 -0.2641  0.4844
   19MET      h 3460   1.064   6.669   7.124  1.5071  0.6021  4.2211
   19MET      h 3461   1.236   6.670   7.080 -0.4748 -0.4690 -2.3961
   19MET      h 3462   1.135   6.548   7.014  0.4665 -0.5219  0.5918
   19MET     c1 3463   0.931   6.458   7.755 -0.0562 -0.4717  0.2300
   19MET      h 3464   0.993   6.447   7.844 -0.5222  1.3458  0.7999
   19MET     c2 3465   0.788   6.413   7.782  0.0408  0.2534 -0.0926
   19MET      h 3466   0.734   6.392   7.690  2.1550 -4.8296 -0.3461
   19MET      h 3467   0.803   6.312   7.821 -3.2359 -0.3389 -0.2100
   19MET     c2 3468   0.703   6.483   7.885  0.2078 -0.2606 -0.0385
   19MET      h 3469   0.763   6.498   7.975 -1.6177  2.3644  0.7864
   19MET      h 3470   0.681   6.582   7.844  2.6562  0.7693  1.0149
   19MET     c2 3471   0.564   6.415   7.913 -0.2873 -1.0261 -0.1544
   19MET      h 3472   0.588   6.312   7.940  1.0107 -1.5982 -3.2728
   19MET      h 3473   0.521   6.400   7.815 -0.1842  1.2423 -0.5642
   19MET     c3 3474   0.484   6.487   8.018  0.7380  0.9739  0.0887
   19MET      h 3475   0.534   6.517   8.110  2.1792  0.2400 -0.4322
   19MET      h 3476   0.454   6.585   7.980  0.1459  1.5272  1.9188
   19MET      h 3477   0.398   6.425   8.042  0.9896  1.0003  1.0676
   19MET     c2 3478   0.866   6.200   7.191  0.2069  0.9506  0.1239
   19MET      h 3479   0.762   6.186   7.159  0.9071 -1.1419 -1.3535
   19MET      h 3480   0.908   6.248   7.103  2.2944 -0.5691  0.2582
   19MET     c3 3481   0.945   6.065   7.181 -0.3391 -0.6362 -0.2528
   19MET      h 3482   0.926   5.992   7.259  0.3796 -0.8435 -0.2669
   19MET      h 3483   0.935   6.018   7.084  1.4182  0.6959 -1.1008
   19MET      h 3484   1.047   6.090   7.209 -0.2565 -1.8109  0.5110
   19MET     c2 3485   0.926   6.610   7.721 -0.3805  0.4204 -0.3568
   19MET      h 3486   0.840   6.627   7.656 -0.5747  2.4156  0.3822
   19MET      h 3487   0.904   6.656   7.817  0.6581 -1.9535  1.0571
   19MET     c3 3488   1.052   6.672   7.660  0.8507  0.1440 -0.3898
   19MET      h 3489   1.139   6.632   7.712  0.3102 -1.0366 -0.3668
   19MET      h 3490   1.049   6.634   7.558  1.4858 -0.8830 -0.0382
   19MET      h 3491   1.052   6.781   7.656 -1.1753  0.1341 -1.8219
   19MET     c2 3492   1.392   6.060   8.181  0.0582 -0.6276  0.3468
   19MET      h 3493   1.432   6.127   8.258 -0.5001  1.3186 -1.0345
   19MET      h 3494   1.290   6.095   8.171 -1.1677 -4.2065 -0.3634
   19MET     c2 3495   1.412   5.908   8.214  0.3609 -0.6346 -0.1466
   19MET      h 3496   1.376   5.854   8.126  4.1486 -0.7705 -1.7333
   19MET      h 3497   1.519   5.889   8.228  0.5568  0.0342 -0.6916
   19MET     c2 3498   1.342   5.868   8.341  0.2954 -0.2858 -0.1195
   19MET      h 3499   1.365   5.944   8.416  2.2338 -0.4312 -0.5452
   19MET      h 3500   1.234   5.865   8.335  0.3804  0.4595 -2.3677
   19MET     c2 3501   1.391   5.739   8.400  0.6039  0.6429  0.2198
   19MET      h 3502   1.499   5.739   8.409  0.4842 -0.2378  1.7670
   19MET      h 3503   1.340   5.708   8.491  1.6391 -0.7670  0.3252
   19MET     c2 3504   1.365   5.612   8.310  0.4955  0.5971  0.4178
   19MET      h 3505   1.440   5.607   8.231 -0.7363  0.8317 -0.7945
   19MET      h 3506   1.264   5.626   8.271  0.3351  1.7233  1.2360
   19MET     c2 3507   1.362   5.487   8.396 -0.1477  0.0358 -0.3684
   19MET      h 3508   1.449   5.481   8.461  1.4490  1.1794 -2.3224
   19MET      h 3509   1.273   5.492   8.459  1.8447 -0.5222  2.5504
   19MET     c2 3510   1.351   5.367   8.301 -0.1631  0.4471  0.1021
   19MET      h 3511   1.447   5.334   8.260  0.4910 -1.1682  2.8174
   19MET      h 3512   1.281   5.395   8.223  0.9290  0.5398 -0.8595
   19MET     c2 3513   1.292   5.254   8.385  0.4353  0.0554  0.5743
   19MET      h 3514   1.356   5.247   8.472  0.1652 -0.0673  0.7623
   19MET      h 3515   1.194   5.294   8.408  1.1882  1.7345  0.8922
   19MET     c2 3516   1.271   5.118   8.306 -0.2094 -0.3738 -0.4462
   19MET      h 3517   1.364   5.063   8.320  0.7014  1.0267 -0.8348
   19MET      h 3518   1.265   5.129   8.198 -2.2868 -1.4555 -0.4676
   19MET     c3 3519   1.147   5.039   8.352 -0.0363 -0.6294  0.6008
   19MET      h 3520   1.172   5.019   8.456  2.7770 -0.6097 -0.0314
   19MET      h 3521   1.053   5.092   8.333  0.2902  0.2137  1.3026
   19MET      h 3522   1.151   4.943   8.300  2.1694 -0.0528 -0.3609
   19MET     c2 3523   0.221   5.842   7.176 -0.1064  0.3489 -0.3980
   19MET      h 3524   0.177   5.872   7.081 -0.0956  1.0124 -0.1937
   19MET      h 3525   0.327   5.826   7.157 -0.2885  0.4004 -1.5063
   19MET     c2 3526   0.158   5.705   7.211 -0.1937 -0.2575  0.0161
   19MET      h 3527   0.052   5.700   7.238 -0.2890 -0.0784 -0.3185
   19MET      h 3528   0.162   5.637   7.126 -1.2296  1.3319 -1.3312
   19MET     c2 3529   0.249   5.644   7.319 -0.4965 -0.1004 -0.5744
   19MET      h 3530   0.355   5.636   7.295 -0.2095  0.0236  0.6463
   19MET      h 3531   0.243   5.706   7.408  0.5934  1.3223 -1.4867
   19MET     c2 3532   0.186   5.507   7.336 -1.0863  0.1789 -0.5743
   19MET      h 3533   0.227   5.440   7.260 -0.8111 -0.4619  0.1369
   19MET      h 3534   0.078   5.503   7.321 -0.9414 -2.5011 -1.1824
   19MET     c2 3535   0.239   5.437   7.469  0.2570 -0.1172 -0.2746
   19MET      h 3536   0.182   5.465   7.557  1.3980 -0.3544  0.5467
   19MET      h 3537   0.223   5.331   7.449  0.1801  0.0044 -0.8805
   19MET     c2 3538   0.385   5.459   7.498  0.5332 -0.1838 -0.0221
   19MET      h 3539   0.445   5.462   7.406  1.3829  0.9745  0.5586
   19MET      h 3540   0.388   5.562   7.532  0.6608 -0.2549  0.1825
   19MET     c2 3541   0.455   5.360   7.578 -0.0071 -0.4533  0.5133
   19MET      h 3542   0.388   5.330   7.658  1.2694 -0.2826  1.6716
   19MET      h 3543   0.473   5.277   7.510 -1.0806  1.3838 -2.0978
   19MET     c2 3544   0.582   5.414   7.658 -0.0739  0.5087 -0.1653
   19MET      h 3545   0.638   5.486   7.597  2.4265 -0.0200  1.4046
   19MET      h 3546   0.545   5.475   7.740  1.1954  1.5951 -0.3699
   19MET     c2 3547   0.677   5.301   7.693 -0.6405  0.2323 -0.4642
   19MET      h 3548   0.676   5.256   7.593 -1.6184 -3.4002  1.1111
   19MET      h 3549   0.777   5.338   7.714 -0.7323  1.1593 -1.5514
   19MET     c3 3550   0.615   5.216   7.796 -0.1457  0.4290  0.5060
   19MET      h 3551   0.663   5.246   7.890  4.2765 -2.9393 -0.5350
   19MET      h 3552   0.683   5.233   7.713 -0.5442 -1.7045 -0.2835
   19MET      h 3553   0.529   5.149   7.797 -2.1647  2.8109 -3.3491
   20MET    c51 3554   6.981   6.198   5.519 -0.0293  0.4678  0.2757
   20MET    c52 3555   6.855   6.138   5.489  0.0263 -1.3028 -0.2425
   20MET    c52 3556   6.758   6.213   5.412  0.2213 -0.5120 -0.5507
   20MET    c51 3557   6.790   6.344   5.364 -0.0614 -0.4867 -0.1205
   20MET    c50 3558   6.923   6.392   5.382  0.2275 -0.0414  0.3575
   20MET    c50 3559   7.017   6.323   5.465  0.0452 -0.2344 -0.2777
   20MET    np0 3560   7.140   6.383   5.464  0.6149  0.0130 -0.0616
   20MET    sp0 3561   7.126   6.527   5.379 -0.1215 -0.1656  0.2994
   20MET    np0 3562   6.967   6.505   5.327  0.3158 -0.0488 -0.2238
   20MET    cs0 3563   7.054   6.110   5.600 -0.1037  0.2283  0.1396
   20MET    c53 3564   6.973   5.998   5.621  0.8111  0.8098 -0.3506
   20MET    np1 3565   6.859   6.006   5.547  0.1996 -0.9867 -0.3297
   20MET    cs0 3566   6.687   6.392   5.280 -0.4250  0.6892 -0.1071
   20MET    c53 3567   6.592   6.287   5.273 -0.2532 -0.5449 -0.2680
   20MET    np1 3568   6.630   6.181   5.359 -0.6001 -0.4287 -0.0360
   20MET    cs2 3569   7.043   5.903   5.700 -0.2311 -0.8660  0.4097
   20MET    cs1 3570   7.173   5.947   5.731  0.2160 -0.4769 -0.3683
   20MET    sp1 3571   7.204   6.112   5.680 -0.0112  0.1496  0.1147
   20MET    cs2 3572   6.489   6.324   5.180  0.1941 -0.6247 -0.2733
   20MET    cs1 3573   6.510   6.451   5.123 -0.0832  0.4168  0.8034
   20MET    sp1 3574   6.655   6.534   5.183  0.2654 -0.3566  0.3335
   20MET    c54 3575   7.245   5.857   5.807 -0.1957  0.2601  0.7496
   20MET    cs3 3576   7.183   5.733   5.825 -0.1342 -0.2338 -0.1084
   20MET    sp2 3577   7.024   5.742   5.761 -0.7618 -0.5365  0.0590
   20MET    c54 3578   6.417   6.485   5.022  0.1351 -0.6929 -0.1878
   20MET    cs3 3579   6.316   6.384   5.000 -0.6279  0.6517  0.3012
   20MET    sp2 3580   6.356   6.251   5.106  0.1273 -0.1669 -0.1616
   20MET    c=0 3581   7.235   5.631   5.915  0.4182 -0.5694  0.3415
   20MET    c=1 3582   7.203   5.521   5.992  0.3213 -0.9412 -0.8087
   20MET    c=0 3583   6.254   6.380   4.877 -0.4064  0.6095  0.1078
   20MET    c=1 3584   6.169   6.466   4.807  0.0471 -0.9425  0.1174
   20MET     c2 3585   6.771   5.892   5.539  0.0802  0.8278 -0.3035
   20MET     c2 3586   6.539   6.072   5.386  0.5858  0.1353 -0.2766
   20MET     c2 3587   6.442   6.612   4.942 -0.1226  0.0272  0.2405
   20MET     c2 3588   7.388   5.901   5.847  0.1616  0.6154 -0.2629
   20MET    c=2 3589   7.290   5.440   6.081 -0.6407  0.1812  0.2957
   20MET    c55 3590   7.196   5.332   6.138  0.6424 -0.1734  0.3531
   20MET    c56 3591   7.065   5.359   6.098  0.2063  0.4974 -0.0311
   20MET     c' 3592   7.062   5.480   6.016  0.2945  0.1619 -0.3774
   20MET    c=2 3593   6.145   6.463   4.663 -0.0679  0.1560 -0.0064
   20MET    c55 3594   6.036   6.568   4.649 -0.3504 -0.3307 -1.0556
   20MET    c56 3595   6.010   6.632   4.771 -0.0425  0.1645 -0.5476
   20MET     c' 3596   6.086   6.568   4.877 -0.0494  0.1130 -0.9200
   20MET    cp3 3597   6.948   5.288   6.148 -0.2918 -0.4475  0.9338
   20MET    cp2 3598   6.976   5.180   6.235 -0.6555 -0.1999  0.2048
   20MET    cp1 3599   7.108   5.147   6.268 -0.2563 -0.0024  0.4382
   20MET    cp0 3600   7.221   5.217   6.215 -0.4490 -0.8396 -0.2463
   20MET    cp3 3601   5.918   6.727   4.794  0.0029 -0.1410 -0.5583
   20MET    cp2 3602   5.838   6.766   4.691  0.0118  0.0883  0.3265
   20MET    cp1 3603   5.855   6.702   4.566  0.5721 -0.2012 -0.7621
   20MET    cp0 3604   5.953   6.609   4.545 -0.7669  0.6643  0.1929
   20MET     o' 3605   6.964   5.534   5.976 -0.1049 -0.5107  0.3231
   20MET     o' 3606   6.083   6.591   4.998 -0.4138 -0.3803 -0.0256
   20MET      f 3607   7.137   5.056   6.365  0.0991 -0.1841  0.0565
   20MET      f 3608   6.880   5.101   6.280 -0.2193 -0.3603  0.0602
   20MET      f 3609   5.747   6.862   4.711  0.1830  0.1215 -0.3003
   20MET      f 3610   5.803   6.745   4.453 -0.2521 -0.1775 -0.2131
   20MET    c=3 3611   7.431   5.444   6.096  0.1345 -0.5953 -0.0553
   20MET    ct1 3612   7.501   5.349   6.173 -1.1201  0.6711  0.4523
   20MET    nt1 3613   7.560   5.271   6.236  0.3955 -0.3004 -0.1540
   20MET    ct0 3614   7.526   5.541   6.037 -0.1559  0.2916  0.0039
   20MET    nt0 3615   7.598   5.615   5.994  1.1530  0.2732 -0.0469
   20MET    c=3 3616   6.204   6.390   4.561  0.4413  0.7069  0.1701
   20MET    ct0 3617   6.309   6.291   4.563  0.1362 -0.1596  0.6864
   20MET    nt0 3618   6.400   6.219   4.559 -0.1679  0.2901  0.2897
   20MET    ct1 3619   6.159   6.402   4.424  0.6074 -0.5362 -0.1013
   20MET    nt1 3620   6.116   6.417   4.319  0.4405 -0.2371 -0.3252
   20MET      h 3621   7.342   5.646   5.914  0.3558 -0.0885  0.6947
   20MET      h 3622   6.317   6.319   4.813 -0.9807  0.5045 -0.3616
   20MET      h 3623   6.663   5.906   5.541 -0.0344 -0.1268  2.1586
   20MET      h 3624   6.780   5.832   5.630  1.4812  0.5202 -0.6347
   20MET      h 3625   6.594   5.979   5.372 -0.6504 -0.6008 -0.3591
   20MET      h 3626   6.466   6.073   5.305  0.4104  0.5651 -0.1130
   20MET      h 3627   6.398   6.605   4.843 -0.9646  0.1118  0.6024
   20MET      h 3628   6.550   6.613   4.926  0.0261 -1.8195  0.9594
   20MET      h 3629   7.396   5.886   5.955 -2.4508  0.7539 -0.0396
   20MET      h 3630   7.400   6.009   5.840  1.4559  0.4081 -1.5338
   20MET     ha 3631   6.847   5.313   6.118 -0.3113 -0.2472  1.1648
   20MET     ha 3632   7.312   5.170   6.249 -0.5593 -0.0269  1.1920
   20MET     ha 3633   5.889   6.770   4.890 -0.6625 -2.9835  0.5705
   20MET     ha 3634   5.960   6.569   4.445 -0.7337 -2.1430  1.2743
   20MET     c1 3635   6.818   5.804   5.425  0.3909 -0.1385  0.4482
   20MET      h 3636   6.913   5.764   5.461 -0.6886 -2.1279  1.1836
   20MET     c2 3637   6.822   5.873   5.294  0.0172 -0.0597  1.0845
   20MET      h 3638   6.769   5.820   5.214  0.9699 -0.4107  0.6684
   20MET      h 3639   6.786   5.975   5.296 -1.8397 -0.5944 -1.6174
   20MET     c2 3640   6.965   5.894   5.250 -0.1519 -0.6869  0.7315
   20MET      h 3641   7.024   5.935   5.331  1.8545 -1.0036 -0.5288
   20MET      h 3642   7.015   5.798   5.235  1.0992  0.0170  0.3636
   20MET     c2 3643   6.978   5.985   5.121 -0.1617  0.3195  0.0012
   20MET      h 3644   7.083   6.000   5.097 -0.1573 -0.6513 -0.5832
   20MET      h 3645   6.933   5.933   5.036 -2.7598 -0.7363  1.9160
   20MET     c3 3646   6.912   6.120   5.130  0.3268 -0.0298 -0.0520
   20MET      h 3647   6.951   6.191   5.057 -1.6188 -1.2182 -2.3271
   20MET      h 3648   6.806   6.109   5.108  0.1187  1.0846  0.3703
   20MET      h 3649   6.927   6.157   5.231 -0.8287  0.5039 -0.0669
   20MET     c1 3650   6.476   6.081   5.528  0.6696  0.1518  0.6379
   20MET      h 3651   6.552   6.091   5.606 -0.5831  0.9999  1.7627
   20MET     c2 3652   6.379   5.965   5.545 -1.3683  0.1855  0.2119
   20MET      h 3653   6.295   5.977   5.477 -0.6419 -2.9139 -1.3161
   20MET      h 3654   6.405   5.862   5.522 -1.4732  0.5770 -1.6986
   20MET     c2 3655   6.337   5.974   5.695 -0.2168  0.2809 -0.3258
   20MET      h 3656   6.398   5.904   5.753  0.1179  1.0581  0.2599
   20MET      h 3657   6.346   6.068   5.749 -3.4111 -0.2815  1.3558
   20MET     c2 3658   6.185   5.939   5.704 -0.4009  0.5276  0.1453
   20MET      h 3659   6.156   5.847   5.652  0.1523 -0.0726  0.8804
   20MET      h 3660   6.146   5.928   5.806  3.0232  1.5732  1.6289
   20MET     c3 3661   6.094   6.049   5.668  0.6248 -0.7513  0.1459
   20MET      h 3662   6.103   6.129   5.741 -0.1141 -0.2161 -0.3429
   20MET      h 3663   6.121   6.089   5.570 -2.6910  0.6572 -0.2560
   20MET      h 3664   5.989   6.022   5.670 -0.0912  1.9108  0.4535
   20MET     c2 3665   6.723   5.676   5.422  0.2167 -0.6045  0.0786
   20MET      h 3666   6.622   5.692   5.461 -1.3765 -0.3168 -3.9429
   20MET      h 3667   6.709   5.652   5.317  0.4016  0.0939 -0.1002
   20MET     c3 3668   6.781   5.553   5.498 -0.4232 -0.3943 -0.3294
   20MET      h 3669   6.717   5.466   5.510 -0.2850 -0.2769  1.4713
   20MET      h 3670   6.876   5.510   5.465 -0.5528  0.4143 -1.8022
   20MET      h 3671   6.801   5.593   5.597 -0.1158 -0.3170 -0.4214
   20MET     c2 3672   6.401   6.212   5.530  0.1172  0.4458 -0.0822
   20MET      h 3673   6.377   6.243   5.428 -2.3990 -0.0233  0.3253
   20MET      h 3674   6.301   6.196   5.572  1.5694 -2.6204  2.4366
   20MET     c3 3675   6.469   6.324   5.611  0.3718 -0.1880  0.7941
   20MET      h 3676   6.422   6.414   5.570 -2.3569 -1.6537  0.6519
   20MET      h 3677   6.431   6.316   5.713 -1.6902 -0.3656  0.0302
   20MET      h 3678   6.578   6.325   5.610  0.5595  2.0251  5.7374
   20MET     c2 3679   6.393   6.734   5.021 -0.2204  0.0280  0.2166
   20MET      h 3680   6.296   6.704   5.061  0.3662 -0.8589  1.0083
   20MET      h 3681   6.466   6.752   5.100  2.4927  0.2484 -2.2686
   20MET     c2 3682   6.383   6.870   4.941 -0.1951 -0.1829  0.0114
   20MET      h 3683   6.472   6.882   4.878  0.6523 -2.4356  0.7280
   20MET      h 3684   6.308   6.858   4.863 -1.1272  0.3751  0.8149
   20MET     c2 3685   6.365   7.004   5.018  0.4133  0.1738  0.2031
   20MET      h 3686   6.439   7.011   5.098 -0.4776  2.0245  0.8726
   20MET      h 3687   6.390   7.073   4.938 -0.0690 -0.9417 -0.9358
   20MET     c2 3688   6.228   7.024   5.073 -0.2483 -0.1119 -0.1196
   20MET      h 3689   6.163   7.026   4.986  0.1730 -1.9177 -0.4975
   20MET      h 3690   6.188   6.946   5.138  0.8934 -0.4065  0.2292
   20MET     c2 3691   6.209   7.155   5.160 -0.3196 -0.0843  0.0541
   20MET      h 3692   6.208   7.246   5.100  4.8345 -0.7519 -1.2185
   20MET      h 3693   6.291   7.152   5.232 -0.4646 -0.7381  0.1942
   20MET     c2 3694   6.072   7.158   5.237  0.4948 -0.2759 -0.8420
   20MET      h 3695   5.988   7.148   5.168  0.3539 -0.3060 -0.6657
   20MET      h 3696   6.059   7.071   5.302 -2.0749 -1.4982 -2.8663
   20MET     c2 3697   6.045   7.286   5.323  0.0145 -0.2972 -0.2608
   20MET      h 3698   6.021   7.370   5.258 -0.4609 -0.3995 -0.2237
   20MET      h 3699   6.133   7.321   5.377  0.2771  0.5404 -1.2170
   20MET     c2 3700   5.929   7.256   5.416  0.5456  0.4475  0.3363
   20MET      h 3701   5.834   7.224   5.373 -0.3898  1.5797  1.5368
   20MET      h 3702   5.957   7.176   5.485 -1.8491  0.2442  1.1196
   20MET     c2 3703   5.904   7.378   5.506 -0.2793  0.0701  0.2112
   20MET      h 3704   5.819   7.349   5.568 -0.6299  1.8984  0.5886
   20MET      h 3705   5.893   7.469   5.448  0.2401  0.2778  0.4373
   20MET     c3 3706   6.003   7.397   5.614  0.2755 -0.1260  0.3776
   20MET      h 3707   6.003   7.311   5.681 -0.6108 -0.0230  0.5068
   20MET      h 3708   6.103   7.425   5.580  0.3692  0.0025  0.7561
   20MET      h 3709   5.978   7.495   5.656 -1.1459  0.1904 -1.1523
   20MET     c2 3710   7.505   5.830   5.773 -0.5408  0.8843  0.3363
   20MET      h 3711   7.602   5.859   5.814 -0.4504  0.2977  0.5537
   20MET      h 3712   7.506   5.722   5.789 -1.5708  0.6569 -1.0812
   20MET     c2 3713   7.491   5.821   5.619  0.4682 -0.7133  0.1321
   20MET      h 3714   7.573   5.756   5.588 -0.1130 -1.1358 -0.5576
   20MET      h 3715   7.393   5.775   5.607 -0.9249  1.7541  1.7563
   20MET     c2 3716   7.499   5.963   5.542 -0.0634  0.6225 -0.5778
   20MET      h 3717   7.448   6.040   5.600 -2.4790  0.6196 -2.5931
   20MET      h 3718   7.600   6.004   5.541  0.1592  0.0640 -1.3740
   20MET     c2 3719   7.407   5.969   5.417 -0.7147  0.0781  0.2196
   20MET      h 3720   7.308   5.941   5.454  0.0723 -0.9396  1.6276
   20MET      h 3721   7.439   5.899   5.340  0.8567  1.6149 -0.5497
   20MET     c2 3722   7.411   6.114   5.365  0.1140  0.2826  0.4587
   20MET      h 3723   7.383   6.182   5.445 -0.3560 -0.7958  1.2236
   20MET      h 3724   7.510   6.115   5.319  0.6856 -1.9942  1.5529
   20MET     c2 3725   7.307   6.124   5.251 -0.0038  0.1604 -0.6654
   20MET      h 3726   7.296   6.036   5.187 -1.1689 -0.2585  0.0964
   20MET      h 3727   7.210   6.145   5.297  1.9513  0.2291  3.6308
   20MET     c2 3728   7.359   6.238   5.158 -1.1163  0.1397  0.1934
   20MET      h 3729   7.379   6.318   5.229 -0.3900  2.4839 -2.6115
   20MET      h 3730   7.452   6.208   5.109 -1.3443  0.5127 -0.4637
   20MET     c2 3731   7.258   6.287   5.052 -0.5692  0.1259 -0.1987
   20MET      h 3732   7.232   6.197   4.997 -1.0188 -1.0016  1.7849
   20MET      h 3733   7.176   6.312   5.120  0.1129  0.0415  0.6762
   20MET     c2 3734   7.314   6.404   4.968  0.2688 -0.3978  0.3052
   20MET      h 3735   7.341   6.476   5.045  1.6528 -0.6744  0.1044
   20MET      h 3736   7.410   6.372   4.927  1.5198  0.5366  2.4459
   20MET     c3 3737   7.211   6.453   4.866 -0.0747 -0.2175  0.1055
   20MET      h 3738   7.254   6.519   4.790  1.9528 -0.9095  0.6163
   20MET      h 3739   7.273   6.367   4.894  1.0423  0.8970  1.1198
   20MET      h 3740   7.107   6.424   4.851 -0.8222  0.5775  3.3525
   21MET    c51 3741   6.101   0.256   3.685  0.6795  0.7409  0.7398
   21MET    c52 3742   6.204   0.246   3.785  0.0541  0.1425 -0.4116
   21MET    c52 3743   6.333   0.312   3.766  0.0904  0.0194 -0.0527
   21MET    c51 3744   6.343   0.399   3.653 -0.4702 -0.2924 -0.5495
   21MET    c50 3745   6.241   0.404   3.552 -0.2822 -0.3858 -0.2849
   21MET    c50 3746   6.123   0.330   3.565  0.3440  0.5042  0.0969
   21MET    np0 3747   6.047   0.333   3.458 -0.4950  0.0765 -0.4421
   21MET    sp0 3748   6.114   0.432   3.351  0.1554 -0.0230  0.1586
   21MET    np0 3749   6.251   0.466   3.434  0.7894 -0.1867  0.4823
   21MET    cs0 3750   5.995   0.168   3.722  0.0910 -0.5242 -0.4099
   21MET    c53 3751   6.018   0.134   3.854 -0.1483  0.0483  0.1588
   21MET    np1 3752   6.146   0.178   3.888  0.1794  0.6317 -0.0352
   21MET    cs0 3753   6.470   0.466   3.665 -0.7580  0.1737 -0.3434
   21MET    c53 3754   6.531   0.409   3.778  0.1401  0.4673 -0.0440
   21MET    np1 3755   6.454   0.301   3.821 -0.4927 -0.0990  0.0223
   21MET    cs2 3756   5.918   0.044   3.910  0.7643  0.3863  0.4327
   21MET    cs1 3757   5.832   0.010   3.811 -0.4579  0.1549 -0.3027
   21MET    sp1 3758   5.863   0.078   3.644 -0.1966  0.0356 -0.5707
   21MET    cs2 3759   6.662   0.457   3.807  0.3043 -0.5664  0.9431
   21MET    cs1 3760   6.698   0.557   3.724 -0.5247 -0.3496  0.4404
   21MET    sp1 3761   6.574   0.590   3.595 -0.2448  0.1450 -0.2247
   21MET    c54 3762   5.734  -0.088   3.846 -0.1135  0.3063  0.6385
   21MET    cs3 3763   5.761  -0.134   3.979 -0.2224 -0.1306 -0.2993
   21MET    sp2 3764   5.893  -0.046   4.054  0.2157 -0.1888  0.3537
   21MET    c54 3765   6.825   0.607   3.746 -0.6290  0.4982  0.5048
   21MET    cs3 3766   6.892   0.546   3.858 -0.7020 -0.1727  0.3732
   21MET    sp2 3767   6.776   0.422   3.924 -0.1371 -0.6372 -0.7647
   21MET    c=0 3768   5.692  -0.243   4.049  0.0353 -0.1941  0.2613
   21MET    c=1 3769   5.698  -0.313   4.169  0.0720  0.3441 -0.5929
   21MET    c=0 3770   7.018   0.595   3.897  0.0150  0.3774  0.5160
   21MET    c=1 3771   7.110   0.563   3.994 -0.1300  0.3178  0.1543
   21MET     c2 3772   6.177   0.197   4.027 -1.0057 -0.4408 -0.1062
   21MET     c2 3773   6.502   0.201   3.921 -0.2284  0.4136 -0.5048
   21MET     c2 3774   6.884   0.697   3.635 -0.0005  0.0510  1.0545
   21MET     c2 3775   5.632  -0.137   3.744 -0.8981  0.3605 -0.4063
   21MET    c=2 3776   5.622  -0.433   4.208  0.6804  0.6412 -0.1284
   21MET    c55 3777   5.656  -0.465   4.347 -0.2396  0.1522 -0.5894
   21MET    c56 3778   5.752  -0.375   4.380 -0.3222 -1.0000 -1.7050
   21MET     c' 3779   5.784  -0.277   4.284  0.2861 -0.2401  0.3089
   21MET    c=2 3780   7.232   0.636   4.029  0.5539 -0.5390 -0.6634
   21MET    c55 3781   7.302   0.552   4.137 -0.6298 -0.1042  0.1476
   21MET    c56 3782   7.219   0.438   4.159 -0.0584  0.2104 -0.0054
   21MET     c' 3783   7.106   0.440   4.076  0.1451 -0.8070  0.0223
   21MET    cp3 3784   5.808  -0.380   4.508 -0.3372 -0.5566  0.1322
   21MET    cp2 3785   5.776  -0.480   4.595 -0.1198  0.1355 -0.8592
   21MET    cp1 3786   5.676  -0.577   4.560  0.9748 -0.1388 -0.0673
   21MET    cp0 3787   5.615  -0.558   4.440  0.1502  0.4979  0.5700
   21MET    cp3 3788   7.269   0.329   4.225  0.5380  0.2057  0.5050
   21MET    cp2 3789   7.382   0.342   4.307  0.2359 -0.2065  0.1721
   21MET    cp1 3790   7.458   0.457   4.294 -0.2955 -0.3246  0.2393
   21MET    cp0 3791   7.421   0.562   4.209 -0.1412  0.3326 -0.0915
   21MET     o' 3792   5.868  -0.189   4.304  0.4174  0.5390  0.0239
   21MET     o' 3793   7.035   0.346   4.070  0.0925 -0.3508 -0.7343
   21MET      f 3794   5.634  -0.677   4.639 -0.6691  0.1732  0.1269
   21MET      f 3795   5.845  -0.504   4.707 -0.0602 -0.3049 -0.2759
   21MET      f 3796   7.426   0.240   4.379 -0.4248 -0.2882  0.2461
   21MET      f 3797   7.570   0.464   4.359 -0.1550  0.0826 -0.1594
   21MET    c=3 3798   5.538  -0.513   4.135 -0.4242 -0.4504  0.1813
   21MET    ct1 3799   5.479  -0.633   4.180 -0.4314 -0.2070 -0.0712
   21MET    nt1 3800   5.441  -0.734   4.221  0.0964  0.7187  0.4378
   21MET    ct0 3801   5.509  -0.490   3.996  0.3794 -0.5437 -0.4099
   21MET    nt0 3802   5.481  -0.476   3.884  0.9078  0.3005 -0.2016
   21MET    c=3 3803   7.280   0.760   3.986 -0.0789 -0.3310  0.3884
   21MET    ct0 3804   7.209   0.850   3.898 -0.9077 -0.0927  0.7906
   21MET    nt0 3805   7.149   0.927   3.836 -0.3262 -0.7073 -0.0711
   21MET    ct1 3806   7.400   0.825   4.032  0.7695 -0.2088 -0.3864
   21MET    nt1 3807   7.491   0.873   4.077  0.0812 -0.9016 -0.0007
   21MET      h 3808   5.625  -0.283   3.973  0.3497  1.6409 -1.0194
   21MET      h 3809   7.042   0.687   3.845 -0.1145 -0.5285 -1.1720
   21MET      h 3810   6.274   0.156   4.055 -0.3165 -0.3434 -2.2659
   21MET      h 3811   6.105   0.137   4.082  0.7006 -1.3575  1.1769
   21MET      h 3812   6.436   0.118   3.945  0.7729 -0.3707 -0.4056
   21MET      h 3813   6.519   0.258   4.013  0.4749 -1.0735  0.2982
   21MET      h 3814   6.854   0.655   3.539  2.9222  0.9999 -0.3179
   21MET      h 3815   6.992   0.694   3.638  0.0841 -3.2323 -2.1657
   21MET      h 3816   5.598  -0.238   3.769 -2.1010  0.6078 -1.0425
   21MET      h 3817   5.665  -0.145   3.641  2.5945 -2.3902  0.8153
   21MET     ha 3818   5.882  -0.305   4.534 -0.0053 -0.4234 -1.1405
   21MET     ha 3819   5.535  -0.630   4.428 -0.7770  1.0002  3.3376
   21MET     ha 3820   7.207   0.240   4.227  1.6459 -0.5959 -0.1451
   21MET     ha 3821   7.495   0.639   4.196 -0.1067  0.2875 -0.1601
   21MET     c1 3822   6.169   0.349   4.064  0.2298 -0.4065 -0.3068
   21MET      h 3823   6.221   0.396   3.981 -0.1461 -1.2861 -1.0579
   21MET     c2 3824   6.252   0.385   4.181  0.6036  0.7170  0.3793
   21MET      h 3825   6.192   0.431   4.259 -0.1380 -2.1945  1.6058
   21MET      h 3826   6.277   0.301   4.246  0.6044  0.9047  0.6198
   21MET     c2 3827   6.383   0.460   4.150  0.5960  0.1560 -0.3526
   21MET      h 3828   6.465   0.432   4.216 -0.4128  0.5767  1.0948
   21MET      h 3829   6.419   0.446   4.048  1.6983  2.7494 -0.3356
   21MET     c2 3830   6.381   0.609   4.160  0.5335  0.1982  0.3222
   21MET      h 3831   6.283   0.646   4.128  0.1781 -1.4268 -0.4893
   21MET      h 3832   6.389   0.641   4.264 -0.1784 -1.9280  1.0439
   21MET     c3 3833   6.506   0.671   4.102 -0.0578  0.1173 -0.5612
   21MET      h 3834   6.592   0.645   4.164 -1.1014 -0.9877  0.4779
   21MET      h 3835   6.516   0.627   4.003 -0.6071  2.8897 -1.8813
   21MET      h 3836   6.499   0.779   4.091  1.9122  0.3428  0.1529
   21MET     c1 3837   6.627   0.134   3.860 -1.3345  0.3821  0.3103
   21MET      h 3838   6.703   0.204   3.825 -0.2692 -0.1600  1.5010
   21MET     c2 3839   6.591   0.034   3.749 -0.0897  0.6314 -0.7740
   21MET      h 3840   6.666  -0.043   3.763 -0.2160  1.0008  2.1229
   21MET      h 3841   6.491  -0.000   3.777  1.3117 -3.0161  0.0441
   21MET     c2 3842   6.584   0.096   3.611 -0.3771 -0.2629 -0.1616
   21MET      h 3843   6.541   0.024   3.542  1.6857 -1.7787  0.1092
   21MET      h 3844   6.524   0.187   3.619 -0.4208 -0.2564 -0.5924
   21MET     c2 3845   6.730   0.119   3.566  0.1357  0.5865 -0.5207
   21MET      h 3846   6.800   0.042   3.534 -0.6550  0.4118 -1.8708
   21MET      h 3847   6.787   0.175   3.640 -0.6619 -3.0164  2.9969
   21MET     c3 3848   6.753   0.238   3.475 -0.3049 -0.1906  0.1692
   21MET      h 3849   6.705   0.230   3.378 -0.2641 -0.8446  0.2017
   21MET      h 3850   6.718   0.333   3.514 -1.4081 -0.1493 -0.9294
   21MET      h 3851   6.862   0.235   3.465 -0.4012 -2.6849 -0.4084
   21MET     c2 3852   6.030   0.413   4.070  0.9635 -0.9098  0.1564
   21MET      h 3853   6.034   0.509   4.121  0.8642 -0.4491 -0.6848
   21MET      h 3854   5.982   0.411   3.971 -1.9374  0.3666  1.4796
   21MET     c3 3855   5.916   0.341   4.159 -0.4099  0.0892 -0.9832
   21MET      h 3856   5.959   0.273   4.233 -0.6730  0.4114 -0.5308
   21MET      h 3857   5.840   0.413   4.188 -2.5967 -2.4864 -0.1081
   21MET      h 3858   5.864   0.268   4.098 -0.1747 -2.7940  2.1178
   21MET     c2 3859   6.702   0.053   3.971  0.1848 -0.3007 -0.7126
   21MET      h 3860   6.644  -0.037   3.989 -2.6769  1.8261  1.1536
   21MET      h 3861   6.799   0.021   3.933 -0.3995 -1.0095 -1.6284
   21MET     c3 3862   6.745   0.124   4.101  0.4283 -0.2660 -0.4320
   21MET      h 3863   6.849   0.114   4.132  0.9026 -0.3775 -2.0002
   21MET      h 3864   6.720   0.230   4.110  2.1267  0.1049  0.1287
   21MET      h 3865   6.685   0.085   4.183 -2.8354  1.1972 -2.0417
   21MET     c2 3866   6.838   0.840   3.651  0.1515  0.0273  0.3524
   21MET      h 3867   6.735   0.868   3.627 -0.2547  0.6903  2.7496
   21MET      h 3868   6.846   0.873   3.754  1.3374 -0.4846  0.4247
   21MET     c2 3869   6.924   0.920   3.561 -0.0381 -0.2807  0.2627
   21MET      h 3870   7.028   0.887   3.566 -0.9242 -2.8950  2.7215
   21MET      h 3871   6.897   0.912   3.456  2.4111 -0.5810 -0.3740
   21MET     c2 3872   6.917   1.068   3.596 -0.1828 -0.2039 -0.2500
   21MET      h 3873   6.815   1.102   3.610 -0.5903 -2.0460  1.5829
   21MET      h 3874   6.977   1.084   3.685  0.0916  1.1124 -0.6672
   21MET     c2 3875   6.974   1.154   3.488  0.6386 -0.0036  0.5243
   21MET      h 3876   7.071   1.118   3.456  0.4500  0.4356 -0.5786
   21MET      h 3877   6.921   1.148   3.392  0.7011  2.3145  0.3061
   21MET     c2 3878   6.990   1.300   3.538 -0.0619 -0.1048  0.3862
   21MET      h 3879   6.947   1.317   3.636 -1.1046 -1.6053  0.2026
   21MET      h 3880   6.936   1.354   3.460  1.2270  0.2796 -0.2607
   21MET     c2 3881   7.139   1.346   3.546  0.1628  0.9908 -0.2544
   21MET      h 3882   7.189   1.290   3.625 -0.8694  0.0246 -0.2789
   21MET      h 3883   7.203   1.336   3.458  2.4042 -2.1596  1.6134
   21MET     c2 3884   7.133   1.490   3.604  1.1170 -0.5369 -0.1661
   21MET      h 3885   7.085   1.486   3.702 -1.2497 -0.0978 -1.2836
   21MET      h 3886   7.075   1.548   3.532 -1.4090 -1.1634  1.3018
   21MET     c2 3887   7.272   1.558   3.615  0.0244  0.0264  0.1319
   21MET      h 3888   7.332   1.501   3.686 -3.7376 -1.7691  2.0058
   21MET      h 3889   7.331   1.536   3.526  0.2013  1.4577 -0.1075
   21MET     c2 3890   7.256   1.715   3.637  0.7731  0.2126 -0.5941
   21MET      h 3891   7.174   1.762   3.582 -1.1759 -0.9696  1.2017
   21MET      h 3892   7.349   1.760   3.604  0.1182 -0.2368 -3.1536
   21MET     c3 3893   7.223   1.732   3.793 -0.0737  0.6384 -0.1227
   21MET      h 3894   7.226   1.838   3.822 -0.2303  0.9795 -1.3539
   21MET      h 3895   7.129   1.695   3.833  1.0701  0.2947  2.3788
   21MET      h 3896   7.297   1.685   3.858 -0.6116  0.9065  0.6897
   21MET     c2 3897   5.506  -0.058   3.734  0.1537  0.5287  0.0091
   21MET      h 3898   5.471  -0.019   3.829 -0.2368 -0.2390  0.1828
   21MET      h 3899   5.534   0.032   3.679 -1.3543  1.1255  0.1785
   21MET     c2 3900   5.399  -0.128   3.641 -0.0866  0.1724 -0.2566
   21MET      h 3901   5.421  -0.108   3.536 -1.3155 -0.6496 -0.6847
   21MET      h 3902   5.425  -0.234   3.648 -0.5568  0.1145  0.7276
   21MET     c2 3903   5.262  -0.079   3.675  0.0849  0.4332  0.7234
   21MET      h 3904   5.266   0.020   3.719 -3.0744  1.9992 -2.3005
   21MET      h 3905   5.198  -0.072   3.587 -0.5499  0.0990  1.1486
   21MET     c2 3906   5.198  -0.173   3.776  0.7732 -0.0398 -0.0934
   21MET      h 3907   5.254  -0.167   3.870 -1.3325 -0.4804  1.2201
   21MET      h 3908   5.193  -0.276   3.741 -0.5272 -0.3843  1.0660
   21MET     c2 3909   5.060  -0.126   3.811 -0.8267 -0.0890  0.3350
   21MET      h 3910   5.065  -0.042   3.880  0.2681  0.3504 -0.2540
   21MET      h 3911   5.016  -0.090   3.718  0.6599  1.2389  0.1105
   21MET     c2 3912   4.971  -0.237   3.869 -0.0777  0.3400  0.0082
   21MET      h 3913   4.996  -0.331   3.819  1.4951  0.1415  1.1294
   21MET      h 3914   4.987  -0.248   3.976 -2.6084  1.2364  0.5138
   21MET     c2 3915   4.824  -0.211   3.849  0.4455  0.3372 -0.5283
   21MET      h 3916   4.799  -0.118   3.899  1.3776  0.1391  0.3145
   21MET      h 3917   4.794  -0.210   3.744 -0.7151 -2.1473 -0.2682
   21MET     c2 3918   4.744  -0.322   3.924  0.8057 -0.1758  0.1004
   21MET      h 3919   4.765  -0.422   3.887 -1.2646 -0.7939  0.5575
   21MET      h 3920   4.783  -0.316   4.026  0.7057 -0.3624  0.1488
   21MET     c2 3921   4.590  -0.306   3.914 -0.1380  0.0890  0.3884
   21MET      h 3922   4.565  -0.310   3.808 -0.1312  1.2004  0.3415
   21MET      h 3923   4.538  -0.379   3.976  1.5310  1.1215  3.0998
   21MET     c3 3924   4.556  -0.166   3.975  0.3238 -0.2278 -0.1088
   21MET      h 3925   4.449  -0.149   3.988  0.4623  0.6090 -0.0144
   21MET      h 3926   4.553  -0.272   3.949 -3.0723 -0.0297 -0.7850
   21MET      h 3927   4.604  -0.162   4.073  1.2760 -0.3993 -0.5592
   22MET    c51 3928   4.025   9.732   8.206  0.0138  0.5515  0.3830
   22MET    c52 3929   4.054   9.602   8.172  0.7471  0.5432 -0.0698
   22MET    c52 3930   4.004   9.494   8.258 -0.1123 -0.4056 -0.6637
   22MET    c51 3931   3.937   9.525   8.380 -0.0766 -0.3294 -0.5948
   22MET    c50 3932   3.918   9.660   8.414 -0.0231  0.5846  0.5234
   22MET    c50 3933   3.964   9.763   8.324  0.5274 -0.6657  0.2556
   22MET    np0 3934   3.938   9.889   8.366  0.0035  0.9348  0.2136
   22MET    sp0 3935   3.857   9.875   8.506 -0.4067  0.3824 -0.1960
   22MET    np0 3936   3.854   9.710   8.512  0.4544  0.0126  0.2788
   22MET    cs0 3937   4.071   9.812   8.106 -0.5143  0.0816  0.6358
   22MET    c53 3938   4.145   9.733   8.024 -0.2777 -0.1484  0.2671
   22MET    np1 3939   4.124   9.602   8.054  0.8212 -0.0851  0.0832
   22MET    cs0 3940   3.896   9.410   8.442  0.1298 -0.4855  0.0729
   22MET    c53 3941   3.947   9.307   8.368  0.2177 -0.3053  1.1342
   22MET    np1 3942   4.024   9.356   8.264 -0.4833  0.4072 -0.8090
   22MET    cs2 3943   4.217   9.809   7.932 -0.2186 -0.0043  0.6411
   22MET    cs1 3944   4.182   9.947   7.933 -0.2429 -0.2664  0.2095
   22MET    sp1 3945   4.084   9.987   8.068  0.3970 -0.3360  0.1710
   22MET    cs2 3946   3.903   9.186   8.417 -0.0896 -0.8363  0.4283
   22MET    cs1 3947   3.830   9.197   8.533  0.2953  0.2188 -1.0676
   22MET    sp1 3948   3.813   9.361   8.588 -0.3369 -0.1922 -0.0025
   22MET    c54 3949   4.242  10.024   7.837 -0.0708 -1.0315 -0.5056
   22MET    cs3 3950   4.327   9.946   7.759 -0.5028 -0.2981  0.5476
   22MET    sp2 3951   4.335   9.779   7.820  0.3832 -0.1881 -0.0454
   22MET    c54 3952   3.767   9.077   8.583  0.3451 -0.0827 -0.4757
   22MET    cs3 3953   3.798   8.966   8.496  0.0604  0.0021 -0.2393
   22MET    sp2 3954   3.901   9.021   8.360 -0.4589 -0.1833  0.1628
   22MET    c=0 3955   4.407   9.999   7.659 -0.2966 -0.3997 -0.2910
   22MET    c=1 3956   4.535   9.972   7.607 -0.5003 -0.6718 -0.8393
   22MET    c=0 3957   3.751   8.833   8.521  0.3695  0.2931 -0.1089
   22MET    c=1 3958   3.757   8.707   8.461 -0.4598 -1.0573 -0.4142
   22MET     c2 3959   4.172   9.492   7.969  0.2713 -0.8619 -0.9656
   22MET     c2 3960   4.113   9.261   8.203 -0.5084  0.3951 -0.3222
   22MET     c2 3961   3.676   9.068   8.708 -0.6993 -0.8896  0.7569
   22MET     c2 3962   4.196  10.157   7.810 -0.3656 -0.6839 -0.2129
   22MET    c=2 3963   4.584  10.027   7.475  0.1330  1.1352 -0.2887
   22MET    c55 3964   4.728   9.987   7.468  0.4391 -0.3644  0.6033
   22MET    c56 3965   4.753   9.895   7.572  0.1103  0.3706  0.4377
   22MET     c' 3966   4.643   9.891   7.664 -0.3923  0.3815  0.6370
   22MET    c=2 3967   3.694   8.579   8.504 -0.0182  0.4451 -0.3268
   22MET    c55 3968   3.719   8.484   8.386 -0.7212 -0.6812  0.3565
   22MET    c56 3969   3.780   8.551   8.281 -0.2712 -0.3713  0.1171
   22MET     c' 3970   3.828   8.683   8.329  0.1337  0.0805  0.7886
   22MET    cp3 3971   4.876   9.828   7.591 -0.1157 -0.1668 -0.9154
   22MET    cp2 3972   4.977   9.855   7.503  0.2351 -0.3893  0.0061
   22MET    cp1 3973   4.953   9.952   7.401 -0.1662 -0.5948  0.2762
   22MET    cp0 3974   4.831  10.018   7.378 -0.8203 -0.8159 -0.6461
   22MET    cp3 3975   3.806   8.494   8.158  0.8767 -0.1100  0.3511
   22MET    cp2 3976   3.763   8.366   8.138  0.4995 -0.6620 -0.1449
   22MET    cp1 3977   3.696   8.293   8.237  0.2194  0.2778  0.1854
   22MET    cp0 3978   3.680   8.350   8.363  0.1060  0.1619 -0.4984
   22MET     o' 3979   4.640   9.824   7.766  0.2274 -0.3375 -0.4186
   22MET     o' 3980   3.901   8.757   8.258  0.1754  0.1848 -0.5722
   22MET      f 3981   5.059   9.981   7.327  0.1270 -0.0642  0.5016
   22MET      f 3982   5.093   9.792   7.527 -0.2474 -0.0561 -0.1403
   22MET      f 3983   3.776   8.298   8.022 -0.4018 -0.1531  0.1252
   22MET      f 3984   3.670   8.166   8.208  0.4163  0.0505 -0.0870
   22MET    c=3 3985   4.519  10.102   7.380  0.2751 -0.3111 -0.4178
   22MET    ct1 3986   4.582  10.141   7.259 -0.3048 -0.1946  0.4326
   22MET    nt1 3987   4.635  10.180   7.162  0.1554  0.3568 -0.1629
   22MET    ct0 3988   4.384  10.133   7.379  0.2262  0.5733  0.5923
   22MET    nt0 3989   4.267  10.160   7.383 -0.5806 -0.2487 -0.2798
   22MET    c=3 3990   3.633   8.542   8.620  0.2894 -0.3139 -0.4755
   22MET    ct0 3991   3.628   8.619   8.738  0.1383  0.0149  0.4300
   22MET    nt0 3992   3.629   8.687   8.831 -0.0205 -0.4795 -0.5354
   22MET    ct1 3993   3.566   8.421   8.650  0.2212  0.3563 -0.6200
   22MET    nt1 3994   3.515   8.318   8.673  0.4067  0.0609  0.6589
   22MET      h 3995   4.346  10.067   7.602  0.5456  0.8091  0.2202
   22MET      h 3996   3.700   8.823   8.616 -1.1424 -0.2017 -0.9564
   22MET      h 3997   4.238   9.425   8.023 -0.0088 -1.9946 -2.0030
   22MET      h 3998   4.249   9.526   7.900  1.6326  1.7388  1.7192
   22MET      h 3999   4.132   9.284   8.099  1.4449  1.2016  0.2041
   22MET      h 4000   4.067   9.162   8.193  0.4708 -0.0449 -0.4989
   22MET      h 4001   3.580   9.020   8.691 -1.6367  0.9208  0.8768
   22MET      h 4002   3.660   9.171   8.738  1.5164 -0.3982  0.3848
   22MET      h 4003   4.276  10.192   7.745 -0.3660 -1.7638 -0.8058
   22MET      h 4004   4.191  10.221   7.898 -0.1867  0.3960 -0.9847
   22MET     ha 4005   4.885   9.759   7.674  0.7297 -0.9350 -1.6428
   22MET     ha 4006   4.823  10.087   7.296 -1.0669  0.7702  0.7032
   22MET     ha 4007   3.857   8.540   8.074 -1.7739  0.0980 -1.2121
   22MET     ha 4008   3.648   8.281   8.440  3.0611 -1.6098 -0.7612
   22MET     c1 4009   4.062   9.429   7.886  0.0466 -0.5891  0.4893
   22MET      h 4010   3.969   9.423   7.942  0.2391 -0.0578  0.8707
   22MET     c2 4011   4.097   9.290   7.828  0.5829 -0.1039 -0.3260
   22MET      h 4012   4.100   9.306   7.720 -0.4660  1.4314 -0.1538
   22MET      h 4013   4.191   9.246   7.862 -0.7562 -1.6301  1.5144
   22MET     c2 4014   3.984   9.183   7.852 -0.8109 -0.8424  0.0905
   22MET      h 4015   3.999   9.137   7.949 -1.0615  2.4081  1.7304
   22MET      h 4016   3.884   9.227   7.857 -0.0865  0.8831 -0.0540
   22MET     c2 4017   3.973   9.076   7.743 -0.0978  0.5213 -0.3395
   22MET      h 4018   3.964   9.121   7.644 -0.5697  1.0214 -0.0728
   22MET      h 4019   4.059   9.010   7.745 -0.6850 -0.2317  1.0692
   22MET     c3 4020   3.853   8.989   7.772 -0.1063 -0.7586 -0.8296
   22MET      h 4021   3.865   8.923   7.859  0.2896 -0.6147 -0.7766
   22MET      h 4022   3.767   9.054   7.786  1.6028  1.1884  0.8527
   22MET      h 4023   3.835   8.923   7.687  1.3694 -0.3008 -1.5160
   22MET     c1 4024   4.239   9.241   8.289 -0.3554 -0.5046  0.8524
   22MET      h 4025   4.206   9.208   8.387 -2.4532 -2.6280 -0.5211
   22MET     c2 4026   4.333   9.364   8.318  0.7061  0.0739  0.1327
   22MET      h 4027   4.347   9.419   8.224 -1.8398  2.8745  1.2941
   22MET      h 4028   4.276   9.442   8.368 -0.2304  0.3222 -1.2944
   22MET     c2 4029   4.450   9.326   8.393 -0.9138  0.7562  0.2670
   22MET      h 4030   4.434   9.244   8.463  1.9203  0.1466  0.2621
   22MET      h 4031   4.520   9.278   8.324 -0.0934 -0.7657  2.1044
   22MET     c2 4032   4.507   9.456   8.461  0.0555 -0.6380 -0.5122
   22MET      h 4033   4.521   9.541   8.394 -0.6712 -0.2886 -0.2134
   22MET      h 4034   4.596   9.425   8.515 -0.8890 -2.7057 -0.1092
   22MET     c3 4035   4.656   9.430   8.511  0.3732  0.9951 -0.7047
   22MET      h 4036   4.697   9.528   8.538 -0.1283  0.6411  1.4713
   22MET      h 4037   4.637   9.368   8.599  2.2724  2.1734  0.5862
   22MET      h 4038   4.723   9.377   8.444  0.9979 -0.6694  1.1956
   22MET     c2 4039   4.045   9.522   7.766  0.2587 -0.4119 -0.3370
   22MET      h 4040   4.015   9.612   7.821  0.4480  1.3356 -3.0029
   22MET      h 4041   4.140   9.533   7.714  0.4323  0.3716  0.1272
   22MET     c3 4042   3.927   9.484   7.674  0.0215  0.5769  0.1233
   22MET      h 4043   3.966   9.468   7.574 -0.3622  1.1690 -0.1203
   22MET      h 4044   3.863   9.400   7.699  0.1806  0.1166 -0.9721
   22MET      h 4045   3.856   9.566   7.669 -0.3435  0.2634  0.1319
   22MET     c2 4046   4.321   9.125   8.227  0.4098 -0.0796  0.1701
   22MET      h 4047   4.400   9.089   8.292  1.7866  1.1010 -0.8156
   22MET      h 4048   4.246   9.046   8.224 -2.5297  2.6384 -0.9805
   22MET     c3 4049   4.383   9.136   8.083 -0.2628 -0.2046 -0.1348
   22MET      h 4050   4.491   9.118   8.083  0.2585  2.6257  1.5959
   22MET      h 4051   4.346   9.064   8.010 -0.7525  1.2170 -1.2948
   22MET      h 4052   4.370   9.237   8.044 -0.3287 -1.0504 -2.3521
   22MET     c2 4053   3.757   9.011   8.822 -0.0841 -0.1473  0.5250
   22MET      h 4054   3.695   9.029   8.911 -0.8668  1.2746 -0.2783
   22MET      h 4055   3.766   8.904   8.807 -1.3742 -0.3610  1.1989
   22MET     c2 4056   3.904   9.065   8.846 -0.3162 -0.7234 -0.3698
   22MET      h 4057   3.939   9.127   8.763 -0.0126 -0.1253  0.1973
   22MET      h 4058   3.906   9.137   8.928  1.9759 -0.6527 -0.4624
   22MET     c2 4059   4.004   8.947   8.871  0.1643 -0.6100 -0.0998
   22MET      h 4060   4.101   8.993   8.888 -0.8615  0.9915  1.6262
   22MET      h 4061   3.972   8.896   8.962 -0.5480 -2.1201 -1.1619
   22MET     c2 4062   4.024   8.854   8.749 -0.0232 -0.0250 -0.4876
   22MET      h 4063   3.932   8.806   8.714 -0.1808  1.6756 -2.5476
   22MET      h 4064   4.056   8.920   8.668  1.4247  0.5189  0.5149
   22MET     c2 4065   4.135   8.763   8.782  0.0115  0.4493 -0.0898
   22MET      h 4066   4.212   8.796   8.851  1.6538 -1.4595 -0.9431
   22MET      h 4067   4.187   8.736   8.690  0.7725 -2.5168  1.1515
   22MET     c2 4068   4.078   8.632   8.844  0.2889  0.6958 -0.2642
   22MET      h 4069   4.024   8.659   8.935  0.0341  2.1979 -0.8499
   22MET      h 4070   4.006   8.584   8.777  0.5277  0.7185 -0.5375
   22MET     c2 4071   4.202   8.541   8.884  0.4102  0.0183 -0.3729
   22MET      h 4072   4.285   8.607   8.906  1.5951 -1.8285  0.7719
   22MET      h 4073   4.246   8.482   8.804  1.3592 -0.9636  0.8656
   22MET     c2 4074   4.159   8.460   9.008  0.3308 -0.0394  0.3111
   22MET      h 4075   4.171   8.526   9.094 -2.5258  2.5299 -1.1580
   22MET      h 4076   4.051   8.443   9.009  0.7228 -2.7987  0.6880
   22MET     c2 4077   4.246   8.340   9.010  0.4737 -0.7713 -0.4966
   22MET      h 4078   4.349   8.376   9.010  0.2869 -0.1189  2.5333
   22MET      h 4079   4.247   8.289   8.914  2.4136 -1.5603 -0.0849
   22MET     c3 4080   4.214   8.250   9.128 -1.0274 -0.2933  0.0909
   22MET      h 4081   4.140   8.287   9.199  0.0303  0.6585  0.7110
   22MET      h 4082   4.179   8.150   9.102 -2.9987 -0.0307  1.5660
   22MET      h 4083   4.312   8.239   9.173 -0.0040  0.4715 -1.8967
   22MET     c2 4084   4.067  10.156   7.731  0.4388  0.6940 -0.1375
   22MET      h 4085   3.985  10.130   7.798  0.8360  0.8778  0.4207
   22MET      h 4086   4.045  10.254   7.689 -0.4259  0.4799 -0.2005
   22MET     c2 4087   4.055  10.051   7.625 -0.9041  0.3619  0.3418
   22MET      h 4088   4.136  10.063   7.553  0.4004  2.6558  2.1253
   22MET      h 4089   4.062   9.950   7.667  1.9145  0.9669  1.3985
   22MET     c2 4090   3.920  10.070   7.554  1.2197 -0.1076  0.6059
   22MET      h 4091   3.843  10.088   7.629  1.0248  1.5136  0.0261
   22MET      h 4092   3.931  10.163   7.498  1.4642 -0.3294  0.2867
   22MET     c2 4093   3.869   9.954   7.463  0.0336  0.3200 -0.0832
   22MET      h 4094   3.807   9.994   7.382 -2.6446 -2.2388  0.6025
   22MET      h 4095   3.815   9.879   7.521 -1.4083  2.5004  1.4553
   22MET     c2 4096   3.987   9.876   7.408  0.1793  0.2470 -0.4735
   22MET      h 4097   4.055   9.947   7.360  0.2932  0.6322  0.2535
   22MET      h 4098   4.041   9.822   7.485  0.5871  0.3163 -0.7078
   22MET     c2 4099   3.962   9.779   7.296 -0.0176  0.4333 -0.3691
   22MET      h 4100   3.906   9.695   7.337 -1.2334  1.5744  0.3501
   22MET      h 4101   3.908   9.817   7.210  0.3427  0.4634 -0.5815
   22MET     c2 4102   4.097   9.736   7.244  0.2657 -0.3337 -0.0356
   22MET      h 4103   4.140   9.810   7.177  4.0927 -2.7145 -0.3411
   22MET      h 4104   4.157   9.724   7.334  0.0718  1.4515  0.3364
   22MET     c2 4105   4.094   9.597   7.176  0.4578 -0.3223  0.1818
   22MET      h 4106   4.196   9.564   7.156  0.8757  1.1817 -0.2246
   22MET      h 4107   4.046   9.527   7.244 -0.7630  0.0614 -0.2735
   22MET     c2 4108   4.013   9.598   7.051 -0.0504  1.0330 -0.3884
   22MET      h 4109   3.922   9.658   7.053 -1.3436 -0.8149 -2.2826
   22MET      h 4110   4.076   9.635   6.970 -0.7879 -0.1072 -1.5003
   22MET     c3 4111   3.974   9.457   7.032  0.2170 -0.3105 -0.7558
   22MET      h 4112   4.036   9.368   7.019  0.7288  0.0100 -0.5031
   22MET      h 4113   4.050   9.534   7.018 -0.4310  0.3641 -0.6273
   22MET      h 4114   3.912   9.456   6.942  1.3032  1.2485 -1.5507
   23MET    c51 4115   9.926   2.467   1.559 -0.1469  0.3738  0.1294
   23MET    c52 4116   9.862   2.427   1.678  0.3139  0.0351 -0.1402
   23MET    c52 4117   9.949   2.402   1.799 -0.0079  0.0770 -0.3571
   23MET    c51 4118  10.090   2.431   1.785 -0.8676 -0.1468 -0.2233
   23MET    c50 4119  10.149   2.475   1.661  0.1463  0.0348 -0.5462
   23MET    c50 4120  10.068   2.495   1.547  0.3390 -0.3714 -0.7850
   23MET    np0 4121  10.133   2.538   1.446 -0.1756  0.2791  0.3405
   23MET    sp0 4122  10.282   2.567   1.488 -0.3105 -0.3169 -0.5519
   23MET    np0 4123  10.273   2.500   1.638  0.5175 -0.2625 -0.1967
   23MET    cs0 4124   9.834   2.485   1.458  0.3376  0.6942  0.4362
   23MET    c53 4125   9.715   2.449   1.506  0.5717 -0.0718 -0.1513
   23MET    np1 4126   9.725   2.425   1.646  0.0045 -0.0625 -0.3169
   23MET    cs0 4127  10.150   2.392   1.906 -0.5965  0.6606 -0.4517
   23MET    c53 4128  10.050   2.366   1.995  1.0662  0.1024  0.1276
   23MET    np1 4129   9.929   2.364   1.927 -0.2446 -0.5938  0.7939
   23MET    cs2 4130   9.613   2.459   1.408  0.9578  0.1507  0.2580
   23MET    cs1 4131   9.664   2.502   1.288  0.3774  0.5614 -0.3829
   23MET    sp1 4132   9.835   2.527   1.288  0.3857  0.2000 -0.2093
   23MET    cs2 4133  10.095   2.320   2.124  0.0313 -0.2974  1.0460
   23MET    cs1 4134  10.231   2.332   2.137  0.9350 -0.1561 -0.4635
   23MET    sp1 4135  10.306   2.383   1.988  0.0217 -0.5219  0.0785
   23MET    c54 4136   9.567   2.529   1.186 -0.0406  0.1212 -0.1042
   23MET    cs3 4137   9.438   2.502   1.232 -0.4292  0.5733  0.1931
   23MET    sp2 4138   9.439   2.439   1.400 -0.0292  0.2583  0.3859
   23MET    c54 4139  10.287   2.293   2.260 -0.5864 -0.2780  0.9547
   23MET    cs3 4140  10.181   2.263   2.351  0.2347 -0.2221  0.7437
   23MET    sp2 4141  10.022   2.286   2.273 -0.0694  0.2255 -0.3790
   23MET    c=0 4142   9.329   2.479   1.139  0.4372 -0.2591 -0.5477
   23MET    c=1 4143   9.216   2.399   1.128  0.4257  0.0530 -0.3305
   23MET    c=0 4144  10.209   2.217   2.488  0.0408 -0.1978  0.3827
   23MET    c=1 4145  10.142   2.185   2.603 -0.3311 -0.1743  0.2048
   23MET     c2 4146   9.598   2.401   1.722  0.1180  0.2189  0.9503
   23MET     c2 4147   9.813   2.319   2.004  0.6679 -0.1420  0.8568
   23MET     c2 4148  10.436   2.287   2.277  0.1806 -0.7023  0.3260
   23MET     c2 4149   9.607   2.564   1.038  0.2034  0.4571 -0.6061
   23MET    c=2 4150   9.113   2.394   1.011  0.0077 -0.1769 -0.1346
   23MET    c55 4151   9.018   2.281   1.046  0.1269  0.4032  0.5166
   23MET    c56 4152   9.049   2.223   1.172 -0.0167 -0.4906  0.1758
   23MET     c' 4153   9.173   2.291   1.224  0.3937 -0.0881  0.1457
   23MET    c=2 4154  10.202   2.122   2.731  0.5509 -0.0790  0.1552
   23MET    c55 4155  10.091   2.119   2.832 -0.8201 -0.1874  0.4108
   23MET    c56 4156   9.973   2.172   2.772  0.1239  0.4442  0.5901
   23MET     c' 4157   9.996   2.204   2.629 -0.5182  0.1663  0.4450
   23MET    cp3 4158   8.971   2.130   1.227  0.3944  0.1100 -0.3239
   23MET    cp2 4159   8.871   2.075   1.156 -0.0630  0.5055 -1.4369
   23MET    cp1 4160   8.832   2.129   1.036 -0.1748 -0.7298 -0.0917
   23MET    cp0 4161   8.903   2.229   0.975 -0.2773  0.3783  0.2279
   23MET    cp3 4162   9.852   2.193   2.839  0.7434 -0.3176 -0.2446
   23MET    cp2 4163   9.851   2.171   2.973 -0.2208  0.2037 -0.6664
   23MET    cp1 4164   9.961   2.112   3.035 -0.1623 -0.3777 -0.0737
   23MET    cp0 4165  10.082   2.090   2.969  0.6461  0.1532 -0.2257
   23MET     o' 4166   9.223   2.260   1.331  0.0241  0.0116  0.3308
   23MET     o' 4167   9.913   2.245   2.554  0.2367  0.0213  0.2341
   23MET      f 4168   8.728   2.078   0.975 -0.1414 -0.1856 -0.1843
   23MET      f 4169   8.807   1.968   1.207  0.0022 -0.3142  0.2632
   23MET      f 4170   9.750   2.203   3.050 -0.6911 -0.2389  0.7916
   23MET      f 4171   9.964   2.109   3.172  0.2985 -0.1908 -0.1034
   23MET    c=3 4172   9.106   2.474   0.899  0.0616 -0.1991  0.1459
   23MET    ct1 4173   9.005   2.454   0.803  0.0817  0.2705  0.2559
   23MET    nt1 4174   8.915   2.438   0.725  0.0483 -0.0997  0.0827
   23MET    ct0 4175   9.184   2.586   0.866  0.1710 -0.0046  0.2109
   23MET    nt0 4176   9.253   2.674   0.854  0.3791 -0.5845 -1.0989
   23MET    c=3 4177  10.328   2.080   2.767 -0.0371  0.0145  0.2751
   23MET    ct0 4178  10.439   2.072   2.672 -0.1148 -0.3578 -0.5953
   23MET    nt0 4179  10.522   2.063   2.593 -0.7054 -0.1284 -0.1403
   23MET    ct1 4180  10.366   2.037   2.893  0.0355 -0.5931  0.1440
   23MET    nt1 4181  10.406   1.997   2.994 -0.7706  0.3149  0.0704
   23MET      h 4182   9.340   2.556   1.064 -1.1197 -0.7741 -1.3440
   23MET      h 4183  10.314   2.203   2.513  0.3769  1.1403 -0.2423
   23MET      h 4184   9.618   2.331   1.803  1.3875  1.3681  1.6434
   23MET      h 4185   9.546   2.333   1.654  0.6302  0.1687  0.6081
   23MET      h 4186   9.718   2.358   1.966  0.4886 -2.3911 -1.1271
   23MET      h 4187   9.818   2.372   2.099  1.4178  0.3008  0.5755
   23MET      h 4188  10.459   2.276   2.383  2.3629 -0.0743 -0.0531
   23MET      h 4189  10.463   2.389   2.246 -2.1103  0.3462  1.6883
   23MET      h 4190   9.684   2.641   1.043  0.9180 -0.3341  0.6971
   23MET      h 4191   9.524   2.606   0.980 -0.1134 -0.3338 -0.7323
   23MET     ha 4192   9.004   2.094   1.324  0.4353  0.9898 -0.0141
   23MET     ha 4193   8.863   2.271   0.884  0.0160  1.6096  0.6591
   23MET     ha 4194   9.772   2.232   2.777  0.4206 -1.0473 -0.2831
   23MET     ha 4195  10.154   2.050   3.039  0.9398  0.8228 -0.1326
   23MET     c1 4196   9.533   2.536   1.752 -0.1388  0.2311 -0.2843
   23MET      h 4197   9.520   2.599   1.664 -0.7643  0.8531  0.2542
   23MET     c2 4198   9.629   2.597   1.855 -0.3575 -0.2185  0.0945
   23MET      h 4199   9.602   2.551   1.950  0.5688  1.0436  0.9872
   23MET      h 4200   9.733   2.566   1.843 -0.2686 -0.2403  0.9280
   23MET     c2 4201   9.627   2.747   1.839 -0.2137 -0.0962  0.2747
   23MET      h 4202   9.651   2.763   1.733  2.5661  0.9332  1.0010
   23MET      h 4203   9.531   2.783   1.874  0.0717  0.3341  0.6140
   23MET     c2 4204   9.747   2.810   1.918  0.3898  0.3669  0.6534
   23MET      h 4205   9.737   2.918   1.904 -0.5613 -0.1677 -3.6694
   23MET      h 4206   9.743   2.793   2.025 -1.3700  1.3263  0.7723
   23MET     c3 4207   9.883   2.777   1.855 -0.0269 -0.1898  0.5212
   23MET      h 4208   9.881   2.781   1.746  2.4002 -0.9891  0.4336
   23MET      h 4209   9.945   2.855   1.899  1.1690 -1.5006  1.2144
   23MET      h 4210   9.940   2.694   1.896 -1.6291 -0.7468  1.6987
   23MET     c1 4211   9.808   2.164   2.009  0.7146  1.4811 -0.2722
   23MET      h 4212   9.893   2.124   2.064  0.1445 -0.8604 -1.0488
   23MET     c2 4213   9.779   2.092   1.865  0.4429 -0.0957 -1.3003
   23MET      h 4214   9.674   2.065   1.871  0.8701 -1.2465  1.5446
   23MET      h 4215   9.794   2.171   1.790  2.0246  3.3202  2.4199
   23MET     c2 4216   9.862   1.975   1.819  0.3577 -0.1556 -0.6880
   23MET      h 4217   9.864   1.898   1.896  1.1280  0.6207  0.0686
   23MET      h 4218   9.813   1.917   1.741 -1.7654 -2.1187  2.0086
   23MET     c2 4219   9.992   2.027   1.773 -0.9401 -0.7360 -0.2816
   23MET      h 4220  10.042   2.089   1.848 -0.8820 -3.0819  1.6659
   23MET      h 4221  10.062   1.952   1.735  0.1289 -0.1611  0.5077
   23MET     c3 4222   9.989   2.088   1.641  0.0557  0.1071 -0.1465
   23MET      h 4223  10.054   2.176   1.634 -0.4679  0.5053 -0.0769
   23MET      h 4224  10.037   2.016   1.574  0.8821 -0.3221  0.9002
   23MET      h 4225   9.894   2.115   1.594  0.4104  0.0962 -0.8806
   23MET     c2 4226   9.396   2.512   1.814  0.2107 -1.0618  0.4020
   23MET      h 4227   9.392   2.423   1.876 -0.5645 -1.0913  0.3115
   23MET      h 4228   9.371   2.601   1.872 -1.7997 -0.9394 -0.6441
   23MET     c3 4229   9.284   2.488   1.711 -0.2456  0.1360 -0.0105
   23MET      h 4230   9.273   2.572   1.642  0.7773  0.0847 -0.2322
   23MET      h 4231   9.307   2.403   1.647  0.2635  0.0779  0.2542
   23MET      h 4232   9.183   2.476   1.750 -1.0722  0.2791 -2.0340
   23MET     c2 4233   9.683   2.135   2.102 -0.3234 -0.2589  1.1938
   23MET      h 4234   9.718   2.170   2.199 -1.0103  3.1477  0.2876
   23MET      h 4235   9.588   2.175   2.066 -0.0173 -2.1705 -1.9665
   23MET     c3 4236   9.665   1.986   2.128 -0.5410  0.5148 -0.4023
   23MET      h 4237   9.757   1.934   2.156 -0.8373  0.4732  0.5094
   23MET      h 4238   9.588   1.962   2.202  0.1338  0.0173  0.1409
   23MET      h 4239   9.619   1.941   2.040 -1.9288  0.6556  0.2289
   23MET     c2 4240  10.507   2.185   2.187  0.0221 -0.2292 -0.3636
   23MET      h 4241  10.487   2.084   2.221  1.5323 -0.5618 -0.3999
   23MET      h 4242  10.467   2.201   2.088 -1.5567 -1.1323  0.1155
   23MET     c2 4243  10.660   2.210   2.183  0.2328 -0.3545 -0.2277
   23MET      h 4244  10.697   2.230   2.283 -1.1668 -4.6011  1.2412
   23MET      h 4245  10.713   2.120   2.151  2.0587  0.1527  1.3179
   23MET     c2 4246  10.695   2.317   2.084  0.4368  0.0789  0.3975
   23MET      h 4247  10.655   2.286   1.987  1.4269 -0.6722  0.2138
   23MET      h 4248  10.647   2.411   2.111 -1.0531 -0.3866 -0.5373
   23MET     c2 4249  10.847   2.326   2.074 -0.4779 -0.1934  0.4003
   23MET      h 4250  10.875   2.373   2.169 -2.6232 -1.2457  1.5900
   23MET      h 4251  10.893   2.228   2.066  1.4667  0.7805 -0.8715
   23MET     c2 4252  10.901   2.415   1.957  0.0887 -0.5710 -0.5315
   23MET      h 4253  11.010   2.409   1.954  0.1366  0.4770 -1.0591
   23MET      h 4254  10.875   2.519   1.978  0.2216 -0.4273 -1.0726
   23MET     c2 4255  10.853   2.390   1.812  0.2448  0.5412  0.7217
   23MET      h 4256  10.881   2.293   1.770 -0.7132  1.7794 -3.0252
   23MET      h 4257  10.744   2.395   1.810  0.2684  0.7571 -0.8500
   23MET     c2 4258  10.897   2.503   1.717 -0.0616  0.2356 -0.4337
   23MET      h 4259  11.005   2.516   1.727 -0.3194  1.0703  1.4445
   23MET      h 4260  10.851   2.599   1.739 -0.6042  0.2014 -1.4070
   23MET     c2 4261  10.858   2.463   1.577 -0.2195 -0.1750 -0.4653
   23MET      h 4262  10.890   2.370   1.530 -0.1397 -0.4028  0.0395
   23MET      h 4263  10.750   2.451   1.573 -0.2978  1.0185 -2.7608
   23MET     c2 4264  10.877   2.577   1.484 -0.3349 -0.0877  0.0737
   23MET      h 4265  10.979   2.616   1.487 -0.4574  0.1832  3.0010
   23MET      h 4266  10.807   2.656   1.511 -0.2061  0.0660 -0.0400
   23MET     c3 4267  10.847   2.544   1.341  1.0550 -0.1926  0.3623
   23MET      h 4268  10.909   2.467   1.295 -0.1070 -1.4024  0.7774
   23MET      h 4269  10.745   2.505   1.337  0.6505  0.7797  0.9635
   23MET      h 4270  10.844   2.642   1.293  0.8534  1.6346  3.9330
   23MET     c2 4271   9.659   2.443   0.951 -0.2034 -0.4752  0.2562
   23MET      h 4272   9.689   2.483   0.854 -1.4826  0.7848  0.3578
   23MET      h 4273   9.739   2.396   1.008 -0.9562 -1.5862  0.4399
   23MET     c2 4274   9.556   2.330   0.922  0.4361 -0.1452 -0.1584
   23MET      h 4275   9.457   2.376   0.915  1.1904  1.3206 -1.5840
   23MET      h 4276   9.565   2.289   0.822  0.0094  0.0393 -0.2752
   23MET     c2 4277   9.569   2.215   1.032 -0.5574  0.0060  0.5910
   23MET      h 4278   9.654   2.152   1.006 -2.0317 -1.3336 -1.1867
   23MET      h 4279   9.576   2.247   1.136  0.3035 -1.6579  1.0674
   23MET     c2 4280   9.449   2.121   1.026  0.4131  0.4421  0.0142
   23MET      h 4281   9.444   2.065   0.933  0.2438  2.0245 -0.9513
   23MET      h 4282   9.356   2.178   1.019  0.3994  0.5484  1.0475
   23MET     c2 4283   9.437   2.024   1.146  0.3668 -0.6352  0.4068
   23MET      h 4284   9.525   1.960   1.154 -1.4002 -3.0750  0.7238
   23MET      h 4285   9.447   2.078   1.240 -1.5350  3.0501 -1.3956
   23MET     c2 4286   9.311   1.939   1.133  0.3884  0.3270 -0.3068
   23MET      h 4287   9.224   2.005   1.129  0.3950  0.3681  0.2784
   23MET      h 4288   9.309   1.884   1.039 -0.4495 -1.9948  1.0493
   23MET     c2 4289   9.282   1.828   1.245  0.6245  0.4805 -0.3755
   23MET      h 4290   9.366   1.762   1.265  0.2312  0.3325  0.8291
   23MET      h 4291   9.251   1.865   1.343  0.4123 -1.9554  0.4969
   23MET     c2 4292   9.167   1.737   1.200  0.5944 -0.2031  0.5110
   23MET      h 4293   9.081   1.803   1.188  1.3050  0.1681 -3.1089
   23MET      h 4294   9.200   1.702   1.102  0.0204 -0.0634  0.2634
   23MET     c2 4295   9.148   1.627   1.310  0.9598  0.4607 -0.0802
   23MET      h 4296   9.141   1.684   1.403  1.6819  1.0450 -0.3756
   23MET      h 4297   9.054   1.573   1.300 -0.3145  2.8700 -1.8448
   23MET     c3 4298   9.262   1.522   1.321  0.3450 -0.0941  0.4914
   23MET      h 4299   9.203   1.437   1.356 -0.4188  0.0736 -0.3471
   23MET      h 4300   9.283   1.504   1.215 -2.0678 -0.0960 -0.0244
   23MET      h 4301   9.359   1.517   1.369  0.7306 -1.0780 -0.3640
   24MET    c51 4302   3.145   8.894   9.402 -0.0423  0.1197  0.0986
   24MET    c52 4303   3.263   8.831   9.354  0.0540 -0.3306 -0.1812
   24MET    c52 4304   3.377   8.826   9.440 -0.0578 -0.4591 -0.0556
   24MET    c51 4305   3.370   8.885   9.573  0.3083  0.3757  0.0703
   24MET    c50 4306   3.252   8.953   9.614  0.4547  0.0962  0.3670
   24MET    c50 4307   3.140   8.963   9.529 -0.3802  0.8120  0.2489
   24MET    np0 4308   3.036   9.020   9.587  0.7548  0.5867 -0.5610
   24MET    sp0 4309   3.082   9.076   9.731 -0.5173 -0.2345  0.0931
   24MET    np0 4310   3.237   9.020   9.725 -0.3579 -0.1660  0.6183
   24MET    cs0 4311   3.045   8.878   9.310  0.6701  0.3738  0.4128
   24MET    c53 4312   3.096   8.817   9.196  0.4862 -0.1038  0.0125
   24MET    np1 4313   3.226   8.778   9.225 -0.7297 -0.0909  0.5061
   24MET    cs0 4314   3.484   8.844   9.641 -0.0250 -0.3282  0.4241
   24MET    c53 4315   3.564   8.768   9.555 -0.0662 -0.1878 -0.6597
   24MET    np1 4316   3.503   8.764   9.431 -0.6524  0.0943  0.1337
   24MET    cs2 4317   3.005   8.807   9.091 -0.2751 -0.7187 -0.2347
   24MET    cs1 4318   2.881   8.854   9.133 -0.0441 -0.8121 -0.0473
   24MET    sp1 4319   2.881   8.942   9.288 -0.2041 -0.2108 -0.2254
   24MET    cs2 4320   3.678   8.714   9.617  1.0536 -0.0393 -0.5439
   24MET    cs1 4321   3.682   8.745   9.750 -0.3536  0.0861 -0.6203
   24MET    sp1 4322   3.554   8.855   9.791  0.0096 -0.4395 -0.1790
   24MET    c54 4323   2.785   8.834   9.036  0.0713 -0.0894 -0.1899
   24MET    cs3 4324   2.835   8.761   8.922  0.2075  0.4886  0.8765
   24MET    sp2 4325   3.010   8.746   8.929 -0.2398  0.0365 -0.0678
   24MET    c54 4326   3.774   8.680   9.828  0.3089 -0.1392 -0.0974
   24MET    cs3 4327   3.856   8.606   9.744 -0.2687  0.3950  0.3105
   24MET    sp2 4328   3.804   8.607   9.577  0.0116  0.0944  0.1028
   24MET    c=0 4329   2.739   8.717   8.820 -0.3329 -0.2690  0.0285
   24MET    c=1 4330   2.747   8.666   8.691  0.0687 -0.1680 -0.2932
   24MET    c=0 4331   3.969   8.533   9.794 -0.0913 -0.3740 -0.0938
   24MET    c=1 4332   4.066   8.443   9.750  0.3833 -0.4077  0.4781
   24MET     c2 4333   3.288   8.684   9.132 -1.2274 -0.3816 -0.2762
   24MET     c2 4334   3.575   8.689   9.324 -0.8380  0.3650 -0.9213
   24MET     c2 4335   3.778   8.696   9.976 -0.2140  0.3808 -0.7335
   24MET     c2 4336   2.643   8.890   9.056 -0.0018  0.2525  0.4671
   24MET    c=2 4337   2.648   8.582   8.615 -0.3551  0.8538  0.1614
   24MET    c55 4338   2.709   8.552   8.480 -0.1429  0.6751  0.1501
   24MET    c56 4339   2.832   8.618   8.478  0.3619 -0.1923  0.4499
   24MET     c' 4340   2.866   8.684   8.603  0.2609  0.3452  0.4757
   24MET    c=2 4341   4.171   8.377   9.831  1.2711 -0.0104 -0.1363
   24MET    c55 4342   4.255   8.291   9.739 -0.3971 -0.3969 -0.3806
   24MET    c56 4343   4.195   8.297   9.610 -0.6546  0.0681  0.2670
   24MET     c' 4344   4.079   8.390   9.614 -0.0755 -0.1086 -0.1688
   24MET    cp3 4345   2.913   8.627   8.367 -0.2155 -0.6563 -0.0078
   24MET    cp2 4346   2.876   8.550   8.255 -0.5681  0.7103  0.9103
   24MET    cp1 4347   2.753   8.484   8.255  0.1447 -0.0570 -0.1467
   24MET    cp0 4348   2.666   8.480   8.365 -1.0347 -0.3168  0.7330
   24MET    cp3 4349   4.241   8.235   9.498 -0.1663  0.0849  0.0862
   24MET    cp2 4350   4.367   8.172   9.510 -0.3120  0.5916  0.3496
   24MET    cp1 4351   4.425   8.167   9.636 -0.5485 -0.0762  0.7060
   24MET    cp0 4352   4.371   8.219   9.750 -0.0300  0.6561 -0.1971
   24MET     o' 4353   2.971   8.746   8.612 -0.6155  0.5213 -0.2824
   24MET     o' 4354   4.015   8.415   9.514 -0.1632 -0.1836 -0.0275
   24MET      f 4355   2.721   8.410   8.146  0.0875 -0.3460  0.0353
   24MET      f 4356   2.946   8.539   8.151  0.7269  0.6563  0.3099
   24MET      f 4357   4.434   8.134   9.403  0.1290  0.7729  0.1736
   24MET      f 4358   4.539   8.097   9.634 -1.0584 -0.1961 -0.4753
   24MET    c=3 4359   2.533   8.527   8.655  1.0018  0.3212 -0.3900
   24MET    ct1 4360   2.450   8.440   8.573 -0.2960 -0.1316 -0.0888
   24MET    nt1 4361   2.383   8.362   8.515 -0.6496 -0.3050  0.1649
   24MET    ct0 4362   2.469   8.553   8.783  0.5139 -0.2676  0.4357
   24MET    nt0 4363   2.420   8.571   8.889  0.2705 -0.1541  0.3234
   24MET    c=3 4364   4.195   8.377   9.970 -0.1525 -0.1793  0.7945
   24MET    ct0 4365   4.117   8.454  10.069 -0.1202  0.0387  1.4335
   24MET    nt0 4366   4.059   8.518  10.146  0.4634  0.2381  0.7185
   24MET    ct1 4367   4.297   8.294  10.032 -0.2052 -0.2679  0.5104
   24MET    nt1 4368   4.382   8.235  10.076  0.1811  0.6558  0.0187
   24MET      h 4369   2.643   8.698   8.867 -0.0768  1.4065  1.2891
   24MET      h 4370   3.973   8.536   9.902  0.9800  0.6066 -0.1550
   24MET      h 4371   3.374   8.726   9.081 -1.5825 -0.4186 -0.9167
   24MET      h 4372   3.234   8.654   9.042 -0.5125  0.3405 -0.9532
   24MET      h 4373   3.528   8.679   9.226 -1.9518  1.7601 -0.5477
   24MET      h 4374   3.614   8.594   9.361  1.6913  1.7142 -0.0205
   24MET      h 4375   3.806   8.603  10.027  1.2636  0.9904 -0.3954
   24MET      h 4376   3.674   8.698  10.008 -0.3875 -0.2994 -1.2483
   24MET      h 4377   2.574   8.872   8.975 -0.1372 -0.5472  0.7638
   24MET      h 4378   2.639   8.998   9.073  1.4406  0.5569 -1.0053
   24MET     ha 4379   3.009   8.675   8.384  0.1975 -1.4698 -0.0429
   24MET     ha 4380   2.579   8.417   8.353 -0.2739 -0.9288 -1.9421
   24MET     ha 4381   4.198   8.255   9.401  0.7287 -0.8106 -0.5080
   24MET     ha 4382   4.431   8.198   9.837 -0.0389  3.1070  0.4523
   24MET     c1 4383   3.312   8.551   9.200 -0.1748 -0.7966  0.0963
   24MET      h 4384   3.357   8.569   9.298 -1.0623  0.0916  0.3484
   24MET     c2 4385   3.385   8.454   9.101 -0.1976  0.2084 -0.5980
   24MET      h 4386   3.318   8.415   9.025 -0.4324  0.8012 -0.7006
   24MET      h 4387   3.458   8.507   9.039 -0.5854  1.1236 -0.2758
   24MET     c2 4388   3.471   8.343   9.164  0.7162 -0.0029  0.2328
   24MET      h 4389   3.494   8.394   9.258  0.8253 -0.7962  0.6421
   24MET      h 4390   3.414   8.250   9.168  0.7960 -0.0814 -0.4476
   24MET     c2 4391   3.588   8.305   9.075  0.3663 -0.1652  0.8478
   24MET      h 4392   3.551   8.244   8.993 -0.0285  2.1670 -0.7616
   24MET      h 4393   3.632   8.397   9.035  0.2837 -1.3819 -2.1596
   24MET     c3 4394   3.696   8.233   9.160  0.6527  0.1090  0.0343
   24MET      h 4395   3.792   8.230   9.107  0.4937  1.4679 -0.3447
   24MET      h 4396   3.708   8.277   9.259  0.8562  0.7631 -0.2736
   24MET      h 4397   3.666   8.131   9.181  1.7818 -0.3170 -0.3815
   24MET     c1 4398   3.702   8.766   9.281  0.1933  0.4143  0.1780
   24MET      h 4399   3.771   8.787   9.363  0.7992  0.9932 -0.4769
   24MET     c2 4400   3.666   8.894   9.202 -0.1152  0.1493 -0.6517
   24MET      h 4401   3.638   8.868   9.100 -3.6933  0.4022  0.1952
   24MET      h 4402   3.576   8.937   9.245  0.7368  0.0755  1.3041
   24MET     c2 4403   3.759   9.008   9.210  0.0755 -0.3668  0.3733
   24MET      h 4404   3.860   8.976   9.183 -0.6894 -2.5831 -0.0132
   24MET      h 4405   3.726   9.084   9.140  0.4151  1.0692  1.7572
   24MET     c2 4406   3.788   9.060   9.352 -0.2083 -0.0749 -0.1870
   24MET      h 4407   3.877   9.005   9.385 -1.4119 -2.0148 -0.0885
   24MET      h 4408   3.705   9.025   9.412 -0.2133  0.6705  0.2437
   24MET     c3 4409   3.823   9.208   9.357 -0.1846  0.1912 -0.0265
   24MET      h 4410   3.732   9.265   9.337 -1.1163 -1.3071 -0.1355
   24MET      h 4411   3.856   9.236   9.457  0.8502  1.4035 -0.6949
   24MET      h 4412   3.902   9.230   9.285  0.9307 -0.4049  1.0150
   24MET     c2 4413   3.180   8.469   9.230  0.1853  0.2708  0.0014
   24MET      h 4414   3.096   8.523   9.187  0.5767  1.0254  0.1750
   24MET      h 4415   3.176   8.375   9.175 -2.2266 -0.0661  0.7019
   24MET     c3 4416   3.146   8.450   9.376 -0.6294 -0.0679 -0.6798
   24MET      h 4417   3.044   8.413   9.380 -0.2410 -1.1037 -0.0732
   24MET      h 4418   3.213   8.379   9.425 -0.5305  1.2998  1.2076
   24MET      h 4419   3.172   8.544   9.424  3.0021 -0.6855 -1.3208
   24MET     c2 4420   3.782   8.681   9.180 -0.5766  0.0028  0.6625
   24MET      h 4421   3.708   8.625   9.123  1.9643 -1.5789 -1.1831
   24MET      h 4422   3.848   8.741   9.118 -1.3371 -1.2173 -1.3533
   24MET     c3 4423   3.893   8.592   9.237  0.0650 -0.9787  0.0980
   24MET      h 4424   3.931   8.628   9.333 -1.0484  0.0937  0.1472
   24MET      h 4425   3.869   8.486   9.238  2.4069 -1.5448  0.7026
   24MET      h 4426   3.986   8.606   9.182  2.0562 -1.5371  3.2383
   24MET     c2 4427   3.870   8.813  10.030  0.3321 -0.3882  0.1494
   24MET      h 4428   3.884   8.794  10.136 -1.3041 -1.2164  0.2274
   24MET      h 4429   3.971   8.806   9.988  1.0083  0.4165  1.5896
   24MET     c2 4430   3.804   8.947   9.992 -0.1498 -0.0276 -0.3487
   24MET      h 4431   3.812   8.956   9.883  2.5117  1.1405 -0.0968
   24MET      h 4432   3.698   8.956  10.011  0.2312  1.7209  0.9937
   24MET     c2 4433   3.875   9.073  10.045 -0.1055 -0.2769  0.2301
   24MET      h 4434   3.905   9.066  10.150  3.5599  0.5282 -0.6847
   24MET      h 4435   3.965   9.078   9.983 -0.5598 -1.5165 -0.5394
   24MET     c2 4436   3.784   9.188  10.009 -0.3061  0.0692 -0.4994
   24MET      h 4437   3.724   9.173   9.919 -2.3058  1.1136  0.6302
   24MET      h 4438   3.710   9.194  10.089  0.1414  0.1047 -0.0915
   24MET     c2 4439   3.857   9.324  10.001 -0.6263 -0.1559  0.1388
   24MET      h 4440   3.942   9.311   9.933  0.7188 -0.8674  1.9011
   24MET      h 4441   3.912   9.339  10.094 -0.7613 -2.1648  0.5797
   24MET     c2 4442   3.770   9.435   9.949 -0.0380  0.0997  0.1373
   24MET      h 4443   3.720   9.402   9.858  1.3002 -0.6239 -0.3331
   24MET      h 4444   3.699   9.459  10.029  0.9320  0.4734  0.8911
   24MET     c2 4445   3.859   9.553   9.915 -0.7642  0.4443  0.4774
   24MET      h 4446   3.958   9.529   9.876 -0.4898  0.9707  0.8332
   24MET      h 4447   3.884   9.596  10.012 -0.3812  0.3829  0.4054
   24MET     c2 4448   3.790   9.668   9.837 -0.1886  0.7044  0.3037
   24MET      h 4449   3.745   9.628   9.747  1.2166  1.8040 -0.9148
   24MET      h 4450   3.703   9.699   9.895 -1.5410  0.7981 -1.7406
   24MET     c2 4451   3.879   9.782   9.795 -0.3755  0.1081  0.2844
   24MET      h 4452   3.933   9.748   9.706 -0.4465 -0.5681  0.4975
   24MET      h 4453   3.949   9.801   9.876 -0.1397  1.4398 -0.2155
   24MET     c3 4454   3.824   9.920   9.758  0.2664 -0.3110  0.1417
   24MET      h 4455   3.758   9.916   9.671  1.4600  2.6471 -0.9579
   24MET      h 4456   3.766   9.965   9.838  3.0114  1.5326  1.1474
   24MET      h 4457   3.910   9.986   9.745  0.6095 -0.9510 -0.9574
   24MET     c2 4458   2.576   8.817   9.173 -0.5828 -0.4561 -0.1289
   24MET      h 4459   2.568   8.709   9.158  0.2004 -0.6613  0.8457
   24MET      h 4460   2.643   8.840   9.257 -0.8974  0.4092 -0.1122
   24MET     c2 4461   2.444   8.880   9.215 -0.3764  0.2135  0.1114
   24MET      h 4462   2.440   8.989   9.212 -0.9337  0.2605  1.9736
   24MET      h 4463   2.363   8.839   9.154  1.8581 -0.7777 -2.2594
   24MET     c2 4464   2.412   8.825   9.354  0.3539 -0.3799 -0.0299
   24MET      h 4465   2.416   8.717   9.365  1.4493 -0.3616 -0.1637
   24MET      h 4466   2.492   8.854   9.423  1.4847 -0.2915 -1.3661
   24MET     c2 4467   2.272   8.853   9.402  0.2762 -0.1522  0.3249
   24MET      h 4468   2.213   8.768   9.366  0.9759 -0.1627 -0.8274
   24MET      h 4469   2.231   8.943   9.355  0.6819 -0.2514 -0.2210
   24MET     c2 4470   2.270   8.865   9.557 -0.1889  0.4091  0.2671
   24MET      h 4471   2.319   8.776   9.598 -0.5221  0.1830  0.1798
   24MET      h 4472   2.336   8.948   9.579  0.1056  0.6324 -1.4341
   24MET     c2 4473   2.135   8.877   9.619  0.3457  0.0738 -0.0794
   24MET      h 4474   2.090   8.959   9.564 -1.9221  0.6999  2.6189
   24MET      h 4475   2.087   8.784   9.588  2.1779 -0.8376 -0.2625
   24MET     c2 4476   2.143   8.904   9.769  0.0791  0.3282 -0.2611
   24MET      h 4477   2.197   8.826   9.823  1.4868  0.9333 -0.7590
   24MET      h 4478   2.188   9.000   9.795 -0.1660  0.3916 -0.0735
   24MET     c2 4479   1.993   8.904   9.824  0.2444 -0.5940 -0.2475
   24MET      h 4480   1.931   8.956   9.751  0.2213  0.6275  0.6332
   24MET      h 4481   1.946   8.806   9.811 -0.3144 -0.2757 -0.6681
   24MET     c2 4482   1.997   8.941   9.970  0.9117 -0.1711 -0.1698
   24MET      h 4483   1.904   8.907  10.015  0.8080  2.2313  1.5264
   24MET      h 4484   2.084   8.901  10.022 -0.3837 -0.9575  1.4280
   24MET     c3 4485   2.003   9.092   9.995  0.0261 -0.3932 -0.2334
   24MET      h 4486   1.923   9.158   9.959 -0.4457 -0.7049  0.2371
   24MET      h 4487   1.952   9.000  10.023  0.3146 -0.2967  0.6101
   24MET      h 4488   2.058   9.121  10.085  1.7594 -1.4309 -0.9405
   25MET    c51 4489   8.805   1.931   1.997  0.0796  0.3555 -0.0708
   25MET    c52 4490   8.895   2.028   1.941  0.0148 -0.5081  0.7487
   25MET    c52 4491   8.854   2.095   1.816 -0.1290 -0.2811  0.3312
   25MET    c51 4492   8.720   2.077   1.767 -0.1535 -0.6996  0.1346
   25MET    c50 4493   8.632   1.986   1.832  0.0562 -0.6792  0.6437
   25MET    c50 4494   8.676   1.908   1.940  0.2896 -0.8605 -0.1978
   25MET    np0 4495   8.594   1.819   1.989 -0.1629 -0.7376 -0.3063
   25MET    sp0 4496   8.457   1.837   1.905 -0.1706  0.3250 -0.0724
   25MET    np0 4497   8.508   1.952   1.796  0.0447  0.2056  0.6585
   25MET    cs0 4498   8.881   1.859   2.093 -0.5041 -0.5194 -0.5639
   25MET    c53 4499   9.005   1.921   2.098 -0.3345  0.9151 -0.2546
   25MET    np1 4500   9.012   2.030   2.020 -0.5389 -0.8081  0.5319
   25MET    cs0 4501   8.705   2.159   1.654 -0.2170  0.7268  0.2117
   25MET    c53 4502   8.829   2.211   1.629 -0.2148 -0.3716  0.9263
   25MET    np1 4503   8.924   2.163   1.718  0.0425  0.3969  0.3423
   25MET    cs2 4504   9.090   1.858   2.189 -0.0803  0.2515  0.4314
   25MET    cs1 4505   9.030   1.746   2.240  0.0122  0.9464  0.2651
   25MET    sp1 4506   8.865   1.720   2.188  0.4143  0.0956  0.1066
   25MET    cs2 4507   8.825   2.310   1.519 -0.2995 -0.2855  0.5437
   25MET    cs1 4508   8.699   2.313   1.459 -0.0693 -0.5141  0.3958
   25MET    sp1 4509   8.586   2.204   1.530  0.0384 -0.0438  0.5795
   25MET    c54 4510   9.110   1.660   2.313 -0.2428  0.3518  0.0901
   25MET    cs3 4511   9.241   1.711   2.325  0.8534 -0.1729 -0.2800
   25MET    sp2 4512   9.251   1.865   2.243 -0.4556 -0.3390  0.2599
   25MET    c54 4513   8.681   2.416   1.367  0.5850 -0.5739 -0.7303
   25MET    cs3 4514   8.800   2.484   1.342 -0.0899  0.2663 -0.0798
   25MET    sp2 4515   8.927   2.437   1.454  0.3400 -0.2709 -0.3242
   25MET    c=0 4516   9.342   1.641   2.387  0.0110 -0.1253  0.3803
   25MET    c=1 4517   9.470   1.673   2.429  0.2264  0.0651 -0.1992
   25MET    c=0 4518   8.814   2.591   1.251 -0.0386 -0.1403 -0.0558
   25MET    c=1 4519   8.906   2.682   1.208 -0.5040 -0.4149 -0.2189
   25MET     c2 4520   9.132   2.117   2.023 -0.7696  0.8046  0.2026
   25MET     c2 4521   9.063   2.185   1.686 -0.2883  0.6738 -0.0547
   25MET     c2 4522   8.550   2.448   1.308 -0.3891 -0.3959 -0.1704
   25MET     c2 4523   9.051   1.530   2.355 -0.0215  0.3111  0.1369
   25MET    c=2 4524   9.577   1.577   2.469  0.3073 -0.0167 -0.6006
   25MET    c55 4525   9.701   1.653   2.484 -0.2885 -0.5298  0.2651
   25MET    c56 4526   9.673   1.789   2.467 -1.2143 -0.2306  0.0475
   25MET     c' 4527   9.529   1.807   2.444 -0.4893  0.1979  0.1668
   25MET    c=2 4528   8.887   2.785   1.106  0.1141  0.9904 -0.4436
   25MET    c55 4529   9.011   2.869   1.100 -0.1235  0.1781  0.7026
   25MET    c56 4530   9.103   2.812   1.188 -0.3208 -0.4859 -0.1584
   25MET     c' 4531   9.045   2.700   1.256  0.6649 -0.0603  0.0209
   25MET    cp3 4532   9.769   1.892   2.488 -0.1804 -0.2114  0.4310
   25MET    cp2 4533   9.898   1.857   2.529  0.1315  0.5289 -0.7790
   25MET    cp1 4534   9.922   1.721   2.554 -0.0210 -0.0083 -0.2865
   25MET    cp0 4535   9.829   1.624   2.533  0.7412  0.1862 -0.0709
   25MET    cp3 4536   9.234   2.864   1.206  0.1555  0.2455 -0.0086
   25MET    cp2 4537   9.272   2.967   1.133  0.3478  0.0078 -0.2319
   25MET    cp1 4538   9.182   3.029   1.050 -0.2545  0.1523  0.0382
   25MET    cp0 4539   9.051   2.983   1.031  0.5552  0.2849 -0.3686
   25MET     o' 4540   9.480   1.913   2.430 -0.1359  0.0789  0.0356
   25MET     o' 4541   9.102   2.636   1.342  0.4614 -0.3433  0.5006
   25MET      f 4542  10.036   1.681   2.608  0.4262  0.4676  0.2661
   25MET      f 4543   9.986   1.946   2.555  0.4424  0.0662  0.4499
   25MET      f 4544   9.398   3.016   1.144 -0.3729  0.0901  0.3238
   25MET      f 4545   9.226   3.138   0.993 -0.3066 -0.2504 -0.5258
   25MET    c=3 4546   9.561   1.439   2.494  0.3629  0.3683  0.2117
   25MET    ct1 4547   9.678   1.354   2.520 -0.1726 -0.6301  0.1694
   25MET    nt1 4548   9.773   1.288   2.535  0.2061 -0.2994 -0.1614
   25MET    ct0 4549   9.438   1.363   2.491  0.7741 -0.0230 -0.2202
   25MET    nt0 4550   9.338   1.302   2.486 -0.1003  0.4974 -0.3713
   25MET    c=3 4551   8.779   2.822   1.024 -0.3002 -0.7115 -0.3384
   25MET    ct0 4552   8.651   2.752   1.032 -0.3227  0.1354 -0.4254
   25MET    nt0 4553   8.551   2.697   1.037  0.2100  0.9039  0.4925
   25MET    ct1 4554   8.777   2.922   0.921  0.3368  0.2900 -0.0741
   25MET    nt1 4555   8.763   3.000   0.836 -0.2057 -0.3294 -0.0210
   25MET      h 4556   9.333   1.535   2.367  0.8491  0.2018 -1.9495
   25MET      h 4557   8.714   2.599   1.210 -0.1836  0.1528  0.3514
   25MET      h 4558   9.119   2.186   1.940  0.3454 -1.0660 -1.5927
   25MET      h 4559   9.220   2.058   1.994 -1.8311 -1.6544  1.8130
   25MET      h 4560   9.100   2.261   1.754  1.2953  1.3235 -1.6227
   25MET      h 4561   9.080   2.233   1.590 -0.0776  1.8316  0.5519
   25MET      h 4562   8.529   2.554   1.292 -1.6208 -0.5601  0.3201
   25MET      h 4563   8.468   2.418   1.374  0.9793  0.2737  1.8933
   25MET      h 4564   9.134   1.462   2.372 -2.2859 -2.9842 -1.3797
   25MET      h 4565   8.983   1.492   2.279 -2.9369  3.4057  1.0775
   25MET     ha 4566   9.745   1.996   2.472 -0.3635 -0.2317  0.5761
   25MET     ha 4567   9.849   1.526   2.574  0.7569 -0.7341 -2.2421
   25MET     ha 4568   9.304   2.818   1.275 -0.5960  1.9750  1.9541
   25MET     ha 4569   8.985   3.042   0.969 -0.5924 -1.6483 -1.0045
   25MET     c1 4570   9.162   2.204   2.148  0.7471 -0.2123 -0.2917
   25MET      h 4571   9.165   2.131   2.229 -2.2831 -1.0153 -0.8368
   25MET     c2 4572   9.063   2.321   2.169  0.1785  0.5413 -0.0515
   25MET      h 4573   9.101   2.390   2.245  1.2840 -0.4506  0.3235
   25MET      h 4574   9.067   2.385   2.082 -2.5527  0.2027 -0.4584
   25MET     c2 4575   8.926   2.272   2.204  0.0794  0.4106  0.1160
   25MET      h 4576   8.869   2.255   2.112  0.3386 -0.9243  0.1881
   25MET      h 4577   8.929   2.175   2.254 -0.6510  0.3140 -0.0174
   25MET     c2 4578   8.844   2.380   2.271 -0.1140 -0.2321 -0.4148
   25MET      h 4579   8.848   2.472   2.213  2.5070  1.9724  3.0510
   25MET      h 4580   8.741   2.346   2.273  0.5986 -2.5225 -0.7496
   25MET     c3 4581   8.896   2.401   2.414  0.4818 -0.7371 -1.1962
   25MET      h 4582   8.902   2.299   2.453 -2.6144 -0.0510  1.2293
   25MET      h 4583   8.997   2.441   2.426  0.3639 -0.8542  0.2281
   25MET      h 4584   8.827   2.465   2.469  1.2099 -0.0227 -1.0995
   25MET     c1 4585   9.121   2.042   1.679 -0.4501  0.3879 -0.6146
   25MET      h 4586   9.115   1.997   1.778  0.6795  0.6950 -0.3968
   25MET     c2 4587   9.272   2.055   1.649 -0.5740 -0.4687 -0.5779
   25MET      h 4588   9.289   2.090   1.547 -1.3345  1.5476 -0.0301
   25MET      h 4589   9.318   2.131   1.712  0.4410  1.2285 -3.3035
   25MET     c2 4590   9.344   1.920   1.665  0.4388 -0.4069 -0.2607
   25MET      h 4591   9.336   1.875   1.765 -2.3262 -1.5552 -0.9283
   25MET      h 4592   9.311   1.837   1.602  1.2682 -1.6562  0.9189
   25MET     c2 4593   9.492   1.917   1.639 -0.3204 -0.1783  0.0941
   25MET      h 4594   9.565   1.938   1.718  1.4106  0.0621 -1.5357
   25MET      h 4595   9.515   1.822   1.592 -1.8280 -0.0563 -0.9184
   25MET     c3 4596   9.522   1.993   1.509  0.1340  0.1902  0.1109
   25MET      h 4597   9.496   2.099   1.502 -0.4214  0.0375 -0.1665
   25MET      h 4598   9.624   1.981   1.470  0.2524  1.5594 -0.0329
   25MET      h 4599   9.462   1.945   1.432 -1.2297  0.3106  1.0958
   25MET     c2 4600   9.310   2.248   2.128  0.5450 -0.0117 -0.0220
   25MET      h 4601   9.381   2.169   2.101 -0.0126 -0.0902 -1.2889
   25MET      h 4602   9.319   2.332   2.060 -0.8919  0.4404  0.3327
   25MET     c3 4603   9.373   2.288   2.255 -0.3486  0.1723  0.1565
   25MET      h 4604   9.424   2.201   2.295 -1.2355 -0.3400  0.1772
   25MET      h 4605   9.449   2.363   2.233  1.8723 -0.5409  4.8600
   25MET      h 4606   9.307   2.336   2.327  0.5996  0.1689  1.0329
   25MET     c2 4607   9.057   1.963   1.569  0.3060 -0.6772 -0.2523
   25MET      h 4608   8.978   2.016   1.516  1.0812  1.7142  0.9303
   25MET      h 4609   9.127   1.933   1.490 -0.1944  1.1308 -1.4024
   25MET     c3 4610   8.998   1.836   1.618 -0.5325  0.0576 -0.4596
   25MET      h 4611   9.078   1.769   1.647  0.2001  1.5034  0.9158
   25MET      h 4612   8.931   1.861   1.700 -2.4974 -1.4562 -1.5537
   25MET      h 4613   8.936   1.791   1.540 -0.6272  2.4995 -1.8418
   25MET     c2 4614   8.530   2.370   1.172  0.0759 -0.4988 -0.3850
   25MET      h 4615   8.444   2.416   1.122  0.6755 -0.4621 -1.3932
   25MET      h 4616   8.613   2.394   1.106  0.8375 -2.3297 -0.1142
   25MET     c2 4617   8.512   2.224   1.186 -0.3461  0.1083 -0.5150
   25MET      h 4618   8.511   2.182   1.086  0.7712  0.2736 -0.5974
   25MET      h 4619   8.597   2.193   1.246 -0.1931  0.7115 -0.4119
   25MET     c2 4620   8.382   2.188   1.254 -0.4670  0.0309 -0.4302
   25MET      h 4621   8.378   2.230   1.354 -0.5759  1.9918 -1.2418
   25MET      h 4622   8.293   2.217   1.198  0.4114  0.9286 -1.3854
   25MET     c2 4623   8.377   2.037   1.271 -0.2401 -0.0137 -0.0124
   25MET      h 4624   8.372   1.996   1.170 -0.7129  3.3396 -1.4135
   25MET      h 4625   8.466   1.996   1.319 -0.5758 -0.6008  0.1063
   25MET     c2 4626   8.254   1.985   1.331  0.6332  0.6605 -0.3416
   25MET      h 4627   8.248   1.877   1.324 -0.1673  0.7452 -1.2020
   25MET      h 4628   8.163   2.025   1.286  0.0918  0.5287  0.6312
   25MET     c2 4629   8.247   2.026   1.472 -0.9587 -0.3019  0.8560
   25MET      h 4630   8.337   1.986   1.520 -1.7874 -3.1008  0.1710
   25MET      h 4631   8.228   2.133   1.479  0.1820  0.0893 -1.7371
   25MET     c2 4632   8.124   1.966   1.541  0.1950 -0.0488 -0.2263
   25MET      h 4633   8.138   1.858   1.539  0.6629  0.0162 -1.0070
   25MET      h 4634   8.035   2.001   1.489 -0.0159 -0.7380 -0.3369
   25MET     c2 4635   8.109   2.024   1.684  0.1872  0.3324 -0.5913
   25MET      h 4636   8.190   2.010   1.756  0.0836  1.6214 -0.2006
   25MET      h 4637   8.091   2.131   1.695 -0.2694  0.4346 -2.2927
   25MET     c2 4638   7.973   1.965   1.738  0.4549  0.7763  0.4555
   25MET      h 4639   7.981   1.857   1.740 -0.7508  0.7039  2.5698
   25MET      h 4640   7.893   1.994   1.670  0.9650 -0.6405 -0.7952
   25MET     c3 4641   7.941   2.001   1.885 -0.7577  0.7979 -0.1409
   25MET      h 4642   8.022   1.962   1.947 -0.1500  0.5941 -1.0510
   25MET      h 4643   7.930   2.108   1.896 -1.6766  0.9164 -1.9936
   25MET      h 4644   7.845   1.952   1.901  0.2321 -1.1707 -0.0327
   25MET     c2 4645   8.972   1.536   2.487 -0.2533 -0.3409  0.4746
   25MET      h 4646   8.888   1.603   2.466 -2.2941 -2.4490  1.6125
   25MET      h 4647   8.928   1.437   2.501  3.2040 -2.0166 -0.0559
   25MET     c2 4648   9.040   1.576   2.615 -0.1990  0.3901  0.8052
   25MET      h 4649   9.125   1.510   2.630  0.9761  1.3302 -1.4233
   25MET      h 4650   9.078   1.678   2.613 -0.3115  0.4433 -3.7562
   25MET     c2 4651   8.945   1.568   2.729 -0.0236 -0.0489 -0.3386
   25MET      h 4652   8.848   1.607   2.697 -0.3556  0.7084  1.5136
   25MET      h 4653   8.928   1.462   2.748  2.8049 -0.3237  0.8953
   25MET     c2 4654   8.990   1.656   2.842  0.2270 -0.8014 -0.6577
   25MET      h 4655   9.015   1.758   2.813  0.7675 -0.3523  1.3340
   25MET      h 4656   9.082   1.617   2.886 -0.3512 -0.2051  1.1120
   25MET     c2 4657   8.887   1.653   2.961 -0.1530 -0.0391 -0.1530
   25MET      h 4658   8.870   1.546   2.977 -0.2656 -0.1585 -1.0355
   25MET      h 4659   8.930   1.695   3.051  0.1049 -0.2894 -0.1594
   25MET     c2 4660   8.749   1.712   2.932  0.6664 -0.1888  0.8031
   25MET      h 4661   8.749   1.797   2.864  0.0171 -1.4231 -0.7685
   25MET      h 4662   8.706   1.627   2.880  0.4638  2.4976 -3.6733
   25MET     c2 4663   8.674   1.748   3.063  0.4549  0.0974  0.1565
   25MET      h 4664   8.686   1.671   3.140  0.0712 -0.8759 -0.7360
   25MET      h 4665   8.734   1.832   3.097 -0.4822  0.2338  1.5292
   25MET     c2 4666   8.535   1.804   3.041 -0.0068  0.1793 -0.2864
   25MET      h 4667   8.536   1.897   2.984  0.2598 -0.3988 -1.2231
   25MET      h 4668   8.483   1.722   2.993  0.6129  0.4938 -1.5110
   25MET     c2 4669   8.464   1.833   3.174 -0.2996  0.2148 -0.1059
   25MET      h 4670   8.413   1.753   3.228 -1.6374  0.6034 -0.7796
   25MET      h 4671   8.536   1.878   3.243 -1.1954 -2.1984  2.4995
   25MET     c3 4672   8.355   1.936   3.158  0.4390  0.0400 -0.3503
   25MET      h 4673   8.417   2.011   3.108  0.9680  0.5611  1.0693
   25MET      h 4674   8.257   1.960   3.116 -0.3482 -0.8869  0.9487
   25MET      h 4675   8.355   1.951   3.266  2.1658 -0.1010 -0.3101
   26MET    c51 4676   4.166   0.326   3.369  0.4423  0.2130 -0.6530
   26MET    c52 4677   4.234   0.264   3.263 -0.5700 -0.2031 -0.3216
   26MET    c52 4678   4.166   0.223   3.139 -0.4650  0.0398 -0.0110
   26MET    c51 4679   4.029   0.254   3.129 -0.3687 -0.1975  0.0778
   26MET    c50 4680   3.957   0.311   3.237  0.8083 -0.2873  0.4975
   26MET    c50 4681   4.024   0.340   3.359 -0.5503 -0.1183  0.4388
   26MET    np0 4682   3.950   0.400   3.447 -0.1006  0.1255 -0.0209
   26MET    sp0 4683   3.796   0.403   3.386  0.1779 -0.0697 -0.2046
   26MET    np0 4684   3.829   0.341   3.240  0.2639 -0.4553 -0.4896
   26MET    cs0 4685   4.262   0.350   3.472 -0.2328  0.1525  0.0593
   26MET    c53 4686   4.383   0.310   3.431 -0.2213  0.4506  0.7232
   26MET    np1 4687   4.368   0.251   3.307  0.0425  0.5769  0.2558
   26MET    cs0 4688   3.987   0.230   2.997 -0.2716  1.2390 -0.5426
   26MET    c53 4689   4.099   0.186   2.930 -0.9704  0.9987 -0.0723
   26MET    np1 4690   4.202   0.161   3.018 -0.0010  0.0881  0.0206
   26MET    cs2 4691   4.493   0.353   3.515  0.1749  0.1981  0.1273
   26MET    cs1 4692   4.445   0.430   3.616  0.1266 -0.2842 -0.5063
   26MET    sp1 4693   4.269   0.431   3.628 -0.3792  0.0711 -0.3593
   26MET    cs2 4694   4.086   0.184   2.789  0.0356  0.4507 -0.1691
   26MET    cs1 4695   3.955   0.222   2.755  0.2863  0.6393  0.6142
   26MET    sp1 4696   3.842   0.237   2.890 -0.2550 -0.1119 -0.4498
   26MET    c54 4697   4.546   0.476   3.710 -0.0513  0.9456  0.4655
   26MET    cs3 4698   4.674   0.428   3.663 -0.9274 -0.0359  0.1465
   26MET    sp2 4699   4.660   0.330   3.519  0.2803  0.0115 -0.0089
   26MET    c54 4700   3.937   0.244   2.615 -0.0541 -0.2667  0.2249
   26MET    cs3 4701   4.050   0.199   2.544 -0.4874  1.3061  0.2450
   26MET    sp2 4702   4.180   0.157   2.659 -0.0542  0.2105 -0.4622
   26MET    c=0 4703   4.789   0.492   3.715  0.2907 -0.3898 -0.0531
   26MET    c=1 4704   4.908   0.537   3.668 -0.1988 -0.1339 -0.0017
   26MET    c=0 4705   4.064   0.213   2.406  0.0062 -0.1121  0.2446
   26MET    c=1 4706   4.158   0.189   2.309 -0.3594  0.4642 -0.5561
   26MET     c2 4707   4.489   0.206   3.248  0.7900 -0.7301 -0.5321
   26MET     c2 4708   4.324   0.105   2.969  0.5635  0.1005  0.2514
   26MET     c2 4709   3.803   0.282   2.561 -0.2659 -0.2933  0.4337
   26MET     c2 4710   4.517   0.547   3.840 -0.0504  0.3769  0.3112
   26MET    c=2 4711   5.013   0.608   3.751 -0.0828  0.1503 -0.0657
   26MET    c55 4712   5.128   0.633   3.659  0.1785  1.0057 -0.2751
   26MET    c56 4713   5.103   0.576   3.535 -0.2193 -0.7302 -0.4663
   26MET     c' 4714   4.966   0.522   3.528 -0.1723  0.2033  0.8456
   26MET    c=2 4715   4.143   0.206   2.165  0.2943 -0.3313  0.1666
   26MET    c55 4716   4.276   0.181   2.103 -0.9222 -0.3174  0.3741
   26MET    c56 4717   4.370   0.153   2.205  0.3825  0.2483 -0.3997
   26MET     c' 4718   4.299   0.152   2.330  0.6554  0.2109 -0.6521
   26MET    cp3 4719   5.195   0.569   3.429  0.7006  0.1107 -0.4570
   26MET    cp2 4720   5.311   0.640   3.444  0.4350 -0.0903 -0.0000
   26MET    cp1 4721   5.331   0.706   3.561  0.3247 -0.0051  0.0765
   26MET    cp0 4722   5.251   0.699   3.668  0.2905 -0.5653 -0.6804
   26MET    cp3 4723   4.508   0.134   2.186 -0.3915  0.1071  0.5191
   26MET    cp2 4724   4.557   0.140   2.062 -0.4953  0.3873  0.6790
   26MET    cp1 4725   4.460   0.146   1.957 -0.0876 -0.3702 -0.4049
   26MET    cp0 4726   4.325   0.167   1.974  0.3723 -0.2296 -0.3608
   26MET     o' 4727   4.922   0.473   3.427  0.0548 -0.0834  0.1537
   26MET     o' 4728   4.355   0.126   2.428 -0.1088 -0.8119  0.2585
   26MET      f 4729   5.451   0.759   3.578 -0.0245  0.7541 -0.0496
   26MET      f 4730   5.410   0.641   3.352  0.4394  0.0091  0.2935
   26MET      f 4731   4.690   0.132   2.038  0.3646  0.4594 -0.0955
   26MET      f 4732   4.515   0.148   1.833 -0.1060 -0.0726 -0.1529
   26MET    c=3 4733   5.007   0.652   3.883  0.8823 -0.1972  0.2396
   26MET    ct1 4734   5.111   0.728   3.948  0.7035 -0.0772 -0.8858
   26MET    nt1 4735   5.194   0.787   4.004 -0.3768  0.0609 -0.3935
   26MET    ct0 4736   4.902   0.649   3.982 -0.0325 -0.1834  0.5496
   26MET    nt0 4737   4.816   0.641   4.063  0.0384  0.1060 -0.5158
   26MET    c=3 4738   4.026   0.234   2.090  0.3864  0.8710 -0.3567
   26MET    ct0 4739   3.895   0.256   2.148 -0.0259 -0.0820  0.8780
   26MET    nt0 4740   3.790   0.281   2.191 -0.4570 -0.2661 -0.3669
   26MET    ct1 4741   4.035   0.231   1.947  0.1260  0.6004  0.7574
   26MET    nt1 4742   4.046   0.231   1.831  0.0990 -0.2309  0.0843
   26MET      h 4743   4.773   0.511   3.821 -0.4066  3.5889 -0.7915
   26MET      h 4744   3.966   0.244   2.369  0.6513  0.2014 -1.2275
   26MET      h 4745   4.486   0.119   3.183  0.1303 -0.0088 -1.4697
   26MET      h 4746   4.557   0.170   3.326 -1.2903 -0.9559  1.2054
   26MET      h 4747   4.419   0.156   2.989  0.5381  0.5487 -0.7117
   26MET      h 4748   4.336   0.124   2.862  1.0170 -2.2986 -0.1554
   26MET      h 4749   3.809   0.352   2.477 -0.5509 -0.0764  0.5940
   26MET      h 4750   3.755   0.338   2.641  0.8083  0.0924  0.8181
   26MET      h 4751   4.416   0.587   3.829  0.0185  0.6113  0.5472
   26MET      h 4752   4.585   0.630   3.854  0.8168 -0.1780 -0.5405
   26MET     ha 4753   5.178   0.522   3.333  1.8642 -1.3576  0.0294
   26MET     ha 4754   5.287   0.755   3.753 -2.2368  0.5448 -0.2960
   26MET     ha 4755   4.567   0.114   2.274  1.4094  0.0905 -0.6796
   26MET     ha 4756   4.275   0.186   1.880 -3.9679 -2.0428  1.4454
   26MET     c1 4757   4.576   0.325   3.186 -0.8233  1.3809 -0.2735
   26MET      h 4758   4.611   0.379   3.274 -2.7802  0.3817  1.1682
   26MET     c2 4759   4.501   0.424   3.098  0.3455 -0.2699  0.8910
   26MET      h 4760   4.513   0.404   2.992 -2.1101  1.1995  0.2960
   26MET      h 4761   4.393   0.416   3.091  0.5290 -0.1893 -2.8784
   26MET     c2 4762   4.539   0.568   3.121  0.4919 -0.0506 -0.1883
   26MET      h 4763   4.641   0.580   3.158  0.5182 -1.2904  0.1475
   26MET      h 4764   4.555   0.616   3.025 -1.8429  1.8994  0.3410
   26MET     c2 4765   4.435   0.646   3.213 -0.1428 -0.3582 -0.3755
   26MET      h 4766   4.379   0.719   3.155 -3.2730  0.2099  3.2079
   26MET      h 4767   4.360   0.587   3.264  1.2716  0.0249  2.2447
   26MET     c3 4768   4.519   0.709   3.320 -0.1601 -0.0730 -0.1548
   26MET      h 4769   4.582   0.786   3.275  0.1149  0.5321  1.2585
   26MET      h 4770   4.461   0.762   3.396  0.8244 -0.6166  0.9817
   26MET      h 4771   4.577   0.638   3.378  0.4365  0.6551  0.1476
   26MET     c1 4772   4.316  -0.050   2.981  0.2632  0.4752 -0.0123
   26MET      h 4773   4.229  -0.086   2.927  0.0463  3.8012 -2.0445
   26MET     c2 4774   4.341  -0.110   3.121 -0.3707  0.2678 -0.0104
   26MET      h 4775   4.448  -0.119   3.136 -0.6594 -0.8765  1.4620
   26MET      h 4776   4.294  -0.049   3.198 -1.1037  1.1415 -1.1252
   26MET     c2 4777   4.275  -0.246   3.121 -0.7450  0.0253  0.2685
   26MET      h 4778   4.172  -0.238   3.087 -0.3950  1.8601 -0.3786
   26MET      h 4779   4.324  -0.310   3.047 -0.3352  0.6598 -0.0056
   26MET     c2 4780   4.285  -0.319   3.252  0.1523  0.0148 -0.1943
   26MET      h 4781   4.237  -0.252   3.324  1.1980  2.6234 -1.8489
   26MET      h 4782   4.232  -0.414   3.259  0.9307 -0.3701  0.4638
   26MET     c3 4783   4.436  -0.348   3.292 -0.1903 -0.7678 -0.0667
   26MET      h 4784   4.474  -0.416   3.216  1.2573  0.6758 -0.6742
   26MET      h 4785   4.499  -0.260   3.278 -1.0707 -0.3519 -1.6277
   26MET      h 4786   4.445  -0.398   3.388 -1.6439  0.3798  0.6847
   26MET     c2 4787   4.703   0.264   3.122  0.2490  0.2375  0.2992
   26MET      h 4788   4.738   0.178   3.180  2.4993  2.0005  1.6332
   26MET      h 4789   4.675   0.235   3.021  1.3469 -0.5438  0.2124
   26MET     c3 4790   4.818   0.365   3.111  0.2347 -0.0207  0.5756
   26MET      h 4791   4.914   0.314   3.122 -0.2883 -1.9833 -3.0310
   26MET      h 4792   4.818   0.422   3.018  2.0009 -2.0931 -0.7590
   26MET      h 4793   4.812   0.440   3.190  1.0210  0.9455 -0.2580
   26MET     c2 4794   4.429  -0.106   2.897 -0.1233 -0.0915  0.0750
   26MET      h 4795   4.503  -0.028   2.880  0.0127 -0.5709 -1.6126
   26MET      h 4796   4.486  -0.190   2.936 -0.1837 -0.0111  0.3467
   26MET     c3 4797   4.391  -0.161   2.758 -0.6068  0.2228 -0.9394
   26MET      h 4798   4.301  -0.223   2.759  0.1565 -0.8681  0.2599
   26MET      h 4799   4.366  -0.089   2.679 -0.8448  0.3226 -0.7732
   26MET      h 4800   4.479  -0.209   2.715  0.0993  0.6447  0.0304
   26MET     c2 4801   3.721   0.161   2.527  0.7270 -0.5309 -0.5694
   26MET      h 4802   3.778   0.109   2.449 -0.3806 -1.8701 -0.5194
   26MET      h 4803   3.705   0.098   2.614 -1.9949 -0.2000 -0.7914
   26MET     c2 4804   3.590   0.205   2.454  0.8582 -0.4891 -0.1617
   26MET      h 4805   3.514   0.242   2.522  1.7757  0.3197  0.4442
   26MET      h 4806   3.604   0.284   2.381  1.3270 -2.2265 -1.9970
   26MET     c2 4807   3.530   0.083   2.380 -0.2293 -0.1730 -0.1915
   26MET      h 4808   3.436   0.118   2.337 -0.8043 -0.4026  0.8718
   26MET      h 4809   3.601   0.055   2.302 -0.2831 -0.1014 -0.2668
   26MET     c2 4810   3.508  -0.043   2.464 -0.2943  1.1074  0.0157
   26MET      h 4811   3.591  -0.064   2.531  1.5338  0.0215 -2.5331
   26MET      h 4812   3.417  -0.026   2.521 -0.1569 -0.6772  0.8029
   26MET     c2 4813   3.467  -0.162   2.370  0.9468  0.2727 -0.7424
   26MET      h 4814   3.552  -0.167   2.303  1.4580 -3.3246  0.0733
   26MET      h 4815   3.381  -0.147   2.305 -1.1858 -2.6109  1.2631
   26MET     c2 4816   3.456  -0.290   2.453  0.5062  0.3899  0.4134
   26MET      h 4817   3.546  -0.306   2.513  0.6201  0.0755  0.1622
   26MET      h 4818   3.371  -0.280   2.520  0.4992  1.1640  0.2988
   26MET     c2 4819   3.432  -0.414   2.371 -0.1127 -0.3454 -0.0070
   26MET      h 4820   3.497  -0.421   2.283  1.0094 -0.4673  0.8164
   26MET      h 4821   3.333  -0.421   2.326 -0.0498 -1.1712 -0.0228
   26MET     c2 4822   3.461  -0.539   2.457 -0.1976 -0.2369 -0.4909
   26MET      h 4823   3.437  -0.618   2.385 -0.8038  0.4957 -1.1048
   26MET      h 4824   3.565  -0.542   2.490 -0.0778 -0.9799 -0.9204
   26MET     c2 4825   3.380  -0.545   2.581  0.1126 -0.9065 -0.2979
   26MET      h 4826   3.282  -0.498   2.571  0.3375  0.4791  3.5414
   26MET      h 4827   3.422  -0.491   2.665 -1.5531 -0.8617  0.5206
   26MET     c3 4828   3.377  -0.687   2.622 -0.4367 -0.2416  0.2327
   26MET      h 4829   3.477  -0.728   2.614 -0.5079 -0.2410 -0.6585
   26MET      h 4830   3.355  -0.684   2.729 -0.4830  2.1775  0.1647
   26MET      h 4831   3.308  -0.754   2.570 -0.0652  0.1699 -0.7922
   26MET     c2 4832   4.509   0.464   3.959  0.2539  0.2599  0.1414
   26MET      h 4833   4.594   0.398   3.975  1.3608  2.3641  3.4483
   26MET      h 4834   4.493   0.529   4.045 -2.0289  0.9721 -0.7825
   26MET     c2 4835   4.384   0.377   3.962  0.0085  0.4347 -0.8461
   26MET      h 4836   4.304   0.440   3.925  0.0890 -0.3607 -2.4202
   26MET      h 4837   4.387   0.305   3.880  2.7297 -0.0239 -0.4163
   26MET     c2 4838   4.374   0.309   4.103  0.1137  0.0796  0.0961
   26MET      h 4839   4.455   0.238   4.116 -0.5038 -0.9904 -1.6107
   26MET      h 4840   4.383   0.389   4.176  0.0900 -0.4849  0.7250
   26MET     c2 4841   4.236   0.239   4.127  0.3642 -0.4655 -0.4805
   26MET      h 4842   4.245   0.199   4.228 -1.1393  0.5282  0.0632
   26MET      h 4843   4.219   0.157   4.058 -1.6999 -0.0735 -0.4688
   26MET     c2 4844   4.116   0.335   4.106 -0.3068 -0.3765 -0.7071
   26MET      h 4845   4.039   0.312   4.179 -0.1133 -1.5043 -0.8607
   26MET      h 4846   4.135   0.442   4.117 -0.9413 -0.2350 -0.9483
   26MET     c2 4847   4.043   0.316   3.969  0.6516 -0.2552  0.1804
   26MET      h 4848   4.104   0.366   3.895  1.0552  1.1996  1.4558
   26MET      h 4849   4.035   0.208   3.955  1.1113 -0.1224 -1.0994
   26MET     c2 4850   3.906   0.369   3.961  0.5242  0.2042 -0.1078
   26MET      h 4851   3.830   0.296   3.989  1.2068  0.1162  1.6178
   26MET      h 4852   3.895   0.449   4.034  0.6686  0.3824 -0.2817
   26MET     c2 4853   3.870   0.415   3.818  0.6069 -0.7043 -0.0756
   26MET      h 4854   3.952   0.469   3.771  1.1307 -2.3256 -1.0280
   26MET      h 4855   3.839   0.329   3.759 -1.6888 -1.1444  1.7150
   26MET     c2 4856   3.748   0.513   3.827  0.5270  0.1414  0.2615
   26MET      h 4857   3.659   0.483   3.883  1.8451 -1.1259  1.7238
   26MET      h 4858   3.784   0.601   3.880 -0.4812  0.2028  0.8498
   26MET     c3 4859   3.705   0.568   3.692  0.4793 -0.2250  0.5602
   26MET      h 4860   3.701   0.643   3.613 -0.8425  1.7541  2.4314
   26MET      h 4861   3.717   0.470   3.646 -0.7848 -0.0957 -0.0932
   26MET      h 4862   3.604   0.566   3.734  0.8675 -0.2698  1.5076
   27MET    c51 4863   0.551   9.211   3.625  0.3983 -0.8024  0.9105
   27MET    c52 4864   0.628   9.098   3.593  0.0747 -0.3115  0.2236
   27MET    c52 4865   0.743   9.120   3.506 -0.0502  0.2254  0.1784
   27MET    c51 4866   0.779   9.245   3.461 -0.1111 -0.2068 -0.1297
   27MET    c50 4867   0.699   9.358   3.489  0.2747  0.9328 -0.1881
   27MET    c50 4868   0.585   9.340   3.572 -0.1032 -0.4007 -0.1253
   27MET    np0 4869   0.528   9.457   3.606  0.4647 -0.4456  0.4274
   27MET    sp0 4870   0.605   9.571   3.521 -0.3310  0.2401 -0.3317
   27MET    np0 4871   0.721   9.482   3.454  0.2455 -0.5081  0.5746
   27MET    cs0 4872   0.438   9.176   3.699  0.6321 -0.3371 -0.7018
   27MET    c53 4873   0.457   9.044   3.732 -0.4521  0.1954  0.5538
   27MET    np1 4874   0.573   8.998   3.675  0.3547  0.6377  0.5013
   27MET    cs0 4875   0.892   9.237   3.380 -0.6908 -0.2212  0.6103
   27MET    c53 4876   0.916   9.103   3.363  0.5577 -0.1971  0.5888
   27MET    np1 4877   0.828   9.030   3.437  0.1719 -0.0109  0.5743
   27MET    cs2 4878   0.351   8.987   3.809 -0.0420  0.1648  0.7213
   27MET    cs1 4879   0.257   9.082   3.836  0.7663 -0.4447  0.4145
   27MET    sp1 4880   0.292   9.237   3.768  0.3601  0.2077 -0.0299
   27MET    cs2 4881   1.024   9.077   3.270  0.3828  0.0238 -0.4228
   27MET    cs1 4882   1.077   9.197   3.225 -0.2124 -0.1878  0.0718
   27MET    sp1 4883   1.006   9.340   3.291  0.0956  0.0397 -0.1103
   27MET    c54 4884   0.139   9.035   3.902  0.1729  0.1111  0.1565
   27MET    cs3 4885   0.152   8.901   3.929 -0.3699  0.3753 -1.3887
   27MET    sp2 4886   0.304   8.830   3.864  0.0350  0.0753  0.1005
   27MET    c54 4887   1.184   9.183   3.133 -0.2064  0.5575  0.5406
   27MET    cs3 4888   1.227   9.053   3.112  0.1414  0.1418  0.6026
   27MET    sp2 4889   1.106   8.950   3.193  0.0462 -0.0321  0.1158
   27MET    c=0 4890   0.037   8.833   3.978 -0.2019 -0.5108 -0.2049
   27MET    c=1 4891  -0.004   8.709   4.019  0.6131  0.7631 -0.9845
   27MET    c=0 4892   1.341   9.014   3.035  0.2435 -0.1846 -0.8826
   27MET    c=1 4893   1.398   8.906   2.978  0.2739  0.4161 -0.0817
   27MET     c2 4894   0.619   8.861   3.705 -0.1064 -0.0279  0.1680
   27MET     c2 4895   0.833   8.882   3.430  0.2946 -0.7048  0.7274
   27MET     c2 4896   1.244   9.303   3.064 -0.4434  0.1746  0.1881
   27MET     c2 4897   0.021   9.130   3.936  0.4558 -0.0410  0.2669
   27MET    c=2 4898  -0.139   8.678   4.077  0.6242  0.0188  0.2633
   27MET    c55 4899  -0.128   8.537   4.126  0.2382 -0.7954  0.1323
   27MET    c56 4900   0.001   8.490   4.095  0.2750 -0.0257 -0.1749
   27MET     c' 4901   0.082   8.593   4.028  0.0356 -0.0102  0.6076
   27MET    c=2 4902   1.525   8.905   2.907 -0.0046 -0.0180  0.1148
   27MET    c55 4903   1.540   8.768   2.851  0.4176  0.6571  0.4454
   27MET    c56 4904   1.427   8.687   2.894  0.2885  0.0197 -0.2490
   27MET     c' 4905   1.338   8.769   2.969  0.4850 -0.7656  0.2720
   27MET    cp3 4906   0.049   8.365   4.136  0.5778 -0.0834 -0.0996
   27MET    cp2 4907  -0.047   8.282   4.194 -0.5016 -0.1106  0.8210
   27MET    cp1 4908  -0.179   8.324   4.222 -0.7472 -0.3539  0.0867
   27MET    cp0 4909  -0.217   8.457   4.200 -0.1604 -0.5343 -0.0557
   27MET    cp3 4910   1.404   8.563   2.856  0.3836  0.2977 -0.6667
   27MET    cp2 4911   1.498   8.506   2.771  1.0156 -0.0202 -1.0736
   27MET    cp1 4912   1.615   8.573   2.742 -0.9372  0.1749  0.2955
   27MET    cp0 4913   1.635   8.708   2.776  0.1929  0.1875  0.3060
   27MET     o' 4914   0.203   8.580   4.004  0.4698 -0.3324  0.8296
   27MET     o' 4915   1.229   8.733   3.011 -0.0699  0.3871 -0.1927
   27MET      f 4916  -0.266   8.232   4.263  0.2018  0.4415 -0.1500
   27MET      f 4917  -0.025   8.155   4.218 -0.2826 -0.6941  0.4157
   27MET      f 4918   1.469   8.393   2.715  0.1181 -0.4687 -0.0361
   27MET      f 4919   1.689   8.518   2.651 -0.7274  0.5535 -0.0180
   27MET    c=3 4920  -0.253   8.751   4.088 -0.1969  0.5309  0.0238
   27MET    ct1 4921  -0.376   8.708   4.145  0.2761  0.0321  0.3625
   27MET    nt1 4922  -0.473   8.681   4.191 -0.6038  0.4823 -1.1844
   27MET    ct0 4923  -0.278   8.881   4.041  0.0996  0.1483  0.1450
   27MET    nt0 4924  -0.288   8.987   4.000 -0.4954 -0.8040  0.5148
   27MET    c=3 4925   1.622   9.001   2.888 -0.2826 -0.7634  0.2256
   27MET    ct0 4926   1.619   9.140   2.931  0.1067 -0.4649 -0.2998
   27MET    nt0 4927   1.615   9.246   2.972 -0.2337  0.1543  0.1646
   27MET    ct1 4928   1.749   8.989   2.820 -0.8541 -0.4569 -0.3626
   27MET    nt1 4929   1.852   8.982   2.772 -0.2989  0.1667 -0.8104
   27MET      h 4930  -0.038   8.908   4.001  0.1196 -0.5403  0.9347
   27MET      h 4931   1.415   9.094   3.044 -0.5338  0.2751  1.9439
   27MET      h 4932   0.660   8.832   3.609  1.5330  2.7692 -0.0381
   27MET      h 4933   0.528   8.807   3.730 -0.1564 -0.1493 -0.2864
   27MET      h 4934   0.849   8.834   3.527 -0.1841 -0.8193  0.7500
   27MET      h 4935   0.922   8.851   3.374  1.3345  0.6302  1.6037
   27MET      h 4936   1.348   9.284   3.039 -0.3125  1.2235 -0.1151
   27MET      h 4937   1.253   9.392   3.126 -1.6202  0.4274  0.0090
   27MET      h 4938  -0.072   9.080   3.909  0.6380 -0.4405  0.3770
   27MET      h 4939   0.040   9.219   3.875  1.9151 -0.8808 -0.5343
   27MET     ha 4940   0.152   8.335   4.119  0.8372  1.4585 -1.3085
   27MET     ha 4941  -0.315   8.479   4.239  0.2211  0.7878  0.1697
   27MET     ha 4942   1.306   8.516   2.864 -0.8627  2.8668 -0.2820
   27MET     ha 4943   1.714   8.769   2.734 -1.1881  0.6095 -1.7814
   27MET     c1 4944   0.736   8.863   3.809  0.1160  0.0703 -0.0457
   27MET      h 4945   0.824   8.916   3.772 -0.6864  0.7305 -1.0507
   27MET     c2 4946   0.793   8.727   3.842  0.0473 -0.0517  0.3475
   27MET      h 4947   0.864   8.694   3.767  1.3776  0.0681  1.5186
   27MET      h 4948   0.855   8.742   3.931  1.1215  2.8353 -0.8087
   27MET     c2 4949   0.680   8.630   3.870 -0.1973  0.3310 -0.1220
   27MET      h 4950   0.591   8.673   3.917 -1.7194 -1.6496 -1.0762
   27MET      h 4951   0.651   8.590   3.772  1.4019 -0.0347 -0.4469
   27MET     c2 4952   0.718   8.517   3.967  0.7661 -0.3327  0.1162
   27MET      h 4953   0.799   8.456   3.926  0.0766 -1.0409 -0.2172
   27MET      h 4954   0.750   8.557   4.063  0.7511  3.6477 -1.4449
   27MET     c3 4955   0.586   8.440   3.998  0.5983  0.3831 -0.1277
   27MET      h 4956   0.523   8.504   4.060  0.2114  0.3021 -0.4336
   27MET      h 4957   0.535   8.422   3.903  0.1262  0.7672  0.0486
   27MET      h 4958   0.605   8.342   4.041  0.7330  0.7427  0.6379
   27MET     c1 4959   0.706   8.830   3.355 -0.1054  0.1843 -0.4945
   27MET      h 4960   0.621   8.872   3.407 -3.6082 -2.0106 -4.1955
   27MET     c2 4961   0.687   8.681   3.374  0.1743 -0.1325  0.5867
   27MET      h 4962   0.743   8.644   3.288 -0.3786  0.6848 -0.1340
   27MET      h 4963   0.739   8.653   3.466 -2.3169 -1.3545  1.6659
   27MET     c2 4964   0.541   8.642   3.357 -0.7863  0.1375 -0.4380
   27MET      h 4965   0.468   8.710   3.400  0.8963  3.0357 -2.0151
   27MET      h 4966   0.516   8.631   3.252  0.1383  0.6441 -0.7137
   27MET     c2 4967   0.519   8.506   3.425 -0.3381  0.1174 -0.0627
   27MET      h 4968   0.521   8.516   3.534 -1.6151 -0.9163  0.0741
   27MET      h 4969   0.586   8.422   3.404  1.0056  1.0375  0.5126
   27MET     c3 4970   0.385   8.453   3.375 -0.2090  0.3611  0.0304
   27MET      h 4971   0.364   8.362   3.432 -0.3679  0.4611  0.1339
   27MET      h 4972   0.299   8.519   3.390 -0.2890 -0.3288  3.1419
   27MET      h 4973   0.400   8.426   3.271  1.3943 -0.0094  0.3531
   27MET     c2 4974   0.697   8.936   3.938  0.2065 -0.1400 -0.3902
   27MET      h 4975   0.626   9.017   3.921 -1.8363 -2.0306 -1.0836
   27MET      h 4976   0.628   8.869   3.990  1.0230  0.3497  1.3523
   27MET     c3 4977   0.802   8.979   4.042 -0.5485  0.1457  0.2316
   27MET      h 4978   0.843   8.900   4.105 -0.1045 -0.6512 -1.0377
   27MET      h 4979   0.879   9.038   3.993 -0.3269  0.2788  0.7359
   27MET      h 4980   0.757   9.048   4.114 -2.1822 -1.5362  0.8749
   27MET     c2 4981   0.700   8.861   3.196  0.3588 -0.2481 -0.0598
   27MET      h 4982   0.793   8.904   3.160 -0.6539  0.1737 -2.2428
   27MET      h 4983   0.679   8.773   3.136 -0.3224 -0.3914  0.3833
   27MET     c3 4984   0.594   8.972   3.162 -0.5137  0.4879  0.3551
   27MET      h 4985   0.495   8.931   3.180 -0.3866  0.3487  0.7247
   27MET      h 4986   0.598   9.051   3.237 -1.3445  0.9944 -0.1233
   27MET      h 4987   0.591   9.009   3.059 -2.2219 -2.9506 -0.8991
   27MET     c2 4988   1.160   9.358   2.946  0.2304 -0.3291 -0.0504
   27MET      h 4989   1.053   9.346   2.965  0.5297  0.4824  2.2904
   27MET      h 4990   1.193   9.461   2.928  2.4504 -0.6437  2.0293
   27MET     c2 4991   1.188   9.272   2.823  0.2485  0.7756  0.1185
   27MET      h 4992   1.290   9.289   2.789 -0.1173  2.0815 -0.3708
   27MET      h 4993   1.170   9.165   2.833  0.1993  0.8911  1.2881
   27MET     c2 4994   1.091   9.302   2.702  0.2123 -0.7913  0.4574
   27MET      h 4995   1.111   9.404   2.667  0.8033 -1.6184 -1.7249
   27MET      h 4996   1.129   9.235   2.626 -2.8493 -0.6309 -1.3173
   27MET     c2 4997   0.946   9.278   2.729  0.4935 -0.4904 -0.1023
   27MET      h 4998   0.939   9.176   2.766  1.6491  0.0817  1.7689
   27MET      h 4999   0.900   9.342   2.804  0.5071 -2.5012  1.6735
   27MET     c2 5000   0.857   9.311   2.610  0.8903  0.7168 -1.1797
   27MET      h 5001   0.886   9.258   2.519  1.6031  2.4364 -1.9827
   27MET      h 5002   0.884   9.412   2.577 -0.7082  0.5554 -3.0998
   27MET     c2 5003   0.707   9.313   2.641  0.1354 -0.2030 -0.0245
   27MET      h 5004   0.682   9.223   2.697  1.0035 -1.0459 -0.9747
   27MET      h 5005   0.666   9.407   2.679  0.1257  0.7032 -2.1674
   27MET     c2 5006   0.632   9.295   2.515  0.5944  0.5427  0.1201
   27MET      h 5007   0.667   9.208   2.460 -1.2400 -1.2613  1.7123
   27MET      h 5008   0.642   9.382   2.451 -3.1037  1.4187  0.6047
   27MET     c2 5009   0.481   9.272   2.531 -0.8711 -0.1684  0.7321
   27MET      h 5010   0.445   9.336   2.611  0.7359  0.3112  1.0976
   27MET      h 5011   0.433   9.309   2.441 -0.0290  0.7524  0.6567
   27MET     c2 5012   0.433   9.129   2.552 -0.5941  0.1001 -0.1138
   27MET      h 5013   0.334   9.122   2.596 -1.6645  0.0017 -2.4784
   27MET      h 5014   0.508   9.089   2.621 -0.5716 -0.7147 -0.6048
   27MET     c3 5015   0.424   9.055   2.416 -0.1297  0.7503  0.4052
   27MET      h 5016   0.358   8.969   2.426 -0.5583  0.9310 -0.7802
   27MET      h 5017   0.397   9.120   2.333 -1.7148 -1.7571 -1.1037
   27MET      h 5018   0.514   9.003   2.384 -1.6108 -1.5452 -0.1073
   27MET     c2 5019   0.022   9.198   4.077  0.1466  0.0793 -0.3149
   27MET      h 5020   0.111   9.258   4.093  0.8489 -0.0157 -3.4636
   27MET      h 5021  -0.056   9.272   4.062  0.0394 -0.1388 -0.8320
   27MET     c2 5022   0.000   9.102   4.192  0.5860  0.2013  0.8209
   27MET      h 5023  -0.090   9.041   4.182  1.5809 -1.3269  1.0163
   27MET      h 5024   0.084   9.033   4.190  0.6129  0.2408  0.6397
   27MET     c2 5025  -0.004   9.171   4.327  0.1557 -1.1380  0.4637
   27MET      h 5026  -0.022   9.097   4.405 -0.9888  0.2510  1.5400
   27MET      h 5027   0.094   9.215   4.348  0.8447 -1.3606 -2.1259
   27MET     c2 5028  -0.109   9.287   4.322  0.4466  0.1184  0.1748
   27MET      h 5029  -0.193   9.261   4.258 -0.1226 -0.0121  0.9766
   27MET      h 5030  -0.055   9.376   4.290  0.0739  1.3037  2.7887
   27MET     c2 5031  -0.179   9.299   4.456 -0.6293 -0.0208  0.6135
   27MET      h 5032  -0.236   9.209   4.479  2.1556 -1.7241  1.0607
   27MET      h 5033  -0.102   9.316   4.531  1.1351 -0.7090 -0.9891
   27MET     c2 5034  -0.284   9.418   4.463  0.1888  0.4866  0.5044
   27MET      h 5035  -0.370   9.394   4.400  0.2886  1.6823 -0.0958
   27MET      h 5036  -0.319   9.416   4.566  0.2537  0.8452  0.5350
   27MET     c2 5037  -0.224   9.553   4.444 -0.2644  0.8097 -0.1117
   27MET      h 5038  -0.277   9.614   4.518 -1.1252 -0.4289  0.3038
   27MET      h 5039  -0.127   9.559   4.493 -1.4996  0.9377  2.4602
   27MET     c2 5040  -0.251   9.603   4.304  0.3397 -0.0354 -0.7718
   27MET      h 5041  -0.216   9.534   4.228 -0.4458 -2.5787  1.1305
   27MET      h 5042  -0.360   9.615   4.303  0.1366 -1.7485 -0.0266
   27MET     c2 5043  -0.196   9.745   4.283  0.1406  0.3860  0.4108
   27MET      h 5044  -0.230   9.804   4.369  0.1078  2.4336 -0.9695
   27MET      h 5045  -0.087   9.736   4.291  0.2774 -0.4876 -2.0969
   27MET     c3 5046  -0.246   9.819   4.162 -0.5091 -0.5264 -0.4406
   27MET      h 5047  -0.230   9.726   4.107  0.4332 -0.1991 -0.7145
   27MET      h 5048  -0.260   9.898   4.089  1.1247 -1.4926 -1.8257
   27MET      h 5049  -0.178   9.842   4.245 -0.6434  1.8644 -0.9668
   28MET    c51 5050   9.947   0.294   2.130 -0.0307  0.3593 -0.0094
   28MET    c52 5051  10.009   0.178   2.173  0.4250  0.5133 -0.3345
   28MET    c52 5052  10.055   0.164   2.313 -0.1770 -0.3120  0.1668
   28MET    c51 5053  10.026   0.271   2.404 -0.4331  0.2859  0.1350
   28MET    c50 5054   9.961   0.387   2.360 -0.5731  0.5010  0.1267
   28MET    c50 5055   9.931   0.399   2.224  0.4458  0.2765 -0.3748
   28MET    np0 5056   9.866   0.506   2.196  0.2729 -0.2043 -0.3548
   28MET    sp0 5057   9.837   0.587   2.333  0.4044 -0.2274  0.4936
   28MET    np0 5058   9.925   0.492   2.430  0.2359 -0.5231  0.1707
   28MET    cs0 5059   9.898   0.286   1.998  0.0377 -0.2243  0.0250
   28MET    c53 5060   9.950   0.164   1.953  0.6928 -0.9246  0.0210
   28MET    np1 5061  10.009   0.098   2.057 -0.0590  0.2926 -0.6839
   28MET    cs0 5062  10.070   0.237   2.534  0.2141 -0.1856 -0.3171
   28MET    c53 5063  10.129   0.111   2.523 -0.2435  0.6110  0.0498
   28MET    np1 5064  10.123   0.065   2.387  0.2107 -0.2705 -0.2650
   28MET    cs2 5065   9.921   0.143   1.817 -0.1635  0.1153 -0.8344
   28MET    cs1 5066   9.847   0.251   1.763  0.3774  0.4006 -0.6896
   28MET    sp1 5067   9.812   0.377   1.882  0.4801  0.3030 -0.1882
   28MET    cs2 5068  10.169   0.058   2.643  0.0485 -0.5068 -0.3214
   28MET    cs1 5069  10.162   0.156   2.744  0.7273 -0.2924  0.1003
   28MET    sp1 5070  10.077   0.302   2.692  0.1648  0.4143  0.4025
   28MET    c54 5071   9.825   0.244   1.625 -0.8675 -0.0974 -0.6136
   28MET    cs3 5072   9.857   0.117   1.573  0.6074  0.1084  0.5837
   28MET    sp2 5073   9.961   0.029   1.693 -0.3027 -0.0854  0.0849
   28MET    c54 5074  10.197   0.114   2.877  0.8973  0.2921  0.8702
   28MET    cs3 5075  10.230  -0.022   2.870  0.6154 -0.4343 -0.7193
   28MET    sp2 5076  10.244  -0.076   2.706 -0.0438 -0.3479 -0.1034
   28MET    c=0 5077   9.829   0.073   1.437 -0.4378  0.3604  0.3051
   28MET    c=1 5078   9.878  -0.020   1.349  0.3064 -0.3350  0.4082
   28MET    c=0 5079  10.256  -0.097   2.989  0.2953 -0.4827 -0.4241
   28MET    c=1 5080  10.293  -0.220   3.036  0.2985 -0.1889  0.6417
   28MET     c2 5081  10.050  -0.042   2.031  0.4820 -0.7501 -0.4682
   28MET     c2 5082  10.193  -0.056   2.350 -0.0872  0.1511  0.2036
   28MET     c2 5083  10.185   0.204   3.000  0.6448 -0.1423  0.1517
   28MET     c2 5084   9.752   0.362   1.552  0.4412  0.1305  0.1075
   28MET    c=2 5085   9.841  -0.037   1.206 -0.2471 -0.2781 -0.3569
   28MET    c55 5086   9.936  -0.142   1.151  0.0527  0.3523 -0.4257
   28MET    c56 5087  10.015  -0.186   1.253 -0.1682 -0.0586  0.1061
   28MET     c' 5088   9.980  -0.122   1.381  0.0672  0.0653 -0.4153
   28MET    c=2 5089  10.304  -0.259   3.178  0.7707  0.3468  0.0797
   28MET    c55 5090  10.352  -0.402   3.180 -0.1314  0.3988 -0.2771
   28MET    c56 5091  10.349  -0.447   3.046 -0.2674 -0.3160  0.7971
   28MET     c' 5092  10.331  -0.338   2.951 -0.0554  0.1621  0.8645
   28MET    cp3 5093  10.126  -0.276   1.237 -0.1982  0.2869 -0.0183
   28MET    cp2 5094  10.143  -0.334   1.114 -0.3091  0.1862  0.4454
   28MET    cp1 5095  10.058  -0.301   1.005  0.5304 -0.3527  0.6123
   28MET    cp0 5096   9.955  -0.202   1.023 -0.5401 -0.3269  0.3557
   28MET    cp3 5097  10.377  -0.572   3.001 -0.1284  0.0316 -0.1695
   28MET    cp2 5098  10.409  -0.662   3.099 -0.3070 -0.7054  0.2994
   28MET    cp1 5099  10.410  -0.630   3.232 -0.1494 -0.2542  0.2059
   28MET    cp0 5100  10.387  -0.500   3.276 -0.2151 -0.2975  0.4618
   28MET     o' 5101  10.025  -0.154   1.487 -0.1608 -0.6385 -0.4945
   28MET     o' 5102  10.334  -0.354   2.828 -0.6673  0.5001 -0.0509
   28MET      f 5103  10.091  -0.342   0.888  0.4203 -0.1533  0.2639
   28MET      f 5104  10.245  -0.420   1.096  0.7426  0.1259 -0.2418
   28MET      f 5105  10.451  -0.786   3.075 -0.5512 -0.4897 -0.4110
   28MET      f 5106  10.440  -0.730   3.312 -0.1905  0.4269 -0.2626
   28MET    c=3 5107   9.740   0.018   1.131 -0.6769 -0.0054  0.0399
   28MET    ct1 5108   9.712  -0.007   0.987  0.0205  0.2079  0.1018
   28MET    nt1 5109   9.698  -0.035   0.873  0.2133 -0.0126 -0.0673
   28MET    ct0 5110   9.636   0.107   1.174  1.1221  0.9285  0.3205
   28MET    nt0 5111   9.559   0.185   1.211 -0.1436  0.0492  0.4926
   28MET    c=3 5112  10.280  -0.192   3.295  0.4955  0.5358  0.6752
   28MET    ct0 5113  10.247  -0.055   3.303  0.2923  0.5179  0.5778
   28MET    nt0 5114  10.225   0.058   3.305  0.5542  0.0117  0.1309
   28MET    ct1 5115  10.287  -0.249   3.426  0.5830  0.2354  0.0376
   28MET    nt1 5116  10.304  -0.286   3.534 -0.0466  0.4975 -0.4333
   28MET      h 5117   9.747   0.129   1.394 -0.5783  0.5739  0.8394
   28MET      h 5118  10.256  -0.020   3.065 -0.2855 -1.1659  0.2674
   28MET      h 5119  10.148  -0.068   2.072  0.5572  0.8531  0.3949
   28MET      h 5120  10.063  -0.064   1.925  0.4693  0.7815 -0.8040
   28MET      h 5121  10.137  -0.132   2.296  0.3499  0.7860 -1.1667
   28MET      h 5122  10.215  -0.105   2.445 -1.1944 -2.4484 -0.8279
   28MET      h 5123  10.224   0.302   2.971  0.5995 -0.6868 -1.8195
   28MET      h 5124  10.245   0.180   3.087  1.5059 -0.3690 -0.5008
   28MET      h 5125   9.778   0.374   1.447 -0.6671 -2.9867 -0.5676
   28MET      h 5126   9.785   0.452   1.604 -0.4000  0.3203  0.3180
   28MET     ha 5127  10.189  -0.289   1.324  2.4230  0.7268 -1.7872
   28MET     ha 5128   9.898  -0.164   0.939  0.1925 -2.4375 -1.1354
   28MET     ha 5129  10.384  -0.604   2.898 -0.8027  2.1076 -0.8888
   28MET     ha 5130  10.398  -0.485   3.383 -2.1819  0.0671  0.6362
   28MET     c1 5131   9.944  -0.136   2.090  0.0212 -0.1695  0.1739
   28MET      h 5132   9.929  -0.105   2.193 -1.8698  1.6532 -0.6093
   28MET     c2 5133   9.991  -0.280   2.092 -0.2477 -0.4403  0.3605
   28MET      h 5134   9.993  -0.325   1.993 -0.1788 -0.5288  0.4029
   28MET      h 5135  10.099  -0.280   2.109 -0.1772 -0.4761 -0.0844
   28MET     c2 5136   9.922  -0.378   2.181 -0.0485  0.4788  0.0100
   28MET      h 5137   9.900  -0.337   2.280 -1.2630  1.0996 -0.5110
   28MET      h 5138   9.825  -0.407   2.140  0.4730  1.0834 -1.6741
   28MET     c2 5139  10.017  -0.502   2.198  0.2130  0.0388  0.6539
   28MET      h 5140  10.034  -0.559   2.106 -0.1442  1.2397 -0.1747
   28MET      h 5141  10.119  -0.474   2.224  0.9744 -0.8647 -1.2915
   28MET     c3 5142   9.965  -0.591   2.308 -0.1941 -0.4370  0.4784
   28MET      h 5143   9.871  -0.638   2.281  0.0159 -2.0620  2.5037
   28MET      h 5144  10.030  -0.677   2.323  2.3932  1.1311 -1.2060
   28MET      h 5145   9.955  -0.535   2.402  0.4560  0.4195  0.0519
   28MET     c1 5146  10.321  -0.023   2.271  0.5960 -0.1420 -0.3395
   28MET      h 5147  10.291   0.051   2.197 -0.9369  0.5669  0.9630
   28MET     c2 5148  10.384  -0.148   2.207 -0.4439 -0.2531 -0.2429
   28MET      h 5149  10.424  -0.209   2.288 -1.4845  1.0838  1.2966
   28MET      h 5150  10.299  -0.200   2.162 -0.2065 -0.5011 -0.4072
   28MET     c2 5151  10.504  -0.134   2.111 -0.0111 -0.7207 -0.0641
   28MET      h 5152  10.475  -0.066   2.031  1.3901 -0.7581 -0.6099
   28MET      h 5153  10.581  -0.083   2.169  0.4489 -0.7673 -0.6343
   28MET     c2 5154  10.558  -0.271   2.063  0.2816 -0.3569  0.7526
   28MET      h 5155  10.622  -0.261   1.975 -0.9378  0.2037 -0.0882
   28MET      h 5156  10.469  -0.321   2.025 -0.2064  0.9535  0.1479
   28MET     c3 5157  10.617  -0.362   2.172 -0.4014 -0.9339 -0.4753
   28MET      h 5158  10.543  -0.376   2.251  0.0912  0.9155  0.3500
   28MET      h 5159  10.639  -0.461   2.133  1.8404 -0.3387 -0.7525
   28MET      h 5160  10.703  -0.307   2.209 -1.4867  0.4224  0.1146
   28MET     c2 5161   9.809  -0.127   2.009 -0.0814  0.4500  0.2842
   28MET      h 5162   9.831  -0.074   1.916  2.4818 -0.5809  0.2478
   28MET      h 5163   9.781  -0.229   1.982  1.2379  0.6204 -1.8458
   28MET     c3 5164   9.695  -0.063   2.075  0.6814 -0.5335  0.4377
   28MET      h 5165   9.703  -0.079   2.182  1.9172 -2.6435  0.0516
   28MET      h 5166   9.696   0.044   2.055 -2.3376 -0.4926  0.3328
   28MET      h 5167   9.596  -0.096   2.044  0.8655  0.5466 -1.4060
   28MET     c2 5168  10.419   0.047   2.365  0.3747  0.6276 -0.0752
   28MET      h 5169  10.387   0.027   2.467  1.2191 -0.9588 -0.1064
   28MET      h 5170  10.518   0.007   2.344 -0.9971 -1.9154 -1.9413
   28MET     c3 5171  10.428   0.199   2.348  0.5527  0.9404  0.5406
   28MET      h 5172  10.534   0.224   2.354  0.7442 -0.0280  1.2921
   28MET      h 5173  10.398   0.243   2.253  0.0100 -0.5389  0.0154
   28MET      h 5174  10.367   0.242   2.428 -1.7414  1.7379 -1.5857
   28MET     c2 5175  10.042   0.224   3.050 -0.2819 -0.3252  0.5720
   28MET      h 5176   9.969   0.261   2.978 -1.3463 -0.9962  1.2794
   28MET      h 5177  10.005   0.128   3.088 -0.8219 -0.3493  0.0028
   28MET     c2 5178  10.036   0.316   3.171  0.6942  0.5323  0.0074
   28MET      h 5179  10.127   0.319   3.232  1.5332  2.6679 -1.2676
   28MET      h 5180  10.033   0.416   3.127 -1.8313 -0.0687 -1.2557
   28MET     c2 5181   9.909   0.312   3.252  1.0086 -0.5123 -0.7878
   28MET      h 5182   9.892   0.392   3.324 -0.6247 -0.8422 -0.7755
   28MET      h 5183   9.829   0.320   3.179  0.6271 -2.7394 -0.6667
   28MET     c2 5184   9.868   0.191   3.333 -0.1098  0.3958 -0.9829
   28MET      h 5185   9.767   0.205   3.370  0.0447  0.2142 -0.4967
   28MET      h 5186   9.885   0.095   3.283  0.5053  0.1636 -0.3318
   28MET     c2 5187   9.952   0.178   3.464 -0.0075 -0.3770  0.7113
   28MET      h 5188   9.927   0.252   3.540  1.0015 -0.6501  1.3217
   28MET      h 5189  10.058   0.197   3.451  0.0469 -0.1399  1.4735
   28MET     c2 5190   9.919   0.042   3.526 -0.1883  0.0063  0.4033
   28MET      h 5191   9.816   0.029   3.559 -0.7717 -0.7906 -1.6436
   28MET      h 5192   9.931  -0.029   3.444  0.5421 -0.4717  0.9134
   28MET     c2 5193  10.019  -0.001   3.634  0.4412 -0.0587 -0.1647
   28MET      h 5194  10.000   0.061   3.722 -1.2077  0.6276 -0.9986
   28MET      h 5195  10.124   0.017   3.609  0.2575  2.0043  0.4643
   28MET     c2 5196  10.000  -0.151   3.677  0.1827 -0.3287 -0.0112
   28MET      h 5197   9.893  -0.168   3.690 -0.0621 -0.1031 -1.6123
   28MET      h 5198  10.014  -0.214   3.589 -0.1550  0.0560 -0.3407
   28MET     c2 5199  10.085  -0.200   3.797 -0.1048  0.1797  0.0344
   28MET      h 5200  10.072  -0.122   3.872  0.1055  2.0878 -1.8546
   28MET      h 5201  10.190  -0.203   3.767  0.4147 -1.2338  1.9137
   28MET     c3 5202  10.035  -0.333   3.855 -0.9811 -0.1142  0.3540
   28MET      h 5203   9.930  -0.357   3.873 -0.4593 -1.9926  0.9816
   28MET      h 5204  10.076  -0.407   3.787 -0.8893  1.2432 -1.1138
   28MET      h 5205  10.095  -0.330   3.946 -1.1531  2.9042  0.4104
   28MET     c2 5206   9.596   0.354   1.565 -0.0180  0.3484 -0.0089
   28MET      h 5207   9.558   0.258   1.533  1.7243 -0.3545 -0.0188
   28MET      h 5208   9.582   0.361   1.673 -1.8572  1.1549 -0.2905
   28MET     c2 5209   9.520   0.459   1.481  0.1006  0.1193  0.1266
   28MET      h 5210   9.543   0.558   1.519  0.6194 -0.1327  0.4607
   28MET      h 5211   9.546   0.454   1.375  0.8699 -1.9364  0.4022
   28MET     c2 5212   9.370   0.436   1.488  0.2991  0.0196 -0.0966
   28MET      h 5213   9.352   0.329   1.480  1.3297 -0.2170  0.6298
   28MET      h 5214   9.333   0.455   1.589  2.8930 -2.3619  1.3507
   28MET     c2 5215   9.294   0.513   1.382 -0.2504  1.2575  0.3762
   28MET      h 5216   9.343   0.527   1.286 -1.1216 -2.2691 -0.6474
   28MET      h 5217   9.268   0.613   1.419 -1.4837  0.8159  0.7181
   28MET     c2 5218   9.160   0.441   1.348  0.0316  0.0673 -0.7026
   28MET      h 5219   9.104   0.510   1.286 -0.4355  0.2670 -0.0631
   28MET      h 5220   9.172   0.345   1.298  1.1609  0.2393 -0.7813
   28MET     c2 5221   9.074   0.420   1.477 -0.4661  0.5084 -0.4375
   28MET      h 5222   9.100   0.329   1.531 -0.3139  0.2233 -0.9877
   28MET      h 5223   9.062   0.506   1.543 -1.2632  0.7621 -0.8998
   28MET     c2 5224   8.930   0.396   1.431 -0.1246 -0.3599 -0.6992
   28MET      h 5225   8.897   0.494   1.399 -1.7029 -0.6228  0.0755
   28MET      h 5226   8.939   0.336   1.341 -1.3328 -0.1560 -0.9625
   28MET     c2 5227   8.826   0.341   1.530 -0.0899 -0.1342  0.1386
   28MET      h 5228   8.841   0.235   1.549 -3.5349 -0.9872 -1.6022
   28MET      h 5229   8.834   0.388   1.628 -3.6218 -0.5640  0.6813
   28MET     c2 5230   8.681   0.365   1.483 -0.5650 -0.4873 -0.2222
   28MET      h 5231   8.656   0.468   1.457 -0.4706  0.0817  1.8533
   28MET      h 5232   8.660   0.303   1.396  1.2038 -0.0938 -0.9381
   28MET     c3 5233   8.588   0.303   1.590 -0.0307 -0.3505  0.2254
   28MET      h 5234   8.610   0.212   1.535  1.7539  1.3108 -1.8825
   28MET      h 5235   8.482   0.292   1.614 -0.1495  0.5111  0.1172
   28MET      h 5236   8.643   0.284   1.682 -0.9810 -0.4781  0.7816
   29MET    c51 5237   4.887   0.170   5.721 -0.0577  0.8811  0.9865
   29MET    c52 5238   4.807   0.116   5.824  0.1485 -0.3131  0.5754
   29MET    c52 5239   4.751   0.215   5.911  1.3708  0.8014 -0.1175
   29MET    c51 5240   4.776   0.350   5.897 -0.7644 -0.1504 -0.0377
   29MET    c50 5241   4.867   0.402   5.800 -0.3093 -0.4932 -0.6181
   29MET    c50 5242   4.922   0.307   5.711  0.4212  0.0330  0.2912
   29MET    np0 5243   5.002   0.366   5.626 -0.1164  0.4252  0.3359
   29MET    sp0 5244   5.004   0.529   5.653  0.0007  0.1113 -0.1488
   29MET    np0 5245   4.897   0.526   5.779 -0.3822 -0.4805 -0.3297
   29MET    cs0 5246   4.925   0.061   5.641  0.4384  0.4897  0.1691
   29MET    c53 5247   4.860  -0.052   5.688 -0.1820  0.2443  0.1120
   29MET    np1 5248   4.784  -0.019   5.796 -0.4281 -0.3793 -0.8556
   29MET    cs0 5249   4.700   0.415   5.986  0.6195 -0.1178 -0.1819
   29MET    c53 5250   4.625   0.324   6.059 -0.0302  0.5407 -0.3069
   29MET    np1 5251   4.664   0.199   6.022 -0.0053  0.0340  0.5404
   29MET    cs2 5252   4.891  -0.167   5.603  0.2276 -0.0884 -0.0235
   29MET    cs1 5253   4.968  -0.134   5.492  0.5068  0.9321 -0.3013
   29MET    sp1 5254   5.018   0.030   5.498 -0.0306  0.5035  0.0997
   29MET    cs2 5255   4.532   0.382   6.147  0.2093 -0.0071  0.0241
   29MET    cs1 5256   4.546   0.521   6.149  0.6502  0.4730 -0.9298
   29MET    sp1 5257   4.664   0.582   6.033 -0.5178  0.2408  0.0417
   29MET    c54 5258   4.997  -0.246   5.410  0.1875 -0.2746 -0.1310
   29MET    cs3 5259   4.940  -0.363   5.460 -0.4967 -0.3315  0.3773
   29MET    sp2 5260   4.865  -0.337   5.607 -0.1782  0.3113  0.0053
   29MET    c54 5261   4.474   0.575   6.259  0.3000  0.1361  0.4540
   29MET    cs3 5262   4.394   0.480   6.321  0.3055  0.3171 -0.1514
   29MET    sp2 5263   4.414   0.319   6.259 -0.1275 -0.1004  0.1053
   29MET    c=0 5264   4.956  -0.490   5.399 -0.3081  0.1158 -0.5222
   29MET    c=1 5265   4.926  -0.627   5.420 -0.1640 -0.3005  0.1285
   29MET    c=0 5266   4.283   0.519   6.403  0.2974  0.0281  0.3143
   29MET    c=1 5267   4.148   0.481   6.427  0.5708  0.2895 -0.5214
   29MET     c2 5268   4.688  -0.117   5.850  0.1290 -0.0406 -0.3103
   29MET     c2 5269   4.633   0.093   6.117 -0.0049  0.6236 -0.0848
   29MET     c2 5270   4.489   0.721   6.282 -0.2484  0.4353  0.7059
   29MET     c2 5271   5.079  -0.226   5.283  0.7644  0.4481  0.3624
   29MET    c=2 5272   4.940  -0.737   5.322 -0.9764  0.0523  0.5815
   29MET    c55 5273   4.901  -0.867   5.392 -0.3066 -0.4835 -0.1646
   29MET    c56 5274   4.856  -0.828   5.522  0.1490 -1.3359  0.4706
   29MET     c' 5275   4.868  -0.683   5.545 -0.8072  0.2523  0.5356
   29MET    c=2 5276   4.044   0.548   6.512  0.1015 -0.1056  0.1806
   29MET    c55 5277   3.925   0.462   6.519 -0.2263 -0.1418  0.2782
   29MET    c56 5278   3.946   0.351   6.439 -0.5280 -0.0520  0.2189
   29MET     c' 5279   4.074   0.363   6.376 -0.3841  0.1293 -0.0810
   29MET    cp3 5280   4.815  -0.919   5.610 -0.3280  0.2639 -0.2500
   29MET    cp2 5281   4.814  -1.055   5.587 -0.1234  0.2648  0.0997
   29MET    cp1 5282   4.859  -1.097   5.465  0.0295 -0.5595  0.0922
   29MET    cp0 5283   4.903  -1.009   5.369 -0.3255 -0.3709 -0.1549
   29MET    cp3 5284   3.856   0.249   6.413 -0.7740  0.0505  0.4999
   29MET    cp2 5285   3.736   0.253   6.486 -0.3296 -0.3065  0.3410
   29MET    cp1 5286   3.707   0.363   6.569 -0.0636  0.2217  0.6135
   29MET    cp0 5287   3.801   0.467   6.588  0.8742 -0.1250 -0.0813
   29MET     o' 5288   4.840  -0.624   5.644  0.4208  0.0685 -0.2001
   29MET     o' 5289   4.116   0.268   6.309  0.3283 -0.5523  0.5484
   29MET      f 5290   4.880  -1.234   5.452  0.2035 -0.0302  0.0411
   29MET      f 5291   4.787  -1.138   5.686  0.2980 -0.6668 -0.4249
   29MET      f 5292   3.641   0.166   6.460  0.1051  0.0357  0.0482
   29MET      f 5293   3.583   0.371   6.621 -0.2793 -0.2520 -0.2404
   29MET    c=3 5294   4.989  -0.739   5.192  0.4754  0.2595 -0.1595
   29MET    ct1 5295   5.000  -0.859   5.118 -0.0042  0.5160  0.0251
   29MET    nt1 5296   5.011  -0.958   5.054  0.5567 -0.7604  0.4447
   29MET    ct0 5297   5.030  -0.623   5.120 -0.2487 -0.1738  0.1164
   29MET    nt0 5298   5.065  -0.528   5.062  0.4781 -0.2039  0.0921
   29MET    c=3 5299   4.049   0.668   6.583 -1.1188  0.3805  0.0287
   29MET    ct0 5300   4.159   0.758   6.572  0.0074  0.8223 -0.0278
   29MET    nt0 5301   4.249   0.828   6.562 -0.5776 -0.1825  0.0866
   29MET    ct1 5302   3.943   0.718   6.665 -0.1869 -0.1591 -0.3072
   29MET    nt1 5303   3.856   0.757   6.736  0.1012  0.2004 -0.1228
   29MET      h 5304   4.995  -0.469   5.300 -0.0058 -1.0923 -0.6567
   29MET      h 5305   4.306   0.616   6.447 -1.2019  0.6587 -0.2535
   29MET      h 5306   4.687  -0.124   5.959  0.4535  0.6292 -0.2621
   29MET      h 5307   4.717  -0.210   5.802 -0.2674 -0.2204 -0.2078
   29MET      h 5308   4.570   0.022   6.063 -1.5122  0.6437  1.6283
   29MET      h 5309   4.571   0.131   6.197  1.5446  1.9760  0.4916
   29MET      h 5310   4.398   0.781   6.278  0.7102  1.7986 -1.6199
   29MET      h 5311   4.547   0.759   6.198  2.2063 -2.5566  0.9763
   29MET      h 5312   5.142  -0.314   5.275 -0.6545 -0.5992  0.4885
   29MET      h 5313   5.156  -0.150   5.300  2.3492 -0.6917 -1.4860
   29MET     ha 5314   4.802  -0.879   5.710  2.5389  0.9975 -0.1277
   29MET     ha 5315   4.934  -1.061   5.280 -3.6765 -0.5940 -1.2389
   29MET     ha 5316   3.868   0.167   6.343 -0.4960  1.1568 -0.7743
   29MET     ha 5317   3.771   0.547   6.654  2.6752  0.9690 -0.5609
   29MET     c1 5318   4.542  -0.082   5.805  0.4430  0.6251 -0.6058
   29MET      h 5319   4.528   0.025   5.823 -0.7584  0.5805 -1.2642
   29MET     c2 5320   4.443  -0.157   5.895  0.2656 -0.5714  0.0099
   29MET      h 5321   4.434  -0.253   5.843 -1.1804  0.7645 -2.3311
   29MET      h 5322   4.484  -0.175   5.994 -1.8393 -2.4531  0.5946
   29MET     c2 5323   4.313  -0.076   5.897  0.8404  0.1077 -0.5921
   29MET      h 5324   4.331   0.022   5.942  2.5533  0.6310 -2.3472
   29MET      h 5325   4.267  -0.058   5.800  4.6216 -0.1194 -2.5094
   29MET     c2 5326   4.210  -0.145   5.980 -0.3189 -0.1025  0.1466
   29MET      h 5327   4.124  -0.080   5.965 -0.2267 -0.6169 -2.7963
   29MET      h 5328   4.170  -0.237   5.937 -0.6454  0.4615 -0.7743
   29MET     c3 5329   4.254  -0.172   6.129  0.3459  0.2402  0.9129
   29MET      h 5330   4.272  -0.279   6.135 -0.3695  0.0544 -0.1011
   29MET      h 5331   4.339  -0.113   6.166  1.3353 -1.0918  0.7978
   29MET      h 5332   4.176  -0.155   6.202  0.5307  2.0954  0.7115
   29MET     c1 5333   4.759   0.040   6.173  0.6981 -0.3309  0.6857
   29MET      h 5334   4.826   0.011   6.092  0.5437 -2.0337  1.1669
   29MET     c2 5335   4.739  -0.084   6.262  0.5326 -0.5021 -0.3594
   29MET      h 5336   4.692  -0.055   6.356  2.2606  0.8131  0.1122
   29MET      h 5337   4.675  -0.153   6.206  0.2325 -0.5197  0.0083
   29MET     c2 5338   4.873  -0.144   6.304  0.0456  0.3757  0.1454
   29MET      h 5339   4.924  -0.162   6.209 -0.6005  0.1135 -0.1517
   29MET      h 5340   4.930  -0.070   6.361 -1.9216  0.6000  1.8754
   29MET     c2 5341   4.868  -0.263   6.397 -0.1980 -0.0203  0.4124
   29MET      h 5342   4.837  -0.227   6.495  1.1507  1.0680  0.4567
   29MET      h 5343   4.968  -0.301   6.420 -1.5525 -1.8849  3.4963
   29MET     c3 5344   4.771  -0.377   6.344 -0.1412 -0.6176 -0.0532
   29MET      h 5345   4.801  -0.424   6.250 -1.7227 -1.3601 -0.2062
   29MET      h 5346   4.771  -0.458   6.417  1.0246 -0.6974 -0.1337
   29MET      h 5347   4.668  -0.347   6.329  0.4272  1.6275  0.3821
   29MET     c2 5348   4.518  -0.099   5.655 -0.1669  0.2542  0.1774
   29MET      h 5349   4.415  -0.072   5.630 -1.3103 -5.0115 -1.4031
   29MET      h 5350   4.590  -0.045   5.593 -1.2243  0.0073 -1.2930
   29MET     c3 5351   4.525  -0.244   5.606  0.1227  0.1078  0.3658
   29MET      h 5352   4.549  -0.236   5.500  0.4216  0.8054  0.4887
   29MET      h 5353   4.593  -0.306   5.665  0.8540 -0.5051 -1.1072
   29MET      h 5354   4.422  -0.279   5.617  0.0407 -1.0386 -3.2464
   29MET     c2 5355   4.825   0.156   6.250 -0.1414  0.0031  0.3265
   29MET      h 5356   4.776   0.254   6.249  0.7908  0.4796  0.0228
   29MET      h 5357   4.813   0.114   6.349 -0.2608  0.8237  0.6622
   29MET     c3 5358   4.967   0.179   6.217 -0.2979  0.2402  0.0133
   29MET      h 5359   5.024   0.113   6.282 -1.2722 -1.7424 -1.1209
   29MET      h 5360   4.988   0.149   6.115 -0.9448 -0.7419  0.1575
   29MET      h 5361   5.001   0.281   6.235 -0.3335  0.5228 -1.4804
   29MET     c2 5362   4.561   0.751   6.411 -0.4744 -0.0447  0.3863
   29MET      h 5363   4.511   0.842   6.445 -2.5059 -0.8090 -0.4155
   29MET      h 5364   4.552   0.669   6.483 -0.3347  1.2171  1.8545
   29MET     c2 5365   4.711   0.764   6.383  0.1179  0.4499  0.2807
   29MET      h 5366   4.742   0.686   6.314  1.4077  0.0738  1.2456
   29MET      h 5367   4.729   0.859   6.333  1.6206  0.3543  0.6069
   29MET     c2 5368   4.788   0.738   6.502 -0.2394 -0.5285 -0.2856
   29MET      h 5369   4.781   0.824   6.568  0.1792 -0.2657 -0.5848
   29MET      h 5370   4.757   0.647   6.554 -1.4523  0.0839  0.0936
   29MET     c2 5371   4.938   0.740   6.480 -0.5412 -0.2260  0.5011
   29MET      h 5372   4.963   0.831   6.425  0.8329  0.3405  2.0091
   29MET      h 5373   4.988   0.753   6.576 -0.5233 -0.1483  0.4808
   29MET     c2 5374   4.993   0.621   6.405 -0.2354  0.0476 -0.4381
   29MET      h 5375   4.922   0.538   6.413  1.0324 -0.8539  2.0016
   29MET      h 5376   5.082   0.586   6.458  0.1709  0.3201 -0.9460
   29MET     c2 5377   5.038   0.642   6.262  0.0714 -0.1339 -0.1102
   29MET      h 5378   5.066   0.548   6.214  3.0724  2.1744 -3.1869
   29MET      h 5379   4.953   0.675   6.202 -0.7189 -0.4725  0.8086
   29MET     c2 5380   5.151   0.754   6.253  0.7205 -0.5607  0.3445
   29MET      h 5381   5.229   0.741   6.327  1.9996  1.8229 -0.5380
   29MET      h 5382   5.110   0.853   6.273  0.2050 -0.3335 -1.6786
   29MET     c2 5383   5.217   0.749   6.119  0.1202 -0.6505 -0.4746
   29MET      h 5384   5.301   0.819   6.117  0.3978 -0.9472  0.5201
   29MET      h 5385   5.264   0.652   6.108  2.1482  0.3201 -0.5150
   29MET     c2 5386   5.126   0.776   6.003  0.2069 -0.6272  0.4634
   29MET      h 5387   5.105   0.882   5.994 -1.6724 -1.0912 -0.8768
   29MET      h 5388   5.031   0.723   6.008  0.0959 -0.3124  2.2133
   29MET     c3 5389   5.195   0.738   5.873  1.2646 -0.1199  0.7980
   29MET      h 5390   5.215   0.631   5.871  2.6167  0.0856  2.3350
   29MET      h 5391   5.129   0.758   5.788 -0.3923  1.1901  2.3640
   29MET      h 5392   5.287   0.793   5.853  0.5445  1.1127  0.7975
   29MET     c2 5393   4.993  -0.197   5.154 -1.3647 -0.1633  0.0410
   29MET      h 5394   4.928  -0.283   5.135 -3.1770  1.0121  0.7709
   29MET      h 5395   4.940  -0.106   5.180 -1.2889  0.0411 -0.5273
   29MET     c2 5396   5.084  -0.165   5.032 -0.4460  0.0792 -0.0148
   29MET      h 5397   5.141  -0.077   5.060 -1.0734  1.1369 -1.9768
   29MET      h 5398   5.158  -0.244   5.022 -0.4389  0.1727 -0.7260
   29MET     c2 5399   5.003  -0.149   4.900  0.6630  0.3353  0.6322
   29MET      h 5400   4.945  -0.237   4.873 -0.2120  2.1115 -3.7713
   29MET      h 5401   4.912  -0.091   4.920  0.4595  1.4869 -3.3240
   29MET     c2 5402   5.078  -0.096   4.778  0.7014  0.0083 -0.2257
   29MET      h 5403   5.115   0.006   4.788 -0.9508  0.7472 -1.3287
   29MET      h 5404   5.000  -0.089   4.702  2.2070  1.0739 -1.6920
   29MET     c2 5405   5.169  -0.202   4.723 -0.5832  0.2099 -0.2519
   29MET      h 5406   5.253  -0.212   4.791 -2.1564  2.2413  2.0958
   29MET      h 5407   5.112  -0.295   4.729 -1.9624  1.0381 -0.2670
   29MET     c2 5408   5.207  -0.189   4.571  0.5914  0.4726 -1.1171
   29MET      h 5409   5.127  -0.151   4.508 -0.1915  3.8133  1.7448
   29MET      h 5410   5.282  -0.110   4.572  0.2435  0.8043  0.5531
   29MET     c2 5411   5.267  -0.315   4.523 -0.1078  0.8229  0.5082
   29MET      h 5412   5.347  -0.345   4.591  0.5278 -0.7850 -0.8997
   29MET      h 5413   5.191  -0.392   4.536  0.0221  0.4533 -0.8385
   29MET     c2 5414   5.312  -0.312   4.368 -0.0338 -0.5352  0.5153
   29MET      h 5415   5.386  -0.232   4.362 -2.0467  1.4048  0.8388
   29MET      h 5416   5.373  -0.400   4.350 -1.2174 -1.3227  0.2842
   29MET     c2 5417   5.192  -0.298   4.274  0.0683  0.1532  0.1071
   29MET      h 5418   5.230  -0.320   4.175 -0.7643  0.4763 -0.2839
   29MET      h 5419   5.101  -0.358   4.286 -1.6943  2.3361 -2.0124
   29MET     c3 5420   5.124  -0.158   4.264  0.0584  0.8378  0.3813
   29MET      h 5421   5.203  -0.105   4.211  0.1300 -0.2557 -0.6146
   29MET      h 5422   5.132  -0.266   4.250 -1.8950  0.4298  2.1766
   29MET      h 5423   5.028  -0.130   4.223 -0.1998 -1.0047 -0.3050
   30MET    c51 5424   0.616  10.336   2.886 -0.1039 -0.3489  0.0830
   30MET    c52 5425   0.548  10.411   2.787  0.1346  0.1060 -0.1275
   30MET    c52 5426   0.551  10.360   2.650 -0.3263  0.2879  0.1720
   30MET    c51 5427   0.616  10.234   2.620  0.4928 -0.1139  0.2971
   30MET    c50 5428   0.673  10.153   2.726 -0.7486 -0.6281  0.1176
   30MET    c50 5429   0.682  10.213   2.855  0.3508  0.0434 -0.3186
   30MET    np0 5430   0.750  10.142   2.943 -0.2044 -0.8266  0.8446
   30MET    sp0 5431   0.808  10.016   2.863 -0.1793  0.4758  0.5430
   30MET    np0 5432   0.740  10.036   2.716 -0.0681  0.7724 -0.1399
   30MET    cs0 5433   0.603  10.397   3.008 -0.6114 -0.3910 -0.0426
   30MET    c53 5434   0.524  10.503   2.994 -0.0857  0.5575  0.4686
   30MET    np1 5435   0.488  10.511   2.861 -0.1846  0.4282  0.1846
   30MET    cs0 5436   0.606  10.218   2.480  0.1852  0.1431 -0.0576
   30MET    c53 5437   0.544  10.330   2.421 -0.3188  0.2699  0.3059
   30MET    np1 5438   0.522  10.420   2.528 -0.4274  0.1104 -0.5471
   30MET    cs2 5439   0.501  10.572   3.114 -0.3849 -0.6958  0.2345
   30MET    cs1 5440   0.570  10.520   3.224 -0.1410 -0.6646 -0.1236
   30MET    sp1 5441   0.659  10.377   3.166 -0.0862  0.0981  0.2068
   30MET    cs2 5442   0.521  10.319   2.283  0.4272 -0.0505  0.3684
   30MET    cs1 5443   0.563  10.194   2.240 -0.5043  0.2855  0.2799
   30MET    sp1 5444   0.648  10.099   2.359 -0.5064  0.0860  0.1126
   30MET    c54 5445   0.559  10.586   3.350 -0.3885 -0.5298  0.5129
   30MET    cs3 5446   0.470  10.696   3.338 -0.0233 -0.3911  0.1034
   30MET    sp2 5447   0.426  10.720   3.168  0.0680 -0.1053 -0.4392
   30MET    c54 5448   0.552  10.179   2.097 -0.0719 -0.4530  0.0459
   30MET    cs3 5449   0.473  10.284   2.044 -0.2524 -0.4762  0.1012
   30MET    sp2 5450   0.445  10.409   2.157 -0.2362 -0.1897 -0.1021
   30MET    c=0 5451   0.430  10.765   3.460 -0.0498  0.2047  0.7592
   30MET    c=1 5452   0.353  10.872   3.504  0.8508 -1.0996  0.4193
   30MET    c=0 5453   0.449  10.304   1.905  0.2059  0.5934  0.1123
   30MET    c=1 5454   0.425  10.407   1.816 -0.0831 -0.0019 -0.1667
   30MET     c2 5455   0.384  10.610   2.823 -0.2915  0.7827  0.4914
   30MET     c2 5456   0.467  10.549   2.490  0.4073 -0.1859 -0.4956
   30MET     c2 5457   0.620  10.070   2.015  0.3316 -0.6218  0.5969
   30MET     c2 5458   0.616  10.529   3.473 -0.7162 -0.6501  0.2840
   30MET    c=2 5459   0.319  10.909   3.649  0.4239 -0.2371  0.1049
   30MET    c55 5460   0.234  11.028   3.639 -0.8365 -0.2662  0.3840
   30MET    c56 5461   0.222  11.057   3.500 -0.0751  0.1733  0.0475
   30MET     c' 5462   0.288  10.961   3.410 -0.7763 -0.2394  0.5294
   30MET    c=2 5463   0.404  10.398   1.671 -0.7004  0.5267 -0.1102
   30MET    c55 5464   0.361  10.533   1.623 -0.2096  0.3613 -0.8159
   30MET    c56 5465   0.363  10.621   1.732  0.7829 -1.2316  0.3748
   30MET     c' 5466   0.412  10.551   1.845  0.0368 -0.3836  0.1165
   30MET    cp3 5467   0.156  11.165   3.452  0.5554 -0.0415 -0.1241
   30MET    cp2 5468   0.112  11.259   3.542 -0.4476  0.1175  0.2554
   30MET    cp1 5469   0.115  11.226   3.682  0.2207 -0.4256  0.0577
   30MET    cp0 5470   0.173  11.110   3.736 -0.3661 -0.4856  0.4572
   30MET    cp3 5471   0.332  10.759   1.718  0.0647 -0.6243 -0.6958
   30MET    cp2 5472   0.305  10.813   1.592 -0.7318  0.3340  0.2355
   30MET    cp1 5473   0.298  10.719   1.488  0.4586  0.2568  0.3996
   30MET    cp0 5474   0.329  10.586   1.496  0.3594  0.7280 -0.4871
   30MET     o' 5475   0.279  10.948   3.290  0.2313 -0.1085  0.1206
   30MET     o' 5476   0.414  10.607   1.954  0.7424  0.0571 -0.3012
   30MET      f 5477   0.080  11.317   3.769 -0.3413  0.2094 -0.1632
   30MET      f 5478   0.046  11.363   3.495 -0.0188  0.0576 -0.0686
   30MET      f 5479   0.277  10.944   1.566  0.7391  0.1441 -0.0883
   30MET      f 5480   0.254  10.763   1.371 -0.9270  0.0244 -0.0431
   30MET    c=3 5481   0.360  10.849   3.767  1.0139 -0.2235 -0.6175
   30MET    ct1 5482   0.312  10.885   3.897  0.8532  0.2197 -0.1569
   30MET    nt1 5483   0.270  10.918   3.999 -0.5258 -0.7032  0.0974
   30MET    ct0 5484   0.442  10.733   3.773 -0.0859  0.2082 -0.2145
   30MET    nt0 5485   0.507  10.636   3.772  0.4566 -0.0353 -0.1691
   30MET    c=3 5486   0.429  10.291   1.586 -0.4829  0.5959 -0.3877
   30MET    ct0 5487   0.493  10.167   1.625  0.4071  0.6073  0.1494
   30MET    nt0 5488   0.544  10.068   1.652  0.2997  0.0420  0.0136
   30MET    ct1 5489   0.424  10.302   1.443 -0.0504 -0.4079 -0.2000
   30MET    nt1 5490   0.414  10.309   1.325 -0.4658 -0.3150 -0.3168
   30MET      h 5491   0.481  10.720   3.545  0.8127 -0.9273 -0.3345
   30MET      h 5492   0.446  10.207   1.858  0.4002  0.3742  0.5475
   30MET      h 5493   0.432  10.686   2.762  0.0928  0.4972  0.4385
   30MET      h 5494   0.354  10.670   2.909  1.3228 -1.0079  2.3443
   30MET      h 5495   0.416  10.599   2.572 -0.9936 -0.6321 -1.0841
   30MET      h 5496   0.383  10.525   2.425  0.5416  0.1982 -0.8081
   30MET      h 5497   0.726  10.078   2.036  0.8814 -0.0562 -2.2655
   30MET      h 5498   0.604  10.093   1.910 -2.3896  0.2028  1.1303
   30MET      h 5499   0.663  10.432   3.454 -0.9791 -0.6618 -0.3496
   30MET      h 5500   0.541  10.504   3.548 -2.7815 -2.8196 -2.3831
   30MET     ha 5501   0.138  11.174   3.345  0.0869 -1.8693 -0.2174
   30MET     ha 5502   0.169  11.102   3.844 -1.0896  0.8942  0.5495
   30MET     ha 5503   0.327  10.817   1.810  1.5368 -2.0027  0.2925
   30MET     ha 5504   0.314  10.533   1.403  0.1281  1.6105 -0.9621
   30MET     c1 5505   0.257  10.543   2.769 -0.1836  0.7156 -0.4014
   30MET      h 5506   0.283  10.459   2.704  1.2992 -0.5658  1.7788
   30MET     c2 5507   0.158  10.629   2.681 -0.0070 -0.2910 -0.0315
   30MET      h 5508   0.215  10.665   2.596  1.8286 -1.5641  0.5978
   30MET      h 5509   0.088  10.562   2.633 -1.3561  0.7705  0.4389
   30MET     c2 5510   0.074  10.745   2.741  0.3269 -0.6312 -0.0091
   30MET      h 5511   0.009  10.712   2.822  0.7649 -0.7024  0.3147
   30MET      h 5512   0.141  10.824   2.777 -0.2772 -0.0602 -0.1209
   30MET     c2 5513  -0.014  10.812   2.637  0.3516  0.0315 -0.0955
   30MET      h 5514   0.046  10.838   2.550  1.1771  3.1311  1.3006
   30MET      h 5515  -0.087  10.742   2.598  1.9883 -0.2688 -2.7140
   30MET     c3 5516  -0.081  10.929   2.702  0.9487  0.9449  0.1725
   30MET      h 5517  -0.151  10.898   2.778  0.7761  1.0594  0.0616
   30MET      h 5518  -0.003  10.993   2.744  0.8488  2.7381 -2.2507
   30MET      h 5519  -0.128  10.994   2.628 -1.4893  0.1110  0.9719
   30MET     c1 5520   0.575  10.636   2.423 -0.2256  0.1372 -1.3850
   30MET      h 5521   0.643  10.578   2.359  0.9415 -1.4136  1.1552
   30MET     c2 5522   0.664  10.716   2.521  0.2773  0.0402 -0.3465
   30MET      h 5523   0.699  10.811   2.481  1.0827 -0.0444  0.1564
   30MET      h 5524   0.602  10.738   2.609  2.4016  2.3472  0.6275
   30MET     c2 5525   0.786  10.648   2.570  0.3600  0.3067  0.0202
   30MET      h 5526   0.761  10.547   2.602 -1.5433  0.7165 -0.1196
   30MET      h 5527   0.854  10.636   2.485  1.9774 -0.4642  1.3832
   30MET     c2 5528   0.839  10.724   2.690 -0.7164 -0.4603  0.3199
   30MET      h 5529   0.913  10.803   2.677  1.3515 -2.3353  0.2835
   30MET      h 5530   0.863  10.675   2.784  3.9616  2.4104  0.7690
   30MET     c3 5531   0.872  10.661   2.827  0.1221 -0.2044  0.1715
   30MET      h 5532   0.922  10.732   2.893  0.0609 -0.0996  0.1059
   30MET      h 5533   0.779  10.637   2.877  0.2841 -0.1910  0.4846
   30MET      h 5534   0.933  10.573   2.806  0.7748  0.0946  0.8042
   30MET     c2 5535   0.182  10.476   2.885  0.3648 -0.1692  0.4423
   30MET      h 5536   0.209  10.527   2.978  3.4672  0.2649 -0.6504
   30MET      h 5537   0.078  10.500   2.865  0.7438  0.1343 -1.2061
   30MET     c3 5538   0.201  10.329   2.893  0.1380  1.1905 -0.0183
   30MET      h 5539   0.207  10.305   2.999  2.9322  0.1344 -0.3805
   30MET      h 5540   0.118  10.279   2.843  0.3084  1.0172 -0.1308
   30MET      h 5541   0.287  10.289   2.840 -0.9996 -2.7310  0.9240
   30MET     c2 5542   0.510  10.740   2.330 -0.9090 -0.2031  0.0546
   30MET      h 5543   0.441  10.691   2.262 -0.2941 -1.3727  0.2487
   30MET      h 5544   0.448  10.801   2.395  1.8784  1.2951  1.4345
   30MET     c3 5545   0.601  10.826   2.248  0.1863  0.0809 -0.2839
   30MET      h 5546   0.699  10.783   2.225 -0.2717 -1.0374 -0.1980
   30MET      h 5547   0.548  10.853   2.157  1.0677 -2.6247 -1.6521
   30MET      h 5548   0.613  10.922   2.298  1.3811 -0.8213  1.2162
   30MET     c2 5549   0.574   9.930   2.054 -0.0307  0.1689  0.3152
   30MET      h 5550   0.595   9.917   2.160 -1.0237  0.0852  0.4997
   30MET      h 5551   0.467   9.922   2.037  0.3727 -1.2167 -1.7400
   30MET     c2 5552   0.655   9.829   1.978 -0.5678 -0.0370 -0.6300
   30MET      h 5553   0.749   9.874   1.947 -1.3516  1.0281 -1.5267
   30MET      h 5554   0.691   9.749   2.043 -1.1278 -1.2198 -1.7332
   30MET     c2 5555   0.581   9.779   1.854  0.1912 -0.0491  0.0643
   30MET      h 5556   0.490   9.728   1.885 -1.2849  2.1326 -0.6564
   30MET      h 5557   0.542   9.858   1.791 -0.5057  1.8975  2.8687
   30MET     c2 5558   0.658   9.678   1.766  0.0968  0.1850 -0.2210
   30MET      h 5559   0.698   9.602   1.833 -2.9170 -0.5938  0.8044
   30MET      h 5560   0.591   9.621   1.702 -0.7097  0.4850  0.3453
   30MET     c2 5561   0.758   9.741   1.667 -0.8319  0.1842  0.5021
   30MET      h 5562   0.847   9.777   1.720 -1.7654  1.0244  1.5432
   30MET      h 5563   0.704   9.829   1.633 -0.0615  0.1155 -0.9503
   30MET     c2 5564   0.787   9.631   1.567  0.1257  0.2565 -0.0191
   30MET      h 5565   0.805   9.535   1.615 -1.0489 -0.0701 -0.2134
   30MET      h 5566   0.699   9.622   1.503  1.0799 -1.0829 -1.1623
   30MET     c2 5567   0.906   9.678   1.481  0.2532  0.4178 -0.2670
   30MET      h 5568   0.991   9.658   1.546  1.6697  0.5768 -2.0148
   30MET      h 5569   0.915   9.785   1.467  0.3604  0.4506  0.0496
   30MET     c2 5570   0.913   9.614   1.346 -0.3384  0.0108 -0.6208
   30MET      h 5571   0.919   9.506   1.359 -0.8028  0.2185  1.4864
   30MET      h 5572   0.819   9.643   1.298 -0.7779  1.5339  1.1089
   30MET     c2 5573   1.038   9.669   1.272 -0.6110 -0.5348  0.2657
   30MET      h 5574   1.138   9.636   1.301 -0.2882 -1.9232 -2.2289
   30MET      h 5575   1.036   9.778   1.272 -0.7427 -0.5353 -0.0695
   30MET     c3 5576   1.041   9.637   1.122  0.0280 -0.1438 -0.3632
   30MET      h 5577   0.958   9.688   1.073  1.1791  0.7438 -1.4039
   30MET      h 5578   1.136   9.661   1.076  0.6629  1.4820  1.7178
   30MET      h 5579   1.038   9.530   1.097  2.7452 -0.1614 -0.7495
   30MET     c2 5580   0.736  10.620   3.524  0.5957  0.0124 -0.5483
   30MET      h 5581   0.795  10.639   3.434  0.1271 -1.4202 -1.1725
   30MET      h 5582   0.714  10.724   3.546  0.6943  0.1505 -1.0835
   30MET     c2 5583   0.817  10.571   3.644 -0.0322  0.5298  0.2050
   30MET      h 5584   0.746  10.514   3.703  1.6262  0.0898  1.8294
   30MET      h 5585   0.900  10.514   3.602 -0.1805  0.9073 -0.6106
   30MET     c2 5586   0.881  10.684   3.721  0.8297  0.9804  0.0119
   30MET      h 5587   0.945  10.744   3.656  1.4813  2.5142  2.0162
   30MET      h 5588   0.805  10.749   3.764 -1.4956 -1.5656 -0.0883
   30MET     c2 5589   0.942  10.629   3.844 -0.0293 -0.2470 -0.0366
   30MET      h 5590   1.009  10.544   3.833 -0.2317 -0.8315  2.9343
   30MET      h 5591   0.860  10.601   3.910 -2.8471  0.8015 -2.9606
   30MET     c2 5592   1.025  10.740   3.905 -0.3618 -0.2904 -0.2408
   30MET      h 5593   1.083  10.793   3.830 -0.2067 -0.9401 -0.5891
   30MET      h 5594   0.950  10.808   3.944  1.0187  1.1882 -0.1504
   30MET     c2 5595   1.126  10.682   4.001 -0.1583  0.5744 -0.2485
   30MET      h 5596   1.065  10.638   4.080 -1.3107  2.0127 -0.3023
   30MET      h 5597   1.191  10.606   3.959 -0.1738  0.2105  0.3779
   30MET     c2 5598   1.212  10.787   4.057 -0.0514  0.1437  0.3470
   30MET      h 5599   1.263  10.839   3.975 -2.0694  0.1767 -0.9197
   30MET      h 5600   1.163  10.856   4.125  1.5996  3.0011 -1.2564
   30MET     c2 5601   1.330  10.734   4.137  0.0458 -0.6446  0.4952
   30MET      h 5602   1.304  10.676   4.225 -0.5836 -1.0638  0.0374
   30MET      h 5603   1.384  10.668   4.069  2.2003  0.4426  1.1256
   30MET     c2 5604   1.418  10.841   4.190  0.1252  0.0086 -0.1334
   30MET      h 5605   1.370  10.905   4.264 -1.3938 -1.9534  0.6206
   30MET      h 5606   1.494  10.798   4.256  1.0830 -0.7876 -1.7106
   30MET     c3 5607   1.492  10.920   4.081 -0.0437 -0.1953  0.6234
   30MET      h 5608   1.445  11.003   4.027  1.4872  1.0902  1.2240
   30MET      h 5609   1.591  10.955   4.112  0.5013 -0.4804 -0.7535
   30MET      h 5610   1.439  10.893   4.173  0.9577 -0.9243  0.9870
   31MET    c51 5611   0.709   2.818   4.949  0.8299  0.0290 -0.3069
   31MET    c52 5612   0.782   2.727   4.871 -0.0116  0.2398  0.3001
   31MET    c52 5613   0.771   2.583   4.896  0.4387  0.1411  0.3922
   31MET    c51 5614   0.669   2.547   4.991 -0.5995  0.3983  0.4449
   31MET    c50 5615   0.597   2.637   5.069 -0.0505  0.0503 -0.3048
   31MET    c50 5616   0.613   2.773   5.045 -0.0866 -0.0072  0.4460
   31MET    np0 5617   0.529   2.848   5.110 -0.3013 -0.1807 -0.4855
   31MET    sp0 5618   0.442   2.752   5.212  0.2806  0.0289  0.0241
   31MET    np0 5619   0.508   2.614   5.162 -0.1739  0.3045 -0.2452
   31MET    cs0 5620   0.752   2.947   4.905  0.0238  0.0784 -0.8382
   31MET    c53 5621   0.860   2.934   4.814  0.4532 -0.0561  0.2992
   31MET    np1 5622   0.867   2.799   4.783  0.0907  0.8239  0.2708
   31MET    cs0 5623   0.662   2.402   4.993  0.8102 -0.0901 -0.2694
   31MET    c53 5624   0.758   2.359   4.904 -0.7815 -0.8698 -0.4225
   31MET    np1 5625   0.837   2.465   4.854  0.0865 -0.3167  0.3964
   31MET    cs2 5626   0.925   3.057   4.793 -0.0219 -0.5305  0.1443
   31MET    cs1 5627   0.870   3.162   4.860 -0.0438  0.1198 -0.4720
   31MET    sp1 5628   0.726   3.108   4.950 -0.1151  0.1018 -0.2352
   31MET    cs2 5629   0.755   2.215   4.896 -0.0835 -0.1468  0.6523
   31MET    cs1 5630   0.656   2.160   4.976 -0.3548  0.5143  0.2962
   31MET    sp1 5631   0.570   2.277   5.077  0.5911  0.8790  0.1020
   31MET    c54 5632   0.927   3.286   4.839  0.6041  0.2564 -0.4180
   31MET    cs3 5633   1.044   3.275   4.756  0.3885 -1.3010 -0.9174
   31MET    sp2 5634   1.060   3.108   4.702  0.1702  0.1444  0.0670
   31MET    c54 5635   0.634   2.025   4.957 -0.5624 -0.2588 -0.2829
   31MET    cs3 5636   0.728   1.970   4.869 -0.4657 -0.0686 -0.0596
   31MET    sp2 5637   0.839   2.095   4.814  0.0685 -0.4292 -0.4124
   31MET    c=0 5638   1.119   3.387   4.729  0.3414  0.1433  0.0420
   31MET    c=1 5639   1.214   3.429   4.638  0.9471  0.0675 -0.1024
   31MET    c=0 5640   0.733   1.832   4.835 -0.1511  0.1566 -0.0995
   31MET    c=1 5641   0.812   1.740   4.770 -0.1227  0.6140  0.5678
   31MET     c2 5642   0.957   2.764   4.674 -0.8295  0.1684 -0.4484
   31MET     c2 5643   0.962   2.437   4.776 -0.4749 -0.0242  0.2274
   31MET     c2 5644   0.514   1.955   5.025 -0.2017 -0.5869  0.1358
   31MET     c2 5645   0.851   3.410   4.884 -0.3540 -0.2488  0.1796
   31MET    c=2 5646   1.268   3.569   4.622  1.2661 -0.0567 -0.2697
   31MET    c55 5647   1.345   3.568   4.497 -0.1462  0.7756 -0.1588
   31MET    c56 5648   1.335   3.444   4.435 -0.3197 -1.0253 -0.0045
   31MET     c' 5649   1.253   3.355   4.519 -0.1491 -0.2151  0.2004
   31MET    c=2 5650   0.776   1.595   4.751  0.2486  0.4190  0.1567
   31MET    c55 5651   0.882   1.538   4.665 -0.2765  0.1788 -0.6712
   31MET    c56 5652   0.968   1.636   4.626  0.0251  0.1569  0.3670
   31MET     c' 5653   0.940   1.760   4.696 -0.0150  0.5310  0.2087
   31MET    cp3 5654   1.385   3.414   4.312 -0.0649 -0.1803 -0.0334
   31MET    cp2 5655   1.463   3.510   4.249  0.6279  0.1740  0.0575
   31MET    cp1 5656   1.471   3.637   4.302 -0.0845  0.4136  0.2524
   31MET    cp0 5657   1.415   3.665   4.426 -0.0721 -0.2390 -0.6180
   31MET    cp3 5658   1.075   1.616   4.545  0.2305 -0.4920 -0.0666
   31MET    cp2 5659   1.093   1.490   4.489 -0.2131 -0.0786 -0.0790
   31MET    cp1 5660   1.009   1.384   4.535 -0.0073 -0.2379  0.4479
   31MET    cp0 5661   0.910   1.405   4.624  0.2785 -0.0140  0.4355
   31MET     o' 5662   1.226   3.244   4.486 -0.0035  0.4531  0.5327
   31MET     o' 5663   1.001   1.867   4.681 -0.6525 -0.2121  0.5906
   31MET      f 5664   1.512   3.738   4.220  0.0380 -0.3041  0.3069
   31MET      f 5665   1.517   3.489   4.130  0.2746 -0.5475  0.1449
   31MET      f 5666   1.192   1.460   4.401  0.0782  0.0852  0.2817
   31MET      f 5667   1.052   1.261   4.495  0.0135  0.3277 -0.7802
   31MET    c=3 5668   1.253   3.673   4.713 -0.7124 -0.8188  0.0971
   31MET    ct1 5669   1.313   3.798   4.681 -0.2540 -0.8451 -0.1318
   31MET    nt1 5670   1.371   3.897   4.656  0.4367 -0.5631  0.4632
   31MET    ct0 5671   1.180   3.692   4.838 -0.4229 -0.2882 -0.3794
   31MET    nt0 5672   1.129   3.704   4.941 -0.0181 -0.1439 -0.1779
   31MET    c=3 5673   0.671   1.519   4.801  0.6664  0.1256  0.7108
   31MET    ct0 5674   0.549   1.564   4.875  0.0106 -0.3106 -0.8488
   31MET    nt0 5675   0.459   1.606   4.933 -0.2255  0.0578  0.1431
   31MET    ct1 5676   0.648   1.386   4.761  0.8178  0.5330  0.0687
   31MET    nt1 5677   0.635   1.280   4.722  0.6291  0.5141  0.0696
   31MET      h 5678   1.104   3.460   4.808  1.7098  0.7056 -0.1947
   31MET      h 5679   0.641   1.793   4.878 -0.2978 -0.0548 -0.5969
   31MET      h 5680   1.033   2.693   4.707  2.0491  2.4177 -1.9526
   31MET      h 5681   1.019   2.853   4.658  1.0203 -0.8094  1.1179
   31MET      h 5682   0.953   2.464   4.671 -3.5623 -0.0668  0.4273
   31MET      h 5683   0.958   2.328   4.773 -3.6334  0.0037  1.1300
   31MET      h 5684   0.491   2.027   5.104 -0.0375  1.6207 -1.7644
   31MET      h 5685   0.550   1.876   5.090 -0.1485 -0.7460 -0.0876
   31MET      h 5686   0.745   3.390   4.897  0.2939 -1.3824  4.5251
   31MET      h 5687   0.877   3.492   4.817 -0.4513 -1.5067 -1.4313
   31MET     ha 5688   1.377   3.309   4.283  0.4166 -0.2711  0.1655
   31MET     ha 5689   1.415   3.768   4.459 -1.6290 -0.8583  1.4087
   31MET     ha 5690   1.132   1.703   4.515 -1.5362  1.1103  1.0292
   31MET     ha 5691   0.864   1.312   4.653  0.1159  0.2168  0.9367
   31MET     c1 5692   0.872   2.749   4.548 -0.2762  0.6426  0.5379
   31MET      h 5693   0.788   2.684   4.571  1.0639 -1.2361  0.2050
   31MET     c2 5694   0.958   2.682   4.446 -0.4227 -0.8397 -0.7803
   31MET      h 5695   1.025   2.742   4.385  0.1349 -1.3840 -0.7059
   31MET      h 5696   1.027   2.625   4.509  1.8496  3.0921  0.5496
   31MET     c2 5697   0.877   2.611   4.340  0.2851 -0.0122 -0.0180
   31MET      h 5698   0.799   2.545   4.379 -0.1920  1.9941  2.5689
   31MET      h 5699   0.850   2.676   4.258  2.1506  0.9465  0.0937
   31MET     c2 5700   0.974   2.517   4.267 -1.2165  0.3830 -0.6238
   31MET      h 5701   0.932   2.504   4.167 -0.9324 -0.8373 -0.6011
   31MET      h 5702   1.076   2.549   4.249 -1.0995  0.7468  0.6261
   31MET     c3 5703   0.977   2.375   4.324  0.1070 -0.2418  0.2269
   31MET      h 5704   1.067   2.320   4.294  0.1530 -0.4847  0.8064
   31MET      h 5705   0.967   2.377   4.432  0.6505  1.8054  0.2562
   31MET      h 5706   0.898   2.307   4.292  1.5403 -2.7194  1.7670
   31MET     c1 5707   1.095   2.465   4.839 -0.2896 -0.6917 -0.6915
   31MET      h 5708   1.083   2.565   4.881 -0.5677 -1.2570  0.5763
   31MET     c2 5709   1.212   2.479   4.731  0.0803 -0.2038 -0.5004
   31MET      h 5710   1.174   2.524   4.639 -1.3442 -1.3719 -0.5097
   31MET      h 5711   1.292   2.543   4.768 -0.2371  0.0376 -0.2336
   31MET     c2 5712   1.263   2.344   4.689  0.7459  0.0135 -0.5809
   31MET      h 5713   1.311   2.295   4.774 -1.3420 -1.7066 -0.3384
   31MET      h 5714   1.192   2.268   4.655 -0.7034  0.6023  1.0727
   31MET     c2 5715   1.373   2.361   4.586 -0.7128  0.8204  0.3496
   31MET      h 5716   1.453   2.429   4.614  2.7075 -2.2029 -1.7242
   31MET      h 5717   1.317   2.412   4.508 -3.6905 -0.8655  1.2523
   31MET     c3 5718   1.325   2.376   4.446 -0.2945  0.4648 -0.1738
   31MET      h 5719   1.356   2.475   4.415  1.2217  0.1393  0.2718
   31MET      h 5720   1.378   2.310   4.377  2.6059 -0.6231  2.9511
   31MET      h 5721   1.218   2.355   4.445 -0.6630  1.9278  2.9287
   31MET     c2 5722   0.826   2.879   4.486  1.0411 -0.6381 -0.3296
   31MET      h 5723   0.854   2.964   4.549 -1.5171  0.0202  0.0186
   31MET      h 5724   0.877   2.897   4.392  0.3791  0.7416 -0.4509
   31MET     c3 5725   0.671   2.887   4.455  0.3483 -0.5119 -0.4278
   31MET      h 5726   0.644   2.880   4.350  0.1884  0.8471 -0.4869
   31MET      h 5727   0.611   2.820   4.516 -1.0838  2.1006  1.1301
   31MET      h 5728   0.633   2.988   4.472  1.8503 -0.4716  3.0947
   31MET     c2 5729   1.128   2.385   4.966  0.7460 -0.0507  0.0425
   31MET      h 5730   1.038   2.383   5.028 -0.8025  0.2126 -2.1200
   31MET      h 5731   1.145   2.279   4.948 -0.5984 -0.3614  0.5516
   31MET     c3 5732   1.246   2.445   5.041  0.2318  0.2659 -0.3307
   31MET      h 5733   1.320   2.497   4.981 -1.4889  3.0283 -0.1693
   31MET      h 5734   1.204   2.503   5.123  0.5216  1.2256 -0.8506
   31MET      h 5735   1.305   2.376   5.102  1.4661  1.6561  0.0782
   31MET     c2 5736   0.389   1.938   4.939  0.6106  0.3774 -0.2614
   31MET      h 5737   0.345   2.030   4.900 -1.1679 -1.0538 -1.7586
   31MET      h 5738   0.413   1.874   4.854  0.1497 -0.2947  0.1042
   31MET     c2 5739   0.268   1.880   5.012 -0.2158 -0.2598 -0.4215
   31MET      h 5740   0.299   1.808   5.088 -2.7008 -1.7388 -0.7413
   31MET      h 5741   0.225   1.958   5.075  0.7607 -0.5365  0.5898
   31MET     c2 5742   0.174   1.813   4.909  0.3611  0.3634 -0.3815
   31MET      h 5743   0.106   1.884   4.863  0.6044  1.6620  1.2285
   31MET      h 5744   0.232   1.780   4.822 -0.7677  1.1822 -1.4593
   31MET     c2 5745   0.098   1.692   4.966 -0.3552  0.1974  0.3462
   31MET      h 5746   0.159   1.604   4.984 -1.4682 -0.8419 -0.8824
   31MET      h 5747   0.056   1.725   5.061 -3.0889 -0.1663 -0.6865
   31MET     c2 5748  -0.005   1.655   4.875 -0.0115 -0.5489 -0.2482
   31MET      h 5749   0.049   1.637   4.781 -0.3373 -0.6556 -0.4141
   31MET      h 5750  -0.072   1.738   4.856 -1.1859 -1.4774 -0.2227
   31MET     c2 5751  -0.089   1.538   4.925 -0.2066 -0.2030 -0.2785
   31MET      h 5752  -0.023   1.452   4.923  0.5462  0.3830 -1.3933
   31MET      h 5753  -0.115   1.553   5.029 -2.0381 -3.2943 -0.2452
   31MET     c2 5754  -0.217   1.506   4.849 -0.1722  0.2998  0.4609
   31MET      h 5755  -0.200   1.516   4.741  1.7442  1.5894  0.8510
   31MET      h 5756  -0.293   1.578   4.879 -1.9328 -1.6749  0.8392
   31MET     c2 5757  -0.267   1.366   4.874  0.2098 -0.8179  0.7410
   31MET      h 5758  -0.194   1.290   4.846  0.4002 -0.1676 -0.5592
   31MET      h 5759  -0.300   1.344   4.976  0.5366  0.2058  1.0713
   31MET     c2 5760  -0.398   1.352   4.805 -0.9244 -0.2343 -0.3759
   31MET      h 5761  -0.393   1.406   4.711  1.2295  0.2688 -0.0062
   31MET      h 5762  -0.478   1.398   4.863 -0.2466 -1.2279  1.3901
   31MET     c3 5763  -0.441   1.208   4.778 -0.1370  0.5596 -0.0566
   31MET      h 5764  -0.477   1.154   4.866  1.7431 -1.1308 -0.2857
   31MET      h 5765  -0.525   1.209   4.709 -0.0933  2.1091 -0.0930
   31MET      h 5766  -0.371   1.138   4.732 -1.8985 -2.1776  1.3145
   31MET     c2 5767   0.889   3.452   5.030  0.7800 -0.2705  0.3136
   31MET      h 5768   0.888   3.369   5.100  0.8328 -1.3846 -1.0055
   31MET      h 5769   0.988   3.498   5.028  0.4640  0.4004 -2.3383
   31MET     c2 5770   0.783   3.541   5.085  0.0956 -0.3016  0.3987
   31MET      h 5771   0.722   3.596   5.013 -0.8572 -2.0507 -0.1522
   31MET      h 5772   0.713   3.481   5.144  0.0999  0.5928  1.3207
   31MET     c2 5773   0.846   3.637   5.188  0.3259  0.2862  0.1176
   31MET      h 5774   0.879   3.590   5.280 -0.8794  1.1731  1.0230
   31MET      h 5775   0.947   3.664   5.155  1.2460 -1.2667  1.6294
   31MET     c2 5776   0.746   3.753   5.226 -0.0359  0.3576 -0.7763
   31MET      h 5777   0.798   3.799   5.310 -0.5330 -0.0289 -0.2521
   31MET      h 5778   0.655   3.721   5.276  0.1706 -0.4739 -0.9176
   31MET     c2 5779   0.714   3.847   5.112  0.2208 -0.2096 -0.1361
   31MET      h 5780   0.644   3.793   5.050 -0.4578  1.9141 -1.2523
   31MET      h 5781   0.658   3.931   5.153 -3.0163 -2.2640 -0.2120
   31MET     c2 5782   0.837   3.901   5.027 -0.0682 -0.2917 -0.1084
   31MET      h 5783   0.919   3.942   5.085  0.0626 -0.8669  0.1229
   31MET      h 5784   0.883   3.825   4.963  0.0622 -1.5956  1.5008
   31MET     c2 5785   0.794   4.007   4.925  0.5005 -0.0944 -0.0753
   31MET      h 5786   0.727   3.961   4.852 -1.8600  0.6060  1.5827
   31MET      h 5787   0.733   4.080   4.977 -0.0477 -0.7631  0.2320
   31MET     c2 5788   0.914   4.077   4.858 -0.2729 -0.2992 -0.1235
   31MET      h 5789   0.980   4.098   4.942 -0.7008 -1.1712  0.4337
   31MET      h 5790   0.975   4.001   4.809 -1.1153 -0.9107 -0.2273
   31MET     c2 5791   0.878   4.198   4.773  0.2786  0.1454  0.5208
   31MET      h 5792   0.811   4.268   4.822 -2.0055 -1.7291  0.1342
   31MET      h 5793   0.970   4.250   4.746  1.5126 -1.2279  2.0044
   31MET     c3 5794   0.821   4.164   4.626 -0.2948  0.6307  0.1159
   31MET      h 5795   0.809   4.272   4.618 -1.5524  0.3459 -2.2452
   31MET      h 5796   0.929   4.152   4.641  0.4238  2.7029 -2.7762
[truncated: 6,736,640 more chars]
